# Supplementary material for: Sex‐dependent acrolein sensitivity in mice is associated with differential lung cell, protein, and transcript changes
Source: Physiol Rep. 2021 Oct 4;9(19):e14997. doi: 10.14814/phy2.14997 (PMC8488558; doi:10.14814/phy2.14997)
Supplement: Supplementary file 2 — Table S1. [file PHY2-9-e14997-s003.xlsx]

## Sheet: Contents
Supplemental Table 1. Baseline differences in lung transcripts in male compared to female C57BL/6J mice
Sheet
1	Contents
2	Differently Expressed Genes (DEGs) that are significantly different (with adjusted p<0.05) between males and females used for pathway analysis
3	Pathway analysis of DEGs that are increased more in male mice
4	Pathway analysis of DEGs that are increased more in female mice
5	All lung DEGs: Male compared to female (arranged by male mean adjusted FPKM with most abundant first)

## Sheet: Sign. DEGs adjP<0.05
Gene_ID	Symbol	Ctl_Male	Ctl_Fem	log2FoldChange	SEMlog2FC	pvalue	padj	padj	GeneDescription	Chrom	Strand	Start	End	GeneLength	GeneType	Ctl_M_13_readcount	Ctl_M_14_readcount	Ctl_M_15_readcount	Ctl_M_16_readcount	Ctl_M_17_readcount	Ctl_M_18_readcount	SEM	Ctl_F_31_readcount	Ctl_F_32_readcount	Ctl_F_33_readcount	Ctl_F_34_readcount	Ctl_F_35_readcount	Ctl_F_36_readcount	SEM	FC1	FC2	FC3	FC4	FC5	FC6	Log2FC1	Log2FC2	Log2FC3	Log2FC4	Log2FC5	Log2FC6	LogMean	SEMlog2FC	Ctl_M_13_fpkm	Ctl_M_14_fpkm	Ctl_M_15_fpkm	Ctl_M_16_fpkm	Ctl_M_17_fpkm	Ctl_M_18_fpkm
ENSMUSG00000069049	Eif2s3y	1313.98	0.16162	4.724	0.58638	0	0	0	eukaryotic_translation_initiation_factor_2_subunit_3_structural_gene_Y-linked	chrY	+	1010543	1028847	3114	protein_coding	1481	1413	1336	717	1105	1248	124.222	0.2	0.2	0.2	1	0.2	0.2	0.146059	7405	7065	6680	717	5525	6240	12.8543	12.7865	12.7056	9.48583	12.4318	12.6073	12.1452	0.58638	22.9662	23.6225	22.7055	12.6298	21.8143	20.2108
ENSMUSG00000069045	Ddx3y	1976.28	0.354381	4.4205	0.310076	0	0	0	DEAD_(Asp-Glu-Ala-Asp)_box_polypeptide_3_Y-linked	chrY	-	1260771	1286629	4600	protein_coding	2179	2169	1924	892	1786	2049	216.817	0.4	1	1	0.4	0.4	0.4	0.138564	5447.5	2169	1924	2230	4465	5122.5	12.4114	11.0828	10.9099	11.1228	12.1244	12.3226	11.6623	0.310076	22.8745	24.5473	22.1356	10.6366	23.8683	22.4632
ENSMUSG00000056673	Kdm5d	774.993	0.333227	4.1375	0.50295	2.0592e-295	8.3547e-292	8.3547e-292	lysine_(K)-specific_demethylase_5D	chrY	+	897788	956786	7974	protein_coding	879	766	815	421	559	889	84.9215	1	0.3	0.3	1	0.3	0.3	0.161658	879	2553.33	2716.67	421	1863.33	2963.33	9.77972	11.3182	11.4076	8.71768	10.8637	11.533	10.6033	0.50295	5.32311	5.00097	5.40911	2.89602	4.30957	5.62228
ENSMUSG00000068457	Uty	466.378	0.494847	4.0427	0.473856	5.7689e-293	1.8725e-289	1.8725e-289	ubiquitously_transcribed_tetratricopeptide_repeat_gene_Y_chromosome	chrY	-	1096861	1245759	5208	protein_coding	527	481	439	287	379	475	38.5514	1	0.5	0.5	2	0.5	0.5	0.270801	527	962	878	143.5	758	950	9.04166	9.90989	9.77808	7.16491	9.56605	9.89178	9.2254	0.473856	4.88644	4.80812	4.46106	3.02278	4.4737	4.59949
ENSMUSG00000025270	Alas2	1878.59	770.263	0.86051	0.276201	1.3152e-14	3.0493e-11	3.0493e-11	aminolevulinic_acid_synthase_2_erythroid	chrX	+	150547375	150570638	2037	protein_coding	1611	1467	1855	1978	1982	1198	140.437	667	811	592	695	1334	1178	135.973	2.41529	1.80888	3.13345	2.84604	1.48576	1.01698	1.2722	0.855095	1.64775	1.50896	0.571198	0.0242884	0.979915	0.276201	38.1907	37.4922	48.1944	53.2636	59.8151	29.6587
ENSMUSG00000069919	Hba-a1	36431.5	18055.7	0.76547	0.236852	6.4314e-14	1.3047e-10	1.3047e-10	hemoglobin_alpha_adult_chain_1	chr11	+	32283511	32284465	699	protein_coding	32020	30323	36227	34533	37380	26411	1825.22	16995	18339	13138	17197	32847	25475	3219.31	1.88408	1.65347	2.75742	2.00808	1.138	1.03674	0.913863	0.725498	1.46332	1.00582	0.186505	0.0520568	0.72451	0.236852	2212.06	2258.38	2742.83	2709.9	3287.46	1905.44
ENSMUSG00000057074	Ces1g	128.736	64.5701	0.70658	0.228598	4.1576e-11	6.134e-08	6.134e-08	carboxylesterase_1G	chr8	-	93302369	93337308	2388	protein_coding	126	110	103	95	117	157	9.80612	52	48	59	80	117	86	11.6847	2.42308	2.29167	1.74576	1.1875	1	1.82558	1.27684	1.1964	0.803857	0.247928	0	0.868356	0.73223	0.228598	2.54794	2.39806	2.28269	2.18215	3.01196	3.31552
ENSMUSG00000073940	Hbb-bt	4998.39	2340.83	0.70211	0.305593	7.11e-10	7.6926e-07	7.6926e-07	hemoglobin_beta_adult_t_chain	chr7	-	103812524	103813996	703	protein_coding	4215	4599	4981	4062	5702	3472	347.313	1822	2332	1549	2104	4145	4286	536.265	2.31339	1.97213	3.21562	1.93061	1.37563	0.810079	1.21001	0.979752	1.6851	0.949056	0.460096	-0.303865	0.830024	0.305593	289.531	340.573	374.978	316.942	498.62	249.064
ENSMUSG00000052305	Hbb-bs+J2:J97	45473.9	24644.5	0.63218	0.2629	3.7502e-09	3.3812e-06	3.3812e-06	hemoglobin_beta_adult_s_chain	chr7	-	103826534	103828096	778	protein_coding	43179	41810	50863	24827	51982	36445	4489.96	22091	24450	18258	24315	44255	35879	4391.12	1.9546	1.71002	2.78579	1.02106	1.1746	1.01578	0.966871	0.774014	1.47809	0.0300634	0.232172	0.0225812	0.583965	0.2629	2680.07	2797.71	3459.92	1750.41	4107.44	2362.35
ENSMUSG00000030730	Atp2a1	112.414	53.0421	0.6114	0.158266	2.1264e-07	0.00015347	0.00015347	ATPase_Ca++_transporting_cardiac_muscle_fast_twitch_1	chr7	-	126445858	126463108	3477	protein_coding	99	107	96	139	90	74	9.71356	54	42	59	71	61	59	4.24892	1.83333	2.54762	1.62712	1.95775	1.47541	1.25424	0.874469	1.34915	0.702319	0.969194	0.561116	0.32681	0.797176	0.158266	1.37494	1.60207	1.4612	2.19283	1.59124	1.07328
ENSMUSG00000031725	Ces1f	190.734	109.484	0.60553	0.202199	3.2703e-09	3.122e-06	3.122e-06	carboxylesterase_1F	chr8	-	93256236	93279747	1926	protein_coding	259	161	170	135	165	166	19.0284	117	89	118	93	184	137	15.5358	2.21368	1.80899	1.44068	1.45161	0.896739	1.21168	1.14644	0.855183	0.526748	0.537657	-0.15724	0.277007	0.530967	0.202199	6.49376	4.35182	4.67129	3.84479	5.26655	4.34649
ENSMUSG00000025889	Snca	308.636	157.951	0.59761	0.27931	2.1749e-07	0.00015347	0.00015347	synuclein_alpha	chr6	-	60731573	60829855	1278	protein_coding	294	311	338	146	361	244	34.8146	139	144	125	133	288	262	32.606	2.11511	2.15972	2.704	1.09774	1.25347	0.931298	1.08073	1.11085	1.4351	0.134542	0.32593	-0.102686	0.664076	0.27931	11.1089	12.6687	13.9968	6.26639	17.365	9.62821
ENSMUSG00000009185	Ccl8	43.5484	18.192	0.57689	0.312166	1.156e-06	0.0005685	0.0005685	chemokine_(C-C_motif)_ligand_8	chr11	+	82115185	82116799	511	protein_coding	45	26	39	41	51	33	3.94377	10	24	16	25	25	21	2.70432	4.5	1.08333	2.4375	1.64	2.04	1.57143	2.16993	0.115477	1.2854	0.713696	1.02857	0.652077	0.994191	0.312166	4.2525	2.64883	4.03913	4.40107	6.13546	3.25671
ENSMUSG00000079012	Serpina3m	66.6534	28.6082	0.56756	0.525309	1.7404e-06	0.00080699	0.00080699	serine_(or_cysteine)_peptidase_inhibitor_clade_A_member_3M	chr12	+	104338486	104394257	1659	protein_coding	55	99	74	39	43	60	9.91026	32	32	9	39	46	37	5.64801	1.71875	3.09375	8.22222	1	0.934783	1.62162	0.78136	1.62936	3.03953	0	-0.0972972	0.697437	1.0084	0.525309	1.60092	3.10664	2.36064	1.28948	1.59338	1.82386
ENSMUSG00000043110	Lrrn4	498.857	294.112	0.55356	0.220129	1.7979e-07	0.00013894	0.00013894	leucine_rich_repeat_neuronal_4	chr2	-	132868305	132880891	3715	protein_coding	543	490	507	365	393	456	30.6738	395	333	222	190	448	385	45.7991	1.37468	1.47147	2.28378	1.92105	0.877232	1.18442	0.4591	0.55726	1.19143	0.941897	-0.188969	0.244175	0.534148	0.220129	7.0582	6.86655	7.22259	5.38926	6.50327	6.19003
ENSMUSG00000061527	Krt5	32.0019	10.0717	0.52974	0.403676	2.0198e-06	0.00088591	0.00088591	keratin_5	chr15	-	101707070	101712891	2190	protein_coding	29	16	54	18	27	33	6.11065	18	11	9	10	10	6	1.78139	1.61111	1.45455	6	1.8	2.7	5.5	0.688056	0.540568	2.58496	0.847997	1.43296	2.45943	1.42566	0.403676	0.63945	0.380345	1.30495	0.450841	0.75791	0.7599
ENSMUSG00000018893	Mb	1175.23	719.634	0.52537	0.165156	4.2017e-07	0.00026227	0.00026227	myoglobin	chr15	-	77015489	77050670	1106	protein_coding	1256	807	916	1324	1035	1029	88.1895	785	628	686	711	1173	858	87.8496	1.6	1.28503	1.33528	1.86217	0.882353	1.1993	0.678072	0.361804	0.417139	0.896982	-0.180572	0.262193	0.405936	0.165156	54.8387	37.9857	43.8313	65.6641	57.5285	46.9188
ENSMUSG00000036560	Lgi4	113.392	67.1198	0.50357	0.215456	7.0753e-06	0.0022965	0.0022965	leucine-rich_repeat_LGI_family_member_4	chr7	+	31059342	31070935	4037	protein_coding	104	106	99	124	72	114	7.87104	72	49	65	73	87	101	8.01873	1.44444	2.16327	1.52308	1.69863	0.827586	1.12871	0.530515	1.11321	0.606989	0.764372	-0.273018	0.174679	0.486124	0.215456	1.24402	1.36694	1.29784	1.68484	1.09641	1.42407
ENSMUSG00000029372	Ppbp	377.068	237.419	0.50126	0.303219	1.1045e-06	0.00056015	0.00056015	pro-platelet_basic_protein	chr5	+	90768518	90770060	1080	protein_coding	492	359	441	225	309	269	45.7772	239	248	184	247	393	296	31.7155	2.05858	1.44758	2.39674	0.910931	0.78626	0.908784	1.04165	0.533644	1.26107	-0.134586	-0.346922	-0.137991	0.369477	0.303219	21.9986	17.305	21.6102	11.4276	17.5887	12.5607
ENSMUSG00000001131	Timp1	150.71	92.0088	0.48769	0.225992	8.8399e-06	0.0027589	0.0027589	tissue_inhibitor_of_metalloproteinase_1	chrX	+	20870166	20874735	883	protein_coding	117	152	143	157	120	128	7.55469	73	72	84	124	149	121	14.2812	1.60274	2.11111	1.70238	1.26613	0.805369	1.05785	0.68054	1.078	0.767554	0.340424	-0.312278	0.0811368	0.43923	0.225992	6.3985	8.96158	8.57076	9.75291	8.35447	7.31031
ENSMUSG00000061816	Myl1	84.7209	49.5422	0.4859	0.352208	2.428e-05	0.0060621	0.0060621	myosin_light_polypeptide_1	chr1	-	66924295	66945404	1082	protein_coding	102	83	83	41	62	104	10.8052	57	34	37	61	80	67	7.9196	1.78947	2.44118	2.24324	0.672131	0.775	1.55224	0.839535	1.28758	1.16559	-0.573185	-0.367732	0.634351	0.497689	0.352208	4.55225	3.99349	4.05971	2.07851	3.52259	4.84722
ENSMUSG00000031762	Mt2	524.284	321.897	0.48242	0.379168	1.2056e-05	0.0035575	0.0035575	metallothionein_2	chr8	+	94172618	94173567	556	protein_coding	586	629	501	530	285	352	60.2613	267	327	255	366	585	401	53.9722	2.19476	1.92355	1.96471	1.44809	0.487179	0.877805	1.13406	0.943769	0.974313	0.534149	-1.03747	-0.188027	0.393465	0.379168	50.8951	58.8949	47.6878	52.2873	31.5114	31.9267
ENSMUSG00000031841	Cdh13	1192.89	818.52	0.48221	0.176462	1.3507e-10	1.6862e-07	1.6862e-07	cadherin_13	chr8	+	118283733	119324921	4565	protein_coding	1124	1236	1027	1053	903	1199	54.6477	810	939	699	772	1286	992	94.29	1.38765	1.31629	1.46924	1.36399	0.702177	1.20867	0.472648	0.396482	0.555072	0.447833	-0.510093	0.27342	0.27256	0.176462	11.8899	14.0955	11.9062	12.6527	12.1603	13.2454
ENSMUSG00000063011	Msln	1418.95	908.535	0.48209	0.252771	2.8082e-06	0.0011993	0.0011993	mesothelin	chr17	-	25748614	25754327	2114	protein_coding	1301	1173	1301	1580	1002	1362	86.2753	1007	1095	650	808	1417	1137	119.822	1.29196	1.07123	2.00154	1.95545	0.707128	1.19789	0.369557	0.0992721	1.00111	0.967497	-0.499957	0.260494	0.366329	0.252771	29.7184	28.8865	32.5699	40.9966	29.1381	32.4907
ENSMUSG00000036596	Cpz	61.9066	35.013	0.48153	0.265931	3.8462e-05	0.0083226	0.0083226	carboxypeptidase_Z	chr5	-	35502215	35525698	2248	protein_coding	60	65	53	70	45	43	4.86621	27	42	39	30	55	41	4.44522	2.22222	1.54762	1.35897	2.33333	0.818182	1.04878	1.152	0.63005	0.442518	1.22239	-0.289507	0.0687128	0.537695	0.265931	1.28887	1.50528	1.24774	1.70804	1.23059	0.964626
ENSMUSG00000022596	Slurp1	107.168	63.5891	0.48152	0.31998	2.0884e-05	0.0052956	0.0052956	secreted_Ly6/Plaur_domain_containing_1	chr15	-	74724318	74728034	2859	protein_coding	85	102	108	95	87	108	4.53211	70	72	41	48	142	70	16.031	1.21429	1.41667	2.63415	1.97917	0.612676	1.54286	0.280108	0.5025	1.39734	0.984893	-0.706804	0.625604	0.51394	0.31998	1.43568	1.85732	1.99919	1.82266	1.8707	1.90501
ENSMUSG00000050440	Hamp	61.4758	34.6162	0.47826	0.293869	4.4343e-05	0.0089191	0.0089191	hepcidin_antimicrobial_peptide	chr7	-	30942371	30944017	392	protein_coding	54	52	56	75	37	60	5.50394	36	28	32	40	64	35	5.73004	1.5	1.85714	1.75	1.875	0.578125	1.71429	0.584963	0.893085	0.807355	0.906891	-0.790547	0.777608	0.529892	0.293869	6.65213	6.90588	7.56042	10.4947	5.80248	7.71884
ENSMUSG00000042985	Upk3b	1430.54	882.379	0.47779	0.288652	1.4778e-05	0.0040648	0.0040648	uroplakin_3B	chr5	+	136038496	136045303	2346	protein_coding	1340	1114	1224	1779	1062	1211	115.786	1006	1001	641	710	1488	1138	137.137	1.33201	1.11289	1.90952	2.50563	0.71371	1.06415	0.413603	0.154307	0.933207	1.32518	-0.486591	0.0896983	0.4049	0.288652	27.5823	24.7206	27.612	41.5952	27.8288	26.0317
ENSMUSG00000017002	Slpi	677.085	449.759	0.46907	0.224005	8.5865e-07	0.00044952	0.00044952	secretory_leukocyte_peptidase_inhibitor	chr2	-	164354070	164389095	876	protein_coding	608	610	660	704	574	514	29.5536	455	458	344	460	766	572	64.857	1.33626	1.33188	1.9186	1.53043	0.749347	0.898601	0.418205	0.413462	0.940057	0.613942	-0.416294	-0.154247	0.302521	0.224005	33.516	36.2516	39.8735	44.0823	40.2815	29.59
ENSMUSG00000061723	Tnnt3	113.84	71.9497	0.46838	0.237021	1.4028e-05	0.0039252	0.0039252	troponin_T3_skeletal_fast	chr7	+	142498836	142516009	1079	protein_coding	90	120	108	95	87	124	7.03704	67	70	83	56	134	77	12.2814	1.34328	1.71429	1.3012	1.69643	0.649254	1.61039	0.425764	0.777608	0.379848	0.762501	-0.623146	0.68741	0.401664	0.237021	4.02786	5.78977	5.2972	4.82945	4.95674	5.79545
ENSMUSG00000016349	Eef1a2	293.029	168.366	0.46602	0.250869	6.8948e-05	0.011647	0.011647	eukaryotic_translation_elongation_factor_1_alpha_2	chr2	-	181147653	181157014	2084	protein_coding	278	196	190	406	234	269	35.4202	159	126	179	178	310	192	28.088	1.74843	1.55556	1.06145	2.2809	0.754839	1.40104	0.806058	0.63743	0.0860398	1.1896	-0.40576	0.4865	0.466645	0.250869	6.44169	4.89621	4.82503	10.6862	6.90266	6.5094
ENSMUSG00000053522	Lgals7	16.7363	4.51764	0.46378	0.537216	7.9452e-06	0.0025283	0.0025283	lectin_galactose_binding_soluble_7	chr7	+	28863853	28866284	754	protein_coding	19	15	22	14	8	15	2.13073	7	9	5	2	4	1	1.3466	2.71429	1.66667	4.4	7	2	15	1.44057	0.736966	2.1375	2.80735	1	3.90689	2.00488	0.537216	1.21684	1.03567	1.54417	1.01848	0.652254	1.00324
ENSMUSG00000025479	Cyp2e1	308.54	197.887	0.46367	0.242769	1.3434e-05	0.003825	0.003825	cytochrome_P450_family_2_subfamily_e_polypeptide_1	chr7	+	140763739	140774975	1827	protein_coding	468	245	242	213	283	260	41.3525	184	168	214	192	318	255	25.0031	2.54348	1.45833	1.13084	1.10938	0.889937	1.01961	1.3468	0.544321	0.177396	0.149747	-0.168225	0.0280144	0.346343	0.242769	12.3697	6.98118	7.01005	6.39494	9.52239	7.17664
ENSMUSG00000003545	Fosb	194.802	114.98	0.45474	0.441234	9.3681e-05	0.014343	0.014343	FBJ_osteosarcoma_oncogene_B	chr7	-	19302721	19310045	3751	protein_coding	221	215	194	221	95	122	24.7774	102	99	108	101	208	170	20.73	2.16667	2.17172	1.7963	2.18812	0.456731	0.717647	1.11548	1.11884	0.845025	1.12969	-1.13058	-0.478654	0.433299	0.441234	2.8451	2.98396	2.73715	3.23177	1.55695	1.64021
ENSMUSG00000002100	Mybpc3	312.259	198.724	0.45131	0.253866	3.7054e-05	0.0081264	0.0081264	myosin_binding_protein_C_cardiac	chr2	+	91118144	91136516	4163	protein_coding	267	216	290	364	224	333	26.3312	203	173	200	198	371	203	32.46	1.31527	1.24855	1.45	1.83838	0.603774	1.64039	0.39536	0.320259	0.536053	0.878438	-0.72792	0.714042	0.352705	0.253866	3.09712	2.70115	3.68668	4.79612	3.3078	4.03389
ENSMUSG00000039323	Igfbp2	4822.07	2999.48	0.45113	0.277415	6.2433e-05	0.011212	0.011212	insulin-like_growth_factor_binding_protein_2	chr1	+	72824503	72852474	1307	protein_coding	3664	4934	4106	6153	3500	3579	466.238	2359	3167	2304	3216	5046	4385	492	1.5532	1.55794	1.78212	1.91325	0.693619	0.816192	0.635244	0.639641	0.833593	0.936023	-0.527785	-0.29302	0.370616	0.277415	135.373	196.528	166.26	258.23	164.623	138.093
ENSMUSG00000030996	Art1	55.9415	33.167	0.45036	0.132975	0.00010864	0.016029	0.016029	ADP-ribosyltransferase_1	chr7	+	102101743	102111148	1417	protein_coding	65	37	50	44	63	46	4.94301	37	30	30	30	51	45	4.03402	1.75676	1.23333	1.66667	1.46667	1.23529	1.02222	0.812914	0.302563	0.736966	0.552541	0.304855	0.0317089	0.456925	0.132975	2.21512	1.35936	1.86743	1.70325	2.73318	1.6371
ENSMUSG00000001027	Scn4a	109.706	70.073	0.45008	0.223093	3.4268e-05	0.0079448	0.0079448	sodium_channel_voltage-gated_type_IV_alpha	chr11	-	106318592	106353288	6598	protein_coding	136	83	90	105	87	101	8.67026	86	67	49	71	128	76	11.9424	1.5814	1.23881	1.83673	1.47887	0.679688	1.32895	0.661198	0.30895	0.877143	0.564498	-0.557057	0.410284	0.377503	0.223093	0.995358	0.654888	0.721895	0.872916	0.810597	0.771962
ENSMUSG00000033730	Egr3	62.1766	31.3924	0.44946	0.431529	0.00014887	0.020649	0.020649	early_growth_response_3	chr14	+	70077445	70080157	1416	protein_coding	36	84	76	65	26	53	10.1417	33	29	33	32	56	28	4.65976	1.09091	2.89655	2.30303	2.03125	0.464286	1.89286	0.125531	1.53434	1.20353	1.02237	-1.10692	0.920566	0.61657	0.431529	1.2277	3.08829	2.8405	2.51794	1.12878	1.88755
ENSMUSG00000079105	C7	6079.55	4219.22	0.44746	0.250233	1.4707e-07	0.00011934	0.00011934	complement_component_7	chr15	-	4988762	5063773	2709	protein_coding	5720	6523	6360	4000	4622	6409	473.907	3560	4446	3352	4932	6397	5765	538.089	1.60674	1.46716	1.89737	0.81103	0.722526	1.11171	0.684138	0.553028	0.924005	-0.302173	-0.468878	0.152779	0.25715	0.250233	101.962	125.355	124.249	80.9928	104.886	119.308
ENSMUSG00000031825	Crispld2	5071.23	3282.09	0.44575	0.276206	3.5743e-05	0.0079725	0.0079725	cysteine-rich_secretory_protein_LCCL_domain_containing_2	chr8	+	119992438	120052793	4182	protein_coding	4230	5302	4805	6172	2971	4032	494.687	2974	3270	3035	3465	5077	4243	368.636	1.42233	1.62141	1.5832	1.78124	0.585188	0.950271	0.508253	0.697246	0.66284	0.832883	-0.773028	-0.073589	0.309101	0.276206	48.8438	66.002	60.807	80.9538	43.6734	48.6209
ENSMUSG00000032925	Itgbl1	190.31	121.016	0.44473	0.2439	6.2866e-05	0.011212	0.011212	integrin_beta-like_1	chr14	+	123659971	123975618	4065	protein_coding	183	255	193	96	140	193	24.1341	100	150	110	107	185	161	15.5351	1.83	1.7	1.75455	0.897196	0.756757	1.19876	0.871844	0.765535	0.811097	-0.156504	-0.402098	0.26154	0.358569	0.2439	2.17392	3.26574	2.5127	1.29541	2.11722	2.39433
ENSMUSG00000059741	Myl3	169.626	100.257	0.44445	0.199155	0.00014709	0.020649	0.020649	myosin_light_polypeptide_3	chr9	+	110763646	110769804	943	protein_coding	146	98	129	172	179	192	15.7573	89	117	89	140	134	91	10.5224	1.64045	0.837607	1.44944	1.22857	1.33582	2.10989	0.714091	-0.255655	0.535494	0.296982	0.417727	1.07717	0.464301	0.199155	7.47643	5.41023	7.23973	10.0049	11.6692	10.2678
ENSMUSG00000024164	C3	17151.2	11978.6	0.4385	0.233705	3.0387e-07	0.00019726	0.00019726	complement_component_3	chr17	-	57203970	57228136	5136	protein_coding	16281	16222	17579	17235	12148	14183	924.427	11779	13174	10403	11376	19396	14554	1456.4	1.38221	1.23136	1.6898	1.51503	0.626315	0.974509	0.466972	0.300258	0.756853	0.599348	-0.67504	-0.037253	0.23519	0.233705	153.077	164.43	181.14	184.069	145.405	139.261
ENSMUSG00000044006	Cilp2	37.7725	18.8481	0.43731	0.212946	0.00020402	0.026702	0.026702	cartilage_intermediate_layer_protein_2	chr8	-	69880369	69887687	4314	protein_coding	47	32	29	33	39	26	3.39018	23	22	28	12	21	14	2.66833	2.04348	1.45455	1.03571	2.75	1.85714	1.85714	1.03103	0.540568	0.0506261	1.45943	0.893085	0.893085	0.811304	0.212946	0.526103	0.386164	0.355764	0.419594	0.555754	0.303934
ENSMUSG00000028989	Angptl7	68.0389	44.0017	0.43721	0.230461	6.9157e-05	0.011647	0.011647	angiopoietin-like_7	chr4	-	148495183	148500460	2157	protein_coding	69	67	65	44	58	73	4.65331	49	31	44	48	72	52	5.95763	1.40816	2.16129	1.47727	0.916667	0.805556	1.40385	0.493815	1.11189	0.562936	-0.125531	-0.311944	0.489385	0.370092	0.230461	1.54473	1.61706	1.5948	1.11892	1.65301	1.70671
ENSMUSG00000038871	Bpgm	1412.97	969.587	0.43543	0.216123	4.2628e-06	0.0015374	0.0015374	23-bisphosphoglycerate_mutase	chr6	+	34476207	34505613	2220	protein_coding	1352	1385	1540	866	1446	1164	108.688	828	1034	827	972	1581	1328	134.529	1.63285	1.33946	1.86215	0.890947	0.914611	0.876506	0.707392	0.42165	0.896971	-0.166589	-0.12877	-0.190164	0.256748	0.216123	29.4088	32.4787	36.7123	21.3974	40.0418	26.4415
ENSMUSG00000063600	Egfem1	27.3239	14.4351	0.43474	0.30828	0.0002465	0.030078	0.030078	EGF-like_and_EMI_domain_containing_1	chr3	+	29082023	29691204	2722	protein_coding	37	31	26	17	17	25	3.50714	12	19	15	14	23	13	1.87617	3.08333	1.63158	1.73333	1.21429	0.73913	1.92308	1.62449	0.706269	0.793549	0.280108	-0.436099	0.943416	0.651956	0.30828	0.656397	0.592891	0.505509	0.342575	0.383936	0.463168
ENSMUSG00000006235	Epor	116.348	76.458	0.42387	0.204643	9.0771e-05	0.014068	0.014068	erythropoietin_receptor	chr9	-	21958899	21963576	1829	protein_coding	125	84	92	119	95	120	7.81494	85	83	59	63	119	107	10.5792	1.47059	1.01205	1.55932	1.88889	0.798319	1.1215	0.556393	0.017278	0.640919	0.917538	-0.324962	0.165424	0.328765	0.204643	3.30027	2.39093	2.66206	3.56885	3.19307	3.30868
ENSMUSG00000027078	Ube2l6	1098.36	723.177	0.42059	0.233696	0.00011415	0.016689	0.016689	ubiquitin-conjugating_enzyme_E2L_6	chr2	+	84798828	84810335	1560	protein_coding	933	865	1027	1301	1009	763	82.1121	600	752	620	736	1194	1008	104.935	1.555	1.15027	1.65645	1.76766	0.845059	0.756944	0.636915	0.201967	0.728096	0.821843	-0.242877	-0.401741	0.290701	0.233696	28.8808	28.8664	34.8409	45.7455	39.7617	24.6653
ENSMUSG00000090084	Srpx	275.171	186.058	0.41665	0.254452	5.9366e-05	0.010825	0.010825	sushi-repeat-containing_protein	chrX	-	10037977	10117709	2477	protein_coding	226	307	248	260	205	256	15.4782	150	162	142	243	298	271	30.3816	1.50667	1.89506	1.74648	1.06996	0.687919	0.944649	0.59136	0.922245	0.804449	0.0975553	-0.539688	-0.082149	0.298962	0.254452	4.40591	6.45229	5.29871	5.75762	5.08775	5.21195
ENSMUSG00000004360	9330159F19Rik	86.0138	51.2319	0.41659	0.237218	0.00040949	0.043721	0.043721	RIKEN_cDNA_9330159F19_gene	chr10	+	29211643	29230779	5644	protein_coding	49	72	85	64	92	105	9.04839	47	37	39	72	86	68	8.95061	1.04255	1.94595	2.17949	0.888889	1.06977	1.54412	0.060121	0.960472	1.12399	-0.169925	0.0972972	0.626783	0.449789	0.237218	0.419239	0.664121	0.797032	0.621997	1.00207	0.938186
ENSMUSG00000030399	Ckm	159.248	92.135	0.41503	0.314401	0.00046951	0.048133	0.048133	creatine_kinase_muscle	chr7	+	19411094	19421583	1415	protein_coding	134	120	107	227	138	123	19.3634	100	71	106	71	177	101	17.3613	1.34	1.69014	1.00943	3.19718	0.779661	1.21782	0.422233	0.757143	0.0135465	1.6768	-0.359081	0.284303	0.465824	0.314401	4.573	4.41496	4.00195	8.79964	5.99544	4.38364
ENSMUSG00000038725	Pkhd1l1	497.144	331.415	0.41014	0.219996	0.000167	0.022775	0.022775	polycystic_kidney_and_hepatic_disease_1-like_1	chr15	+	44457553	44597143	12747	protein_coding	569	427	497	291	405	576	48.7347	440	372	214	257	495	450	50.6057	1.29318	1.14785	2.32243	1.1323	0.818182	1.28	0.370925	0.198933	1.21564	0.179251	-0.289507	0.356144	0.338564	0.219996	2.15555	1.7439	2.06344	1.25222	1.95319	2.27877
ENSMUSG00000023886	Smoc2	385.895	272.611	0.40993	0.219766	6.8975e-06	0.0022965	0.0022965	SPARC_related_modular_calcium_binding_2	chr17	+	14279506	14404790	2832	protein_coding	355	390	413	333	308	312	19.0482	221	319	257	254	464	328	38.9558	1.60633	1.22257	1.607	1.31102	0.663793	0.95122	0.683773	0.289918	0.684373	0.390694	-0.591194	-0.0721498	0.230902	0.219766	6.05324	7.16924	7.71793	6.4498	6.68583	5.55582
ENSMUSG00000020787	P2rx1	130.829	85.6045	0.40968	0.236112	0.00022504	0.028311	0.028311	purinergic_receptor_P2X_ligand-gated_ion_channel_1	chr11	+	72999103	73015200	2486	protein_coding	114	115	125	155	103	94	9.47277	81	95	78	81	151	93	12.341	1.40741	1.21053	1.60256	1.91358	0.682119	1.01075	0.49304	0.275634	0.680382	0.936274	-0.551904	0.01543	0.308143	0.236112	2.2144	2.40823	2.66105	3.42	2.54703	1.90684
ENSMUSG00000003849	Nqo1	139.846	95.2965	0.40699	0.304712	0.00012249	0.017591	0.017591	NAD(P)H_dehydrogenase_quinone_1	chr8	-	107388225	107403206	1553	protein_coding	150	164	127	72	112	154	15.2694	86	89	88	121	150	105	11.2668	1.74419	1.8427	1.44318	0.595041	0.746667	1.46667	0.802554	0.881819	0.529253	-0.748938	-0.421464	0.552541	0.265961	0.304712	4.66415	5.49761	4.32789	2.54306	4.43348	5.00076
ENSMUSG00000061086	Myl4	2064.45	1412.76	0.40601	0.146671	9.4682e-05	0.014361	0.014361	myosin_light_polypeptide_4	chr11	+	104550663	104595753	3273	protein_coding	2120	1484	1545	2369	1709	1966	155.066	1621	1259	1361	1449	2104	1618	133.431	1.30783	1.17871	1.13519	1.63492	0.812262	1.21508	0.38718	0.237213	0.18294	0.709221	-0.299982	0.281052	0.249604	0.146671	31.2783	23.6042	24.982	39.7022	32.0992	30.2917
ENSMUSG00000075012	Fjx1	305.703	192.877	0.40552	0.300103	0.00046065	0.048133	0.048133	four_jointed_box_1_(Drosophila)	chr2	-	102449366	102452499	3134	protein_coding	286	283	230	424	205	217	36.1501	179	231	170	174	340	211	28.887	1.59777	1.22511	1.35294	2.43678	0.602941	1.02844	0.676056	0.292909	0.436099	1.28498	-0.729911	0.040452	0.33343	0.300103	4.40677	4.70099	3.88394	7.421	4.02118	3.49178
ENSMUSG00000029373	Pf4	294.834	208.107	0.39398	0.214686	5.1232e-05	0.010017	0.010017	platelet_factor_4	chr5	+	90772435	90773381	586	protein_coding	327	237	297	260	275	213	18.353	190	227	196	183	328	277	25.8561	1.72105	1.04405	1.51531	1.42077	0.838415	0.768953	0.783291	0.0621948	0.599609	0.506668	-0.254264	-0.379033	0.219744	0.214686	26.9465	21.0549	26.8227	24.3372	28.8492	18.3303
ENSMUSG00000020053	Igf1	581.951	394.772	0.39246	0.277091	0.0003205	0.03663	0.03663	insulin-like_growth_factor_1	chr10	+	87858265	87937042	7052	protein_coding	603	726	667	299	434	511	70.6688	293	491	385	400	570	494	44.1102	2.05802	1.47862	1.73247	0.7475	0.761404	1.03441	1.04126	0.564247	0.792828	-0.419855	-0.393267	0.0488122	0.272337	0.277091	4.12912	5.35952	5.00562	2.3257	3.78334	3.65422
ENSMUSG00000020475	Pgam2	200.407	137.677	0.39207	0.126229	0.00021912	0.027782	0.027782	phosphoglycerate_mutase_2	chr11	-	5801640	5803733	840	protein_coding	216	138	174	214	177	169	13.2232	160	129	118	157	203	150	13.2285	1.35	1.06977	1.47458	1.36306	0.871921	1.12667	0.432959	0.0972972	0.5603	0.446846	-0.19773	0.172061	0.251956	0.126229	12.4173	8.55266	10.9626	13.9743	12.9536	10.146
ENSMUSG00000038583	Pln	353.573	248.753	0.39128	0.160012	8.7935e-05	0.013855	0.013855	phospholamban	chr10	+	53337686	53345999	2480	protein_coding	420	288	271	238	383	342	31.3186	246	224	250	260	434	264	34.388	1.70732	1.28571	1.084	0.915385	0.882488	1.29545	0.771731	0.36257	0.116365	-0.12755	-0.180351	0.373458	0.219371	0.160012	8.17806	6.04564	5.78311	5.26406	9.49391	6.95442
ENSMUSG00000068745	Mybphl	204.486	138.029	0.38864	0.178588	0.00041621	0.044148	0.044148	myosin_binding_protein_H-like	chr3	+	108364911	108380056	1275	protein_coding	211	148	153	213	184	202	12.873	169	100	145	127	239	149	21.163	1.24852	1.48	1.05517	1.67717	0.769874	1.3557	0.32022	0.565597	0.0774788	0.746025	-0.377305	0.439043	0.295176	0.178588	7.99144	6.04301	6.35075	9.16357	8.87168	7.98965
ENSMUSG00000026489	Adck3	436.799	313.31	0.38785	0.196599	3.2122e-05	0.0075551	0.0075551	aarF_domain_containing_kinase_3	chr1	-	180165238	180199602	4026	protein_coding	504	360	372	452	320	382	30.0741	343	306	270	341	503	339	35.7745	1.46939	1.17647	1.37778	1.32551	0.636183	1.12684	0.555215	0.234465	0.462343	0.406551	-0.652486	0.172287	0.196396	0.196599	6.04519	4.65511	4.89005	6.15829	4.88623	4.78494
ENSMUSG00000074218	Cox7a1	211.282	148.41	0.38303	0.180969	0.0001863	0.024783	0.024783	cytochrome_c_oxidase_subunit_VIIa_1	chr7	+	30184171	30186028	364	protein_coding	248	152	165	216	188	182	15.6931	140	167	136	151	221	176	14.0326	1.77143	0.91018	1.21324	1.43046	0.850679	1.03409	0.824913	-0.135777	0.278859	0.516483	-0.233314	0.048363	0.216588	0.180969	32.9006	21.7392	23.9898	32.5498	31.7508	25.2149
ENSMUSG00000013584	Aldh1a2	457.386	327.167	0.38255	0.218046	8.1059e-05	0.012897	0.012897	aldehyde_dehydrogenase_family_1_subfamily_A2	chr9	+	71215789	71296243	2264	protein_coding	505	474	415	424	296	404	32.1331	386	385	268	279	475	386	34.7372	1.30829	1.23117	1.54851	1.51971	0.623158	1.04663	0.387683	0.300029	0.630878	0.603799	-0.68233	0.0657544	0.217635	0.218046	10.7713	10.8994	9.70098	10.2727	8.03736	8.99894
ENSMUSG00000074063	Osgin1	570.374	400.61	0.37804	0.225944	0.00026352	0.031916	0.031916	oxidative_stress_induced_growth_inhibitor_1	chr8	+	119434124	119446256	2302	protein_coding	550	493	484	684	449	422	42.0596	379	379	372	408	668	502	52.2101	1.45119	1.30079	1.30108	1.67647	0.672156	0.840637	0.537234	0.37939	0.379704	0.745427	-0.573133	-0.250444	0.20303	0.225944	11.5375	11.1492	11.1272	16.2984	11.9906	9.24472
ENSMUSG00000022840	Adcy5	1031.37	725.507	0.37382	0.231849	0.00034416	0.039059	0.039059	adenylate_cyclase_5	chr16	+	35154877	35305737	7007	protein_coding	808	892	908	1254	763	942	77.4062	702	714	599	725	1217	968	102.476	1.151	1.2493	1.51586	1.72966	0.626952	0.97314	0.202884	0.32112	0.600136	0.790484	-0.673574	-0.03928	0.200295	0.231849	5.56842	6.62726	6.85801	9.81659	6.69407	6.77962
ENSMUSG00000006014	Prg4	80.1284	22.7366	0.37284	0.496981	0.00014768	0.020649	0.020649	proteoglycan_4_(megakaryocyte_stimulating_factor_articular_superficial_zone_protein)	chr1	-	150449412	150466165	4263	protein_coding	69	49	204	30	61	32	29.2703	21	26	21	26	41	18	3.67423	3.28571	1.88462	9.71429	1.15385	1.4878	1.77778	1.71621	0.91427	3.28011	0.206451	0.573185	0.830075	1.25338	0.496981	0.781604	0.598387	2.53256	0.386012	0.879656	0.378548
ENSMUSG00000055027	Smyd1	173.25	124.432	0.3661	0.220481	0.00021471	0.027453	0.027453	SET_and_MYND_domain_containing_1	chr6	-	71213940	71322233	3361	protein_coding	179	141	158	155	143	173	6.89589	145	100	110	123	244	128	23.4583	1.23448	1.41	1.43636	1.26016	0.586066	1.35156	0.303907	0.495695	0.522421	0.33361	-0.770866	0.434628	0.219899	0.220481	2.5718	2.184	2.4879	2.52964	2.61557	2.59576
ENSMUSG00000040612	Ildr2	200.312	146.514	0.36096	0.225553	0.00018137	0.024529	0.024529	immunoglobulin-like_domain_containing_receptor_2	chr1	+	166254139	166316823	8251	protein_coding	207	189	218	122	159	216	16.9645	138	183	116	139	220	187	17.4709	1.5	1.03279	1.87931	0.877698	0.722727	1.15508	0.584963	0.0465426	0.910203	-0.188204	-0.468477	0.207993	0.18217	0.225553	1.21148	1.1925	1.39828	0.811052	1.18465	1.32018
ENSMUSG00000031274	Col4a5	3656.34	2836.18	0.34554	0.166683	5.2112e-10	6.0409e-07	6.0409e-07	collagen_type_IV_alpha_5	chrX	+	141475385	141689234	6536	protein_coding	3569	3463	3360	2968	2899	3842	161.52	2651	3083	2639	2924	4412	3287	294.996	1.34628	1.12326	1.27321	1.01505	0.657072	1.16885	0.428983	0.167687	0.34847	0.0215478	-0.605877	0.225086	0.0976495	0.166683	26.3686	27.583	27.2064	24.9085	27.2668	29.6437
ENSMUSG00000026185	Igfbp5	7486.17	5760.64	0.34474	0.204436	2.8885e-07	0.00019532	0.00019532	insulin-like_growth_factor_binding_protein_5	chr1	-	72857932	72874884	6006	protein_coding	7609	6856	7269	5851	6041	7575	342.233	5897	6036	4951	4816	10177	7288	893.329	1.29032	1.13585	1.46819	1.21491	0.593593	1.03938	0.367726	0.183774	0.554037	0.280848	-0.752453	0.0557229	0.114942	0.204436	61.178	59.4274	64.0521	53.4368	61.8332	63.6039
ENSMUSG00000045545	Krt14	20.2802	5.67597	0.33669	1.06874	0.00037406	0.040742	0.040742	keratin_14	chr11	-	100203162	100207548	1698	protein_coding	23	17	39	15	4	16	5.17687	5	13	1	2	14	5	2.47656	4.6	1.30769	39	7.5	0.285714	3.2	2.20163	0.387023	5.2854	2.90689	-1.80735	1.67807	1.77528	1.06874	0.654098	0.52121	1.21554	0.484562	0.144817	0.475192
ENSMUSG00000000305	Cdh4	188.379	139.48	0.33601	0.214841	0.00049301	0.049624	0.049624	cadherin_4	chr2	+	179442431	179899373	6388	protein_coding	180	167	166	180	163	170	3.27414	132	109	140	132	263	178	24.8966	1.36364	1.53211	1.18571	1.36364	0.619772	0.955056	0.447459	0.61552	0.245756	0.447459	-0.690191	-0.0663425	0.16661	0.214841	1.36069	1.36098	1.37527	1.54562	1.56863	1.34206
ENSMUSG00000071847	Apcdd1	292.954	220.887	0.32558	0.222279	0.00046475	0.048133	0.048133	adenomatosis_polyposis_coli_down-regulated_1	chr18	+	62922327	62953195	2799	protein_coding	278	257	265	297	235	263	9.28834	202	252	161	230	378	279	33.3786	1.37624	1.01984	1.64596	1.2913	0.621693	0.942652	0.46073	0.0283446	0.718932	0.368829	-0.685725	-0.0852023	0.134318	0.222279	4.79617	4.78004	5.01057	5.82035	5.16135	4.73848
ENSMUSG00000018593	Sparc	44375.3	34221.6	0.32316	0.175985	8.0584e-05	0.012897	0.012897	secreted_acidic_cysteine_rich_glycoprotein	chr11	-	55394500	55420080	2300	protein_coding	38763	43976	39532	43646	34309	41643	1616.86	31100	38890	29499	34570	53355	42633	3944.5	1.2464	1.13078	1.34011	1.26254	0.643033	0.976779	0.317766	0.177317	0.422355	0.336329	-0.637036	-0.0338966	0.0971389	0.175985	813.846	995.381	909.631	1040.91	917.019	913.063
ENSMUSG00000021091	Serpina3n	2439.88	1876.68	0.31927	0.252616	0.00021484	0.027453	0.027453	serine_(or_cysteine)_peptidase_inhibitor_clade_A_member_3N	chr12	+	104406729	104414329	2064	protein_coding	2252	2590	2357	2330	1614	2228	146.378	1578	1978	1601	2133	3129	2279	255.087	1.42712	1.3094	1.4722	1.09236	0.51582	0.977622	0.51311	0.38891	0.557978	0.127446	-0.955061	-0.0326517	0.0999552	0.252616	52.688	65.3268	60.4358	61.9215	48.072	54.4367
ENSMUSG00000006800	Sulf2	1215.42	946.269	0.30513	0.223207	0.00036831	0.040387	0.040387	sulfatase_2	chr2	-	166073089	166155663	4580	protein_coding	1225	1094	1136	1259	878	1042	61.5446	984	968	866	881	1587	1092	120.435	1.24492	1.13017	1.31178	1.42906	0.553245	0.954212	0.316052	0.176534	0.391524	0.515064	-0.854009	-0.0676176	0.0795911	0.223207	12.9159	12.4352	13.1267	15.0784	11.7849	11.4733
ENSMUSG00000063564	Col23a1	2395.23	1902.51	0.29392	0.196298	0.0001005	0.014964	0.014964	collagen_type_XXIII_alpha_1	chr11	+	51289920	51583918	5658	protein_coding	2312	2223	2170	2386	1795	2192	91.6902	1790	1849	1792	1903	3021	2456	224.529	1.29162	1.20227	1.21094	1.25381	0.594174	0.892508	0.369182	0.265763	0.276124	0.326318	-0.751042	-0.164063	0.0537137	0.196298	19.7323	20.454	20.2974	23.1315	19.5029	19.5373
ENSMUSG00000032085	Tagln	4410.38	3560.24	0.2812	0.178226	3.118e-05	0.0075525	0.0075525	transgelin	chr9	-	45929628	45936058	1586	protein_coding	3879	4240	4180	4000	3594	4188	110.223	3463	3502	3320	3428	5965	4370	461.463	1.12013	1.21074	1.25904	1.16686	0.602515	0.958352	0.163662	0.275885	0.33232	0.222633	-0.730932	-0.0613718	0.0336994	0.178226	118.105	139.176	139.482	138.341	139.307	133.165
ENSMUSG00000067586	S1pr3	2240.49	1812.29	0.28054	0.227787	1.7369e-05	0.004698	0.004698	sphingosine-1-phosphate_receptor_3	chr13	+	51408618	51422797	4484	protein_coding	2398	2334	2065	1939	1643	1941	125.183	1839	1724	1635	1783	3055	2217	239.32	1.30397	1.35383	1.263	1.08749	0.537807	0.875507	0.38291	0.437045	0.336851	0.121006	-0.89484	-0.191809	0.0318606	0.227787	25.8248	27.098	24.3724	23.7196	22.5253	21.8296
ENSMUSG00000026479	Lamc2	4459.84	3636.81	0.26849	0.199183	6.7402e-05	0.011637	0.011637	laminin_gamma_2	chr1	-	153122756	153186447	5164	protein_coding	4248	4723	4262	3285	3475	4593	263.374	3329	4048	2967	3900	5640	4589	425.623	1.27606	1.16675	1.43647	0.842308	0.616135	1.00087	0.351695	0.222494	0.522526	-0.247581	-0.698682	0.00125698	0.0252848	0.199183	39.7238	47.6138	43.6789	34.8935	41.3682	44.8536
ENSMUSG00000032332	Col12a1	1753.82	1434.71	0.26632	0.220468	4.3462e-05	0.0089191	0.0089191	collagen_type_XII_alpha_1	chr9	-	79598991	79718831	11511	protein_coding	1655	1848	1728	1249	1308	1902	123.164	1348	1413	1277	1497	2350	1805	180.73	1.22774	1.30786	1.35317	0.834335	0.556596	1.05374	0.296011	0.387203	0.436345	-0.261301	-0.845298	0.0755184	0.0147464	0.220468	6.94285	8.35777	7.94465	5.95175	6.98542	8.33267
ENSMUSG00000032841	Prr5l	856.856	704.174	0.25917	0.215011	7.2871e-05	0.011946	0.011946	proline_rich_5_like	chr2	-	101714285	101883027	4296	protein_coding	905	824	883	714	667	715	44.4474	682	716	630	714	1170	840	88.4063	1.32698	1.15084	1.40159	1	0.570085	0.85119	0.408146	0.202685	0.487062	0	-0.81075	-0.232446	0.00911608	0.215011	10.1727	9.98538	10.8778	9.11653	9.54464	8.39322
ENSMUSG00000055653	Gpc3	3331.59	2753.28	0.2536	0.190453	7.1296e-05	0.011807	0.011807	glypican_3	chrX	-	52272426	52613950	2216	protein_coding	3364	3208	3298	2444	2715	3332	172.445	2871	2997	2148	2695	4289	3541	331.119	1.17172	1.0704	1.53538	0.906865	0.633015	0.940977	0.228624	0.0981551	0.618597	-0.141041	-0.659689	-0.0877684	0.00947971	0.190453	73.3059	75.3644	78.7635	60.496	75.3179	75.8267
ENSMUSG00000003038	Hmgn2	1719.16	1489.59	0.19546	0.198784	0.0002291	0.028383	0.028383	high_mobility_group_nucleosomal_binding_domain_2	chr4	-	133964738	133968650	2159	protein_coding	1829	1696	1616	1346	1415	1555	79.8175	1373	1581	1309	1542	2491	1765	192.418	1.33212	1.07274	1.23453	0.872892	0.568045	0.88102	0.413723	0.101299	0.303962	-0.196124	-0.815923	-0.182754	-0.0626361	0.198784	40.9085	40.8954	39.6125	34.197	40.2904	36.3216
ENSMUSG00000048285	Frmd6	2321.2	2663.47	-0.18839	0.188575	0.0003529	0.039498	0.039498	FERM_domain_containing_6	chr12	+	70825514	70902232	4660	protein_coding	2469	2197	2033	1751	1930	2412	125.213	2592	2529	2234	2891	4322	3439	342.189	0.952546	0.868723	0.910027	0.605673	0.446553	0.701367	-0.0701389	-0.203032	-0.136019	-0.72339	-1.1631	-0.511759	-0.467906	0.188575	25.5852	24.544	23.0885	20.6108	25.4607	26.1023
ENSMUSG00000071072	Ptges3	2014	2363.83	-0.21528	0.173728	0.00030115	0.034909	0.034909	prostaglandin_E_synthase_3_(cytosolic)	chr10	+	128058954	128077272	2000	protein_coding	2039	1881	2063	1375	1764	1976	115.056	2314	2308	2174	2355	3745	3014	273.859	0.881158	0.814991	0.948942	0.583864	0.471028	0.655607	-0.182527	-0.295143	-0.0756081	-0.776295	-1.08612	-0.609096	-0.504131	0.173728	49.2312	48.9621	54.59	37.711	54.2209	49.8246
ENSMUSG00000070306	Ccdc153	1332.7	1571.14	-0.22032	0.204855	0.00029569	0.034774	0.034774	coiled-coil_domain_containing_153	chr9	+	44240677	44247306	1086	protein_coding	1540	1189	1274	978	1104	1273	85.0565	1451	1421	1523	1636	2553	2015	197.542	1.06134	0.836735	0.836507	0.5978	0.432432	0.631762	0.0858828	-0.257158	-0.257551	-0.742266	-1.20945	-0.662547	-0.507182	0.204855	68.4769	56.9972	62.0846	49.3974	62.4939	59.1133
ENSMUSG00000034292	Traf3ip1	1270.12	1506.22	-0.22589	0.208741	0.000391	0.042303	0.042303	TRAF3_interacting_protein_1	chr1	+	91494647	91529307	3474	protein_coding	1502	1167	1234	887	1035	1203	92.46	1471	1353	1418	1580	2381	1936	177.269	1.02107	0.862528	0.87024	0.561392	0.434691	0.621384	0.0300876	-0.213357	-0.200515	-0.832919	-1.20194	-0.686442	-0.517514	0.208741	20.8782	17.4881	18.7988	14.0052	18.3151	17.4631
ENSMUSG00000030203	Dusp16	1109.94	1365.11	-0.2693	0.155004	0.0001177	0.017055	0.017055	dual_specificity_phosphatase_16	chr6	-	134715473	134792625	5104	protein_coding	1127	1015	964	776	995	1238	69.9402	1404	1271	1281	1477	2127	1585	142.407	0.802707	0.798584	0.752537	0.525389	0.467795	0.781073	-0.317055	-0.324484	-0.410165	-0.928541	-1.09605	-0.356472	-0.572128	0.155004	10.6627	10.3528	9.99564	8.33962	11.9842	12.232
ENSMUSG00000039021	Ttc16	336.377	418.285	-0.27954	0.208316	0.00014796	0.020649	0.020649	tetratricopeptide_repeat_domain_16	chr2	-	32757026	32775633	3714	protein_coding	368	307	336	262	257	326	19.4065	412	356	427	406	687	532	54.125	0.893204	0.86236	0.786885	0.64532	0.37409	0.612782	-0.162939	-0.213639	-0.345775	-0.631913	-1.41854	-0.706554	-0.579893	0.208316	4.78475	4.30326	4.78786	3.8695	4.25392	4.42652
ENSMUSG00000030125	Lrrc23	711.131	881.118	-0.28013	0.232213	5.5627e-05	0.010612	0.010612	leucine_rich_repeat_containing_23	chr6	-	124769863	124779727	1470	protein_coding	777	636	698	536	554	726	43.1256	769	782	895	896	1563	1076	133.478	1.0104	0.813299	0.779888	0.598214	0.354447	0.674721	0.014931	-0.298142	-0.358661	-0.741266	-1.49636	-0.567637	-0.574522	0.232213	25.5245	22.5238	25.1294	20.0006	23.1681	24.9061
ENSMUSG00000022601	Zbtb11	450.836	574.744	-0.29618	0.182524	0.00047268	0.048133	0.048133	zinc_finger_and_BTB_domain_containing_11	chr16	+	55973883	56008913	4920	protein_coding	418	445	439	281	373	538	38.1216	618	609	500	557	888	678	60.2878	0.676375	0.730706	0.878	0.504488	0.420045	0.79351	-0.564104	-0.452637	-0.187707	-0.987107	-1.25138	-0.333679	-0.629436	0.182524	4.10265	4.70865	4.72219	3.13283	4.6606	5.51447
ENSMUSG00000039110	Mycbpap	361.31	453.995	-0.29941	0.176299	2.4988e-05	0.0061444	0.0061444	MYCBP_associated_protein	chr11	-	94501347	94521742	3415	protein_coding	379	316	322	317	305	340	11.9245	434	400	431	495	756	549	58.7792	0.873272	0.79	0.7471	0.640404	0.403439	0.619308	-0.195497	-0.340075	-0.420627	-0.642946	-1.30958	-0.691271	-0.599999	0.176299	5.35922	4.81724	4.9901	5.09171	5.49044	5.02082
ENSMUSG00000038011	Dnah10	1076.59	1391.69	-0.311	0.27289	0.00036497	0.040293	0.040293	dynein_axonemal_heavy_chain_10	chr5	+	124725085	124834308	14038	protein_coding	1178	1006	1122	903	723	1011	72.752	1353	1056	1450	1317	2411	1858	217.239	0.870658	0.952652	0.773793	0.685649	0.299876	0.544133	-0.199822	-0.0699795	-0.36998	-0.544457	-1.73756	-0.877968	-0.633295	0.27289	4.05222	3.73073	4.22992	3.5284	3.16615	3.63189
ENSMUSG00000029657	Hsph1	872.682	1137.39	-0.31512	0.189151	0.00047454	0.048133	0.048133	heat_shock_105kDa/110kDa_protein_1	chr5	-	149614287	149636376	4764	protein_coding	849	851	883	660	681	884	45.9118	1106	927	1339	968	1760	1516	147.122	0.767631	0.918015	0.659447	0.681818	0.386932	0.583113	-0.381515	-0.12341	-0.600671	-0.552541	-1.36985	-0.778151	-0.634356	0.189151	8.60575	9.2995	9.80919	7.5992	8.78767	9.35766
ENSMUSG00000007279	Scube2	1139.74	1454.57	-0.3169	0.192813	6.9798e-06	0.0022965	0.0022965	signal_peptide_CUB_domain_EGF-like_2	chr7	-	109798676	109865679	3571	protein_coding	1113	1140	1073	779	879	1322	87.0076	1361	1489	1307	1423	2296	1928	175.691	0.817781	0.765615	0.820964	0.547435	0.38284	0.685685	-0.290213	-0.38531	-0.284609	-0.86924	-1.38519	-0.544383	-0.626491	0.192813	15.0508	16.6194	15.9021	11.9658	15.132	18.6693
ENSMUSG00000071103	1700029J07Rik	204.077	266.461	-0.317	0.184229	0.00046584	0.048133	0.048133	RIKEN_cDNA_1700029J07_gene	chr8	-	45953606	45975252	2740	protein_coding	179	188	231	138	176	211	14.2812	270	225	258	258	421	364	33.9337	0.662963	0.835556	0.895349	0.534884	0.418052	0.57967	-0.593	-0.259192	-0.159478	-0.902703	-1.25824	-0.786695	-0.659886	0.184229	3.15468	3.57198	4.46175	2.76264	3.94876	3.88346
ENSMUSG00000053111	Fank1	153.517	201.457	-0.31751	0.254391	0.00049535	0.049624	0.049624	fibronectin_type_3_and_ankyrin_repeat_domains_1	chr7	+	133776861	133881532	2004	protein_coding	205	139	130	106	108	168	17.0263	196	191	177	205	332	262	26.4506	1.04592	0.727749	0.734463	0.517073	0.325301	0.641221	0.0647703	-0.458488	-0.445238	-0.95156	-1.62015	-0.641106	-0.675295	0.254391	4.9398	3.61093	3.43313	2.90137	3.31302	4.22764
ENSMUSG00000035878	Hykk	262.873	340.619	-0.31775	0.208374	0.00015563	0.021404	0.021404	hydroxylysine_kinase_1	chr9	+	54917283	54949924	5110	protein_coding	256	246	255	164	224	309	21.239	334	307	294	379	539	445	42.0923	0.766467	0.801303	0.867347	0.432718	0.415584	0.694382	-0.383704	-0.31958	-0.205319	-1.2085	-1.26679	-0.526198	-0.651682	0.208374	2.4192	2.5062	2.64097	1.76043	2.69479	3.04947
ENSMUSG00000047021	Ccdc108	1416.18	1822.81	-0.31781	0.227729	5.9089e-05	0.010825	0.010825	coiled-coil_domain_containing_108	chr1	-	74902071	74935599	5727	protein_coding	1517	1297	1395	1030	1116	1469	87.4858	1649	1423	1950	1845	3112	2362	270.619	0.919951	0.911455	0.715385	0.558266	0.358612	0.621931	-0.12037	-0.133757	-0.483209	-0.840976	-1.47951	-0.685175	-0.623832	0.227729	12.7912	11.79	12.8911	9.86519	11.9794	12.9354
ENSMUSG00000075302	Erich2	194.16	252.682	-0.31799	0.185519	0.00018361	0.024627	0.024627	glutamate_rich_2	chr2	+	70508819	70540884	1865	protein_coding	222	182	205	127	155	185	15.2962	261	260	237	225	379	330	26.7671	0.850575	0.7	0.864979	0.564444	0.408971	0.560606	-0.23349	-0.514573	-0.209263	-0.825097	-1.28993	-0.834941	-0.651216	0.185519	5.74814	5.08036	5.81727	3.73526	5.10918	5.00241
ENSMUSG00000073650	Catip	262.759	344.516	-0.32292	0.236459	0.00035285	0.039498	0.039498	ciliogenesis_associated_TTC17_interacting_protein	chr1	+	74362108	74369321	2101	protein_coding	309	225	252	162	224	286	23.2654	318	298	316	318	642	470	61.3617	0.971698	0.755034	0.797468	0.509434	0.34891	0.608511	-0.0414199	-0.405387	-0.326501	-0.973033	-1.51907	-0.716646	-0.663677	0.236459	7.10208	5.57517	6.34773	4.22945	6.55421	6.86478
ENSMUSG00000043164	Tmem212	392.238	505.991	-0.32837	0.210381	1.3016e-05	0.0037721	0.0037721	transmembrane_protein_212	chr3	-	27866066	27896368	716	protein_coding	365	359	380	343	300	404	15.7956	413	519	462	523	851	663	71.7531	0.883777	0.691715	0.822511	0.655832	0.352526	0.609351	-0.178245	-0.531751	-0.281893	-0.608602	-1.5042	-0.714654	-0.636557	0.210381	24.6169	26.1026	28.0876	26.277	25.7577	28.4548
ENSMUSG00000051435	Fhad1	753.797	986.759	-0.33191	0.224029	6.494e-05	0.011332	0.011332	forkhead-associated_(FHA)_phosphopeptide_binding_domain_1	chr4	-	141890438	142015082	4809	protein_coding	871	697	729	451	625	814	66.5387	948	827	1002	1016	1605	1251	125.175	0.918776	0.842805	0.727545	0.443898	0.389408	0.650679	-0.122214	-0.246729	-0.458892	-1.1717	-1.36065	-0.619981	-0.66336	0.224029	8.74614	7.54535	8.02263	5.14419	7.98957	8.53604
ENSMUSG00000022783	Spag6	295.115	382.019	-0.33352	0.205855	5.034e-06	0.001776	0.001776	sperm_associated_antigen_6	chr16	-	16753016	16829456	2416	protein_coding	312	274	289	226	242	282	14.1433	334	339	380	400	622	505	50.3532	0.934132	0.80826	0.760526	0.565	0.389068	0.558416	-0.0983021	-0.307109	-0.39493	-0.823677	-1.36191	-0.840588	-0.637752	0.205855	6.23606	5.90412	6.3306	5.13106	6.15767	5.88625
ENSMUSG00000057123	Gja5	880.946	1142.88	-0.33588	0.150294	5.2844e-06	0.0018247	0.0018247	gap_junction_protein_alpha_5	chr3	+	97032416	97053634	3109	protein_coding	797	773	783	790	731	942	32.2548	1119	1077	1141	1084	1834	1430	134.8	0.712243	0.717734	0.68624	0.728782	0.398582	0.658741	-0.489558	-0.478478	-0.543215	-0.45644	-1.32705	-0.602216	-0.649493	0.150294	12.3791	12.9438	13.3286	13.938	14.4542	15.2798
ENSMUSG00000072473	1700024G13Rik	108.301	144.619	-0.34245	0.21976	0.00028782	0.034095	0.034095	RIKEN_cDNA_1700024G13_gene	chr14	-	32376502	32388373	398	protein_coding	112	109	91	83	91	110	5.56177	135	138	122	128	274	197	26.6453	0.82963	0.789855	0.745902	0.648438	0.332117	0.558376	-0.269461	-0.34034	-0.422943	-0.624961	-1.59024	-0.840692	-0.681439	0.21976	13.589	14.2576	12.1005	11.4391	14.0558	13.9379
ENSMUSG00000011154	1700026D08Rik	185.22	249.282	-0.34384	0.223994	0.0002321	0.028536	0.028536	RIKEN_cDNA_1700026D08_gene	chr7	-	83774101	83794880	2868	protein_coding	216	156	201	105	176	171	17.3561	227	251	236	271	384	302	26.0411	0.951542	0.621514	0.851695	0.387454	0.458333	0.566225	-0.071661	-0.686141	-0.231591	-1.3679	-1.12553	-0.820552	-0.71723	0.223994	3.63687	2.8317	3.70904	2.00819	3.77252	3.00679
ENSMUSG00000022615	Tymp	294.184	394.045	-0.34467	0.260614	0.00018955	0.025009	0.025009	thymidine_phosphorylase	chr15	-	89371931	89377039	2037	protein_coding	326	281	296	213	225	286	19.4472	380	329	392	309	753	541	75.5972	0.857895	0.854103	0.755102	0.68932	0.298805	0.528651	-0.221127	-0.227517	-0.405256	-0.536753	-1.74272	-0.919613	-0.675499	0.260614	7.72822	7.18153	7.69033	5.73567	6.79031	7.08046
ENSMUSG00000028637	Ccdc30	280.167	375.458	-0.35213	0.269271	7.6751e-05	0.012456	0.012456	coiled-coil_domain_containing_30	chr4	-	119322893	119415521	2623	protein_coding	342	250	264	193	225	279	22.7216	329	301	347	374	690	535	67.9674	1.03951	0.830565	0.760807	0.516043	0.326087	0.521495	0.0559087	-0.267835	-0.394398	-0.954437	-1.61667	-0.939274	-0.686118	0.269271	6.29623	4.96185	5.3266	4.03603	5.2733	5.36405
ENSMUSG00000041323	Ak7	561.988	751.583	-0.35302	0.240823	3.967e-05	0.008361	0.008361	adenylate_kinase_7	chr12	+	105705982	105782447	3093	protein_coding	677	542	473	335	465	634	55.7071	700	670	748	792	1257	904	97.3844	0.967143	0.808955	0.632353	0.42298	0.369928	0.701327	-0.0481991	-0.305868	-0.661198	-1.24134	-1.43468	-0.51184	-0.700521	0.240823	10.5697	9.12265	8.09329	5.94101	9.24211	10.337
ENSMUSG00000070357	Cfap46 (E030019B06Rik)	153.129	207.737	-0.35736	0.234559	9.1021e-05	0.014068	0.014068	cilia_and_flagella_associated_protein_46	chr7	-	139600951	139616329	1667	protein_coding	188	139	129	98	116	183	16.2319	200	195	182	208	345	278	28.5036	0.94	0.712821	0.708791	0.471154	0.336232	0.658273	-0.0892673	-0.488389	-0.496567	-1.08573	-1.57247	-0.603241	-0.722611	0.234559	5.44597	4.34091	4.09542	3.22467	4.2778	5.53608
ENSMUSG00000023828	Slc22a3	169.646	234.35	-0.35842	0.218155	0.0002812	0.033556	0.033556	solute_carrier_family_22_(organic_cation_transporter)_member_3	chr17	-	12419972	12507704	3501	protein_coding	211	150	177	147	110	143	15.3197	220	233	249	236	302	309	16.9362	0.959091	0.643777	0.710843	0.622881	0.364238	0.462783	-0.0602605	-0.635367	-0.492396	-0.682971	-1.45705	-1.11159	-0.739939	0.218155	2.91034	2.23049	2.67562	2.30314	1.93152	2.05983
ENSMUSG00000091243	Vgll3	388.733	517.454	-0.35926	0.189604	4.1525e-06	0.0015316	0.0015316	vestigial_like_3_(Drosophila)	chr16	+	65815633	65863057	3322	protein_coding	439	414	364	252	313	372	30.4526	556	556	449	480	824	610	59.5801	0.789568	0.744604	0.81069	0.525	0.379854	0.609836	-0.340864	-0.425454	-0.302777	-0.929611	-1.39648	-0.713507	-0.684782	0.189604	6.38143	6.48787	5.7989	4.16099	5.79219	5.64716
ENSMUSG00000091415	Ak9	212.067	289.892	-0.36443	0.169034	6.9613e-05	0.011647	0.011647	adenylate_kinase_9	chr10	+	41303980	41434534	5334	protein_coding	214	214	221	124	182	219	16.9485	305	264	311	276	425	347	26.1697	0.701639	0.810606	0.710611	0.449275	0.428235	0.631124	-0.511198	-0.302927	-0.492868	-1.15433	-1.22352	-0.664005	-0.724809	0.169034	1.93737	2.08863	2.19272	1.27516	2.09757	2.07051
ENSMUSG00000053070	9230110C19Rik	109.035	151.129	-0.36525	0.210286	0.0002138	0.027453	0.027453	RIKEN_cDNA_9230110C19_gene	chr9	-	8021672	8042823	1592	protein_coding	128	87	120	68	99	101	9.75192	144	125	152	151	248	201	20.4263	0.888889	0.696	0.789474	0.450331	0.399194	0.502488	-0.169925	-0.522841	-0.341037	-1.15094	-1.32484	-0.99284	-0.750404	0.210286	3.88257	2.84497	3.98917	2.34294	3.82288	3.19937
ENSMUSG00000064057	Scgb3a1	3044.29	4143.01	-0.36567	0.149628	5.6887e-05	0.010612	0.010612	secretoglobin_family_3A_member_1	chr11	+	49663610	49665118	598	protein_coding	3229	2189	3237	2526	2853	2612	185.214	3845	4268	4391	4320	6405	4370	405.623	0.839792	0.512887	0.73719	0.584722	0.445433	0.597712	-0.251896	-0.963288	-0.439892	-0.774177	-1.16672	-0.742478	-0.723075	0.149628	260.747	190.566	286.474	231.701	293.291	220.272
ENSMUSG00000043020	Wdr63	308.166	421.879	-0.36762	0.2374	6.459e-05	0.011332	0.011332	WD_repeat_domain_63	chr3	-	146040526	146108130	3176	protein_coding	379	302	316	172	268	275	30.4915	419	362	428	426	687	517	51.847	0.904535	0.834254	0.738318	0.403756	0.390102	0.531915	-0.144752	-0.261441	-0.437686	-1.30844	-1.35808	-0.910733	-0.736856	0.2374	5.76251	4.95026	5.26563	2.97059	5.18743	4.36655
ENSMUSG00000028730	Wdr65	213.443	291.177	-0.3682	0.263049	3.9034e-05	0.0083353	0.0083353	cilia_and_flagella_associated_protein_57	chr4	-	118554551	118620777	4020	protein_coding	254	208	183	132	166	245	21.0238	251	267	296	303	505	349	41.5054	1.01195	0.779026	0.618243	0.435644	0.328713	0.702006	0.0171411	-0.360256	-0.693754	-1.19878	-1.6051	-0.510445	-0.725199	0.263049	3.05113	2.69364	2.40918	1.80112	2.53852	3.07345
ENSMUSG00000037101	Ttc29	219.003	297.656	-0.36952	0.25146	2.0495e-05	0.0052795	0.0052795	tetratricopeptide_repeat_domain_29	chr8	+	78213297	78394326	2450	protein_coding	278	209	195	132	178	227	21.8786	275	268	286	307	509	371	41.3957	1.01091	0.779851	0.681818	0.429967	0.349705	0.61186	0.0156533	-0.35873	-0.552541	-1.2177	-1.51579	-0.708727	-0.722972	0.25146	5.47938	4.44101	4.21224	2.95531	4.46634	4.67247
ENSMUSG00000029477	Morn3	120.426	166.111	-0.3747	0.229176	4.4516e-05	0.0089191	0.0089191	MORN_repeat_containing_3	chr5	-	123035769	123047016	1128	protein_coding	149	113	113	97	87	107	9.46573	149	164	154	184	238	222	16.5853	1	0.689024	0.733766	0.527174	0.365546	0.481982	0	-0.537373	-0.446608	-0.923649	-1.45187	-1.05295	-0.735409	0.229176	6.37867	5.2152	5.30168	4.71692	4.74142	4.78367
ENSMUSG00000070533	Wfdc8	143.157	196.752	-0.37923	0.287279	3.4783e-05	0.0079507	0.0079507	WAP_four-disulfide_core_domain_8	chr2	-	164596458	164613626	3227	protein_coding	157	155	141	103	106	130	10.4995	188	196	152	185	380	253	36.8485	0.835106	0.790816	0.927632	0.556757	0.278947	0.513834	-0.259968	-0.338585	-0.108376	-0.844881	-1.84194	-0.960626	-0.725729	0.287279	2.34938	2.50054	2.31241	1.75079	2.01932	2.03157
ENSMUSG00000049154	Fam183b	240.499	333.301	-0.38163	0.253433	4.2237e-05	0.0087881	0.0087881	family_with_sequence_similarity_183_member_B	chr11	-	58792797	58801960	567	protein_coding	278	215	244	152	215	226	18.5831	253	303	348	333	594	438	54.564	1.09881	0.709571	0.701149	0.456456	0.361953	0.515982	0.135947	-0.494981	-0.512206	-1.13145	-1.46613	-0.954608	-0.737238	0.253433	23.6763	19.7404	22.7746	14.7047	23.3106	20.1007
ENSMUSG00000044835	Ankrd45	69.7456	100.999	-0.38247	0.239914	0.00031976	0.03663	0.03663	ankyrin_repeat_domain_45	chr1	+	161142691	161169106	2322	protein_coding	84	58	78	44	57	66	6.58331	113	74	97	110	169	118	14.0648	0.743363	0.783784	0.804124	0.4	0.337278	0.559322	-0.427862	-0.351472	-0.314511	-1.32193	-1.56799	-0.838249	-0.803668	0.239914	1.74691	1.30037	1.77777	1.03941	1.50907	1.4334
ENSMUSG00000026069	Il1rl1	134.951	187.377	-0.38259	0.226436	5.6698e-05	0.010612	0.010612	interleukin_1_receptor-like_1	chr1	+	40429570	40465415	5302	protein_coding	124	119	161	95	120	122	9.49421	170	186	169	192	353	208	31.356	0.729412	0.639785	0.952663	0.494792	0.339943	0.586538	-0.455195	-0.644341	-0.0699626	-1.01511	-1.55663	-0.769702	-0.751824	0.226436	1.12937	1.16845	1.60705	0.982832	1.39136	1.1604
ENSMUSG00000027886	1700013F07Rik	87.5187	125.469	-0.38298	0.15287	0.00030052	0.034909	0.034909	RIKEN_cDNA_1700013F07_gene	chr3	+	108534150	108544723	760	protein_coding	80	79	83	67	91	77	3.50714	108	125	136	97	233	155	21.8681	0.740741	0.632	0.610294	0.690722	0.390558	0.496774	-0.432959	-0.662004	-0.712423	-0.533824	-1.35639	-1.00934	-0.78449	0.15287	5.08311	5.41147	5.77974	4.83567	7.36082	5.10933
ENSMUSG00000022759	Lrrc74b (4930451C15Rik)	377.913	529.204	-0.38974	0.276583	3.1967e-05	0.0075551	0.0075551	leucine_rich_repeat_containing_74B	chr16	-	17544465	17561247	2231	protein_coding	443	389	368	210	287	411	38.8707	478	444	572	555	876	638	69.1146	0.926778	0.876126	0.643357	0.378378	0.327626	0.644201	-0.109704	-0.19079	-0.636309	-1.4021	-1.60988	-0.634418	-0.763867	0.276583	9.58864	9.07719	8.72956	5.16315	7.90825	9.29028
ENSMUSG00000078606	Gm4070	159.474	236.613	-0.39007	0.31665	0.00039399	0.042345	0.042345	predicted_gene_4070	chr7	-	105895139	105953967	9007	protein_coding	242	128	126	95	134	166	22.8451	229	224	191	303	436	224	40.3836	1.05677	0.571429	0.659686	0.313531	0.307339	0.741071	0.0796594	-0.807355	-0.600149	-1.67332	-1.7021	-0.432315	-0.855929	0.31665	1.29744	0.739829	0.740346	0.578547	0.914582	0.929425
ENSMUSG00000045875	Adra1a	414.544	569.972	-0.39172	0.17183	1.8241e-06	0.00082232	0.00082232	adrenergic_receptor_alpha_1a	chr14	+	66635251	66733462	4282	protein_coding	480	417	419	272	314	399	34.1746	607	603	542	532	784	715	44.5176	0.790774	0.691542	0.773063	0.511278	0.40051	0.558042	-0.338662	-0.532111	-0.371343	-0.96782	-1.32009	-0.841554	-0.728596	0.17183	5.41312	5.0698	5.17859	3.48432	4.50797	4.69908
ENSMUSG00000031226	Pbdc1	273.332	374.753	-0.39313	0.174774	1.4853e-06	0.00070899	0.00070899	polysaccharide_biosynthesis_domain_containing_1	chrX	+	105079756	105117090	3276	protein_coding	272	285	256	178	257	256	16.7467	353	411	308	385	581	485	44.0379	0.770538	0.693431	0.831169	0.462338	0.442341	0.527835	-0.376062	-0.528176	-0.266787	-1.11298	-1.17677	-0.921841	-0.730436	0.174774	4.00939	4.529	4.13562	2.98038	4.82267	3.94078
ENSMUSG00000039552	Rsph4a	410.83	588.549	-0.39362	0.285695	9.9116e-05	0.014894	0.014894	radial_spoke_head_4_homolog_A_(Chlamydomonas)	chr10	+	33905111	33916021	3650	protein_coding	514	418	383	206	309	471	50.1731	573	471	593	600	941	790	76.7409	0.897033	0.887473	0.645868	0.343333	0.328374	0.596203	-0.156767	-0.172224	-0.630688	-1.54232	-1.60659	-0.746126	-0.809118	0.285695	6.80022	5.9619	5.55329	3.09578	5.20432	6.50751
ENSMUSG00000036231	Agr3	94.1533	139.088	-0.39626	0.297388	0.00022833	0.028383	0.028383	anterior_gradient_3	chr12	+	35925620	35949736	826	protein_coding	136	80	96	48	73	95	13.124	158	127	108	146	239	165	20.2097	0.860759	0.629921	0.888889	0.328767	0.305439	0.575758	-0.216318	-0.666757	-0.169925	-1.60486	-1.71104	-0.796467	-0.860895	0.297388	7.95082	5.0421	6.15085	3.18755	5.43302	5.80003
ENSMUSG00000025789	St8sia2	438.651	611.477	-0.40424	0.198286	3.9975e-06	0.0015087	0.0015087	ST8_alpha-N-acetyl-neuraminide_alpha-28-sialyltransferase_2	chr7	-	73939119	74013682	5376	protein_coding	373	395	424	438	351	405	14.3768	545	532	602	627	1043	797	88.035	0.684404	0.742481	0.704319	0.698565	0.336529	0.508156	-0.547081	-0.429574	-0.505699	-0.517535	-1.5712	-0.976658	-0.757957	0.198286	3.35044	3.82507	4.17398	4.469	4.01371	3.79911
ENSMUSG00000052861	Dnah6	1526.94	2161	-0.40678	0.21672	1.1701e-05	0.0035166	0.0035166	dynein_axonemal_heavy_chain_6	chr6	-	73017606	73221651	12652	protein_coding	1769	1469	1441	898	1328	1566	130.615	2032	1756	2338	1899	3626	2972	324.159	0.870571	0.83656	0.616339	0.47288	0.366244	0.526918	-0.199966	-0.257458	-0.698205	-1.08045	-1.44912	-0.92435	-0.768259	0.21672	6.75183	6.04455	6.02766	3.89325	6.45263	6.24193
ENSMUSG00000027344	Fsip1	41.2479	63.703	-0.41128	0.274218	0.00027544	0.033112	0.033112	fibrous_sheath-interacting_protein_1	chr2	-	118204888	118256966	1673	protein_coding	51	37	42	25	35	39	3.82012	71	55	44	61	113	93	11.5114	0.71831	0.672727	0.954545	0.409836	0.309735	0.419355	-0.477322	-0.571906	-0.0671142	-1.28688	-1.6909	-1.25376	-0.891313	0.274218	1.47207	1.15135	1.32861	0.819671	1.28609	1.17559
ENSMUSG00000002265	Peg3	777.553	1097.5	-0.41267	0.234438	3.3768e-06	0.00137	0.00137	paternally_expressed_3	chr7	-	6703892	6730421	8694	protein_coding	879	802	740	426	606	881	79.4293	1081	1200	925	1027	1807	1374	142.942	0.813136	0.668333	0.8	0.4148	0.335362	0.641194	-0.298431	-0.58136	-0.321928	-1.26951	-1.57621	-0.641168	-0.781434	0.234438	4.88227	4.80238	4.5046	2.68773	4.285	5.11026
ENSMUSG00000028139	Riiad1	149.915	217.966	-0.42908	0.260796	1.1066e-05	0.0033886	0.0033886	regulatory_subunit_of_type_II_PKA_R-subunit_(RIIa)_domain_containing_1	chr3	-	94464983	94480341	630	protein_coding	175	125	129	116	134	146	9.34131	164	194	193	221	420	313	43.5829	1.06707	0.64433	0.668394	0.524887	0.319048	0.466454	0.0936591	-0.634129	-0.58123	-0.929922	-1.64816	-1.10019	-0.799995	0.260796	13.4138	10.3293	10.8366	10.0998	13.0756	11.6869
ENSMUSG00000045036	Tmem232	102.735	157.581	-0.43531	0.301568	5.3317e-05	0.010301	0.010301	transmembrane_protein_232	chr17	-	65256005	65540782	2665	protein_coding	136	86	96	58	90	106	11.4496	129	119	170	192	266	188	23.6502	1.05426	0.722689	0.564706	0.302083	0.338346	0.56383	0.0762356	-0.468553	-0.824428	-1.72698	-1.56343	-0.826668	-0.888971	0.301568	2.46431	1.67997	1.90642	1.19379	2.07608	2.00584
ENSMUSG00000000787	Ddx3x	8024.81	11680.7	-0.44865	0.251859	5.5046e-07	0.00033087	0.00033087	DEAD/H_(Asp-Glu-Ala-Asp/His)_box_polypeptide_3_X-linked	chrX	+	13280970	13294052	4692	protein_coding	9140	8567	7942	4163	6489	8415	824.741	11836	11546	10467	12348	18549	13709	1289.49	0.77222	0.741989	0.758766	0.33714	0.34983	0.61383	-0.372916	-0.430531	-0.398274	-1.56858	-1.51527	-0.704088	-0.831611	0.251859	94.0678	95.0544	89.581	48.668	85.0194	90.4446
ENSMUSG00000048520	Fbxl13	73.4174	116.267	-0.46326	0.258631	1.7998e-05	0.0047113	0.0047113	F-box_and_leucine-rich_repeat_protein_13	chr5	-	21483847	21645605	2531	protein_coding	96	72	68	42	65	65	7.73046	110	91	135	125	188	129	14.6087	0.872727	0.791209	0.503704	0.336	0.345745	0.503876	-0.196397	-0.33787	-0.989353	-1.57347	-1.53222	-0.988859	-0.936361	0.258631	1.83161	1.48096	1.42187	0.910233	1.57877	1.29511
ENSMUSG00000055116	Arntl	190.602	316.769	-0.46457	0.320354	4.7391e-05	0.0093794	0.0093794	aryl_hydrocarbon_receptor_nuclear_translocator-like	chr7	+	113207465	113314122	2904	protein_coding	285	234	183	105	117	148	31.3416	310	415	262	343	474	301	35.4349	0.919355	0.563855	0.698473	0.306122	0.246835	0.491694	-0.121306	-0.826603	-0.517723	-1.70782	-2.01838	-1.02417	-1.036	0.320354	4.73916	4.19489	3.33502	1.9833	2.47678	2.57011
ENSMUSG00000035459	Stab2	57.7731	91.6925	-0.48393	0.169032	3.8272e-06	0.0015087	0.0015087	stabilin_2	chr10	-	86841198	87008025	8228	protein_coding	69	59	54	40	50	47	4.50259	96	98	84	85	130	118	8.25793	0.71875	0.602041	0.642857	0.470588	0.384615	0.398305	-0.476438	-0.732067	-0.63743	-1.08746	-1.37851	-1.32805	-0.939994	0.169032	0.404956	0.373301	0.347331	0.266662	0.373572	0.288065
ENSMUSG00000011171	Vipr2	416.64	621.695	-0.49256	0.237712	2.8542e-09	2.8951e-06	2.8951e-06	vasoactive_intestinal_peptide_receptor_2	chr12	+	116077726	116146261	3383	protein_coding	523	419	408	264	316	388	40.0646	556	678	581	602	945	809	68.3376	0.940647	0.617994	0.702238	0.438538	0.334392	0.479604	-0.0882739	-0.694335	-0.509969	-1.18923	-1.58039	-1.06008	-0.853713	0.237712	7.46539	6.44783	6.38267	4.28053	5.74226	5.78384
ENSMUSG00000028037	Ifi44	201.695	315.92	-0.49586	0.287625	6.396e-07	0.00035793	0.00035793	interferon-induced_protein_44	chr3	-	151730922	151749947	4064	protein_coding	293	195	176	131	144	188	25.6147	292	348	279	372	502	322	36.1903	1.00342	0.560345	0.630824	0.352151	0.286853	0.583851	0.0049323	-0.835613	-0.66469	-1.50574	-1.80162	-0.776328	-0.929842	0.287625	3.4815	2.49794	2.29194	1.76813	2.17825	2.33287
ENSMUSG00000025332	Kdm5c	1999.5	2980.2	-0.50589	0.182801	7.9989e-11	1.0818e-07	1.0818e-07	lysine_(K)-specific_demethylase_5C	chrX	+	152233020	152274535	6449	protein_coding	2023	1772	1723	1981	1507	1925	86.6757	3148	2649	2776	2978	4653	3826	341.973	0.64263	0.668932	0.620677	0.665212	0.323877	0.503136	-0.637939	-0.580069	-0.688085	-0.588115	-1.62648	-0.990978	-0.851945	0.182801	15.148	14.3045	14.1396	16.8495	14.3654	15.0531
ENSMUSG00000016283	H2-M2	17.2714	37.4774	-0.50852	0.390013	1.7955e-05	0.0047113	0.0047113	histocompatibility_2_M_region_locus_2	chr17	-	37480851	37483552	1550	protein_coding	16	27	16	7	15	15	2.85657	40	39	24	41	80	35	8.53893	0.4	0.692308	0.666667	0.170732	0.1875	0.428571	-1.32193	-0.530515	-0.584963	-2.5502	-2.41504	-1.22239	-1.43751	0.390013	0.498472	0.906846	0.546301	0.24772	0.594919	0.48803
ENSMUSG00000030790	Adm	87.2972	152.049	-0.54691	0.336006	6.1813e-07	0.00035793	0.00035793	adrenomedullin	chr7	+	110627661	110629820	1390	protein_coding	129	94	84	61	45	77	12.9481	144	183	123	146	227	197	17.4448	0.895833	0.513661	0.682927	0.417808	0.198238	0.390863	-0.158698	-0.961111	-0.550197	-1.25909	-2.3347	-1.35527	-1.10318	0.336006	4.48155	3.52058	3.19822	2.40719	1.9902	2.79359
ENSMUSG00000037369	Kdm6a	987.353	1664.53	-0.61558	0.241661	1.8316e-11	2.9725e-08	2.9725e-08	lysine_(K)-specific_demethylase_6A	chrX	+	18162575	18279936	5935	protein_coding	1137	1003	948	506	818	1091	103.103	1768	1613	1493	1775	2578	1920	170.937	0.6431	0.621823	0.634963	0.28507	0.3173	0.568229	-0.636886	-0.685425	-0.655255	-1.81061	-1.65608	-0.815455	-1.04329	0.241661	9.25108	8.79796	8.45341	4.67655	8.47287	9.27023
ENSMUSG00000036813	Entpd8	24.9742	54.2097	-0.64617	0.280553	3.4331e-08	2.9324e-05	2.9324e-05	ectonucleoside_triphosphate_diphosphohydrolase_8	chr2	+	25080304	25085716	2301	protein_coding	31	14	18	23	18	34	3.55528	52	61	42	57	88	66	6.96276	0.596154	0.229508	0.428571	0.403509	0.204545	0.515152	-0.746243	-2.12338	-1.22239	-1.30933	-2.28951	-0.956931	-1.4413	0.280553	0.650576	0.316747	0.414	0.548285	0.480899	0.745159
ENSMUSG00000035150	Eif2s3x	915.159	1568.64	-0.64892	0.265738	1.5902e-13	2.8674e-10	2.8674e-10	eukaryotic_translation_initiation_factor_2_subunit_3_structural_gene_X-linked	chrX	-	94188707	94212862	3647	protein_coding	1069	949	895	489	709	995	96.1266	1569	1432	1441	1684	2542	1897	187.818	0.681326	0.662709	0.621096	0.29038	0.278914	0.524512	-0.553583	-0.593552	-0.687111	-1.78399	-1.84211	-0.930951	-1.06521	0.265738	14.1545	13.5467	12.9877	7.35476	11.9511	13.7586
[truncated: 6 more columns]

## Sheet: Pathways Increased in Males
Annotation Cluster 1	Enrichment Score: 2.8563876652815594
Category	Term	Count	%	PValue	Genes	List Total	Pop Hits	Pop Total	Fold Enrichment	Bonferroni	Benjamini	FDR
GOTERM_MF_DIRECT	GO:0005344~oxygen transporter activity	4	4.49438	4.44187e-05	ENSMUSG00000069919, ENSMUSG00000018893, ENSMUSG00000073940, ENSMUSG00000052305	78	16	17446	55.9167	0.00858041	0.00858041	0.0553824
GOTERM_MF_DIRECT	GO:0031720~haptoglobin binding	3	3.37079	0.000114709	ENSMUSG00000069919, ENSMUSG00000073940, ENSMUSG00000052305	78	4	17446	167.75	0.0220089	0.0110657	0.142964
GOTERM_CC_DIRECT	GO:0031838~haptoglobin-hemoglobin complex	3	3.37079	0.000174613	ENSMUSG00000069919, ENSMUSG00000073940, ENSMUSG00000052305	84	5	19662	140.443	0.0202242	0.00407796	0.199343
GOTERM_BP_DIRECT	GO:0098869~cellular oxidant detoxification	3	3.37079	0.000186874	ENSMUSG00000069919, ENSMUSG00000073940, ENSMUSG00000052305	80	5	18082	135.615	0.114556	0.0590199	0.278716
GOTERM_MF_DIRECT	GO:0019825~oxygen binding	4	4.49438	0.00019978	ENSMUSG00000069919, ENSMUSG00000018893, ENSMUSG00000073940, ENSMUSG00000052305	78	26	17446	34.4103	0.0380196	0.0128373	0.248869
GOTERM_BP_DIRECT	GO:0048821~erythrocyte development	4	4.49438	0.000217681	ENSMUSG00000069919, ENSMUSG00000073940, ENSMUSG00000052305, ENSMUSG00000038871	80	27	18082	33.4852	0.132141	0.0461434	0.324594
GOTERM_CC_DIRECT	GO:0072562~blood microparticle	6	6.74157	0.000249886	ENSMUSG00000069919, ENSMUSG00000079012, ENSMUSG00000073940, ENSMUSG00000052305, ENSMUSG00000021091, ENSMUSG00000024164	84	133	19662	10.5596	0.028817	0.00486153	0.285165
GOTERM_BP_DIRECT	GO:0015671~oxygen transport	3	3.37079	0.000829082	ENSMUSG00000018893, ENSMUSG00000073940, ENSMUSG00000052305	80	10	18082	67.8075	0.417226	0.0860622	1.23103
GOTERM_CC_DIRECT	GO:0005833~hemoglobin complex	3	3.37079	0.0013324	ENSMUSG00000069919, ENSMUSG00000073940, ENSMUSG00000052305	84	13	19662	54.0165	0.144436	0.0193104	1.51196
GOTERM_MF_DIRECT	GO:0020037~heme binding	5	5.61798	0.00749822	ENSMUSG00000069919, ENSMUSG00000018893, ENSMUSG00000025479, ENSMUSG00000073940, ENSMUSG00000052305	78	175	17446	6.39048	0.767795	0.188273	8.95951
GOTERM_MF_DIRECT	GO:0004601~peroxidase activity	3	3.37079	0.00823001	ENSMUSG00000069919, ENSMUSG00000073940, ENSMUSG00000052305	78	31	17446	21.6452	0.798754	0.1816	9.79314
KEGG_PATHWAY	mmu05143:African trypanosomiasis	3	3.37079	0.0140824	ENSMUSG00000069919, ENSMUSG00000073940, ENSMUSG00000052305	41	35	7691	16.0787	0.798633	0.551261	14.8736
KEGG_PATHWAY	mmu05144:Malaria	3	3.37079	0.0255902	ENSMUSG00000069919, ENSMUSG00000073940, ENSMUSG00000052305	41	48	7691	11.7241	0.946568	0.519215	25.4978
GOTERM_CC_DIRECT	GO:0043209~myelin sheath	4	4.49438	0.0477224	ENSMUSG00000069919, ENSMUSG00000016349, ENSMUSG00000073940, ENSMUSG00000052305	84	192	19662	4.87649	0.996724	0.335455	42.8076
GOTERM_MF_DIRECT	GO:0005506~iron ion binding	4	4.49438	0.0673316	ENSMUSG00000069919, ENSMUSG00000025479, ENSMUSG00000073940, ENSMUSG00000052305	78	212	17446	4.22013	0.999999	0.707518	58.0767
Annotation Cluster 2	Enrichment Score: 2.663579973758461
Category	Term	Count	%	PValue	Genes	List Total	Pop Hits	Pop Total	Fold Enrichment	Bonferroni	Benjamini	FDR
GOTERM_BP_DIRECT	GO:0043434~response to peptide hormone	5	5.61798	0.000292204	ENSMUSG00000079012, ENSMUSG00000001131, ENSMUSG00000018593, ENSMUSG00000021091, ENSMUSG00000030730	80	73	18082	15.4812	0.17325	0.0464498	0.435493
GOTERM_BP_DIRECT	GO:0034097~response to cytokine	5	5.61798	0.000435014	ENSMUSG00000079012, ENSMUSG00000001131, ENSMUSG00000018593, ENSMUSG00000021091, ENSMUSG00000013584	80	81	18082	13.9522	0.246673	0.0550763	0.647688
GOTERM_BP_DIRECT	GO:0010466~negative regulation of peptidase activity	5	5.61798	0.00172172	ENSMUSG00000055653, ENSMUSG00000079012, ENSMUSG00000001131, ENSMUSG00000017002, ENSMUSG00000021091	80	117	18082	9.65919	0.674309	0.0969545	2.54062
GOTERM_MF_DIRECT	GO:0030414~peptidase inhibitor activity	5	5.61798	0.00214117	ENSMUSG00000055653, ENSMUSG00000079012, ENSMUSG00000001131, ENSMUSG00000017002, ENSMUSG00000021091	78	123	17446	9.09214	0.340209	0.0669582	2.63779
GOTERM_MF_DIRECT	GO:0004867~serine-type endopeptidase inhibitor activity	3	3.37079	0.102635	ENSMUSG00000079012, ENSMUSG00000017002, ENSMUSG00000021091	78	123	17446	5.45528	1	0.801321	74.0907
Annotation Cluster 3	Enrichment Score: 1.9635425185801598
Category	Term	Count	%	PValue	Genes	List Total	Pop Hits	Pop Total	Fold Enrichment	Bonferroni	Benjamini	FDR
GOTERM_BP_DIRECT	GO:0006955~immune response	6	6.74157	0.00676937	ENSMUSG00000079105, ENSMUSG00000006014, ENSMUSG00000017002, ENSMUSG00000009185, ENSMUSG00000029373, ENSMUSG00000029372	80	272	18082	4.98585	0.987988	0.229032	9.64629
GOTERM_BP_DIRECT	GO:0032496~response to lipopolysaccharide	5	5.61798	0.0108789	ENSMUSG00000025889, ENSMUSG00000017002, ENSMUSG00000018593, ENSMUSG00000029373, ENSMUSG00000029372	80	197	18082	5.73668	0.999192	0.312566	15.0712
GOTERM_BP_DIRECT	GO:0042127~regulation of cell proliferation	5	5.61798	0.0174678	ENSMUSG00000006014, ENSMUSG00000020053, ENSMUSG00000018593, ENSMUSG00000029373, ENSMUSG00000029372	80	227	18082	4.97852	0.99999	0.420903	23.1389
Annotation Cluster 4	Enrichment Score: 1.2486545093691568
Category	Term	Count	%	PValue	Genes	List Total	Pop Hits	Pop Total	Fold Enrichment	Bonferroni	Benjamini	FDR
GOTERM_BP_DIRECT	GO:0006955~immune response	6	6.74157	0.00676937	ENSMUSG00000079105, ENSMUSG00000006014, ENSMUSG00000017002, ENSMUSG00000009185, ENSMUSG00000029373, ENSMUSG00000029372	80	272	18082	4.98585	0.987988	0.229032	9.64629
GOTERM_MF_DIRECT	GO:0008009~chemokine activity	3	3.37079	0.0190246	ENSMUSG00000009185, ENSMUSG00000029373, ENSMUSG00000029372	78	48	17446	13.9792	0.975919	0.339024	21.3018
GOTERM_BP_DIRECT	GO:0070098~chemokine-mediated signaling pathway	3	3.37079	0.0241034	ENSMUSG00000009185, ENSMUSG00000029373, ENSMUSG00000029372	80	55	18082	12.3286	1	0.514209	30.5366
KEGG_PATHWAY	mmu04062:Chemokine signaling pathway	4	4.49438	0.0810136	ENSMUSG00000022840, ENSMUSG00000009185, ENSMUSG00000029373, ENSMUSG00000029372	41	196	7691	3.82827	0.999929	0.653801	61.6822
KEGG_PATHWAY	mmu04060:Cytokine-cytokine receptor interaction	4	4.49438	0.130298	ENSMUSG00000006235, ENSMUSG00000009185, ENSMUSG00000029373, ENSMUSG00000029372	41	242	7691	3.10058	1	0.793517	79.5076
GOTERM_BP_DIRECT	GO:0007186~G-protein coupled receptor signaling pathway	4	4.49438	0.983183	ENSMUSG00000067586, ENSMUSG00000009185, ENSMUSG00000029373, ENSMUSG00000029372	80	1706	18082	0.529953	1	1	100
Annotation Cluster 5	Enrichment Score: 0.8660165214746187
Category	Term	Count	%	PValue	Genes	List Total	Pop Hits	Pop Total	Fold Enrichment	Bonferroni	Benjamini	FDR
KEGG_PATHWAY	mmu00260:Glycine, serine and threonine metabolism	3	3.37079	0.0181623	ENSMUSG00000025270, ENSMUSG00000020475, ENSMUSG00000038871	41	40	7691	14.0689	0.873966	0.498625	18.7887
GOTERM_BP_DIRECT	GO:0008152~metabolic process	5	5.61798	0.144282	ENSMUSG00000006800, ENSMUSG00000025270, ENSMUSG00000020475, ENSMUSG00000013584, ENSMUSG00000038871	80	463	18082	2.44087	1	0.95799	90.2406
GOTERM_MF_DIRECT	GO:0003824~catalytic activity	5	5.61798	0.161274	ENSMUSG00000006800, ENSMUSG00000025270, ENSMUSG00000020475, ENSMUSG00000030399, ENSMUSG00000038871	78	479	17446	2.33473	1	0.897162	88.8459
KEGG_PATHWAY	mmu01100:Metabolic pathways	6	6.74157	0.812807	ENSMUSG00000025479, ENSMUSG00000025270, ENSMUSG00000020475, ENSMUSG00000013584, ENSMUSG00000030399, ENSMUSG00000038871	41	1269	7691	0.886928	1	0.999985	100
Annotation Cluster 6	Enrichment Score: 0.521623032461624
Category	Term	Count	%	PValue	Genes	List Total	Pop Hits	Pop Total	Fold Enrichment	Bonferroni	Benjamini	FDR
KEGG_PATHWAY	mmu04151:PI3K-Akt signaling pathway	4	4.49438	0.2749	ENSMUSG00000006235, ENSMUSG00000020053, ENSMUSG00000026479, ENSMUSG00000031274	41	351	7691	2.13772	1	0.925319	97.4004
KEGG_PATHWAY	mmu04510:Focal adhesion	3	3.37079	0.2928	ENSMUSG00000020053, ENSMUSG00000026479, ENSMUSG00000031274	41	207	7691	2.71863	1	0.926455	98.0427
KEGG_PATHWAY	mmu05200:Pathways in cancer	4	4.49438	0.338364	ENSMUSG00000022840, ENSMUSG00000020053, ENSMUSG00000026479, ENSMUSG00000031274	41	395	7691	1.8996	1	0.945909	99.0811

## Sheet: Pathways Increased in Females
Annotation Cluster 1	Enrichment Score: 1.4783348351957029
Category	Term	Count	%	PValue	Genes	List Total	Pop Hits	Pop Total	Fold Enrichment	Bonferroni	Benjamini	FDR
GOTERM_CC_DIRECT	GO:0005929~cilium	5	7.8125	0.00327236	ENSMUSG00000011171, ENSMUSG00000039552, ENSMUSG00000022783, ENSMUSG00000034292, ENSMUSG00000047021	48	257	19662	7.96936	0.207624	0.207624	3.3448
GOTERM_CC_DIRECT	GO:0042995~cell projection	5	7.8125	0.0896231	ENSMUSG00000039552, ENSMUSG00000057123, ENSMUSG00000022783, ENSMUSG00000034292, ENSMUSG00000047021	48	712	19662	2.87658	0.998727	0.736402	62.2645
GOTERM_CC_DIRECT	GO:0005856~cytoskeleton	6	9.375	0.125232	ENSMUSG00000071103, ENSMUSG00000039552, ENSMUSG00000022783, ENSMUSG00000034292, ENSMUSG00000048285, ENSMUSG00000073650	48	1113	19662	2.20822	0.999925	0.794694	75.0599
Annotation Cluster 2	Enrichment Score: 0.1522746296440925
Category	Term	Count	%	PValue	Genes	List Total	Pop Hits	Pop Total	Fold Enrichment	Bonferroni	Benjamini	FDR
GOTERM_BP_DIRECT	GO:0006351~transcription, DNA-templated	5	7.8125	0.479411	ENSMUSG00000000787, ENSMUSG00000002265, ENSMUSG00000025332, ENSMUSG00000091243, ENSMUSG00000055116	35	1885	18082	1.37037	1	1	99.9846
GOTERM_BP_DIRECT	GO:0006355~regulation of transcription, DNA-templated	4	6.25	0.820146	ENSMUSG00000000787, ENSMUSG00000025332, ENSMUSG00000091243, ENSMUSG00000055116	35	2279	18082	0.906764	1	1	100
GOTERM_MF_DIRECT	GO:0003677~DNA binding	3	4.6875	0.888336	ENSMUSG00000000787, ENSMUSG00000025332, ENSMUSG00000055116	35	1847	17446	0.809622	1	1	100
Annotation Cluster 3	Enrichment Score: 0.10375688455022226
Category	Term	Count	%	PValue	Genes	List Total	Pop Hits	Pop Total	Fold Enrichment	Bonferroni	Benjamini	FDR
GOTERM_CC_DIRECT	GO:0016020~membrane	17	26.5625	0.641032	ENSMUSG00000023828, ENSMUSG00000011171, ENSMUSG00000025789, ENSMUSG00000045875, ENSMUSG00000043164, ENSMUSG00000048285, ENSMUSG00000047021, ENSMUSG00000035459, ENSMUSG00000011154, ENSMUSG00000026069, ENSMUSG00000000787, ENSMUSG00000070533, ENSMUSG00000045036, ENSMUSG00000057123, ENSMUSG00000039110, ENSMUSG00000036813, ENSMUSG00000073650	48	6998	19662	0.995088	1	0.998657	99.9976
GOTERM_CC_DIRECT	GO:0005886~plasma membrane	10	15.625	0.857966	ENSMUSG00000011171, ENSMUSG00000035459, ENSMUSG00000026069, ENSMUSG00000045875, ENSMUSG00000057123, ENSMUSG00000048285, ENSMUSG00000047021, ENSMUSG00000016283, ENSMUSG00000036813, ENSMUSG00000073650	48	4874	19662	0.840429	1	0.99995	100
GOTERM_CC_DIRECT	GO:0016021~integral component of membrane	14	21.875	0.887931	ENSMUSG00000023828, ENSMUSG00000011171, ENSMUSG00000025789, ENSMUSG00000045875, ENSMUSG00000043164, ENSMUSG00000048285, ENSMUSG00000047021, ENSMUSG00000016283, ENSMUSG00000035459, ENSMUSG00000026069, ENSMUSG00000070533, ENSMUSG00000045036, ENSMUSG00000057123, ENSMUSG00000036813	48	6878	19662	0.833782	1	0.999968	100

## Sheet: Ctl_MalevsCtl_Fem_DEG
Gene_ID	Ctl_Male	Ctl_Fem	log2FoldChange	pvalue	padj	Gene Symbol	Chrom	Strand	Start	End	GeneLength	GeneType	GeneDescription	Ctl_M_13_readcount	Ctl_M_14_readcount	Ctl_M_15_readcount	Ctl_M_16_readcount	Ctl_M_17_readcount	Ctl_M_18_readcount	Ctl_F_31_readcount	Ctl_F_32_readcount	Ctl_F_33_readcount	Ctl_F_34_readcount	Ctl_F_35_readcount	Ctl_F_36_readcount	Ctl_M_13_fpkm	Ctl_M_14_fpkm	Ctl_M_15_fpkm	Ctl_M_16_fpkm	Ctl_M_17_fpkm	Ctl_M_18_fpkm	Ctl_F_31_fpkm	Ctl_F_32_fpkm	Ctl_F_33_fpkm	Ctl_F_34_fpkm	Ctl_F_35_fpkm	Ctl_F_36_fpkm
ENSMUSG00000085214	17.3908	14.2718	0.11529	0.32346	0.74442	0610005C13Rik	chr7	-	45567795	45575327	2434	processed_transcript	RIKEN_cDNA_0610005C13_gene	23	16	14	13	11	20	16	10	12	18	30	12	0.45631	0.342217	0.304405	0.292967	0.277824	0.414377	0.340743	0.207687	0.275023	0.359571	0.379517	0.199627
ENSMUSG00000021252	485.38	477.303	0.01867	0.82649	0.94951	0610007P14Rik	chr12	-	85815448	85824550	3226	protein_coding	RIKEN_cDNA_0610007P14_gene	461	416	441	502	356	472	496	463	427	488	810	537	6.90064	6.71321	7.23466	8.53561	6.78397	7.37844	7.96975	7.25516	7.38368	7.35509	7.73127	6.74014
ENSMUSG00000007777	149.552	178.27	-0.19311	0.049511	0.49742	0610009B22Rik	chr11	-	51685386	51688874	892	protein_coding	RIKEN_cDNA_0610009B22_gene	160	173	145	89	118	145	145	190	188	168	263	238	8.6618	10.0968	8.60295	5.47294	8.13234	8.19766	8.42617	10.7676	11.7572	9.1575	9.07865	10.8037
ENSMUSG00000086714	10.8883	15.545	-0.17053	0.13134	0.63988	0610009E02Rik	chr2	+	26445696	26459390	1609	processed_transcript	RIKEN_cDNA_0610009E02_gene	11	11	9	9	8	12	14	15	11	29	18	15	0.330133	0.355908	0.296026	0.306819	0.305655	0.376107	0.451024	0.471265	0.381369	0.876343	0.344466	0.37748
ENSMUSG00000043644	57.2392	62.991	-0.074722	0.52923	0.83608	0610009L18Rik	chr11	+	120348678	120351190	619	protein_coding	RIKEN_cDNA_0610009L18_gene	48	35	52	82	53	34	50	72	42	56	134	86	3.74458	2.9436	4.44587	7.26639	5.26361	2.76997	4.18703	5.87993	3.78502	4.39876	6.66568	5.62557
ENSMUSG00000024442	1180.37	1194.83	-0.016051	0.84369	0.95384	0610009O20Rik	chr18	+	38250249	38262629	2404	protein_coding	RIKEN_cDNA_0610009O20_gene	1103	1104	1059	1209	863	1101	1214	1210	1044	1240	1997	1351	22.1561	23.9076	23.3134	27.5859	22.0686	23.0961	26.1765	25.4438	24.2256	25.0795	25.5784	22.7552
ENSMUSG00000042208	445.296	465.999	-0.05278	0.55741	0.84818	0610010F05Rik	chr11	-	23564961	23633639	4392	protein_coding	RIKEN_cDNA_0610010F05_gene	526	454	409	238	399	448	478	437	430	462	795	547	5.78331	5.3814	4.92839	2.97242	5.58481	5.14402	5.64148	5.02979	5.46154	5.1146	5.57359	5.04294
ENSMUSG00000020831	31.199	34.887	-0.088868	0.45101	0.80462	0610010K14Rik	chr11	-	70235206	70237914	880	protein_coding	RIKEN_cDNA_0610010K14_gene	40	25	21	21	28	38	35	34	36	26	60	45	2.19498	1.47897	1.26293	1.30898	1.95602	2.17765	2.06164	1.95311	2.28207	1.43656	2.09942	2.07056
ENSMUSG00000025731	355.036	353.9	0.0011387	0.99113	0.99795	0610011F06Rik	chr17	+	25875464	25886007	1026	protein_coding	RIKEN_cDNA_0610011F06_gene	355	300	322	418	260	270	362	342	323	324	597	446	16.7084	15.2221	16.6093	22.3473	15.5784	13.271	18.2889	16.8504	17.5616	15.3543	17.9167	17.6014
ENSMUSG00000089755	14.684	12.4733	0.0753	0.50774	0.82867	0610012D04Rik	chr17	-	87362239	87364462	531	antisense	RIKEN_cDNA_0610012D04_gene	22	8	11	14	16	9	10	14	10	12	25	15	2.0007	0.784327	1.09633	1.4462	1.85235	0.854741	0.976186	1.3328	1.05054	1.0988	1.44969	1.14381
ENSMUSG00000096232	503.322	476.96	0.05514	0.5935	0.86254	0610012G03Rik	chr16	-	31948024	31948448	417	pseudogene	RIKEN_cDNA_0610012G03_gene	445	471	396	573	419	416	386	456	411	477	879	665	51.532	58.8012	50.2578	75.3727	61.7698	50.3088	47.982	55.2789	54.9813	55.6179	64.9058	64.5721
ENSMUSG00000046683	5.19558	5.25464	-0.0086393	0.91482	NA	0610025J13Rik	chr4	+	98321398	98331791	713	antisense	RIKEN_cDNA_0610025J13_gene	4	3	2	7	4	8	4	2	7	4	21	1	0.270909	0.219045	0.148451	0.538523	0.34488	0.565831	0.290802	0.141798	0.547668	0.272774	0.906902	0.0567897
ENSMUSG00000058706	1413.7	1483.02	-0.062682	0.35308	0.75809	0610030E20Rik	chr6	+	72347317	72353158	4632	protein_coding	RIKEN_cDNA_0610030E20_gene	1484	1366	1376	908	1192	1494	1529	1339	1300	1539	2522	1813	15.471	15.3527	15.7215	10.7526	15.82	16.2655	17.1106	14.6131	15.6561	16.1548	16.7651	15.8485
ENSMUSG00000001418	1853.52	1634.09	0.13882	0.16733	0.67104	0610031J06Rik	chr3	+	88325023	88331313	4219	protein_coding	glycosylated_lysosomal_membrane_protein	1696	1607	1556	2232	1332	1614	1502	1699	1406	1645	2731	2083	19.412	19.8293	19.5184	29.0188	19.4085	19.2922	18.4539	20.357	18.5902	18.9578	19.9316	19.9912
ENSMUSG00000099146	6.1888	4.55911	0.050101	0.50516	NA	0610031O16Rik	chr3	-	138210716	138240405	1429	antisense	RIKEN_cDNA_0610031O16_gene	6	3	4	0	16	4	1	4	8	6	3	7	0.202755	0.109293	0.14814	0	0.688313	0.141161	0.036274	0.141501	0.312296	0.204151	0.0646427	0.198347
ENSMUSG00000028608	958.371	986.677	-0.038765	0.55522	0.84727	0610037L13Rik	chr4	+	107889813	107899384	2997	protein_coding	RIKEN_cDNA_0610037L13_gene	990	900	920	662	825	989	926	848	919	1067	1655	1267	15.9515	15.6335	16.246	12.1162	16.9225	16.6416	16.0159	14.3034	17.1056	17.3105	17.0036	17.1178
ENSMUSG00000097882	11.26	10.6808	0.01982	0.85631	0.95668	0610038B21Rik	chr8	+	77517056	77523898	1687	antisense	RIKEN_cDNA_0610038B21_gene	12	9	13	7	11	10	15	6	6	9	15	22	0.343494	0.277734	0.407824	0.227603	0.400844	0.298931	0.460896	0.17979	0.198402	0.259394	0.273783	0.52804
ENSMUSG00000058812	20.1005	22.6915	-0.072873	0.52328	0.8345	0610039K10Rik	chr2	+	163644850	163645801	952	antisense	RIKEN_cDNA_0610039K10_gene	22	13	24	21	9	22	16	22	9	26	64	28	1.11593	0.710899	1.33419	1.20998	0.581171	1.16539	0.871185	1.1682	0.527369	1.32791	2.07001	1.19091
ENSMUSG00000089889	23.7102	18.5488	0.14006	0.23112	0.69678	0610040B10Rik	chr5	+	143329247	143332704	600	antisense	RIKEN_cDNA_0610040B10_gene	23	21	21	27	25	10	18	25	14	21	30	16	1.8511	1.82209	1.8523	2.46836	2.56146	0.840495	1.55506	2.10629	1.30163	1.70177	1.53957	1.07976
ENSMUSG00000087341	1.06091	0.752722	0.013384	0.74678	NA	0610040F04Rik	chr6	-	108577039	108660934	1734	antisense	RIKEN_cDNA_0610040F04_gene	2	1	2	1	0	0	2	0	0	0	4	0	0.0556973	0.0300229	0.0610415	0.0316334	0	0	0.0597872	0	0	0	0.0710299	0
ENSMUSG00000060512	335.197	312.423	0.080367	0.38289	0.77379	0610040J01Rik	chr5	+	63812495	63899619	1870	protein_coding	RIKEN_cDNA_0610040J01_gene	308	292	294	364	267	294	319	313	289	305	491	380	7.95357	8.12911	8.32051	10.6771	8.77744	7.92852	8.84252	8.46122	8.62115	7.93032	8.08482	8.22813
ENSMUSG00000087361	22.1393	32.6706	-0.27458	0.020911	0.37065	0610043K17Rik	chr4	+	101353783	101399181	614	lincRNA	RIKEN_cDNA_0610043K17_gene	14	19	27	16	20	25	35	41	24	40	49	28	1.10106	1.61097	2.32723	1.42938	2.00244	2.05333	2.95479	3.37556	2.18048	3.16755	2.4573	1.8465
ENSMUSG00000097863	8.81517	8.91829	0.0078669	0.94083	NA	1010001B22Rik	chr5	-	109995511	109996398	589	lincRNA	RIKEN_cDNA_1010001B22_gene	12	7	8	4	5	14	8	12	7	12	9	10	0.983827	0.618706	0.718818	0.372512	0.521859	1.19867	0.704047	1.0299	0.662967	0.9906	0.470498	0.687454
ENSMUSG00000097222	62.9923	67.3686	-0.045274	0.6996	0.90378	1010001N08Rik	chr18	-	11049087	11052567	1967	lincRNA	RIKEN_cDNA_1010001N08_gene	70	76	72	27	36	74	67	68	69	84	83	70	1.71849	2.01146	1.93719	0.75293	1.12511	1.8972	1.76562	1.74757	1.95683	2.07638	1.29928	1.44096
ENSMUSG00000051748	93.0431	92.4467	0.0077109	0.94576	0.9843	1100001G20Rik	chr11	+	83746940	83752642	434	protein_coding	WAP_four-disulfide_core_domain_21	89	101	88	60	73	104	91	126	55	113	153	84	9.90269	12.1153	10.7309	7.58328	10.3403	12.0845	10.8687	14.6761	7.06939	12.6596	10.8551	7.83698
ENSMUSG00000019689	179.653	184.946	-0.033266	0.76046	0.92517	1110001J03Rik	chr6	+	38533502	38539449	500	protein_coding	RIKEN_cDNA_1110001J03_gene	180	145	175	210	115	153	145	208	138	192	314	266	17.3842	15.0973	18.523	23.038	14.1392	15.4315	15.0323	21.0292	15.3964	18.6708	19.337	21.5412
ENSMUSG00000090066	41.2644	29.6686	0.21439	0.069497	0.54923	1110002E22Rik	chr3	+	138065052	138081506	9741	protein_coding	RIKEN_cDNA_1110002E22_gene	60	33	24	21	51	39	33	40	28	28	47	20	0.297441	0.176365	0.130392	0.118253	0.321858	0.201905	0.175605	0.207581	0.160348	0.139761	0.148568	0.0831353
ENSMUSG00000097134	3.99312	3.0998	0.052393	0.51569	NA	1110002J07Rik	chr10	-	66912489	66920258	2236	lincRNA	RIKEN_cDNA_1110002J07_gene	5	1	3	4	3	6	4	2	5	1	3	5	0.107982	0.0232825	0.0710058	0.0981259	0.0824798	0.135321	0.092729	0.0452156	0.12474	0.0217451	0.0413123	0.0905435
ENSMUSG00000071456	62.5395	68.7371	-0.089718	0.40311	0.78374	1110002L01Rik	chr12	-	3403878	3427011	3569	protein_coding	RIKEN_cDNA_1110002L01_gene	67	53	55	46	53	71	75	58	71	78	100	74	0.906528	0.773091	0.815568	0.706979	0.912909	1.00323	1.08929	0.821508	1.10974	1.06263	0.862748	0.839545
ENSMUSG00000022972	593.362	695.399	-0.20474	0.0071466	0.22347	1110004E09Rik	chr16	-	90925809	90934927	1143	protein_coding	RIKEN_cDNA_1110004E09_gene	654	571	560	495	453	533	594	648	595	687	1227	1008	27.6302	26.0071	25.929	23.755	24.3641	23.5162	26.9381	28.6589	29.0389	29.2242	33.0544	35.7086
ENSMUSG00000030663	1334.79	1381.33	-0.046443	0.42792	0.79596	1110004F10Rik	chr7	+	116093301	116105210	1479	protein_coding	RIKEN_cDNA_1110004F10_gene	1304	1332	1252	942	1165	1352	1348	1440	1185	1412	2288	1652	42.5758	46.8854	44.8002	34.9364	48.4235	46.0994	47.2442	49.2181	44.695	46.4193	47.6341	45.2273
ENSMUSG00000037960	618.164	566.543	0.095728	0.33186	0.74843	1110007C09Rik	chr13	-	49202951	49216026	804	protein_coding	RIKEN_cDNA_1110007C09_gene	544	531	540	705	478	550	526	588	491	512	1031	718	32.6735	34.3827	35.5453	48.0982	36.5485	34.4979	33.9123	36.9702	34.0671	30.9632	39.4851	36.1599
ENSMUSG00000046119	0	0.16162	-0.0012233	0.94593	NA	1110008E08Rik	chr16	+	90554164	90554886	723	lincRNA	RIKEN_cDNA_1110008E08_gene	0	0	0	0	0	0	0	0	0	1	0	0	0	0	0	0	0	0	0	0	0	0.0672503	0	0
ENSMUSG00000027637	542.17	552.524	-0.025727	0.73657	0.91565	1110008F13Rik	chr2	+	156863128	156873563	2004	protein_coding	RIKEN_cDNA_1110008F13_gene	531	495	549	510	399	484	503	564	510	532	885	734	12.7953	12.8591	14.4984	13.9594	12.2398	12.1796	13.0106	14.2269	14.1965	12.9076	13.598	14.8306
ENSMUSG00000021023	123.595	137.953	-0.12549	0.16243	0.66731	1110008L16Rik	chr12	+	55299577	55382533	3386	protein_coding	RIKEN_cDNA_1110008L16_gene	140	121	114	85	100	124	144	149	121	128	208	174	1.99661	1.86037	1.78181	1.37698	1.81556	1.84681	2.20446	2.22449	1.99346	1.83804	1.8915	2.08076
ENSMUSG00000039195	411.866	401.345	0.025682	0.8031	0.94085	1110008P14Rik	chr2	-	32377097	32381938	2618	protein_coding	RIKEN_cDNA_1110008P14_gene	349	367	378	479	319	334	348	452	329	415	635	531	6.43737	7.2979	7.64128	10.036	7.49064	6.43374	6.89028	8.72769	7.01028	7.70745	7.46852	8.21266
ENSMUSG00000045237	209.953	201.458	0.045412	0.63296	0.87745	1110012L19Rik	chrX	+	70385877	70389417	1094	protein_coding	RIKEN_cDNA_1110012L19_gene	202	204	164	137	223	221	179	196	181	208	327	272	8.91635	9.70766	7.93361	6.86908	12.531	10.1874	8.48131	9.05668	9.22933	9.24439	9.20367	10.0672
ENSMUSG00000028441	264.105	305.539	-0.15025	0.16773	0.67139	1110017D15Rik	chr4	-	41505009	41517333	1114	protein_coding	RIKEN_cDNA_1110017D15_gene	239	202	246	332	187	221	265	285	303	279	539	408	10.3601	9.43991	11.6868	16.3474	10.3194	10.0045	12.3307	12.9327	15.1728	12.1773	14.8982	14.8298
ENSMUSG00000085151	14.9762	11.5378	0.096448	0.35755	0.76039	1110018N20Rik	chr2	+	167188702	167192808	1162	processed_transcript	RIKEN_cDNA_1110018N20_gene	16	14	16	22	2	12	5	9	12	13	18	22	0.664916	0.627225	0.728715	1.03851	0.105809	0.520789	0.223044	0.391532	0.576082	0.543963	0.476976	0.766612
ENSMUSG00000097616	69.0399	67.2896	0.031483	0.77614	0.93198	1110019D14Rik	chr6	+	13871526	14044373	1499	lincRNA	RIKEN_cDNA_1110019D14_gene	78	79	54	36	56	82	68	73	59	59	102	91	2.51273	2.74364	1.9065	1.31734	2.2966	2.75866	2.35144	2.46179	2.19563	1.91374	2.09522	2.4581
ENSMUSG00000097047	15.6564	17.181	-0.038091	0.74199	0.91804	1110020A21Rik	chr17	-	84954967	84957710	853	lincRNA	RIKEN_cDNA_1110020A21_gene	21	16	11	10	9	21	19	11	22	22	22	16	1.18884	0.976501	0.682477	0.643052	0.648622	1.24153	1.1546	0.65189	1.43874	1.25402	0.794153	0.759504
ENSMUSG00000068073	1.60188	0.516001	0.070399	0.14704	NA	1110025L11Rik	chr16	-	89063412	89064002	591	protein_coding	RIKEN_cDNA_1110025L11_gene	3	2	1	2	0	1	0	1	1	1	0	0	0.245124	0.176175	0.0895481	0.185626	0	0.0853295	0	0.0855348	0.0943891	0.0822706	0	0
ENSMUSG00000085972	7.24973	5.54434	0.08174	0.38338	NA	1110028F11Rik	chr11	+	87701396	87705331	837	sense_intronic	RIKEN_cDNA_1110028F11_gene	10	4	8	6	6	6	7	2	6	12	4	4	0.576936	0.248792	0.505835	0.393207	0.440681	0.361503	0.433511	0.120791	0.399885	0.697089	0.147152	0.193506
ENSMUSG00000099139	0.159073	0	0.0043432	0.80972	NA	1110028F18Rik	chr8	+	106587143	106594820	1341	lincRNA	RIKEN_cDNA_1110028F18_gene	1	0	0	0	0	0	0	0	0	0	0	0	0.0360101	0	0	0	0	0	0	0	0	0	0	0
ENSMUSG00000037971	517.094	555.656	-0.085972	0.31981	0.74385	1110032A03Rik	chr9	-	50762828	50775520	2761	protein_coding	RIKEN_cDNA_1110032A03_gene	613	557	448	290	439	528	553	529	503	572	932	664	10.7213	10.5024	8.58728	5.76139	9.77454	9.64393	10.3821	9.68545	10.1627	10.0731	10.3939	9.7378
ENSMUSG00000046999	6.3622	8.42147	-0.089171	0.36485	NA	1110032F04Rik	chr3	+	68869586	68872163	2578	protein_coding	RIKEN_cDNA_1110032F04_gene	7	5	7	7	3	6	11	4	3	17	13	9	0.13112	0.100969	0.143701	0.14894	0.0715379	0.117369	0.221175	0.0784346	0.0649154	0.320626	0.155271	0.141357
ENSMUSG00000044991	191.526	183.842	0.042259	0.6571	0.88845	1110034G24Rik	chr2	+	132686931	132751055	1471	protein_coding	RIKEN_cDNA_1110034G24_gene	179	141	184	186	164	189	151	184	172	183	300	255	5.87616	4.99009	6.61987	6.93579	6.85377	6.47941	5.32098	6.32318	6.52266	6.04882	6.2797	7.01918
ENSMUSG00000097036	0.964463	1.42075	-0.028699	0.58499	NA	1110036E04Rik	chr9	+	64049829	64054100	777	lincRNA	RIKEN_cDNA_1110036E04_gene	1	0	1	1	2	0	2	1	1	3	1	1	0.0621487	0	0.0681119	0.0705951	0.158237	0	0.133425	0.0650593	0.071794	0.18773	0.0396287	0.052112
ENSMUSG00000040720	1319.25	1374.94	-0.050173	0.5474	0.84473	1110037F02Rik	chr4	+	11485958	11550684	6571	protein_coding	RIKEN_cDNA_1110037F02_gene	1466	1340	1275	733	1064	1463	1393	1341	1195	1477	2214	1636	10.7735	10.6163	10.2689	6.11882	9.95424	11.2279	10.9887	10.3164	10.1448	10.929	10.3747	10.0812
ENSMUSG00000092203	147.051	143.231	0.020274	0.83944	0.95294	1110038B12Rik	chr17	-	34950238	34952471	934	processed_transcript	RIKEN_cDNA_1110038B12_gene	150	141	111	147	128	123	137	146	106	146	271	177	7.75528	7.85912	6.28956	8.63308	8.42483	6.64117	7.60328	7.90199	6.33094	7.60043	8.93414	7.67336
ENSMUSG00000063236	653.958	664.181	-0.022032	0.76361	0.92677	1110038F14Rik	chr15	+	76948539	76950729	1010	protein_coding	RIKEN_cDNA_1110038F14_gene	743	625	595	580	473	583	599	611	600	679	1208	835	35.5239	32.2152	31.1774	31.4994	28.7898	29.1094	30.742	30.5809	33.139	32.6874	36.8278	33.4753
ENSMUSG00000085457	49.9136	53.9298	-0.069128	0.54386	0.84229	1110046J04Rik	chr13	+	33935567	33960181	2776	antisense	RIKEN_cDNA_1110046J04_gene	42	46	62	35	43	46	65	58	51	45	87	54	0.730605	0.862661	1.182	0.691583	0.952242	0.835651	1.21373	1.05618	1.02485	0.78818	0.965006	0.78765
ENSMUSG00000040591	509.287	522.036	-0.034247	0.60081	0.86495	1110051M20Rik	chr2	-	91275068	91444704	2896	protein_coding	RIKEN_cDNA_1110051M20_gene	533	497	448	430	386	508	507	511	482	479	882	674	8.88754	8.93428	8.18698	8.14452	8.19383	8.8461	9.07479	8.91975	9.28448	8.0421	9.37779	9.42368
ENSMUSG00000097867	76.0789	78.2931	-0.032675	0.77729	0.93206	1110054M08Rik	chr16	-	24391612	24393588	1603	lincRNA	RIKEN_cDNA_1110054M08_gene	82	59	58	89	72	50	66	95	62	72	128	108	2.47021	1.91611	1.91487	3.04545	2.7612	1.57298	2.13421	2.99585	2.15758	2.18389	2.45871	2.72803
ENSMUSG00000037669	636.986	663.687	-0.050876	0.49635	0.82441	1110057K04Rik	chr12	+	8208107	8285758	2736	protein_coding	RIKEN_cDNA_1110057K04_gene	708	694	609	393	517	611	670	633	610	677	1086	795	12.496	13.2052	11.78	7.87901	11.6164	11.2619	12.6936	11.6955	12.4372	12.0311	12.2221	11.7655
ENSMUSG00000026154	168.964	176.985	-0.051478	0.60433	0.8667	1110058L19Rik	chr1	-	23995939	24005656	683	protein_coding	RIKEN_cDNA_1110058L19_gene	184	181	168	85	157	162	152	177	166	173	320	217	13.0092	13.7962	13.0177	6.82643	14.1311	11.9614	11.5359	13.1004	13.558	12.3157	14.4265	12.8647
ENSMUSG00000035171	476.584	438.152	0.10073	0.27226	0.71974	1110059E24Rik	chr19	-	21581202	21652976	1614	protein_coding	RIKEN_cDNA_1110059E24_gene	570	445	469	255	429	480	398	452	407	474	744	480	17.0539	14.3535	15.3785	8.66627	16.34	14.9977	12.7822	14.1568	14.067	14.2793	14.1938	12.0419
ENSMUSG00000032551	281.564	280.718	0.0034384	0.9673	0.9907	1110059G10Rik	chr9	-	122945089	122951000	3361	protein_coding	RIKEN_cDNA_1110059G10_gene	315	302	278	180	244	237	259	264	244	299	467	370	4.5258	4.67778	4.37744	2.93765	4.46292	3.55604	3.99446	3.97069	4.04977	4.32549	4.27837	4.45751
ENSMUSG00000078570	94.5816	84.6199	0.086462	0.46203	0.80801	1110065P20Rik	chr4	-	124849080	124851196	1251	protein_coding	RIKEN_cDNA_1110065P20_gene	89	66	92	125	57	83	76	93	66	62	157	129	3.43547	2.74655	3.89202	5.48085	2.80102	3.34586	3.14908	3.75799	2.94304	2.40972	3.86432	4.17534
ENSMUSG00000098318	22.04	20.9613	0.018246	0.87745	0.96348	1190002F15Rik	chr6	+	134929092	134951718	544	lincRNA	RIKEN_cDNA_1190002F15_gene	20	19	18	17	24	22	14	22	11	28	45	27	1.77535	1.81826	1.75113	1.71414	2.71213	2.03944	1.334	2.04434	1.12798	2.5026	2.54709	2.00967
ENSMUSG00000045414	2978.16	3457.4	-0.17794	0.047532	0.49149	1190002N15Rik	chr9	-	94517864	94538081	3950	protein_coding	RIKEN_cDNA_1190002N15_gene	3073	2844	2856	1586	2794	3342	3397	3598	3083	3632	5543	3976	37.568	37.483	38.2653	22.0243	43.4838	42.6674	44.5785	46.0463	43.5397	44.7076	43.2094	40.7576
ENSMUSG00000043687	0.382565	1.55282	-0.060522	0.16245	NA	1190005I06Rik	chr8	-	120608602	120647632	844	protein_coding	RIKEN_cDNA_1190005I06_gene	0	0	0	1	0	1	0	3	0	1	2	5	0	0	0	0.064991	0	0.0597509	0	0.179684	0	0.057609	0.0729656	0.239876
ENSMUSG00000063320	127.273	138.378	-0.099225	0.27672	0.72289	1190007I07Rik	chr10	-	82619851	82623228	716	protein_coding	RIKEN_cDNA_1190007I07_gene	143	130	105	93	95	139	140	119	125	138	244	175	9.64442	9.45218	7.76105	7.12468	8.15659	9.79013	10.1354	8.40164	9.73881	9.37127	10.4932	9.89656
ENSMUSG00000087684	18.2055	20.8919	-0.071496	0.53973	0.84123	1200007C13Rik	chr2	-	167827693	167833646	2455	lincRNA	RIKEN_cDNA_1200007C13_gene	27	15	10	17	12	20	17	27	17	30	21	24	0.531086	0.318084	0.215572	0.379833	0.300489	0.410833	0.358942	0.555959	0.386284	0.594158	0.263389	0.395839
ENSMUSG00000020783	622.937	677.804	-0.099639	0.26418	0.71529	1200014J11Rik	chr11	+	73047783	73080217	3591	protein_coding	RIKEN_cDNA_1200014J11_gene	734	592	581	346	566	638	711	671	643	686	1130	711	9.87037	8.58238	8.56258	5.28514	9.68945	8.95967	10.2632	9.44577	9.9886	9.2884	9.68932	8.01702
ENSMUSG00000097290	463.496	506.021	-0.10095	0.27939	0.72483	1300002E11Rik	chr16	+	21794347	21809037	3550	lincRNA	RIKEN_cDNA_1300002E11_gene	513	502	431	256	369	509	506	460	457	591	883	521	6.97818	7.36168	6.42529	3.95555	6.38993	7.23063	7.38838	6.55028	7.1812	8.09453	7.65884	5.94249
ENSMUSG00000028327	14.1697	22.9968	-0.30735	0.0092031	0.25315	1300002K09Rik	chr4	+	45848664	45887008	7254	protein_coding	STRA6-like	11	10	17	10	16	13	21	26	23	23	42	20	0.0732265	0.0717669	0.124027	0.0756167	0.135594	0.0903759	0.150061	0.181187	0.176872	0.154164	0.17828	0.111638
ENSMUSG00000033688	7.50263	7.21031	0.010787	0.91504	NA	1300017J02Rik	chr9	-	103250521	103305082	2470	protein_coding	RIKEN_cDNA_1300017J02_gene	6	5	10	3	10	7	5	12	4	7	12	9	0.117302	0.105384	0.214263	0.0666223	0.248886	0.142918	0.10493	0.245592	0.0903384	0.137795	0.149594	0.147538
ENSMUSG00000096221	41.3532	40.2042	0.030768	0.78975	0.93674	1500002C15Rik	chr4	-	155732545	155734727	2183	protein_coding	RIKEN_cDNA_1500002C15_gene	45	46	37	34	34	31	43	32	42	45	53	51	0.995432	1.097	0.896999	0.85432	0.957466	0.716134	1.02104	0.741014	1.07326	1.00228	0.747571	0.945966
ENSMUSG00000098912	145.925	149.366	-0.017612	0.86291	0.95871	1500004A13Rik	chr3	-	88782943	88832547	6054	processed_transcript	RIKEN_cDNA_1500004A13_gene	161	175	125	103	95	152	166	138	165	139	209	170	1.28421	1.50486	1.09273	0.933233	0.964671	1.26616	1.42132	1.1523	1.52037	1.11636	1.063	1.13701
ENSMUSG00000068099	0.335098	0.16162	0.0077574	0.74704	NA	1500009C09Rik	chr15	+	82252397	82260753	1552	protein_coding	RIKEN_cDNA_1500009C09_gene	1	1	0	0	0	0	0	0	0	1	0	0	0.0311144	0.0335436	0	0	0	0	0	0	0	0.0313286	0	0
ENSMUSG00000087651	49.0235	47.1878	0.035541	0.75165	0.92127	1500009L16Rik	chr10	+	83722865	83762761	1193	protein_coding	RIKEN_cDNA_1500009L16_gene	43	45	43	39	37	63	47	47	43	41	77	64	1.74053	1.96369	1.90753	1.79316	1.9066	2.6631	2.04214	1.99153	2.01065	1.671	1.98738	2.17219
ENSMUSG00000072694	103.141	82.8825	0.227	0.029237	0.42393	1500011B03Rik	chr5	-	114808196	114813976	1333	protein_coding	RIKEN_cDNA_1500011B03_gene	102	100	108	97	64	96	68	87	69	88	162	95	3.69507	3.90545	4.28783	3.99151	2.95154	3.63185	2.64427	3.29928	2.88754	3.20985	3.7421	2.88571
ENSMUSG00000051319	300.781	311.007	-0.044942	0.57307	0.85558	1500011K16Rik	chr2	-	127791388	127792488	800	protein_coding	RIKEN_cDNA_1500011K16_gene	318	270	264	263	266	264	260	329	273	346	494	395	19.1951	17.5701	17.4646	18.0327	20.4404	16.6418	16.8465	20.7891	19.0363	21.029	19.0137	19.9925
ENSMUSG00000074578	397.782	400.51	-0.0072925	0.92136	0.97826	1500012F01Rik	chr2	+	167062934	167065862	2302	protein_coding	RIKEN_cDNA_1500012F01_gene	461	358	347	284	337	411	419	418	317	421	624	495	9.67049	8.09616	7.97753	6.76719	8.99959	9.00374	9.43487	9.17913	7.6818	8.8922	8.3466	8.70681
ENSMUSG00000097247	0.799162	0.16162	0.021455	0.42818	NA	1500012K07Rik	chr7	+	75308702	75331419	2341	lincRNA	RIKEN_cDNA_1500012K07_gene	1	0	0	3	0	0	0	0	0	1	0	0	0.0206277	0	0	0.0702935	0	0	0	0	0	0.0207697	0	0
ENSMUSG00000098702	132.759	128.447	0.036324	0.70435	0.90429	1500015A07Rik	chr18	+	61726390	61735917	1865	antisense	RIKEN_cDNA_1500015A07_gene	136	132	120	79	121	146	129	136	102	124	233	151	3.52138	3.68465	3.40523	2.32351	3.98845	3.94785	3.5854	3.6863	3.05092	3.23277	3.84687	3.27836
ENSMUSG00000094732	0.176025	0.482964	-0.010377	0.71527	NA	1500015L24Rik	chr19	+	20405288	20422787	780	lincRNA	RIKEN_cDNA_1500015L24_gene	0	1	0	0	0	0	0	0	1	1	0	1	0	0.0667432	0	0	0	0	0	0	0.0715179	0.0623358	0	0.0519116
ENSMUSG00000026051	14.2978	11.9639	0.074677	0.49682	0.8246	1500015O10Rik	chr1	+	43730602	43742578	902	protein_coding	RIKEN_cDNA_1500015O10_gene	22	7	12	19	9	9	7	9	14	11	21	20	1.17779	0.404011	0.704075	1.15543	0.613386	0.503179	0.402271	0.50439	0.865826	0.592951	0.716875	0.897806
ENSMUSG00000087579	5.31763	8.87031	-0.12462	0.17461	NA	1500017E21Rik	chr19	-	36614052	36705641	2662	processed_transcript	RIKEN_cDNA_1500017E21_gene	5	2	10	2	3	8	13	6	15	6	13	4	0.0907016	0.0391132	0.198809	0.0412114	0.0692806	0.151554	0.253141	0.113939	0.314335	0.109591	0.150372	0.060843
ENSMUSG00000097383	15.9582	13.4954	0.08864	0.43644	0.79801	1500026H17Rik	chr10	+	89686371	89700866	3027	lincRNA	RIKEN_cDNA_1500026H17_gene	17	18	15	5	16	18	11	9	11	18	17	25	0.2712	0.309572	0.262254	0.0906052	0.324942	0.299879	0.188368	0.150301	0.202717	0.28913	0.172929	0.334416
ENSMUSG00000059631	11.4211	10.0634	0.04668	0.66799	0.89269	1500035N22Rik	chr5	+	24985842	24998168	865	protein_coding	RIKEN_cDNA_1500035N22_gene	8	7	14	9	12	12	7	7	14	7	24	11	0.446608	0.421292	0.856556	0.570718	0.852832	0.699603	0.419478	0.409084	0.902861	0.393472	0.85433	0.514915
ENSMUSG00000043747	1.34068	1.57531	-0.0081682	0.86729	NA	1520401A03Rik	chr17	-	23704488	23722783	3726	processed_transcript	RIKEN_cDNA_1520401A03_gene	1	1	0	1	3	1	2	4	3	0	0	0	0.0129602	0.013972	0	0.0147215	0.0494967	0.0135345	0.0278237	0.0542685	0.0449146	0	0	0
ENSMUSG00000086899	2.76389	1.81646	0.048378	0.45324	NA	1600002D24Rik	chr16	-	95831123	95929077	1854	lincRNA	RIKEN_cDNA_1600002D24_gene	3	3	2	5	0	2	2	5	1	0	3	1	0.0781384	0.084239	0.0570906	0.14793	0	0.054401	0.0559175	0.13633	0.0300884	0	0.0498244	0.0218398
ENSMUSG00000024118	202.168	194.438	0.040942	0.6489	0.88488	1600002H07Rik	chr17	-	24215054	24220851	2166	protein_coding	RIKEN_cDNA_1600002H07_gene	203	181	179	199	162	179	187	219	157	190	344	223	4.52575	4.35032	4.3736	5.03953	4.59785	4.16755	4.47518	5.11112	4.04343	4.26508	4.89024	4.16875
ENSMUSG00000035595	152.139	155.329	-0.029494	0.76508	0.92696	1600002K03Rik	chr10	+	80172944	80175146	678	protein_coding	RIKEN_cDNA_1600002K03_gene	129	144	134	159	126	133	133	176	139	154	266	183	9.18783	11.0569	10.4597	12.8636	11.4245	9.89256	10.1683	13.1224	11.4365	11.0439	12.0804	10.929
ENSMUSG00000089688	25.1637	26.6651	-0.033497	0.7781	0.93238	1600010F14Rik	chr1	+	193207750	193254474	258	antisense	-	22	25	36	21	13	22	29	32	28	21	38	28	4.11771	5.04454	7.3846	4.46473	3.09757	4.30021	5.82647	6.2699	6.05407	3.9576	4.53518	4.39438
ENSMUSG00000050088	734.968	755.531	-0.033945	0.65445	0.88755	1600012H06Rik	chr17	+	14943184	14959570	2523	protein_coding	RIKEN_cDNA_1600012H06_gene	793	758	711	434	633	743	748	765	673	750	1214	939	15.1778	15.6406	14.9141	9.43556	15.4236	14.8511	15.3678	15.3276	14.8801	14.4536	14.816	15.0698
ENSMUSG00000054676	552.602	481.68	0.1501	0.13667	0.64384	1600014C10Rik	chr7	+	38183217	38197568	3341	protein_coding	RIKEN_cDNA_1600014C10_gene	474	482	508	647	429	446	455	505	426	515	737	593	6.85101	7.51056	8.04695	10.6224	7.89367	6.73201	7.05931	7.64091	7.11283	7.49485	6.79237	7.18683
ENSMUSG00000094690	0	0.171607	-0.0012233	0.94593	NA	1600014C23Rik	chr17	-	45732864	45733844	518	protein_coding	RIKEN_cDNA_1600014C23_gene	0	0	0	0	0	0	1	0	0	0	0	0	0	0	0	0	0	0	0.100069	0	0	0	0	0
ENSMUSG00000029813	0.169202	0.263997	-0.0020194	0.93043	NA	1600015I10Rik	chr6	+	48929895	48933687	2485	protein_coding	RIKEN_cDNA_1600015I10_gene	0	0	0	0	0	1	0	0	0	1	1	0	0	0	0	0	0	0.0202937	0	0	0	0.0195662	0.0123909	0
ENSMUSG00000025500	67.0126	74.8259	-0.10245	0.35559	0.75938	1600016N20Rik	chr7	-	141210043	141214082	2079	protein_coding	lamin_tail_domain_containing_2	90	54	63	49	47	70	55	72	89	78	128	81	2.09046	1.3522	1.60373	1.29282	1.38977	1.69797	1.37131	1.75069	2.38806	1.8242	1.89577	1.57757
ENSMUSG00000097048	278.447	324.374	-0.19546	0.012825	0.29734	1600020E01Rik	chr6	+	86526271	86564442	2092	lincRNA	RIKEN_cDNA_1600020E01_gene	320	238	269	208	242	257	287	339	258	340	549	433	7.38654	5.92266	6.8051	5.45377	7.11135	6.19524	7.11127	8.19159	6.87966	7.90223	8.08055	8.3808
ENSMUSG00000046242	350.526	472.321	-0.37543	3.9875e-06	0.0015087	1600029I14Rik	chr9	+	99456207	99474751	864	pseudogene	RIKEN_cDNA_1600029I14_gene	360	276	334	303	300	347	416	403	444	481	830	646	20.1206	16.6302	20.4586	19.2364	21.3455	20.2536	24.9578	23.5788	28.6667	27.0685	29.5798	30.2746
ENSMUSG00000057818	0.944738	0.102377	0.037531	0.22507	NA	1600029O15Rik	chr9	+	58202897	58208808	1809	pseudogene	RIKEN_cDNA_1600029O15_gene	0	1	2	0	2	0	0	0	0	0	1	0	0	0.0287782	0.0585107	0	0.0679657	0	0	0	0	0	0.0170213	0
ENSMUSG00000029182	134.61	165.117	-0.19416	0.08669	0.57767	1700001C02Rik	chr5	+	30466047	30484088	731	protein_coding	RIKEN_cDNA_1700001C02_gene	108	108	124	167	95	125	154	126	200	159	264	203	7.13443	7.69145	8.97735	12.5313	7.98922	8.62341	10.9202	8.71332	15.2624	10.5758	11.1203	11.2444
ENSMUSG00000047150	3.43626	2.5382	0.042363	0.55621	NA	1700001C19Rik	chr17	-	47412734	47437376	1622	protein_coding	RIKEN_cDNA_1700001C19_gene	6	2	2	4	2	3	5	1	3	0	8	1	0.17863	0.064192	0.0652564	0.135271	0.0758014	0.0932732	0.159789	0.0311659	0.103176	0	0.151869	0.0249637
ENSMUSG00000085984	4.11989	3.77661	0.010748	0.88524	NA	1700001G11Rik	chr14	-	66295334	66297129	764	processed_transcript	RIKEN_cDNA_1700001G11_gene	6	3	2	4	2	6	3	1	1	2	4	16	0.379237	0.204423	0.138542	0.287185	0.160929	0.396045	0.203542	0.0661663	0.0730156	0.127283	0.161212	0.84798
ENSMUSG00000095040	16.2324	14.378	0.075355	0.51597	0.83155	1700001J03Rik	chr5	-	146182441	146185304	787	protein_coding	RIKEN_cDNA_1700001J03_gene	18	20	16	8	15	13	15	9	16	16	17	22	1.10446	1.32299	1.07594	0.557584	1.1717	0.83302	0.98797	0.578094	1.13411	0.988502	0.665127	1.1319
ENSMUSG00000086135	0	0.102377	-0.0012233	0.94593	NA	1700001J04Rik	chr11	-	114185439	114186777	743	antisense	RIKEN_cDNA_1700001J04_gene	0	0	0	0	0	0	0	0	0	0	1	0	0	0	0	0	0	0	0	0	0	0	0.0414421	0
ENSMUSG00000056508	46.4681	41.4484	0.10817	0.347	0.75594	1700001K19Rik	chr12	-	110667689	110682619	954	protein_coding	RIKEN_cDNA_1700001K19_gene	50	52	53	35	31	36	37	43	47	38	71	42	2.5309	2.83764	2.94016	2.0124	1.99761	1.90301	2.01039	2.27851	2.74826	1.93672	2.29161	1.78262
ENSMUSG00000075511	61.2566	51.7029	0.16897	0.13918	0.64482	1700001L05Rik	chr15	-	83357526	83367282	2270	lincRNA	RIKEN_cDNA_1700001L05_gene	78	58	59	33	49	65	63	40	56	53	66	62	1.65929	1.33016	1.37553	0.797413	1.32699	1.44402	1.43861	0.890768	1.37617	1.13523	0.895259	1.10592
ENSMUSG00000021534	72.1663	95.7036	-0.2915	0.006752	0.21561	1700001L19Rik	chr13	+	68597439	68614231	1808	protein_coding	RIKEN_cDNA_1700001L19_gene	84	66	52	56	79	57	95	88	102	92	153	111	2.24354	1.90041	1.52212	1.69897	2.68613	1.58988	2.72366	2.46045	3.1471	2.47413	2.60569	2.4859
ENSMUSG00000044320	18.9677	19.0434	-0.0087114	0.93948	0.9831	1700001O22Rik	chr2	-	30794769	30803661	1672	protein_coding	RIKEN_cDNA_1700001O22_gene	22	13	16	23	14	15	19	18	10	16	24	43	0.635388	0.40477	0.50644	0.754548	0.514742	0.45242	0.58904	0.54421	0.333636	0.465282	0.441983	1.04134
ENSMUSG00000018543	3.47838	3.35647	0.0072177	0.9243	NA	1700001P01Rik	chr11	-	97771481	97775918	624	protein_coding	RIKEN_cDNA_1700001P01_gene	4	4	1	0	7	3	4	1	5	3	4	5	0.309548	0.333716	0.0848124	0	0.689623	0.242451	0.332279	0.0810113	0.446987	0.233759	0.197381	0.324447
ENSMUSG00000085944	3.61917	2.98151	0.025032	0.71725	NA	1700003D09Rik	chr11	-	98350718	98358283	1389	processed_transcript	RIKEN_cDNA_1700003D09_gene	5	2	4	2	4	3	0	1	8	0	9	3	0.173828	0.07496	0.152406	0.0789811	0.177034	0.10892	0	0.0363939	0.32129	0	0.199513	0.0874537
ENSMUSG00000030030	177.533	176.449	0.0015712	0.98857	0.99701	1700003E16Rik	chr6	+	83156404	83162975	2050	protein_coding	RIKEN_cDNA_1700003E16_gene	193	154	145	215	119	139	156	161	168	155	342	230	4.54628	3.91083	3.74333	5.75281	3.56855	3.41938	3.94455	3.97011	4.57156	3.67629	5.13692	4.5429
ENSMUSG00000038523	9.42281	4.42705	0.20396	0.029141	NA	1700003F12Rik	chr2	+	154547085	154550003	704	protein_coding	RIKEN_cDNA_1700003F12_gene	6	15	8	4	9	10	9	4	4	0	9	4	0.411558	1.10923	0.601397	0.311661	0.785901	0.716331	0.66267	0.287222	0.316954	0	0.393641	0.230063
ENSMUSG00000087621	0.553559	0.642779	-0.0037674	0.91095	NA	1700003G18Rik	chr7	-	116081759	116093142	616	processed_transcript	RIKEN_cDNA_1700003G18_gene	0	0	1	0	1	1	0	3	0	0	0	1	0	0	0.0859139	0	0.099797	0.0818664	0	0.24619	0	0	0	0.0657322
ENSMUSG00000028294	338.949	435.424	-0.27461	0.0065493	0.21429	1700003M02Rik	chr4	-	34688559	34730206	2246	protein_coding	RIKEN_cDNA_1700003M02_gene	412	310	363	164	297	343	356	418	442	443	771	524	8.8581	7.18544	8.55344	4.00525	8.12914	7.70142	8.21613	9.40799	10.978	9.59017	10.57	9.44671
ENSMUSG00000085389	1.35726	1.92019	-0.022031	0.67928	NA	1700003M07Rik	chr4	+	129960374	129963657	564	lincRNA	RIKEN_cDNA_1700003M07_gene	4	0	0	1	0	3	2	0	3	4	1	2	0.342479	0	0	0.097256	0	0.268243	0.183814	0	0.296723	0.344837	0.0545948	0.143585
ENSMUSG00000010841	10.7932	9.02603	0.060157	0.555	NA	1700006E09Rik	chr11	+	101984279	101992264	698	protein_coding	RIKEN_cDNA_1700006E09_gene	5	19	14	6	5	11	8	4	10	6	18	17	0.345913	1.4171	1.06149	0.47151	0.440365	0.794738	0.594103	0.289691	0.799197	0.417954	0.794049	0.986172
ENSMUSG00000034764	2.49677	0.883224	0.090134	0.11941	NA	1700006J14Rik	chr10	+	120364157	120384336	2629	processed_transcript	RIKEN_cDNA_1700006J14_gene	3	3	3	0	3	2	1	3	0	0	2	0	0.0551041	0.0594063	0.0603914	0	0.0701502	0.0383642	0.0197168	0.0576848	0	0	0.0234245	0
ENSMUSG00000057816	69.6994	88.7407	-0.23564	0.03313	0.44405	1700007G11Rik	chr5	+	98329354	98801910	702	protein_coding	RIKEN_cDNA_1700007G11_gene	80	55	68	32	71	81	85	94	83	78	155	106	5.50308	4.07875	5.12644	2.50039	6.21755	5.81881	6.27638	6.76895	6.59554	5.40244	6.79869	6.11403
ENSMUSG00000086330	75.5375	85.4156	-0.13121	0.20249	0.68627	1700007J10Rik	chr11	-	59725917	59740154	1111	processed_transcript	RIKEN_cDNA_1700007J10_gene	81	71	67	66	45	88	91	81	70	92	142	101	3.52066	3.32695	3.19157	3.25856	2.48998	3.99443	4.24575	3.68554	3.51474	4.0263	3.93554	3.681
ENSMUSG00000030858	0.603412	1.65363	-0.051167	0.26188	NA	1700007K09Rik	chr7	-	131325944	131329516	680	protein_coding	RIKEN_cDNA_1700007K09_gene	0	0	1	2	0	0	1	4	1	3	0	1	0	0	0.0778279	0.161331	0	0	0.0762287	0.297359	0.0820352	0.214509	0	0.0595457
ENSMUSG00000026831	316.936	360.868	-0.15821	0.069141	0.54923	1700007K13Rik	chr2	-	28462001	28466332	812	protein_coding	RIKEN_cDNA_1700007K13_gene	350	322	311	260	244	257	315	296	381	363	608	480	20.8144	20.6444	20.2698	17.5636	18.4728	15.9611	20.1086	18.4275	26.1745	21.7362	23.0557	23.9356
ENSMUSG00000097318	16.506	16.7631	-0.013648	0.90565	0.97317	1700007L15Rik	chr16	-	33379855	33380727	737	lincRNA	RIKEN_cDNA_1700007L15_gene	13	20	15	12	12	19	14	13	21	13	43	13	0.851783	1.41275	1.07713	0.893119	1.00095	1.30009	0.984663	0.891674	1.5895	0.857646	1.79652	0.714225
ENSMUSG00000089730	0.169202	0	0.0043432	0.80972	NA	1700007P06Rik	chr1	+	187125138	187127852	823	antisense	RIKEN_cDNA_1700007P06_gene	0	0	0	0	0	1	0	0	0	0	0	0	0	0	0	0	0	0.0612755	0	0	0	0	0	0
ENSMUSG00000056018	2.42725	1.49438	0.045213	0.4457	NA	1700008F21Rik	chr8	+	129067134	129183732	1499	protein_coding	RIKEN_cDNA_1700008F21_gene	6	4	2	0	2	0	0	2	1	2	5	1	0.193287	0.138918	0.070611	0	0.0820213	0	0	0.0674464	0.0372141	0.0648725	0.102707	0.027012
ENSMUSG00000058252	0.366743	0	0.0079903	0.67558	NA	1700008I05Rik	chrX	-	135654698	135693790	1776	protein_coding	RIKEN_cDNA_1700008I05_gene	1	0	0	0	1	0	0	0	0	0	0	0	0.02719	0	0	0	0.0346143	0	0	0	0	0	0	0
ENSMUSG00000008028	9.9875	8.27959	0.067977	0.51211	NA	1700008O03Rik	chr7	-	44360043	44385820	2245	protein_coding	RIKEN_cDNA_1700008O03_gene	11	13	4	13	7	6	13	9	5	9	13	6	0.236608	0.301459	0.0942948	0.317631	0.191681	0.134779	0.300161	0.202655	0.12424	0.194921	0.178302	0.108217
ENSMUSG00000096573	4.00532	4.95582	-0.055497	0.50875	NA	1700009J07Rik	chr10	+	77893417	77896114	1084	protein_coding	RIKEN_cDNA_1700009J07_gene	3	3	6	3	3	4	4	2	1	4	17	10	0.133643	0.144077	0.292931	0.151805	0.170134	0.186088	0.191275	0.0932677	0.0514612	0.179417	0.482892	0.373534
ENSMUSG00000028287	0.159073	0	0.0043432	0.80972	NA	1700009N14Rik	chr4	+	39450295	39451776	1258	protein_coding	RIKEN_cDNA_1700009N14_gene	1	0	0	0	0	0	0	0	0	0	0	0	0.0383859	0	0	0	0	0	0	0	0	0	0	0
ENSMUSG00000026649	344.648	424.608	-0.23742	0.015648	0.326	1700009P17Rik	chr1	+	171113918	171126967	1034	protein_coding	RIKEN_cDNA_1700009P17_gene	352	292	278	374	252	331	345	373	411	454	680	612	16.439	14.7016	14.2288	19.8402	14.9823	16.1434	17.2952	18.2355	22.1733	21.3485	20.2497	23.9657
ENSMUSG00000057047	0.176686	0	0.0043432	0.80972	NA	1700010B08Rik	chr2	+	173719415	173722089	899	protein_coding	RIKEN_cDNA_1700010B08_gene	0	0	1	0	0	0	0	0	0	0	0	0	0	0	0.0588687	0	0	0	0	0	0	0	0	0
ENSMUSG00000071721	0.426727	0	0.0071264	0.69278	NA	1700010D01Rik	chrX	-	95732586	95733265	507	protein_coding	RIKEN_cDNA_1700010D01_gene	0	0	0	2	0	0	0	0	0	0	0	0	0	0	0	0.21638	0	0	0	0	0	0	0	0
ENSMUSG00000067101	1.3279	1.02817	0.017717	0.71098	NA	1700010H22Rik	chr5	-	98553629	98567004	1003	lincRNA	RIKEN_cDNA_1700010H22_gene	1	2	1	3	0	0	2	2	1	1	0	0	0.0481451	0.103808	0.0527647	0.164065	0	0	0.103361	0.1008	0.0556171	0.0484765	0	0
ENSMUSG00000023873	40.4942	46.1465	-0.12313	0.28102	0.72565	1700010I14Rik	chr17	+	8988333	9008319	1853	protein_coding	RIKEN_cDNA_1700010I14_gene	54	41	35	28	31	36	39	44	42	41	87	64	1.40725	1.15189	0.999624	0.828854	1.02845	0.979746	1.09098	1.20035	1.2644	1.07582	1.44569	1.3985
ENSMUSG00000085102	1.03502	1.01905	0.0019666	0.96509	NA	1700010K24Rik	chr3	-	108248909	108256985	226	antisense	RIKEN_cDNA_1700010K24_gene	1	0	4	0	0	1	1	0	2	0	2	2	0.21367	0	0.936689	0	0	0.22314	0.229361	0	0.493663	0	0.272491	0.358328
ENSMUSG00000030636	0.704761	0.185427	0.021296	0.42995	NA	1700010L04Rik	chr7	+	82851599	82859849	1015	protein_coding	RIKEN_cDNA_1700010L04_gene	0	3	1	0	0	0	0	0	1	0	0	0	0	0.153871	0.0521408	0	0	0	0	0	0.0549595	0	0	0
ENSMUSG00000063971	1.48128	1.46761	0.0037328	0.94734	NA	1700011A15Rik	chr15	+	101447745	101453909	903	protein_coding	RIKEN_cDNA_1700011A15_gene	2	2	1	2	1	0	1	2	2	3	1	0	0.106954	0.115304	0.0586079	0.121489	0.0680786	0	0.0574036	0.111963	0.123552	0.161535	0.0340991	0
ENSMUSG00000036557	1.12513	0.32324	0.032086	0.32985	NA	1700011E24Rik	chr17	-	87389571	87427741	847	protein_coding	RIKEN_cDNA_1700011E24_gene	0	4	0	1	1	0	0	0	0	2	0	0	0	0.245854	0	0.0647608	0.0725796	0	0	0	0	0.11481	0	0
ENSMUSG00000021850	2.60951	2.50227	0.0026826	0.96694	NA	1700011H14Rik	chr14	-	49226358	49245428	1168	protein_coding	RIKEN_cDNA_1700011H14_gene	1	1	1	1	5	5	0	4	1	3	2	7	0.0413438	0.0445717	0.0453107	0.0469626	0.263163	0.215881	0	0.17312	0.0477602	0.124885	0.0527251	0.242669
ENSMUSG00000058925	2.2864	3.55905	-0.068648	0.35135	NA	1700011I03Rik	chr18	+	57533780	57731065	1013	protein_coding	RIKEN_cDNA_1700011I03_gene	3	0	0	3	4	2	4	5	3	3	3	5	0.143009	0	0	0.162445	0.242744	0.0995651	0.204681	0.249512	0.165204	0.143994	0.0911889	0.199857
ENSMUSG00000031682	1.40242	1.41172	-0.00090794	0.98701	NA	1700011L22Rik	chr8	-	79210430	79248583	978	protein_coding	RIKEN_cDNA_1700011L22_gene	1	3	0	0	1	3	1	2	0	2	3	2	0.0493758	0.159692	0	0	0.0628578	0.154692	0.0530015	0.103376	0	0.0994314	0.0944524	0.0828038
ENSMUSG00000079476	0	0.171607	-0.0012233	0.94593	NA	1700011M02Rik	chrX	+	102908905	102909651	420	protein_coding	RIKEN_cDNA_1700011M02_gene	0	0	0	0	0	0	1	0	0	0	0	0	0	0	0	0	0	0	0.123418	0	0	0	0	0
ENSMUSG00000020617	0.823106	1.54668	-0.037973	0.45797	NA	1700012B07Rik	chr11	-	109787651	109828046	2035	protein_coding	RIKEN_cDNA_1700012B07_gene	3	0	1	0	0	1	1	1	1	4	1	2	0.0711885	0	0.0260064	0	0	0.0247812	0.025472	0.0248408	0.0274123	0.0955714	0.0151309	0.0397946
ENSMUSG00000031927	37.4349	50.1448	-0.24603	0.035419	0.45446	1700012B09Rik	chr9	-	14756587	14771030	688	protein_coding	RIKEN_cDNA_1700012B09_gene	52	39	31	27	28	31	62	40	41	41	76	79	3.64979	2.95106	2.38461	2.15264	2.50189	2.27227	4.67122	2.93902	3.32433	2.89753	3.40138	4.64941
ENSMUSG00000085470	0.207671	0.433453	-0.0082101	0.74529	NA	1700012C14Rik	chr6	+	30460128	30463313	498	antisense	RIKEN_cDNA_1700012C14_gene	0	0	0	0	1	0	0	0	0	1	0	2	0	0	0	0	0.123444	0	0	0	0	0.0976344	0	0.162615
ENSMUSG00000100200	1.35839	0.884227	0.023743	0.59657	NA	1700012L04Rik	chrX	+	9283764	9284298	535	protein_coding	RIKEN_cDNA_1700012L04_gene	4	1	0	0	1	2	1	1	0	0	0	4	0.361043	0.0973078	0	0	0.114906	0.188522	0.0968888	0.094488	0	0	0	0.302737
ENSMUSG00000028589	0.169202	0.532474	-0.0083947	0.74257	NA	1700012P22Rik	chr4	-	144418189	144438772	974	protein_coding	RIKEN_cDNA_1700012P22_gene	0	0	0	0	0	1	0	0	2	1	0	0	0	0	0	0	0	0.0517759	0	0	0.114546	0.0499199	0	0
ENSMUSG00000079346	0.353372	0	0.0071264	0.69278	NA	1700013D24Rik	chr6	-	124347593	124357086	535	protein_coding	RIKEN_cDNA_1700013D24_gene	0	0	2	0	0	0	0	0	0	0	0	0	0	0	0.197843	0	0	0	0	0	0	0	0	0
ENSMUSG00000027886	87.5187	125.469	-0.38298	0.00030052	0.034909	1700013F07Rik	chr3	+	108534150	108544723	760	protein_coding	RIKEN_cDNA_1700013F07_gene	80	79	83	67	91	77	108	125	136	97	233	155	5.08311	5.41147	5.77974	4.83567	7.36082	5.10933	7.3661	8.31432	9.98239	6.2057	9.44002	8.25804
ENSMUSG00000054727	1.02329	0.957759	0.0050179	0.90168	NA	1700013H16Rik	chrX	-	53742901	53757831	1224	protein_coding	RIKEN_cDNA_1700013H16_gene	3	0	0	0	1	2	4	1	0	0	1	0	0.118357	0	0	0	0.0502246	0.0824015	0.169397	0.0412999	0	0	0.0251564	0
ENSMUSG00000051054	0.767392	1.25193	-0.022966	0.58935	NA	1700014D04Rik	chr13	-	59740842	59746752	3235	protein_coding	RIKEN_cDNA_1700014D04_gene	0	2	0	0	2	0	0	3	2	0	1	2	0	0.0321853	0	0	0.0380061	0	0	0.0468789	0.0344877	0	0.00951823	0.0250331
ENSMUSG00000042800	15.7956	14.3341	0.0565	0.62783	0.87501	1700015E13Rik	chr1	+	170308803	170312125	771	protein_coding	RIKEN_cDNA_1700015E13_gene	18	20	16	11	9	14	14	18	12	9	27	18	1.12738	1.35045	1.09827	0.782589	0.717606	0.915715	0.941241	1.18018	0.868232	0.567571	1.0783	0.945316
ENSMUSG00000079666	1.05786	1.03502	0.0026834	0.95478	NA	1700015F17Rik	chr5	-	5437827	5479143	1050	protein_coding	RIKEN_cDNA_1700015F17_gene	1	1	1	0	1	2	1	0	3	0	3	0	0.04599	0.0495807	0.0504028	0	0.0585476	0.0960566	0.0493671	0	0.159383	0	0.0879756	0
ENSMUSG00000097671	0.602752	0.399914	0.0066149	0.84065	NA	1700015O11Rik	chr6	-	113631645	113633144	682	lincRNA	RIKEN_cDNA_1700015O11_gene	0	1	0	2	0	0	0	0	0	1	1	1	0	0.0763339	0	0.160857	0	0	0	0	0	0.0712932	0.0451488	0.059371
ENSMUSG00000015962	4.82161	2.88607	0.1075	0.19316	NA	1700016C15Rik	chr1	+	177729814	177753324	768	protein_coding	RIKEN_cDNA_1700016C15_gene	7	5	2	1	6	6	2	3	4	4	5	1	0.440139	0.33893	0.13782	0.0714224	0.480273	0.393982	0.134988	0.197465	0.290541	0.253239	0.200465	0.0527227
ENSMUSG00000031509	0.176686	0.535328	-0.015905	0.58482	NA	1700016D06Rik	chr8	-	11654924	11701063	1263	protein_coding	RIKEN_cDNA_1700016D06_gene	0	0	1	0	0	0	0	1	0	1	2	0	0	0	0.0419026	0	0	0	0	0.0400246	0	0.0384972	0.0487593	0
ENSMUSG00000085861	1.60566	0.866767	0.03782	0.45915	NA	1700016G14Rik	chr13	+	24741232	24746592	863	antisense	RIKEN_cDNA_1700016G14_gene	2	3	0	1	1	2	0	0	1	0	4	2	0.111911	0.180972	0	0.0635601	0.071234	0.116871	0	0	0.0646396	0	0.142718	0.0938379
ENSMUSG00000029320	6.71718	9.2553	-0.099308	0.31293	NA	1700016H13Rik	chr5	-	103648039	103656010	1447	protein_coding	RIKEN_cDNA_1700016H13_gene	6	12	3	5	5	6	5	18	9	7	17	6	0.200233	0.431732	0.109723	0.189538	0.212422	0.209107	0.179114	0.628832	0.346963	0.235213	0.361752	0.167897
ENSMUSG00000053783	237.598	286.599	-0.2296	0.009694	0.26047	1700016K19Rik	chr11	+	75999912	76003569	921	protein_coding	RIKEN_cDNA_1700016K19_gene	256	213	197	224	197	212	230	261	268	306	481	402	13.4225	12.0399	11.3201	13.3409	13.1494	11.6081	12.9448	14.3255	16.2325	16.1545	16.0811	17.6736
ENSMUSG00000085609	3.17293	4.79286	-0.062309	0.41604	NA	1700016P03Rik	chr11	+	75172560	75177633	863	processed_transcript	RIKEN_cDNA_1700016P03_gene	4	7	5	1	1	0	4	3	9	5	3	6	0.223822	0.422269	0.306622	0.0635601	0.071234	0	0.240257	0.175728	0.581756	0.281703	0.107039	0.281514
ENSMUSG00000032300	573.597	544.65	0.051044	0.63952	0.87995	1700017B05Rik	chr9	-	57252322	57262599	4934	protein_coding	RIKEN_cDNA_1700017B05_gene	534	467	477	750	384	487	528	515	521	502	909	708	5.22631	4.92742	5.11639	8.33792	4.78443	4.97756	5.54705	5.27641	5.89044	4.94694	5.67277	5.81023
ENSMUSG00000024729	0.213363	0.776667	-0.026864	0.38009	NA	1700017D01Rik	chr19	-	11096816	11130876	2523	protein_coding	RIKEN_cDNA_1700017D01_gene	0	0	0	1	0	0	2	0	0	1	0	2	0	0	0	0.0217409	0	0	0.0410904	0	0	0.0192715	0	0.0320975
ENSMUSG00000037884	0.335758	0.347047	0.0036387	0.89954	NA	1700017G19Rik	chr3	-	40504867	40522912	2437	lincRNA	RIKEN_cDNA_1700017G19_gene	1	0	1	0	0	0	0	0	1	1	0	0	0.0198152	0	0.0217164	0	0	0	0	0	0.0228904	0.0199516	0	0
ENSMUSG00000038408	58.875	71.3619	-0.17525	0.12164	0.6276	1700018A04Rik	chr13	-	31565492	31582513	1512	lincRNA	RIKEN_cDNA_1700018A04_gene	72	55	56	29	44	74	78	56	68	78	132	72	2.2995	1.89371	1.96011	1.05206	1.78895	2.46812	2.67405	1.87226	2.5088	2.50828	2.68814	1.92815
ENSMUSG00000031809	0.792215	0.34067	0.015942	0.60167	NA	1700018B08Rik	chr8	-	121530780	121544320	1084	protein_coding	RIKEN_cDNA_1700018B08_gene	0	0	0	0	3	1	0	0	0	0	2	1	0	0	0	0	0.170134	0.0465219	0	0	0	0	0.0568108	0.0373534
ENSMUSG00000058935	0.963803	0.791991	0.0053825	0.89399	NA	1700018C11Rik	chr4	-	63607089	63622428	677	protein_coding	RIKEN_cDNA_1700018C11_gene	1	1	0	1	2	0	0	0	0	3	3	0	0.0713287	0.0768976	0	0.0810227	0.18161	0	0	0	0	0.215459	0.136447	0
ENSMUSG00000029620	3.47477	3.32841	0.011571	0.87494	NA	1700018F24Rik	chr5	+	145042990	145045681	1122	protein_coding	RIKEN_cDNA_1700018F24_gene	6	2	3	0	3	6	3	2	6	4	7	0	0.258233	0.092798	0.141505	0	0.164372	0.269678	0.138598	0.0901089	0.29831	0.17334	0.192104	0
ENSMUSG00000046145	0.372436	0.168954	0.0081434	0.74098	NA	1700018M17Rik	chr4	+	59549154	59549625	456	pseudogene	RIKEN_cDNA_1700018M17_gene	1	0	0	1	0	0	0	1	0	0	0	0	0.105898	0	0	0.12029	0	0	0	0.110858	0	0	0	0
ENSMUSG00000060715	3.03813	1.45953	0.069458	0.25393	NA	1700019A02Rik	chr1	-	53158577	53187636	726	protein_coding	RIKEN_cDNA_1700019A02_gene	5	1	1	1	4	5	0	4	0	0	5	2	0.332572	0.0717076	0.0728966	0.0755542	0.338705	0.347312	0	0.278518	0	0	0.212062	0.111546
ENSMUSG00000040340	2.23527	1.94959	0.017495	0.77615	NA	1700019B03Rik	chr8	+	3470862	3487181	1613	protein_coding	RIKEN_cDNA_1700019B03_gene	2	6	2	0	0	3	3	3	0	3	3	1	0.0598754	0.19365	0.0656205	0	0	0.0937937	0.0964082	0.0940194	0	0.0904314	0.0572687	0.0251029
ENSMUSG00000043629	30.119	28.6816	0.052011	0.66177	0.89057	1700019D03Rik	chr1	-	52922324	53020179	3641	protein_coding	RIKEN_cDNA_1700019D03_gene	41	27	27	16	22	36	36	29	34	24	30	32	0.543771	0.386051	0.392453	0.241043	0.37145	0.498619	0.512518	0.402631	0.520916	0.320496	0.253706	0.355867
ENSMUSG00000068299	97.0988	87.1053	0.12518	0.22701	0.69586	1700019G17Rik	chr6	-	85899051	85904884	3019	protein_coding	RIKEN_cDNA_1700019G17_gene	103	86	112	65	82	88	89	103	83	89	124	88	1.64751	1.48299	1.96336	1.18099	1.66974	1.46996	1.52811	1.72466	1.53364	1.43337	1.2647	1.18026
ENSMUSG00000085416	0.867801	1.04092	-0.0080433	0.85683	NA	1700019G24Rik	chr6	-	5963909	5977393	503	antisense	RIKEN_cDNA_1700019G24_gene	0	1	2	0	0	2	3	0	1	0	2	1	0	0.103498	0.210429	0	0	0.200516	0.309158	0	0.110902	0	0.122431	0.0804991
ENSMUSG00000038987	153.809	180.462	-0.18038	0.066816	0.546	1700019L03Rik	chr2	-	32777381	32784428	1730	protein_coding	RIKEN_cDNA_1700019L03_gene	191	131	144	106	115	168	145	165	175	160	326	265	5.33139	3.94209	4.40515	3.3609	4.08648	4.89722	4.34459	4.82135	5.64288	4.49683	5.80232	6.20239
ENSMUSG00000026931	0.415342	0.512168	-0.0036199	0.89354	NA	1700019N19Rik	chr19	-	58785803	58794461	983	protein_coding	RIKEN_cDNA_1700019N19_gene	0	0	0	0	2	0	2	1	0	0	0	0	0	0	0	0	0.125076	0	0.105464	0.0514253	0	0	0	0
ENSMUSG00000036574	1.79684	2.46717	-0.02769	0.64823	NA	1700019O17Rik	chr1	+	86426329	86428052	1724	protein_coding	RIKEN_cDNA_1700019O17_gene	2	1	4	2	0	1	1	5	2	5	0	2	0.0560203	0.030197	0.122791	0.0636338	0	0.0292516	0.030067	0.14661	0.0647145	0.141015	0	0.0469734
ENSMUSG00000027409	2.13525	1.02455	0.056131	0.31357	NA	1700020A23Rik	chr2	+	130405259	130406074	712	protein_coding	RIKEN_cDNA_1700020A23_gene	2	1	4	2	0	3	2	0	0	0	4	2	0.135645	0.0731175	0.29732	0.15408	0	0.212485	0.145605	0	0	0	0.172986	0.113739
ENSMUSG00000100937	29.796	28.7826	0.033923	0.77536	0.93157	1700020D05Rik	chr19	-	5502767	5503787	1021	protein_coding	RIKEN_cDNA_1700020D05_gene	33	31	30	16	19	38	37	27	27	29	52	21	1.56078	1.58066	1.55503	0.859587	1.144	1.87691	1.87847	1.33681	1.47519	1.38103	1.56822	0.832823
ENSMUSG00000085438	5509.28	5672.28	-0.033954	0.71473	0.90774	1700020I14Rik	chr2	+	119594297	119607502	8300	lincRNA	RIKEN_cDNA_1700020I14_gene	6347	5516	5328	2758	4761	5970	5723	5711	5160	6048	8854	6508	36.9269	34.5977	33.9727	18.2268	35.2629	36.2729	35.7415	34.7828	34.6801	35.4296	32.8467	31.7489
ENSMUSG00000035085	184.411	153.846	0.17367	0.11498	0.61854	1700020L24Rik	chr11	+	83437677	83441233	949	protein_coding	RIKEN_cDNA_1700020L24_gene	150	174	141	216	155	158	119	171	122	152	284	208	7.6327	9.54519	7.86316	12.4848	10.0407	8.3961	6.49992	9.10878	7.17138	7.78771	9.21473	8.87475
ENSMUSG00000050844	0.207671	0.271331	-0.0021403	0.92836	NA	1700020N01Rik	chr10	+	21593145	21622376	1062	protein_coding	RIKEN_cDNA_1700020N01_gene	0	0	0	0	1	0	0	1	0	0	1	0	0	0	0	0	0.057886	0	0	0.0475999	0	0	0.0289938	0
ENSMUSG00000059690	0.159073	0	0.0043432	0.80972	NA	1700020N15Rik	chrX	+	69945300	69945978	525	protein_coding	RIKEN_cDNA_1700020N15_gene	1	0	0	0	0	0	0	0	0	0	0	0	0.09198	0	0	0	0	0	0	0	0	0	0	0
ENSMUSG00000037535	0.580107	0.204754	0.013159	0.65227	NA	1700021A07Rik	chr10	+	21419358	21426565	485	lincRNA	RIKEN_cDNA_1700021A07_gene	1	0	0	1	1	0	0	0	0	0	2	0	0.099566	0	0	0.113098	0.126752	0	0	0	0	0	0.126975	0
ENSMUSG00000019797	229.759	234.13	-0.024297	0.75588	0.92303	1700021F05Rik	chr10	-	43525121	43540994	898	protein_coding	RIKEN_cDNA_1700021F05_gene	235	220	218	168	205	217	211	257	215	240	393	262	12.637	12.754	12.8477	10.2619	14.0338	12.1862	12.1796	14.4673	13.3558	12.9947	13.4756	11.8136
ENSMUSG00000035629	1524.16	1425.52	0.083562	0.29768	0.73556	1700021K19Rik	chr16	-	32821703	32877766	5311	protein_coding	RIKEN_cDNA_1700021K19_gene	1596	1303	1312	1537	1059	1544	1441	1427	1263	1445	2275	1740	14.5114	12.7723	13.0738	15.8742	12.2579	14.6608	14.0642	13.5824	13.2659	13.2289	13.1897	13.2658
ENSMUSG00000087343	1.36901	0.621031	0.042051	0.35964	NA	1700021N21Rik	chr4	-	134448766	134450171	904	antisense	RIKEN_cDNA_1700021N21_gene	0	2	0	3	1	1	1	0	1	1	1	0	0	0.115176	0	0.182032	0.0680033	0.0557851	0.0573401	0	0.0617079	0.0537853	0.0340614	0
ENSMUSG00000028451	1.76753	1.29363	0.016348	0.73254	NA	1700022I11Rik	chr4	+	42969604	42983640	3727	protein_coding	RIKEN_cDNA_1700022I11_gene	2	0	0	6	0	1	2	2	0	0	2	3	0.0259133	0	0	0.0883054	0	0.0135309	0.0278162	0.027127	0	0	0.0165235	0.0325927
ENSMUSG00000097523	13.6565	15.4306	-0.06235	0.58143	0.85845	1700022N22Rik	chr17	+	25985815	25988469	709	lincRNA	RIKEN_cDNA_1700022N22_gene	15	12	13	19	7	8	12	19	20	10	26	16	1.02164	0.881123	0.970379	1.46995	0.606946	0.569024	0.877328	1.35468	1.57359	0.685782	1.12917	0.913761
ENSMUSG00000029248	16.893	12.676	0.15069	0.19233	0.68006	1700023E05Rik	chr5	+	77016023	77061529	1719	protein_coding	RIKEN_cDNA_1700023E05_gene	24	10	16	17	12	14	13	11	10	9	25	20	0.674199	0.302849	0.492593	0.542461	0.429144	0.410713	0.392008	0.32348	0.324514	0.254565	0.447811	0.4711
ENSMUSG00000020940	5.95388	4.59978	0.0684	0.45515	NA	1700023F06Rik	chr11	-	103198944	103208558	1199	protein_coding	RIKEN_cDNA_1700023F06_gene	10	5	4	4	6	4	4	1	5	9	8	4	0.402748	0.217096	0.176557	0.182994	0.307631	0.168239	0.172929	0.042161	0.232627	0.364969	0.205448	0.135083
ENSMUSG00000089827	12.87	11.6662	0.040812	0.70915	0.90592	1700023H06Rik	chr13	-	80884224	80885524	1044	processed_transcript	RIKEN_cDNA_1700023H06_gene	16	14	5	11	6	20	8	11	8	11	20	23	0.740069	0.698118	0.253462	0.577946	0.353304	0.966087	0.397207	0.532626	0.427463	0.5123	0.589875	0.892044
ENSMUSG00000045709	66.7709	78.142	-0.1633	0.1198	0.62683	1700023L04Rik	chr6	+	29985329	29993776	901	lincRNA	RIKEN_cDNA_1700023L04_gene	76	69	64	38	60	63	78	79	72	68	125	105	4.07326	3.98681	3.75923	2.31342	4.09378	3.52616	4.48742	4.43234	4.45776	3.66958	4.27185	4.71871
ENSMUSG00000072473	108.301	144.619	-0.34245	0.00028782	0.034095	1700024G13Rik	chr14	-	32376502	32388373	398	protein_coding	RIKEN_cDNA_1700024G13_gene	112	109	91	83	91	110	135	138	122	128	274	197	13.589	14.2576	12.1005	11.4391	14.0558	13.9379	17.5824	17.5278	17.0996	15.6372	21.1981	20.0421
ENSMUSG00000069890	2.89515	4.47305	-0.092975	0.27711	NA	1700024J04Rik	chr11	-	49586641	49588462	1821	pseudogene	RIKEN_cDNA_1700024J04_gene	2	3	3	2	2	4	5	2	4	6	6	7	0.0530363	0.0857656	0.0871877	0.0602442	0.0675178	0.110774	0.142327	0.0555201	0.122535	0.160204	0.101455	0.155649
ENSMUSG00000078612	8.55798	7.02786	0.048373	0.5835	NA	1700024P16Rik	chr4	+	104913456	105016863	3136	protein_coding	RIKEN_cDNA_1700024P16_gene	6	10	15	11	0	5	7	12	3	11	9	4	0.0923907	0.166007	0.253139	0.192403	0	0.0804045	0.115704	0.193435	0.0533647	0.170549	0.0883684	0.0516467
ENSMUSG00000078935	0.176025	0.459157	-0.008133	0.74644	NA	1700025C18Rik	chr2	-	165078693	165090750	702	protein_coding	RIKEN_cDNA_1700025C18_gene	0	1	0	0	0	0	0	0	0	2	0	1	0	0.0741591	0	0	0	0	0	0	0	0.138524	0	0.0576796
ENSMUSG00000024728	0	0.16162	-0.0012233	0.94593	NA	1700025F22Rik	chr19	-	11139664	11165320	658	protein_coding	RIKEN_cDNA_1700025F22_gene	0	0	0	0	0	0	0	0	0	1	0	0	0	0	0	0	0	0	0	0	0	0.0738935	0	0
ENSMUSG00000032666	540.259	567.504	-0.055918	0.5431	0.8421	1700025G04Rik	chr1	-	151852403	152090125	9559	protein_coding	RIKEN_cDNA_1700025G04_gene	606	481	551	298	421	655	599	533	538	570	933	642	3.06135	2.6196	3.05059	1.71001	2.7075	3.45554	3.24819	2.81868	3.13963	2.89931	3.00538	2.71945
ENSMUSG00000090200	2.73425	1.29253	0.06403	0.27174	NA	1700025N21Rik	chr10	-	83139150	83142038	686	antisense	RIKEN_cDNA_1700025N21_gene	1	3	1	7	1	1	2	1	2	0	4	0	0.0703929	0.227666	0.0771472	0.559718	0.0896136	0.0735127	0.151124	0.0736896	0.162635	0	0.179542	0
ENSMUSG00000011154	185.22	249.282	-0.34384	0.0002321	0.028536	1700026D08Rik	chr7	-	83774101	83794880	2868	protein_coding	RIKEN_cDNA_1700026D08_gene	216	156	201	105	176	171	227	251	236	271	384	302	3.63687	2.8317	3.70904	2.00819	3.77252	3.00679	4.10274	4.4241	4.59031	4.59433	4.12271	4.2637
ENSMUSG00000086379	0.415342	0.102377	0.0059051	0.77867	NA	1700026D11Rik	chr2	+	132490634	132524057	2033	antisense	RIKEN_cDNA_1700026D11_gene	0	0	0	0	2	0	0	0	0	0	1	0	0	0	0	0	0.0604771	0	0	0	0	0	0.0151458	0
ENSMUSG00000097716	1.275	0.60506	0.033209	0.42608	NA	1700026J14Rik	chr6	-	48536582	48537474	794	lincRNA	RIKEN_cDNA_1700026J14_gene	0	2	0	0	2	3	1	0	0	1	0	2	0	0.131133	0	0	0.154849	0.190541	0.065284	0	0	0.0612367	0	0.101993
ENSMUSG00000026809	126.69	140.797	-0.11988	0.24147	0.70227	1700026L06Rik	chr2	-	28692080	28699727	699	protein_coding	RIKEN_cDNA_1700026L06_gene	127	87	105	131	110	129	121	129	140	143	228	190	8.77363	6.47953	7.9498	10.2799	9.67417	9.30677	8.97295	9.32917	11.1727	9.94698	10.0436	11.0062
ENSMUSG00000084864	8.07445	5.1377	0.13249	0.16649	NA	1700027A07Rik	chr15	-	78911966	78913660	458	antisense	RIKEN_cDNA_1700027A07_gene	6	8	9	12	1	8	7	5	3	6	6	7	0.632614	0.90934	1.03997	1.43718	0.134225	0.880869	0.792245	0.551868	0.365397	0.636969	0.403382	0.618859
ENSMUSG00000098304	0.207671	0	0.0043432	0.80972	NA	1700027I24Rik	chr9	-	36668856	36693189	696	lincRNA	RIKEN_cDNA_1700027I24_gene	0	0	0	0	1	0	0	0	0	0	0	0	0	0	0	0	0.0883261	0	0	0	0	0	0	0
ENSMUSG00000097321	5.87532	6.80615	-0.048493	0.61001	NA	1700028E10Rik	chr5	+	151368675	151396164	2034	lincRNA	RIKEN_cDNA_1700028E10_gene	5	7	6	6	4	4	9	9	4	4	19	3	0.118706	0.179163	0.156115	0.161806	0.120895	0.0991735	0.229361	0.223677	0.109703	0.0956184	0.287629	0.0597213
ENSMUSG00000056821	0.565414	0.16162	0.014691	0.57419	NA	1700028I16Rik	chr10	+	82812123	82824242	1056	lincRNA	RIKEN_cDNA_1700028I16_gene	0	2	0	1	0	0	0	0	0	1	0	0	0	0.0985979	0	0.0519435	0	0	0	0	0	0.0460435	0	0
ENSMUSG00000038782	7.44032	6.96274	0.023914	0.81547	NA	1700028J19Rik	chr7	-	44229933	44236122	1245	protein_coding	RIKEN_cDNA_1700028J19_gene	6	6	8	7	4	10	4	8	7	10	13	5	0.232721	0.25089	0.340067	0.308407	0.19751	0.405058	0.16654	0.324826	0.313645	0.390538	0.321517	0.162615
ENSMUSG00000089798	14.0048	19.0948	-0.13523	0.2216	0.69321	1700028K03Rik	chr5	+	107508944	107551549	5249	protein_coding	RIKEN_cDNA_1700028K03_gene	17	26	16	9	3	8	15	19	25	17	34	18	0.156396	0.257869	0.16132	0.0940506	0.0351352	0.0768599	0.14813	0.182982	0.265688	0.157473	0.199449	0.138853
ENSMUSG00000078635	3.90469	3.40296	0.01389	0.81872	NA	1700028N14Rik	chr11	-	103264860	103267745	747	processed_transcript	RIKEN_cDNA_1700028N14_gene	6	3	0	8	1	3	0	5	2	11	4	0	0.387868	0.209075	0	0.587442	0.0822958	0.202529	0	0.338361	0.149355	0.715986	0.164881	0
ENSMUSG00000033053	50.6015	62.2812	-0.19766	0.080598	0.56568	1700028P14Rik	chr19	-	23558760	23652812	868	protein_coding	RIKEN_cDNA_1700028P14_gene	64	46	48	31	52	38	58	46	59	70	105	85	3.56052	2.75892	2.92661	1.95901	3.68283	2.20775	3.46366	2.67897	3.79176	3.92113	3.72477	3.96514
ENSMUSG00000031452	2.59784	1.85045	0.039594	0.52137	NA	1700029H14Rik	chr8	-	13550733	13562461	1408	protein_coding	RIKEN_cDNA_1700029H14_gene	2	5	1	0	1	6	1	1	3	4	3	0	0.0685931	0.184871	0.0375873	0	0.0436612	0.214899	0.036815	0.0359028	0.118858	0.138131	0.0656068	0
ENSMUSG00000044916	35.4627	33.3667	0.040135	0.73555	0.91523	1700029I15Rik	chr2	+	92382538	92385708	1066	protein_coding	RIKEN_cDNA_1700029I15_gene	27	26	32	34	39	33	35	37	37	18	55	42	1.22309	1.26975	1.58868	1.74951	2.24908	1.56115	1.70192	1.75459	1.93622	0.821009	1.58868	1.59533
ENSMUSG00000071103	204.077	266.461	-0.317	0.00046584	0.048133	1700029J07Rik	chr8	-	45953606	45975252	2740	protein_coding	RIKEN_cDNA_1700029J07_gene	179	188	231	138	176	211	270	225	258	258	421	364	3.15468	3.57198	4.46175	2.76264	3.94876	3.88346	5.10788	4.15109	5.25265	4.57827	4.7311	5.3791
ENSMUSG00000098144	0.376873	0.506863	-0.0034759	0.89537	NA	1700029N11Rik	chr13	+	44439712	44457569	574	lincRNA	RIKEN_cDNA_1700029N11_gene	0	0	0	0	1	1	0	3	0	0	0	0	0	0	0	0	0.107099	0.0878567	0	0.264204	0	0	0	0
ENSMUSG00000085333	0	0.102377	-0.0012233	0.94593	NA	1700030A11Rik	chr17	+	28905265	28906771	888	antisense	RIKEN_cDNA_1700030A11_gene	0	0	0	0	0	0	0	0	0	0	1	0	0	0	0	0	0	0	0	0	0	0	0.0346751	0
ENSMUSG00000091071	4.74203	5.18239	-0.010849	0.88154	NA	1700030C10Rik	chr12	-	20814257	20815727	1471	pseudogene	RIKEN_cDNA_1700030C10_gene	6	0	1	2	8	9	5	4	5	12	1	5	0.196966	0	0.0359775	0.0745783	0.33433	0.308544	0.176191	0.13746	0.189612	0.396644	0.0209323	0.137631
ENSMUSG00000086459	0.338404	0	0.0071264	0.69278	NA	1700030C12Rik	chr11	+	23497753	23499661	858	processed_transcript	RIKEN_cDNA_1700030C12_gene	0	0	0	0	0	2	0	0	0	0	0	0	0	0	0	0	0	0.117552	0	0	0	0	0	0
ENSMUSG00000087148	0	0.168954	-0.0012233	0.94593	NA	1700030C14Rik	chr2	-	152652883	152654330	756	antisense	RIKEN_cDNA_1700030C14_gene	0	0	0	0	0	0	0	1	0	0	0	0	0	0	0	0	0	0	0	0.0668665	0	0	0	0
ENSMUSG00000031847	89.7019	105.999	-0.18298	0.068325	0.54783	1700030J22Rik	chr8	-	116969599	116978943	2971	protein_coding	RIKEN_cDNA_1700030J22_gene	100	85	82	79	68	79	109	111	96	93	147	152	1.62536	1.48942	1.46068	1.45855	1.40703	1.34095	1.90174	1.88865	1.80251	1.52199	1.52351	2.07157
ENSMUSG00000052794	205.696	213.514	-0.049271	0.55136	0.84556	1700030K09Rik	chr8	+	72443880	72461001	2887	protein_coding	RIKEN_cDNA_1700030K09_gene	246	201	176	170	159	182	194	201	191	212	371	284	4.11473	3.62452	3.22634	3.22996	3.3857	3.17915	3.48323	3.51949	3.69059	3.57044	3.95692	3.98319
ENSMUSG00000097424	0.176025	1.30384	-0.055324	0.14418	NA	1700030M09Rik	chr8	+	121544382	121548342	964	lincRNA	RIKEN_cDNA_1700030M09_gene	0	1	0	0	0	0	0	2	2	2	0	2	0	0.0540038	0	0	0	0	0	0.104878	0.115734	0.100875	0	0.0840063
ENSMUSG00000024532	3.57995	1.74883	0.088642	0.1743	NA	1700034E13Rik	chr18	+	52646209	52663733	490	protein_coding	RIKEN_cDNA_1700034E13_gene	10	2	5	0	2	2	2	0	4	2	2	1	0.9855	0.212489	0.54003	0	0.250918	0.205836	0.211573	0	0.455379	0.198457	0.125679	0.0826348
ENSMUSG00000055833	31.4672	43.8645	-0.22046	0.063021	0.53297	1700034H15Rik	chr1	-	191886130	191907527	4354	antisense	RIKEN_cDNA_1700034H15_gene	35	35	31	26	11	38	19	41	45	51	74	70	0.388179	0.418486	0.376806	0.327552	0.155311	0.440131	0.2262	0.476021	0.576545	0.569527	0.523328	0.650981
ENSMUSG00000074619	3.3183	1.74481	0.079876	0.25138	NA	1700034I23Rik	chr3	-	40900196	40902543	2348	protein_coding	RIKEN_cDNA_1700034I23_gene	4	2	1	4	3	4	2	2	1	1	7	0	0.0822649	0.0443439	0.0225396	0.0934453	0.0785455	0.085911	0.0441529	0.0430588	0.0237581	0.0207078	0.0917974	0
ENSMUSG00000040163	1.93556	0.779999	0.049774	0.28614	NA	1700034J05Rik	chr6	-	146950329	146954422	3007	protein_coding	RIKEN_cDNA_1700034J05_gene	0	5	0	3	2	0	0	1	1	2	1	0	0	0.0865642	0	0.0547247	0.0408879	0	0	0.0168111	0.0185514	0.0323392	0.0102399	0
ENSMUSG00000029867	0.176686	0	0.0043432	0.80972	NA	1700034O15Rik	chr6	+	41684431	41685717	741	protein_coding	RIKEN_cDNA_1700034O15_gene	0	0	1	0	0	0	0	0	0	0	0	0	0	0	0.071421	0	0	0	0	0	0	0	0	0
ENSMUSG00000097893	2.63442	2.91918	-0.010637	0.84573	NA	1700034P13Rik	chr1	+	9747648	9791922	1996	antisense	RIKEN_cDNA_1700034P13_gene	0	4	1	0	6	3	0	2	5	2	13	0	0	0.104328	0.0265145	0	0.184794	0.0757962	0	0.0506524	0.139739	0.0487194	0.200546	0
ENSMUSG00000095956	0.213363	0.32324	-0.0016969	0.93626	NA	1700036A12Rik	chr9	+	60743120	60770276	1828	lincRNA	RIKEN_cDNA_1700036A12_gene	0	0	0	1	0	0	0	0	0	2	0	0	0	0	0	0.0300068	0	0	0	0	0	0.0531969	0	0
ENSMUSG00000005983	101.543	105.685	-0.037932	0.73373	0.91456	1700037C18Rik	chr16	-	3895179	3908689	2592	protein_coding	RIKEN_cDNA_1700037C18_gene	105	67	100	119	67	95	109	114	100	113	136	125	1.95617	1.34568	2.04178	2.5183	1.58905	1.84831	2.17981	2.22331	2.15216	2.11971	1.6156	1.95269
ENSMUSG00000097540	0.376873	0	0.0081351	0.67281	NA	1700037F24Rik	chr1	-	132201069	132203803	973	lincRNA	RIKEN_cDNA_1700037F24_gene	0	0	0	0	1	1	0	0	0	0	0	0	0	0	0	0	0.0631808	0.0518291	0	0	0	0	0	0
ENSMUSG00000027327	382.246	400.432	-0.061476	0.44567	0.80136	1700037H04Rik	chr2	-	131146324	131160081	1647	protein_coding	RIKEN_cDNA_1700037H04_gene	402	328	345	350	283	391	392	383	301	422	674	555	11.7865	10.3677	11.0859	11.6565	10.5631	11.9721	12.3373	11.7553	10.1949	12.4581	12.6008	13.6445
ENSMUSG00000070568	1.02445	1.60649	-0.033202	0.49495	NA	1700039E15Rik	chr7	+	45277513	45288998	2838	protein_coding	RIKEN_cDNA_1700039E15_gene	0	0	1	3	1	0	0	2	0	3	5	2	0	0	0.018648	0.0579835	0.0216614	0	0	0.0356244	0	0.0513974	0.0542485	0.0285349
ENSMUSG00000097933	1.03568	1.01875	1.9549e-05	0.99956	NA	1700039M10Rik	chr14	+	57571624	57572368	522	lincRNA	RIKEN_cDNA_1700039M10_gene	0	3	0	0	0	3	0	3	0	0	5	0	0	0.299194	0	0	0	0.289826	0	0.290523	0	0	0.294937	0
ENSMUSG00000097515	3.82036	5.86645	-0.088207	0.2945	NA	1700040D17Rik	chr3	-	94409395	94412883	962	lincRNA	RIKEN_cDNA_1700040D17_gene	3	1	8	0	6	3	8	3	7	4	8	9	0.150591	0.0541161	0.440108	0	0.38342	0.157265	0.431064	0.157644	0.405912	0.20217	0.256062	0.378814
ENSMUSG00000019945	72.4617	95.5618	-0.31142	0.0016678	0.10247	1700040L02Rik	chr10	-	68430953	68541896	1262	protein_coding	RIKEN_cDNA_1700040L02_gene	74	65	64	58	62	75	90	108	81	91	152	122	2.83156	2.68136	2.68389	2.52095	3.02016	2.99701	3.69667	4.32608	3.58043	3.50602	3.70864	3.91435
ENSMUSG00000054822	14.1061	15.0881	-0.047415	0.67949	0.8964	1700041G16Rik	chr8	+	22805766	22809537	1824	antisense	RIKEN_cDNA_1700041G16_gene	13	13	9	12	18	11	11	14	9	23	28	19	0.344169	0.371039	0.261133	0.360871	0.606661	0.304127	0.312604	0.388002	0.27525	0.613106	0.472676	0.421782
ENSMUSG00000057402	0.176025	0	0.0043432	0.80972	NA	1700042B14Rik	chrX	-	155124917	155128412	1077	protein_coding	RIKEN_cDNA_1700042B14_gene	0	1	0	0	0	0	0	0	0	0	0	0	0	0.0483377	0	0	0	0	0	0	0	0	0	0
ENSMUSG00000086391	0	0.775882	-0.021856	0.33705	NA	1700042O10Rik	chr11	+	11868123	11885321	1075	antisense	RIKEN_cDNA_1700042O10_gene	0	0	0	0	0	0	0	0	0	1	6	0	0	0	0	0	0	0	0	0	0	0.0452297	0.171859	0
ENSMUSG00000078492	0.213363	0.889031	-0.031681	0.31258	NA	1700045H11Rik	chr4	-	150828225	150854949	593	antisense	RIKEN_cDNA_1700045H11_gene	0	0	0	1	0	0	3	0	0	0	1	2	0	0	0	0.0924998	0	0	0.262237	0	0	0	0.0519249	0.136563
ENSMUSG00000085437	2.01213	0.675725	0.065513	0.17491	NA	1700047A11Rik	chr8	+	26082609	26102694	641	antisense	RIKEN_cDNA_1700047A11_gene	4	3	0	3	1	0	0	1	2	0	0	1	0.301339	0.243649	0	0.256719	0.0959047	0	0	0.0788628	0.174053	0	0	0.0631686
ENSMUSG00000087347	5.243	6.09096	-0.030545	0.72957	NA	1700047K16Rik	chr11	+	58322988	58324439	886	processed_transcript	RIKEN_cDNA_1700047K16_gene	3	13	4	3	3	3	3	7	8	10	6	5	0.163509	0.763855	0.23893	0.18573	0.208154	0.170755	0.175515	0.399388	0.503692	0.548781	0.20852	0.228505
ENSMUSG00000043773	25.9055	25.8976	0.00027364	0.99811	0.99963	1700048O20Rik	chr9	+	121938135	121947014	1642	protein_coding	RIKEN_cDNA_1700048O20_gene	35	38	18	15	13	27	12	14	28	35	52	39	1.02931	1.20479	0.580154	0.501087	0.486708	0.829234	0.378822	0.431008	0.951249	1.0364	0.975126	0.961724
ENSMUSG00000070709	231.527	234.099	-0.0070182	0.94149	0.98392	1700049G17Rik	chr7	-	27907392	27929460	5158	protein_coding	RIKEN_cDNA_1700049G17_gene	278	247	246	132	179	207	252	221	219	265	338	261	2.60265	2.49297	2.52405	1.40374	2.13339	2.02384	2.53248	2.16591	2.36849	2.49803	2.01774	2.04889
ENSMUSG00000011052	0.805492	0.204754	0.022298	0.41223	NA	1700049J03Rik	chr17	-	26554254	26561499	421	antisense	RIKEN_cDNA_1700049J03_gene	4	0	0	0	0	1	0	0	0	0	2	0	0.458808	0	0	0	0	0.119786	0	0	0	0	0.146278	0
ENSMUSG00000061759	340.981	354.095	-0.042921	0.62291	0.87295	1700052N19Rik	chr10	+	4432467	4455141	5044	protein_coding	RIKEN_cDNA_1700052N19_gene	416	364	327	196	250	350	343	346	302	384	598	423	3.98264	3.75688	3.43097	2.13146	3.04693	3.49929	3.5249	3.46762	3.33996	3.70159	3.65053	3.39566
ENSMUSG00000040456	0.207671	0	0.0043432	0.80972	NA	1700054O13Rik	chrX	+	9846928	9847508	581	protein_coding	huntingtin_interacting_protein_M	0	0	0	0	1	0	0	0	0	0	0	0	0	0	0	0	0.105809	0	0	0	0	0	0	0
ENSMUSG00000070997	10.6524	12.1769	-0.04624	0.65717	0.88848	1700055D18Rik	chr4	+	45011687	45015406	3720	antisense	RIKEN_cDNA_1700055D18_gene	16	10	8	6	7	13	15	1	16	12	19	19	0.207697	0.139945	0.113813	0.0884716	0.115679	0.176233	0.209014	0.013589	0.239931	0.156845	0.157268	0.206809
ENSMUSG00000037263	1.69292	0.535328	0.068048	0.1739	NA	1700055N04Rik	chr19	+	3958645	3972103	4013	protein_coding	RIKEN_cDNA_1700055N04_gene	1	0	2	2	2	2	0	1	0	1	2	0	0.0120333	0	0.0263758	0.0273373	0.0306379	0.0251332	0	0.0125968	0	0.0121161	0.0153459	0
ENSMUSG00000044854	11.2803	8.78856	0.10362	0.33123	NA	1700056E22Rik	chr1	-	184033030	184034301	1272	protein_coding	RIKEN_cDNA_1700056E22_gene	6	12	10	7	10	17	6	14	6	13	12	7	0.227781	0.491129	0.416061	0.301861	0.483294	0.673982	0.244507	0.55638	0.263132	0.496922	0.290486	0.222828
ENSMUSG00000084792	22.6343	16.5361	0.18791	0.10744	0.60782	1700056N10Rik	chr16	+	17047520	17049111	1043	lincRNA	RIKEN_cDNA_1700056N10_gene	18	35	19	19	16	17	21	15	21	12	26	14	0.833376	1.74697	0.964081	0.999228	0.943048	0.821961	1.04367	0.727005	1.12317	0.559409	0.767573	0.543504
ENSMUSG00000074139	0.836376	0.102377	0.022276	0.40486	NA	1700057G04Rik	chr9	+	92309377	92357876	1052	protein_coding	RIKEN_cDNA_1700057G04_gene	0	0	0	1	3	0	0	0	0	0	1	0	0	0	0	0.052141	0.175309	0	0	0	0	0	0.0292695	0
ENSMUSG00000089636	64.6266	58.2661	0.080842	0.4965	0.82441	1700058P15Rik	chr7	+	19258492	19259739	413	antisense	RIKEN_cDNA_1700058P15_gene	51	71	95	52	28	61	54	69	65	69	81	43	5.96311	8.94973	12.1736	6.90635	4.16779	7.44846	6.77752	8.44558	8.77955	8.12328	6.039	4.21577
ENSMUSG00000078957	0	1.05599	-0.030066	0.2251	NA	1700060C20Rik	chr2	+	158192008	158195749	605	antisense	RIKEN_cDNA_1700060C20_gene	0	0	0	0	0	0	0	0	0	4	4	0	0	0	0	0	0	0	0	0	0	0.321467	0.20358	0
ENSMUSG00000084970	10.4831	9.64415	0.040407	0.70917	NA	1700060J05Rik	chr4	-	53562983	53564697	1060	antisense	RIKEN_cDNA_1700060J05_gene	12	16	11	8	2	10	12	7	8	10	15	13	0.546674	0.785807	0.5492	0.41398	0.11599	0.475752	0.586817	0.333828	0.421011	0.458698	0.435728	0.496588
ENSMUSG00000085759	0.159073	0	0.0043432	0.80972	NA	1700061E18Rik	chr13	+	41800783	41801795	588	antisense	RIKEN_cDNA_1700061E18_gene	1	0	0	0	0	0	0	0	0	0	0	0	0.082125	0	0	0	0	0	0	0	0	0	0	0
ENSMUSG00000024209	32.1758	23.9536	0.23106	0.051863	0.5019	1700061G19Rik	chr17	+	56875477	56888904	2677	protein_coding	RIKEN_cDNA_1700061G19_gene	50	28	28	26	22	25	21	27	27	25	30	27	0.901934	0.544517	0.553546	0.532746	0.505211	0.470954	0.406629	0.509854	0.562632	0.454071	0.345067	0.408389
ENSMUSG00000084948	3.11905	2.17826	0.047905	0.5135	NA	1700061H18Rik	chr18	-	69943320	69969609	634	antisense	RIKEN_cDNA_1700061H18_gene	3	3	5	4	1	1	2	2	1	2	7	2	0.228499	0.246339	0.417373	0.346072	0.0969636	0.0795422	0.163519	0.159467	0.0879873	0.153382	0.339969	0.127732
ENSMUSG00000028009	0	0.354381	-0.004373	0.81644	NA	1700061I17Rik	chr3	-	117060517	117077765	1967	lincRNA	RIKEN_cDNA_1700061I17_gene	0	0	0	0	0	0	0	1	1	0	0	0	0	0	0	0	0	0	0	0.0256996	0.0283599	0	0	0
ENSMUSG00000040657	0.653243	0.648194	0.00011751	0.99737	NA	1700063H04Rik	chr6	+	122391379	122392687	817	protein_coding	RIKEN_cDNA_1700063H04_gene	3	1	0	0	0	0	1	0	0	0	2	2	0.177318	0.0637206	0	0	0	0	0.0634461	0	0	0	0.0753769	0.0991213
ENSMUSG00000082766	0.376873	0.168954	0.0081807	0.7404	NA	1700064H15Rik	chr3	-	19610368	19628677	394	protein_coding	RIKEN_cDNA_1700064H15_gene	0	0	0	0	1	1	0	1	0	0	0	0	0	0	0	0	0.156028	0.127994	0	0.128302	0	0	0	0
ENSMUSG00000096655	1.49405	1.42366	0.0044341	0.93126	NA	1700065D16Rik	chr9	-	95855418	95858322	2903	antisense	RIKEN_cDNA_1700065D16_gene	0	2	0	2	1	3	4	0	2	1	2	0	0	0.0358661	0	0.0377901	0.0211763	0.0521148	0.0714233	0	0.0384319	0.0167489	0.0212136	0
ENSMUSG00000073598	13.2783	11.2065	0.087128	0.42903	0.79636	1700066B19Rik	chr18	+	35703225	35730869	2504	protein_coding	RIKEN_cDNA_1700066B19_gene	15	18	16	9	7	9	17	14	8	10	9	14	0.289274	0.374231	0.338166	0.197153	0.171855	0.181257	0.351918	0.282634	0.178223	0.194177	0.110672	0.226388
ENSMUSG00000097717	0	0.171607	-0.0012233	0.94593	NA	1700066J03Rik	chr13	+	58148777	58149692	444	lincRNA	RIKEN_cDNA_1700066J03_gene	0	0	0	0	0	0	1	0	0	0	0	0	0	0	0	0	0	0	0.116747	0	0	0	0	0
ENSMUSG00000038323	176.717	179.804	-0.015854	0.87589	0.96317	1700066M21Rik	chr1	+	57377620	57385423	3008	protein_coding	RIKEN_cDNA_1700066M21_gene	198	154	181	105	170	168	182	193	141	234	257	189	3.17863	2.66529	3.18453	1.91473	3.47432	2.81655	3.13632	3.24347	2.61487	3.78243	2.63079	2.54415
ENSMUSG00000085800	0.664033	0.271833	0.019866	0.51399	NA	1700066O22Rik	chr18	-	57504422	57533752	961	processed_transcript	RIKEN_cDNA_1700066O22_gene	2	0	1	0	0	1	0	0	0	0	0	2	0.100498	0	0.0550707	0	0	0.0524763	0	0	0	0	0	0.0842686
ENSMUSG00000046408	14.3084	19.8981	-0.18546	0.10936	0.61051	1700067K01Rik	chr8	+	84001502	84004770	1291	protein_coding	RIKEN_cDNA_1700067K01_gene	16	9	13	20	6	14	18	23	22	13	34	24	0.598476	0.362926	0.532919	0.849766	0.285708	0.546875	0.722726	0.9006	0.950617	0.489609	0.810929	0.752738
ENSMUSG00000021545	2.24846	0.271331	0.10338	0.034295	NA	1700067P10Rik	chr17	+	48089632	48090920	794	protein_coding	RIKEN_cDNA_1700067P10_gene	0	1	1	2	3	5	0	1	0	0	1	0	0	0.0655664	0.0666536	0.138167	0.232273	0.317568	0	0.0636663	0	0	0.0387802	0
ENSMUSG00000053081	0.511783	0.340561	0.013138	0.68569	NA	1700069B07Rik	chr7	+	121707075	121708013	939	antisense	RIKEN_cDNA_1700069B07_gene	1	1	1	0	0	0	1	1	0	0	0	0	0.0514265	0.0554416	0.056361	0	0	0	0.0552029	0.053835	0	0	0	0
ENSMUSG00000042184	0.338404	0.135916	0.0055886	0.78457	NA	1700069L16Rik	chr5	-	113692422	113724772	706	protein_coding	RIKEN_cDNA_1700069L16_gene	0	0	0	0	0	2	0	0	0	0	0	1	0	0	0	0	0	0.14286	0	0	0	0	0	0.0573528
ENSMUSG00000086376	0.816776	0.32324	0.015561	0.57553	NA	1700071G01Rik	chr5	+	73157014	73157880	363	antisense	RIKEN_cDNA_1700071G01_gene	0	0	1	3	0	0	0	0	0	2	0	0	0	0	0.145793	0.453325	0	0	0	0	0	0.26789	0	0
ENSMUSG00000090307	13.6251	13.9243	8.7639e-06	0.99993	0.99993	1700071M16Rik	chr17	-	43588340	43592442	2504	antisense	RIKEN_cDNA_1700071M16_gene	24	20	19	8	1	6	19	12	15	16	16	12	0.462839	0.415812	0.401572	0.175247	0.0245507	0.120838	0.39332	0.242258	0.334169	0.310683	0.196751	0.194047
ENSMUSG00000087204	9.46815	7.58423	0.061642	0.52847	NA	1700073E17Rik	chr6	+	145387596	145402179	1117	pseudogene	RIKEN_cDNA_1700073E17_gene	4	6	6	11	8	16	4	8	5	5	12	19	0.172926	0.27964	0.284277	0.540176	0.440286	0.72236	0.185624	0.362049	0.249704	0.217645	0.330795	0.688747
ENSMUSG00000086771	0	0.135916	-0.0012233	0.94593	NA	1700080G11Rik	chr4	+	127531622	127532885	436	lincRNA	RIKEN_cDNA_1700080G11_gene	0	0	0	0	0	0	0	0	0	0	0	1	0	0	0	0	0	0	0	0	0	0	0	0.0928694
ENSMUSG00000023737	1.4681	2.66766	-0.063335	0.32176	NA	1700082M22Rik	chr8	+	104641807	104658587	2022	antisense	RIKEN_cDNA_1700082M22_gene	2	2	0	1	2	1	7	3	1	1	2	3	0.0477641	0.0514933	0	0.0271278	0.0608061	0.0249405	0.17945	0.0750016	0.0275885	0.0240465	0.0304564	0.0600757
ENSMUSG00000070532	4.37336	5.74696	-0.047426	0.55295	NA	1700084C01Rik	chr1	+	169928648	169934653	1731	protein_coding	RIKEN_cDNA_1700084C01_gene	5	3	7	1	2	7	7	1	6	4	3	17	0.139484	0.0902248	0.214015	0.0316883	0.0710282	0.203933	0.209618	0.0292034	0.193359	0.112356	0.0533648	0.397659
ENSMUSG00000086016	13.2685	15.9234	-0.087931	0.43584	0.79801	1700084C06Rik	chr9	+	21091755	21128393	750	antisense	RIKEN_cDNA_1700084C06_gene	16	12	11	12	10	12	27	13	8	22	25	11	1.03018	0.832955	0.776203	0.877638	0.819666	0.806876	1.86608	0.876219	0.595029	1.42624	1.02638	0.593869
ENSMUSG00000058101	3.51136	0	0.022596	0.2781	NA	1700084J12Rik	chr15	-	33403985	33405976	1992	pseudogene	RIKEN_cDNA_1700084J12_gene	4	3	0	11	0	0	0	0	0	0	0	0	0.0969669	0.0784031	0	0.3029	0	0	0	0	0	0	0	0
ENSMUSG00000020548	6.10898	2.93608	0.15072	0.069133	NA	1700086D15Rik	chr11	-	65151910	65159891	1092	protein_coding	RIKEN_cDNA_1700086D15_gene	9	5	8	8	0	4	2	2	5	4	4	2	0.397991	0.238369	0.387714	0.401849	0	0.184724	0.0949368	0.0925844	0.255421	0.178102	0.112789	0.0741594
ENSMUSG00000071265	2.10152	4.50531	-0.079411	0.20744	NA	1700086L19Rik	chr12	+	74284281	74295945	1028	lincRNA	RIKEN_cDNA_1700086L19_gene	0	4	2	1	4	0	3	2	7	7	0	9	0	0.202567	0.102963	0.0533583	0.239202	0	0.151271	0.0983484	0.379852	0.331083	0	0.354494
ENSMUSG00000097080	41.6666	37.7029	0.092842	0.41826	0.79161	1700086O06Rik	chr18	-	38238405	38250565	1564	lincRNA	RIKEN_cDNA_1700086O06_gene	49	35	45	34	26	42	33	40	34	34	60	54	1.51291	1.16502	1.52272	1.19244	1.02196	1.35425	1.09372	1.29287	1.21269	1.057	1.18126	1.39803
ENSMUSG00000085085	5.2614	3.37972	0.089183	0.29034	NA	1700086P04Rik	chr4	-	129050097	129057983	1009	lincRNA	RIKEN_cDNA_1700086P04_gene	4	1	9	5	7	2	2	4	3	4	6	4	0.191435	0.0515953	0.472058	0.271816	0.426486	0.0999598	0.102746	0.200401	0.165859	0.192753	0.183101	0.16052
ENSMUSG00000033029	84.2648	102.304	-0.20777	0.048261	0.49446	1700088E04Rik	chr15	-	79129349	79141253	3025	protein_coding	RIKEN_cDNA_1700088E04_gene	82	79	90	64	75	72	70	102	110	100	168	142	1.30901	1.35958	1.57457	1.16051	1.52417	1.20031	1.1995	1.70453	2.02851	1.60734	1.71007	1.90074
ENSMUSG00000085353	0.335758	0	0.0075365	0.68447	NA	1700092C17Rik	chr2	+	22755984	22762273	424	lincRNA	RIKEN_cDNA_1700092C17_gene	1	0	1	0	0	0	0	0	0	0	0	0	0.11389	0	0.124818	0	0	0	0	0	0	0	0	0
ENSMUSG00000078600	0.64009	0.185427	0.011483	0.6201	NA	1700092K14Rik	chr11	+	114198258	114199199	395	processed_transcript	RIKEN_cDNA_1700092K14_gene	0	0	0	3	0	0	0	0	1	0	0	0	0	0	0	0.4166	0	0	0	0	0.141225	0	0	0
ENSMUSG00000090840	5.00321	4.54168	0.014758	0.85067	NA	1700092M07Rik	chr19	+	8740718	8741225	463	protein_coding	RIKEN_cDNA_1700092M07_gene	0	4	8	7	1	7	5	5	1	4	5	11	0	0.44976	0.914435	0.829302	0.132775	0.762437	0.559779	0.545908	0.120484	0.42006	0.332521	0.96199
ENSMUSG00000022915	3.15182	3.39522	-0.0080474	0.91346	NA	1700093J21Rik	chr16	+	96082676	96089070	648	antisense	RIKEN_cDNA_1700093J21_gene	3	3	5	3	3	0	3	6	3	6	2	1	0.223563	0.241017	0.408356	0.253946	0.284606	0	0.239979	0.468065	0.258259	0.450203	0.0950354	0.0624862
ENSMUSG00000020286	3.62745	2.95039	0.034564	0.65046	NA	1700093K21Rik	chr11	-	23516203	23521155	1320	protein_coding	RIKEN_cDNA_1700093K21_gene	7	3	1	3	4	2	7	1	2	2	6	2	0.256081	0.118317	0.0400931	0.124664	0.186288	0.0764087	0.274885	0.0382963	0.0845211	0.0736696	0.139961	0.0613501
ENSMUSG00000085407	15.6778	17.1345	-0.053094	0.64356	0.88227	1700095J03Rik	chr7	+	109438618	109444893	1808	processed_transcript	RIKEN_cDNA_1700095J03_gene	19	11	9	8	17	23	14	12	11	23	36	24	0.507467	0.316735	0.263444	0.24271	0.578028	0.641529	0.401381	0.335516	0.339393	0.618531	0.613104	0.537492
ENSMUSG00000084861	0.318145	0.407749	-0.002058	0.92638	NA	1700095J07Rik	chr6	+	30304605	30331779	1405	processed_transcript	RIKEN_cDNA_1700095J07_gene	2	0	0	0	0	0	0	0	0	0	0	3	0.0687395	0	0	0	0	0	0	0	0	0	0	0.0864578
ENSMUSG00000084804	3.62004	2.35712	0.052048	0.41347	NA	1700095J12Rik	chr4	-	138137595	138138518	737	antisense	RIKEN_cDNA_1700095J12_gene	4	9	0	4	1	2	2	2	5	4	1	0	0.262087	0.635736	0	0.297706	0.0834124	0.136851	0.140666	0.137181	0.378453	0.263891	0.0417795	0
ENSMUSG00000091906	2.9127	4.85647	-0.083381	0.28593	NA	1700099I09Rik	chr13	+	102760255	102761896	769	antisense	RIKEN_cDNA_1700099I09_gene	4	4	2	2	3	1	3	12	5	5	3	2	0.251181	0.270792	0.137641	0.142659	0.239824	0.0655783	0.202219	0.788833	0.362704	0.316138	0.120123	0.105308
ENSMUSG00000079502	176.739	184.326	-0.045238	0.6803	0.89666	1700101E01Rik	chr2	-	28926949	29055066	1841	protein_coding	RIKEN_cDNA_1700101E01_gene	182	150	161	218	116	132	163	165	167	193	288	271	4.77387	4.24169	4.62824	6.49528	3.87349	3.61582	4.58945	4.53065	5.06025	5.09725	4.81692	5.96039
ENSMUSG00000097675	1.74834	1.23038	0.024242	0.66952	NA	1700101I11Rik	chr6	-	129532094	129533272	884	lincRNA	RIKEN_cDNA_1700101I11_gene	0	1	2	2	3	1	0	2	1	1	4	1	0	0.0588911	0.119735	0.1241	0.208625	0.0570472	0	0.114369	0.063104	0.0550022	0.139328	0.0458044
ENSMUSG00000032611	18.7451	23.0282	-0.1039	0.36842	0.76554	1700102P08Rik	chr9	+	108392834	108397763	1094	protein_coding	RIKEN_cDNA_1700102P08_gene	30	15	26	11	13	10	20	29	27	17	24	33	1.32421	0.713798	1.25777	0.551532	0.730507	0.460966	0.947632	1.34002	1.37675	0.755551	0.675498	1.22139
ENSMUSG00000049476	1.40534	0.792384	0.025028	0.53343	NA	1700104B16Rik	chr8	-	33730534	33731819	722	lincRNA	RIKEN_cDNA_1700104B16_gene	0	1	6	0	0	1	1	0	0	3	0	1	0	0.0721048	0.439803	0	0	0.0698473	0.0717943	0	0	0.20203	0	0.0560818
ENSMUSG00000084837	1.60519	1.01191	0.027406	0.58727	NA	1700108N11Rik	chr2	+	144331459	144332639	917	antisense	RIKEN_cDNA_1700108N11_gene	4	0	1	0	3	1	0	1	0	1	4	2	0.210641	0	0.0577131	0	0.201118	0.0549943	0	0.0551266	0	0.0530229	0.134314	0.088312
ENSMUSG00000008307	42.2099	48.6245	-0.096628	0.41609	0.7914	1700109H08Rik	chr5	+	3571566	3584356	817	protein_coding	RIKEN_cDNA_1700109H08_gene	57	51	46	30	13	41	46	55	43	63	70	45	3.36904	3.24975	2.97975	2.01416	0.978181	2.53075	2.91852	3.40307	2.936	3.74931	2.63819	2.23023
ENSMUSG00000097267	36.3692	42.0531	-0.11437	0.32765	0.74667	1700109K24Rik	chr15	+	77084443	77096314	1045	lincRNA	RIKEN_cDNA_1700109K24_gene	39	42	35	24	21	42	49	31	41	43	57	59	1.80219	2.09235	1.77254	1.25977	1.23538	2.02684	2.43056	1.4996	2.18865	2.00071	1.67953	2.2861
ENSMUSG00000079407	0.207671	0	0.0043432	0.80972	NA	1700110I01Rik	chr14	+	3262340	3305832	1737	lincRNA	RIKEN_cDNA_1700110I01_gene	0	0	0	0	1	0	0	0	0	0	0	0	0	0	0	0	0.0353914	0	0	0	0	0	0	0
ENSMUSG00000087047	1.93443	2.32807	-0.016708	0.76535	NA	1700110K17Rik	chr9	+	40323426	40343564	927	processed_transcript	RIKEN_cDNA_1700110K17_gene	0	4	0	4	1	1	0	3	4	1	1	6	0	0.224637	0	0.236688	0.066316	0.054401	0	0.163596	0.240707	0.0524509	0.0332163	0.262078
ENSMUSG00000091329	2.3359	1.94121	0.023493	0.72157	NA	1700112D23Rik	chr3	-	28702667	28781108	546	processed_transcript	RIKEN_cDNA_1700112D23_gene	2	3	2	1	2	3	4	4	0	0	3	2	0.176885	0.286042	0.193857	0.100462	0.225183	0.277086	0.379747	0.370338	0	0	0.169184	0.148319
ENSMUSG00000063458	69.5421	62.838	0.080508	0.49299	0.82372	1700112E06Rik	chr14	+	22019712	23056085	1641	protein_coding	RIKEN_cDNA_1700112E06_gene	50	69	63	65	68	61	69	68	31	80	80	93	1.47134	2.18898	2.03178	2.1727	2.54741	1.8746	2.17955	2.09474	1.05381	2.37036	1.50111	2.29474
ENSMUSG00000086632	0.86714	1.89311	-0.058866	0.27624	NA	1700112J05Rik	chr5	-	77006449	77018863	793	lincRNA	RIKEN_cDNA_1700112J05_gene	0	2	1	0	0	2	3	1	0	2	6	2	0	0.131298	0.0667376	0	0	0.127187	0.196099	0.0637466	0	0.122628	0.232975	0.102121
ENSMUSG00000097527	3.85801	1.73976	0.098149	0.14382	NA	1700112J16Rik	chr7	-	67204082	67222458	2215	lincRNA	RIKEN_cDNA_1700112J16_gene	7	4	7	2	1	1	3	1	0	4	4	0	0.152608	0.094013	0.167251	0.0495281	0.0277539	0.0227674	0.0702061	0.0228222	0	0.0878049	0.0556054	0
ENSMUSG00000096935	20.8779	17.4486	0.092351	0.42038	0.79313	1700113A16Rik	chr3	-	88171560	88177785	983	lincRNA	RIKEN_cDNA_1700113A16_gene	21	18	33	15	20	7	18	17	10	24	27	22	1.03162	0.95328	1.77666	0.837015	1.25076	0.359113	0.949175	0.87423	0.567487	1.18711	0.845747	0.906209
ENSMUSG00000047129	0.968364	1.25588	-0.014319	0.75171	NA	1700113H08Rik	chr10	+	87058045	87230589	1332	protein_coding	RIKEN_cDNA_1700113H08_gene	1	0	0	3	0	1	1	0	3	2	2	0	0.0362534	0	0	0.123541	0	0.0378602	0.0389155	0	0.125639	0.0730059	0.0462334	0
ENSMUSG00000082488	0.169202	0.617198	-0.0136	0.60072	NA	1700119I11Rik	chr13	+	91861432	91862044	336	antisense	RIKEN_cDNA_1700119I11_gene	0	0	0	0	0	1	3	0	0	0	1	0	0	0	0	0	0	0.150088	0.462817	0	0	0	0.0916413	0
ENSMUSG00000045391	0.530057	0.16162	0.010656	0.63318	NA	1700120B22Rik	chr10	-	63243068	63244153	464	antisense	RIKEN_cDNA_1700120B22_gene	0	0	3	0	0	0	0	0	0	1	0	0	0	0	0.342174	0	0	0	0	0	0	0.104789	0	0
ENSMUSG00000086333	1.57442	0.347047	0.041717	0.23147	NA	1700120E14Rik	chr18	-	74525140	74531124	799	antisense	RIKEN_cDNA_1700120E14_gene	0	0	0	5	0	3	0	0	1	1	0	0	0	0	0	0.343256	0	0.189348	0	0	0.0698172	0.0608535	0	0
ENSMUSG00000086068	0.169202	0	0.0043432	0.80972	NA	1700120G11Rik	chr4	-	14219496	14237450	491	lincRNA	RIKEN_cDNA_1700120G11_gene	0	0	0	0	0	1	0	0	0	0	0	0	0	0	0	0	0	0.102708	0	0	0	0	0	0
ENSMUSG00000086275	0	0.168954	-0.0012233	0.94593	NA	1700121C08Rik	chr4	-	123833622	123859513	677	antisense	RIKEN_cDNA_1700121C08_gene	0	0	0	0	0	0	0	1	0	0	0	0	0	0	0	0	0	0	0	0.0746692	0	0	0	0
ENSMUSG00000087685	0.867801	0.910662	0.0011158	0.97551	NA	1700122E12Rik	chr8	+	84847188	84848415	479	processed_transcript	RIKEN_cDNA_1700122E12_gene	0	1	2	0	0	2	0	1	4	0	0	0	0	0.108684	0.220973	0	0	0.210563	0	0.105535	0.465837	0	0	0
ENSMUSG00000024786	12.4819	15.7967	-0.11915	0.29303	0.73238	1700123I01Rik	chr19	+	6184388	6224225	1562	protein_coding	RIKEN_cDNA_1700123I01_gene	11	16	16	13	3	10	13	11	17	19	31	17	0.340067	0.533262	0.542105	0.456518	0.11807	0.322854	0.431409	0.355993	0.607123	0.591432	0.611098	0.440684
ENSMUSG00000029526	0	0.42372	-0.011139	0.62906	NA	1700123K08Rik	chr5	-	138561840	138564694	1047	protein_coding	RIKEN_cDNA_1700123K08_gene	0	0	0	0	0	0	0	0	1	0	1	1	0	0	0	0	0	0	0	0	0.0532798	0	0.0294092	0.0386734
ENSMUSG00000072878	0.986448	0.683492	0.0088822	0.80825	NA	1700123L14Rik	chr6	-	96164497	96166243	1747	protein_coding	RIKEN_cDNA_1700123L14_gene	0	2	0	2	1	0	1	0	0	0	5	0	0	0.059599	0	0.0627961	0.0351889	0	0.0296711	0	0	0	0.0881267	0
ENSMUSG00000085614	25.5168	24.6093	0.034792	0.76899	0.92884	1700123M08Rik	chr4	+	11966565	11994280	770	processed_transcript	RIKEN_cDNA_1700123M08_gene	28	30	26	9	21	29	16	30	26	33	33	24	1.75598	2.0283	1.78701	0.641132	1.67659	1.8993	1.0771	1.96952	1.88361	2.0838	1.31963	1.26206
ENSMUSG00000040822	385.879	377.291	0.026361	0.71974	0.90935	1700123O20Rik	chr14	+	54686171	54690742	1889	protein_coding	RIKEN_cDNA_1700123O20_gene	391	406	341	336	272	377	358	367	316	399	656	468	9.99534	11.1891	9.55359	9.7567	8.85187	10.0646	9.82377	9.8212	9.33177	10.2701	10.6931	10.0317
ENSMUSG00000097584	0.871704	0.343214	0.030394	0.3857	NA	1700125G22Rik	chr3	+	27154026	27157019	861	lincRNA	RIKEN_cDNA_1700125G22_gene	2	0	1	0	1	1	2	0	0	0	0	0	0.112171	0	0.0614668	0	0.0713995	0.0585711	0.120408	0	0	0	0	0
ENSMUSG00000085197	13.9604	16.1265	-0.055148	0.60738	0.86745	1700125H03Rik	chr8	+	68368434	68375710	637	antisense	RIKEN_cDNA_1700125H03_gene	5	22	16	13	8	12	14	19	27	9	21	14	0.379039	1.79798	1.3293	1.11944	0.772056	0.950011	1.13924	1.5078	2.36447	0.686966	1.0151	0.889913
ENSMUSG00000018479	0.176686	0.271833	-0.0015193	0.93971	NA	1700125H20Rik	chr11	+	85170404	85181145	966	protein_coding	RIKEN_cDNA_1700125H20_gene	0	0	1	0	0	0	0	0	0	0	0	2	0	0	0.0547857	0	0	0	0	0	0	0	0	0.0838324
ENSMUSG00000089745	2.05454	2.31686	-0.0084533	0.88984	NA	1810008B01Rik	chr8	-	124305132	124306507	829	antisense	RIKEN_cDNA_1810008B01_gene	4	3	0	1	0	4	4	2	0	4	1	4	0.233001	0.188395	0	0.0661669	0	0.243328	0.250111	0.121957	0	0.234605	0.0371429	0.195373
ENSMUSG00000071653	3.38761	5.362	-0.086871	0.27673	NA	1810009A15Rik	chr19	+	8888853	8890881	830	protein_coding	RIKEN_cDNA_1810009A15_gene	4	5	7	2	1	0	7	4	4	2	17	5	0.232721	0.313613	0.446338	0.132174	0.0740662	0	0.437167	0.24362	0.268838	0.117161	0.630669	0.243922
ENSMUSG00000078607	860.237	979.903	-0.17114	0.015917	0.32643	1810010H24Rik	chr11	+	107028118	107030443	1197	antisense	RIKEN_cDNA_1810010H24_gene	911	790	763	809	646	796	993	904	808	1033	1676	1239	36.7517	34.3585	33.7345	37.0723	33.177	33.5356	43.0014	38.1773	37.6553	41.9603	43.1132	41.9118
ENSMUSG00000041707	53.0612	60.47	-0.10266	0.38344	0.77379	1810011H11Rik	chr14	+	32785963	32817968	1473	protein_coding	RIKEN_cDNA_1810011H11_gene	66	58	62	38	42	27	74	58	66	53	96	54	2.16369	2.04987	2.22758	1.41506	1.75285	0.924374	2.60409	1.99047	2.49948	1.74947	2.00678	1.4844
ENSMUSG00000056313	673.888	679.056	-0.010404	0.91065	0.9752	1810011O10Rik	chr8	-	24437180	24438984	1805	protein_coding	RIKEN_cDNA_1810011O10_gene	688	660	550	505	621	676	502	665	602	654	1140	1078	18.4062	19.0357	16.1261	15.3465	21.1501	18.8867	14.4163	18.6241	18.6049	17.617	19.4472	24.1825
ENSMUSG00000087595	26.2422	28.9321	-0.075912	0.52189	0.83437	1810012K08Rik	chr2	+	26138546	26139543	574	lincRNA	RIKEN_cDNA_1810012K08_gene	28	21	29	23	16	28	23	23	28	39	50	33	2.35559	1.90462	2.67381	2.19792	1.71359	2.45999	2.07703	2.02557	2.72117	3.30358	2.68218	2.32788
ENSMUSG00000028177	2.88537	2.21363	0.029876	0.65829	NA	1810013D15Rik	chr3	+	157925269	157927147	574	antisense	RIKEN_cDNA_1810013D15_gene	4	0	1	6	3	1	1	3	3	1	4	3	0.336512	0	0.0922003	0.57337	0.321298	0.0878567	0.0903057	0.264204	0.291554	0.0847072	0.214575	0.211626
ENSMUSG00000022507	1730.52	1783.22	-0.038988	0.56867	0.85315	1810013L24Rik	chr16	+	8830100	8858916	4066	protein_coding	RIKEN_cDNA_1810013L24_gene	1709	1799	1845	1133	1337	1753	1752	1761	1572	1781	2997	2199	20.2968	23.0338	24.0145	15.2847	20.2145	21.7421	22.3354	21.8939	21.5672	21.2975	22.696	21.8986
ENSMUSG00000097412	49.3425	52.4926	-0.05084	0.64792	0.88454	1810014B01Rik	chr10	+	86685601	86694806	1661	lincRNA	RIKEN_cDNA_1810014B01_gene	53	52	44	41	31	52	58	51	47	62	74	56	1.54085	1.6298	1.40193	1.35397	1.14733	1.57878	1.81003	1.55214	1.57847	1.81491	1.37181	1.36514
ENSMUSG00000086390	578.52	626.825	-0.10052	0.20584	0.68737	1810019D21Rik	chr8	+	106135400	106138525	984	processed_transcript	RIKEN_cDNA_1810019D21_gene	579	517	569	508	401	610	561	543	616	709	948	831	28.4143	27.3525	30.6028	28.3181	25.0523	31.2623	29.5526	27.8956	34.9216	35.0335	29.665	34.1952
ENSMUSG00000097115	4.2151	3.82162	0.014352	0.86402	NA	1810019N24Rik	chr7	-	12948592	12961768	1474	lincRNA	RIKEN_cDNA_1810019N24_gene	5	2	4	4	4	4	1	2	3	4	6	11	0.163804	0.0706373	0.143617	0.148853	0.166825	0.136851	0.0351665	0.0685903	0.113536	0.131946	0.125338	0.302172
ENSMUSG00000089997	7.23576	10.8998	-0.13748	0.17591	NA	1810020O05Rik	chr6	-	87675593	87690847	1047	lincRNA	Riken_cDNA_1810020O05_gene	8	3	11	4	7	7	3	16	10	15	12	16	0.368974	0.149168	0.55602	0.20956	0.411007	0.337162	0.148526	0.772509	0.532798	0.69659	0.352911	0.618774
ENSMUSG00000087331	27.2334	23.2328	0.10712	0.36652	0.76465	1810021B22Rik	chr15	-	89071196	89075852	652	processed_transcript	RIKEN_cDNA_1810021B22_gene	28	19	30	32	14	26	29	21	21	17	31	36	2.07378	1.51708	2.43511	2.69214	1.32001	2.011	2.30557	1.62818	1.79672	1.26775	1.46401	2.2357
ENSMUSG00000078784	431.486	467.116	-0.091749	0.31629	0.74385	1810022K09Rik	chr3	-	14606284	14611285	1174	protein_coding	RIKEN_cDNA_1810022K09_gene	501	452	435	226	368	418	423	510	429	472	761	549	20.6074	20.0434	19.6094	10.5593	19.2698	17.9554	18.6767	21.96	20.3844	19.5482	19.9594	18.9349
ENSMUSG00000044145	34.1593	38.6253	-0.10074	0.39352	0.77949	1810024B03Rik	chr2	-	127186355	127208280	2364	protein_coding	RIKEN_cDNA_1810024B03_gene	42	20	38	31	30	26	33	40	30	46	52	58	0.857936	0.440437	0.850707	0.719299	0.780139	0.554642	0.723592	0.855348	0.707918	0.946112	0.677308	0.993435
ENSMUSG00000098496	190.018	202.097	-0.064771	0.51819	0.83248	1810026B05Rik	chr7	-	73539801	73558395	5140	processed_transcript	RIKEN_cDNA_1810026B05_gene	210	178	163	138	124	244	248	169	174	217	323	225	1.97292	1.80285	1.6783	1.47269	1.48305	2.39394	2.50101	1.66209	1.88841	2.05272	1.93495	1.77247
ENSMUSG00000048429	897.86	914.335	-0.024569	0.75994	0.92501	1810026J23Rik	chr9	+	21592722	21595970	3170	protein_coding	RIKEN_cDNA_1810026J23_gene	918	748	835	905	669	831	909	880	765	929	1616	1120	13.9842	12.2841	13.9403	15.6597	12.9737	13.2199	14.8639	14.0331	13.4621	14.2491	15.6968	14.306
ENSMUSG00000044148	765.959	893.26	-0.19288	0.014988	0.32252	1810030O07Rik	chrX	-	12654879	12673668	2699	protein_coding	RIKEN_cDNA_1810030O07_gene	811	740	765	443	678	805	854	910	753	964	1491	1066	14.5101	14.2735	15.0004	9.00319	15.4428	15.0411	16.4014	17.0439	15.5633	17.3663	17.01	15.9924
ENSMUSG00000020812	88.9327	85.0306	0.046794	0.64768	0.88454	1810032O08Rik	chr11	+	116671660	116675799	1988	protein_coding	RIKEN_cDNA_1810032O08_gene	84	88	77	67	80	92	65	74	92	93	140	110	2.0404	2.30445	2.04983	1.84865	2.47384	2.33377	1.69482	1.88168	2.58155	2.27457	2.16841	2.24045
ENSMUSG00000097101	59.0527	58.7837	0.00066674	0.99537	0.99875	1810034E14Rik	chr13	+	64248700	64268148	1805	antisense	RIKEN_cDNA_1810034E14_gene	53	56	52	52	53	56	38	87	48	56	92	75	1.41792	1.61515	1.52465	1.58023	1.80508	1.56458	1.09127	2.43653	1.48345	1.50849	1.56943	1.68245
ENSMUSG00000054091	1326.36	1349.24	-0.02419	0.69087	0.90078	1810037I17Rik	chr3	+	122924242	122926194	1131	protein_coding	RIKEN_cDNA_1810037I17_gene	1308	1228	1250	992	1181	1326	1157	1359	1206	1432	2315	1685	55.8468	56.5246	58.4913	48.111	64.1927	59.1245	53.0271	60.7417	59.4831	61.562	63.0259	60.3249
ENSMUSG00000062760	148.001	155.029	-0.054634	0.58452	0.85998	1810041L15Rik	chr15	-	84379203	84447097	5917	protein_coding	RIKEN_cDNA_1810041L15_gene	140	142	130	135	116	147	137	123	181	137	280	194	1.14256	1.24936	1.16275	1.25149	1.20519	1.25286	1.20018	1.05083	1.70642	1.12577	1.45709	1.32758
ENSMUSG00000020284	330.215	287.1	0.14367	0.17874	0.67599	1810043G02Rik	chr10	+	77978524	77986905	6282	protein_coding	RIKEN_cDNA_1810043G02_gene	350	280	271	381	250	261	306	204	290	308	464	361	2.69044	2.32039	2.28305	3.32677	2.44647	2.09522	2.52494	1.64158	2.57519	2.38388	2.27431	2.32685
ENSMUSG00000078572	305.45	294.325	0.035392	0.74461	0.91875	1810043H04Rik	chr11	+	120098928	120100705	781	protein_coding	RIKEN_cDNA_1810043H04_gene	280	236	306	374	217	239	244	294	263	313	450	422	17.3125	15.7312	20.7355	26.2673	17.0807	15.4324	16.1944	19.0295	18.7851	19.4861	17.7416	21.8786
ENSMUSG00000036027	13.593	12.5769	0.033165	0.76167	0.92566	1810046K07Rik	chr9	-	51289686	51328917	1318	protein_coding	RIKEN_cDNA_1810046K07_gene	28	6	9	11	11	11	15	13	10	9	28	12	1.02588	0.236994	0.361386	0.457797	0.513069	0.420885	0.589933	0.498607	0.423247	0.332016	0.654143	0.368659
ENSMUSG00000097221	0.176686	0.204754	-0.0013699	0.94277	NA	1810049J17Rik	chr15	-	12321438	12321899	462	protein_coding	RIKEN_cDNA_1810049J17_gene	0	0	1	0	0	0	0	0	0	0	2	0	0	0	0.114552	0	0	0	0	0	0	0	0.133296	0
ENSMUSG00000035372	337.221	278.558	0.20452	0.046355	0.48884	1810055G02Rik	chr19	+	3708333	3717881	1882	protein_coding	RIKEN_cDNA_1810055G02_gene	277	295	325	381	237	315	215	291	255	294	479	358	7.10744	8.16026	9.13919	11.1045	7.74153	8.44068	5.9217	7.81635	7.5584	7.59557	7.83694	7.70234
ENSMUSG00000073155	777.494	722.694	0.081329	0.40642	0.78492	1810058I24Rik	chr6	+	35252654	35263496	2521	lincRNA	RIKEN_cDNA_1810058I24_gene	761	635	675	882	642	614	724	779	609	721	1169	866	14.5769	13.113	14.1702	19.1907	15.6553	12.2824	14.8865	15.6205	13.4758	13.9058	14.2782	13.9093
ENSMUSG00000086340	5.90194	9.16226	-0.11685	0.21234	NA	1810059C17Rik	chr2	-	18054193	18056613	487	processed_transcript	RIKEN_cDNA_1810059C17_gene	3	6	7	7	3	6	17	8	4	16	6	7	0.297471	0.641392	0.7607	0.788432	0.378696	0.621311	1.80945	0.830408	0.458184	1.59744	0.379361	0.582007
ENSMUSG00000085455	58.9892	62.8139	-0.054196	0.63264	0.87723	1810059H22Rik	chr5	-	148953748	148970122	1526	antisense	RIKEN_cDNA_1810059H22_gene	64	64	59	39	40	62	48	44	71	75	94	90	2.02525	2.18337	2.04617	1.40186	1.6114	2.04891	1.63047	1.45757	2.59545	2.38968	1.89672	2.38807
ENSMUSG00000027713	22.2635	25.8064	-0.10069	0.39679	0.78111	1810062G17Rik	chr3	+	36475937	36482299	911	protein_coding	RIKEN_cDNA_1810062G17_gene	35	18	19	18	15	19	17	25	23	36	44	30	1.85525	1.02862	1.10377	1.0838	1.01221	1.05177	0.967292	1.38724	1.40838	1.92139	1.48718	1.3334
ENSMUSG00000084925	20.3774	22.3315	-0.056607	0.6266	0.87464	1810062O18Rik	chr14	+	20546079	20570687	751	antisense	RIKEN_cDNA_1810062O18_gene	17	9	16	22	16	31	20	16	20	33	42	21	1.09311	0.623884	1.12752	1.60686	1.30972	2.08165	1.38044	1.07699	1.48559	2.13652	1.72203	1.13224
ENSMUSG00000085551	3.39008	3.39989	-0.0023793	0.97217	NA	1810063I02Rik	chr11	+	59921499	59921889	274	lincRNA	RIKEN_cDNA_1810063I02_gene	1	3	2	2	6	4	1	0	7	1	4	10	0.176239	0.569997	0.386299	0.400382	1.34617	0.7362	0.189181	0	1.42514	0.177452	0.44951	1.47778
ENSMUSG00000090925	84.1678	83.1018	0.014716	0.8949	0.96842	1810064F22Rik	chr9	-	22196963	22213860	2307	antisense	RIKEN_cDNA_1810064F22_gene	59	100	95	50	69	91	78	76	81	85	118	118	1.23497	2.2566	2.17932	1.18882	1.83865	1.98921	1.75257	1.66531	1.9586	1.79145	1.57494	2.07106
ENSMUSG00000013653	0	0.204754	-0.0040065	0.82422	NA	1810065E05Rik	chr11	+	58421111	58426024	926	protein_coding	RIKEN_cDNA_1810065E05_gene	0	0	0	0	0	0	0	0	0	0	2	0	0	0	0	0	0	0	0	0	0	0	0.0665043	0
ENSMUSG00000087165	61.6197	68.3979	-0.095736	0.40743	0.7852	2010001A14Rik	chr11	-	57795499	57801417	714	processed_transcript	RIKEN_cDNA_2010001A14_gene	74	62	71	38	53	43	75	79	44	64	141	68	5.0048	4.52059	5.26265	2.91931	4.56327	3.03708	5.4449	5.59319	3.43767	4.35827	6.08067	3.85629
ENSMUSG00000039339	1.75315	2.91255	-0.066876	0.34015	NA	2010001E11Rik	chr10	-	39920382	39926923	2285	protein_coding	RIKEN_cDNA_2010001E11_gene	2	3	3	0	1	1	5	1	2	2	5	5	0.0422665	0.0683497	0.0694831	0	0.0269037	0.0220699	0.113426	0.022123	0.0488262	0.0425575	0.0673774	0.0886019
ENSMUSG00000051606	58.6848	74.2164	-0.23478	0.032643	0.44176	2010001K21Rik	chr13	+	47010673	47011195	519	pseudogene	RIKEN_cDNA_2010001K21_gene	77	58	47	37	50	57	62	63	61	85	125	111	7.16434	5.81785	4.79264	3.91048	5.92244	5.53853	6.19229	6.13626	6.55649	7.96313	7.41606	8.65994
ENSMUSG00000067297	47.1854	57.3815	-0.17436	0.12951	0.63675	2010002M12Rik	chr19	-	34617049	34640743	3365	protein_coding	RIKEN_cDNA_2010002M12_gene	52	35	58	23	44	50	65	56	51	52	105	60	0.746227	0.541483	0.912194	0.37492	0.803833	0.749327	1.00128	0.841266	0.845462	0.751365	0.960804	0.72198
ENSMUSG00000042041	1.68892	3.11403	-0.055645	0.35277	NA	2010003K11Rik	chr19	-	4496790	4498583	1165	protein_coding	RIKEN_cDNA_2010003K11_gene	4	0	5	0	0	1	3	3	0	6	3	6	0.165801	0	0.227137	0	0	0.0432873	0.133482	0.130174	0	0.250413	0.0792913	0.208538
ENSMUSG00000095620	17.6377	13.5183	0.15187	0.19023	0.67826	2010005H15Rik	chr16	+	36221468	36257444	639	protein_coding	RIKEN_cDNA_2010005H15_gene	18	21	21	12	15	10	11	15	10	21	19	14	1.36027	1.71088	1.73925	1.03009	1.44307	0.789198	0.892317	1.18664	0.872988	1.5979	0.915552	0.887128
ENSMUSG00000044694	372.872	390.169	-0.044888	0.66673	0.89219	2010007H06Rik	chr9	+	51278513	51284210	4934	antisense	RIKEN_cDNA_2010007H06_gene	470	381	383	188	266	402	433	366	407	417	576	384	4.59993	4.02001	4.10813	2.09004	3.31421	4.10879	4.549	3.74984	4.60155	4.10931	3.59463	3.15131
ENSMUSG00000062376	244.268	253.67	-0.039245	0.7109	0.90686	2010012O05Rik	chr19	+	46689906	46703382	2176	protein_coding	RIKEN_cDNA_2010012O05_gene	309	232	263	116	215	227	243	252	178	296	460	305	6.85729	5.55048	6.39648	2.92412	6.07404	5.26082	5.78861	5.85426	4.56321	6.61402	6.50923	5.67545
ENSMUSG00000087277	3.54955	3.25751	0.016593	0.83336	NA	2010013B24Rik	chr6	+	145303152	145308951	747	lincRNA	RIKEN_cDNA_2010013B24_gene	4	3	4	3	5	0	2	5	4	4	4	2	0.258578	0.209075	0.283389	0.220291	0.411479	0	0.138783	0.338361	0.298709	0.260359	0.164881	0.10841
ENSMUSG00000096983	16.4145	13.1804	0.084256	0.4351	0.79801	2010015M23Rik	chr11	-	88039578	88047360	1199	lincRNA	RIKEN_cDNA_2010015M23_gene	8	15	13	24	9	19	5	11	18	11	31	16	0.322199	0.651289	0.57381	1.09796	0.461447	0.799137	0.216161	0.463771	0.837457	0.446073	0.79611	0.540331
ENSMUSG00000091575	179.399	189.245	-0.05001	0.63519	0.87826	2010016I18Rik	chr3	-	106481982	106485913	1779	processed_transcript	RIKEN_cDNA_2010016I18_gene	239	170	185	91	131	190	173	204	176	232	266	204	6.48746	4.97479	5.50351	2.80583	4.52682	5.38597	5.04078	5.79675	5.51882	6.34081	4.60401	4.64316
ENSMUSG00000021290	795.374	770.837	0.040324	0.58944	0.86196	2010107E04Rik	chr12	-	111961376	111966977	365	protein_coding	RIKEN_cDNA_2010107E04_gene	816	746	853	582	690	686	740	766	667	808	1118	1072	107.957	106.401	123.68	87.4632	116.213	94.7803	105.091	106.088	101.939	107.634	94.3147	118.922
ENSMUSG00000029847	16.0141	9.85075	0.23042	0.041458	0.47491	2010107G12Rik	chr6	-	34945278	34979054	2175	protein_coding	RIKEN_cDNA_2010107G12_gene	19	18	17	9	13	13	5	7	6	13	21	18	0.42184	0.430839	0.413651	0.226975	0.367436	0.301419	0.119162	0.162693	0.153887	0.290614	0.297297	0.335098
ENSMUSG00000020083	159.605	138.334	0.13665	0.22109	0.69281	2010107G23Rik	chr10	-	62107655	62143920	1769	protein_coding	RIKEN_cDNA_2010107G23_gene	143	142	128	206	113	129	124	152	139	144	205	157	3.90356	4.1789	3.82936	6.38756	3.92689	3.67746	3.63347	4.34356	4.38325	3.95792	3.56826	3.59361
ENSMUSG00000029384	2.89581	1.96016	0.057919	0.41611	NA	2010109A12Rik	chr5	+	93206518	93213475	549	protein_coding	RIKEN_cDNA_2010109A12_gene	2	2	4	2	2	4	1	2	3	3	4	0	0.175918	0.189653	0.385595	0.199826	0.223952	0.36743	0.094418	0.184157	0.30483	0.265694	0.224346	0
ENSMUSG00000063522	29.3748	20.8452	0.23837	0.044666	0.48509	2010109I03Rik	chr15	-	74876987	74897021	3211	protein_coding	RIKEN_cDNA_2010109I03_gene	29	36	38	17	21	22	24	19	20	24	38	15	0.436125	0.583665	0.626307	0.290405	0.402047	0.345517	0.387434	0.299119	0.347455	0.363415	0.364396	0.189152
ENSMUSG00000098434	0	0.578462	-0.015134	0.48007	NA	2010110E17Rik	chr8	+	86885688	86886566	879	lincRNA	RIKEN_cDNA_2010110E17_gene	0	0	0	0	0	0	0	1	0	0	4	0	0	0	0	0	0	0	0	0.0575098	0	0	0.14012	0
ENSMUSG00000097755	0.799698	2.0168	-0.050865	0.27594	NA	2010110K18Rik	chr18	+	34751809	34758685	2400	lincRNA	RIKEN_cDNA_2010110K18_gene	0	0	1	0	3	0	1	6	1	0	1	4	0	0	0.0220512	0	0.0768437	0	0.0215981	0.126378	0.0232433	0	0.0128298	0.0674851
ENSMUSG00000021458	1111.34	1101.64	0.010781	0.84361	0.95384	2010111I01Rik	chr13	+	63014934	63326096	3509	protein_coding	RIKEN_cDNA_2010111I01_gene	1067	1028	1052	896	942	1111	1000	1106	986	1196	1781	1359	14.6836	15.2515	15.8663	14.0062	16.5031	15.9668	14.7722	15.9332	15.6748	16.5722	15.6283	15.6818
ENSMUSG00000063018	63.2364	64.8192	-0.021741	0.8428	0.95384	2010204K13Rik	chrX	-	7411817	7445143	885	processed_transcript	RIKEN_cDNA_2010204K13_gene	62	78	61	42	38	71	54	64	63	64	113	82	3.38299	4.58831	3.6478	2.60316	2.6396	4.04577	3.16284	3.65567	3.97106	3.51616	3.93157	3.75171
ENSMUSG00000026090	821.252	760.757	0.091115	0.29985	0.73611	2010300C02Rik	chr1	-	37611677	37720085	4634	protein_coding	RIKEN_cDNA_2010300C02_gene	774	760	691	877	589	785	733	757	702	719	1256	972	8.06562	8.53806	7.89162	10.381	7.81371	8.5428	8.19927	8.25791	8.45065	7.54406	8.34572	8.49316
ENSMUSG00000097289	6.82294	7.8848	-0.05899	0.56776	NA	2010300F17Rik	chr11	-	96712982	96747436	2493	lincRNA	RIKEN_cDNA_2010300F17_gene	11	6	6	6	4	5	8	7	5	7	20	9	0.21307	0.125294	0.127372	0.132015	0.0986361	0.101143	0.166339	0.14194	0.111881	0.136524	0.247023	0.146177
ENSMUSG00000074829	464.533	413.132	0.13587	0.15793	0.66229	2010315B03Rik	chr9	-	124291804	124312696	2623	protein_coding	RIKEN_cDNA_2010315B03_gene	523	490	478	245	413	429	422	412	348	493	662	435	9.62845	9.72522	9.64437	5.12346	9.67943	8.24794	8.33953	7.94016	7.40099	9.13863	7.77124	6.71506
ENSMUSG00000089983	2.32143	1.35072	0.036091	0.4827	NA	2010320O07Rik	chr18	+	38209772	38229145	525	processed_transcript	RIKEN_cDNA_2010320O07_gene	0	0	5	4	2	1	1	2	0	1	0	5	0	0	0.504028	0.417923	0.23419	0.0960566	0.0987343	0.192576	0	0.0926132	0	0.385629
ENSMUSG00000030587	207.568	177.087	0.18218	0.044761	0.48509	2200002D01Rik	chr7	-	29246561	29248432	1432	protein_coding	RIKEN_cDNA_2200002D01_gene	198	199	167	198	165	207	148	188	144	182	302	242	6.6769	7.23455	6.17188	7.58434	7.08336	7.28977	5.3573	6.63659	5.60956	6.17961	6.49373	6.84276
ENSMUSG00000013083	0	0.512168	-0.0089318	0.66564	NA	2200002J24Rik	chr7	+	30699783	30700380	333	protein_coding	RIKEN_cDNA_2200002J24_gene	0	0	0	0	0	0	2	1	0	0	0	0	0	0	0	0	0	0	0.311324	0.151805	0	0	0	0
ENSMUSG00000097165	4.77787	5.60954	-0.047934	0.60246	NA	2210008F06Rik	chr11	+	77489854	77491409	1082	lincRNA	RIKEN_cDNA_2210008F06_gene	6	4	5	5	4	2	3	2	5	10	11	8	0.267779	0.192457	0.244561	0.253477	0.227264	0.0932158	0.143721	0.0934401	0.257782	0.449371	0.313037	0.299379
ENSMUSG00000029882	0.35205	0	0.0071264	0.69278	NA	2210010C04Rik	chr6	-	41030268	41035509	2142	protein_coding	RIKEN_cDNA_2210010C04_gene	0	2	0	0	0	0	0	0	0	0	0	0	0	0.0486085	0	0	0	0	0	0	0	0	0	0
ENSMUSG00000074217	544.435	428.232	0.25708	0.012363	0.29206	2210011C24Rik	chr8	-	84010222	84012171	1351	protein_coding	RIKEN_cDNA_2210011C24_gene	492	501	413	576	516	443	403	349	358	448	823	567	17.5858	19.3056	16.1785	23.3864	23.4797	16.5362	15.4624	13.0587	14.7821	16.1233	18.7575	16.9937
ENSMUSG00000086316	423.637	416.028	0.021077	0.77469	0.93133	2210013O21Rik	chrX	+	153723590	153741920	1346	processed_transcript	RIKEN_cDNA_2210013O21_gene	385	428	375	368	369	388	435	393	377	420	663	510	13.8124	16.5539	14.7445	14.9968	16.8531	14.537	16.7522	14.7597	15.6245	15.1718	15.167	15.3421
ENSMUSG00000083844	214.177	241.275	-0.12997	0.18354	0.67599	2210015D19Rik	chr11	+	5762129	5784710	1846	pseudogene	RIKEN_cDNA_2210015D19_gene	247	187	225	132	148	256	196	269	229	280	369	270	6.46127	5.27365	6.45052	3.92227	4.92865	6.99351	5.50366	7.36633	6.92011	7.37494	6.15496	5.92231
ENSMUSG00000021550	666.735	640.033	0.052655	0.41526	0.79071	2210016F16Rik	chr13	-	58380046	58385225	2822	protein_coding	RIKEN_cDNA_2210016F16_gene	656	604	610	597	548	633	644	675	554	650	1037	747	11.2253	11.1425	11.4398	11.6041	11.9377	11.3118	11.8292	12.0914	10.9512	11.1992	11.3149	10.7182
ENSMUSG00000029559	562.303	541.961	0.04158	0.64008	0.88018	2210016L21Rik	chr5	+	114942158	114949783	2607	protein_coding	RIKEN_cDNA_2210016L21_gene	588	475	485	573	428	522	482	560	413	565	918	756	10.8915	9.48537	9.84566	12.0562	10.0925	10.0976	9.5837	10.8587	8.83727	10.5376	10.8426	11.7419
ENSMUSG00000096970	4.17924	0.811139	0.1737	0.0085836	NA	2210017G18Rik	chr6	+	4919626	4920828	1203	lincRNA	RIKEN_cDNA_2210017G18_gene	4	2	2	8	3	3	0	2	2	0	1	0	0.160564	0.0865498	0.087985	0.364771	0.153304	0.12576	0	0.0840417	0.0927414	0	0.0255956	0
ENSMUSG00000035401	656.193	812.057	-0.26349	0.0012335	0.09099	2210018M11Rik	chr7	-	98590615	98656569	4005	protein_coding	RIKEN_cDNA_2210018M11_gene	733	615	583	414	534	763	911	744	749	816	1222	987	8.83801	7.99418	7.70389	5.67013	8.19666	9.60746	11.7908	9.39076	10.4325	9.9065	9.39505	9.97869
ENSMUSG00000078546	108.437	111.057	-0.022494	0.83021	0.95059	2210404O09Rik	chr17	-	21879570	21909926	2221	protein_coding	RIKEN_cDNA_2210404O09_gene	113	136	92	63	82	117	98	92	112	126	193	131	2.45687	3.18781	2.19222	1.55592	2.26967	2.65659	2.2872	2.09397	2.81306	2.75838	2.67571	2.38826
ENSMUSG00000039563	1.43123	1.44051	0.0016912	0.97277	NA	2210406O10Rik	chr5	-	36447611	36464853	1743	processed_transcript	RIKEN_cDNA_2210406O10_gene	1	2	4	1	0	0	1	1	3	0	0	4	0.0277048	0.0597357	0.121453	0.0314701	0	0	0.0297392	0.0290023	0.0960137	0	0	0.0929227
ENSMUSG00000037145	0.750439	0.837345	-0.0033305	0.93548	NA	2210407C18Rik	chr11	-	58608204	58616075	998	protein_coding	RIKEN_cDNA_2210407C18_gene	1	1	0	0	2	0	0	1	2	1	0	1	0.0483863	0.052164	0	0	0.123196	0	0	0.0506524	0.111791	0.0487194	0	0.0405722
ENSMUSG00000087380	83.2126	74.4215	0.12576	0.21359	0.69059	2210408F21Rik	chr6	+	31220351	31337404	1022	processed_transcript	RIKEN_cDNA_2210408F21_gene	87	77	84	74	61	74	69	73	69	87	109	90	4.11075	3.92231	4.34983	3.9717	3.66925	3.65147	3.49966	3.61079	3.76623	4.13905	3.28402	3.56575
ENSMUSG00000071252	137.179	150.546	-0.10017	0.31456	0.74337	2210408I21Rik	chr13	+	77135540	77613291	4558	protein_coding	RIKEN_cDNA_2210408I21_gene	148	132	121	77	118	166	158	155	113	176	239	172	1.56798	1.50765	1.40493	0.926642	1.5915	1.83662	1.79684	1.71905	1.38297	1.87746	1.61456	1.52796
ENSMUSG00000085563	11.419	15.0388	-0.11383	0.29693	0.73556	2210411M09Rik	chr1	-	180952064	180958149	643	antisense	RIKEN_cDNA_2210411M09_gene	15	13	11	3	7	16	12	14	21	11	35	10	1.12651	1.05253	0.905369	0.255921	0.669245	1.25486	0.967381	1.10065	1.82187	0.831791	1.67605	0.629721
ENSMUSG00000085394	2.28903	1.02467	0.062142	0.23838	NA	2210414B05Rik	chr4	+	3656508	3663108	872	lincRNA	RIKEN_cDNA_2210414B05_gene	4	5	1	2	0	1	0	1	2	3	0	0	0.221512	0.298507	0.0606915	0.125808	0	0.0578323	0	0.0579714	0.127945	0.167277	0	0
ENSMUSG00000086494	3.80615	3.1706	0.029146	0.70009	NA	2210417A02Rik	chr5	+	148741840	148743139	550	lincRNA	RIKEN_cDNA_2210417A02_gene	5	1	6	1	1	8	1	3	1	5	8	5	0.438996	0.094654	0.577341	0.0997316	0.111773	0.733523	0.0942463	0.275733	0.101425	0.442018	0.447876	0.3681
ENSMUSG00000078894	2.85478	1.74159	0.056614	0.36596	NA	2210418O10Rik	chr2	+	176226569	176240328	3823	protein_coding	RIKEN_cDNA_2210418O10_gene	2	7	5	1	1	0	2	2	2	3	2	0	0.0252626	0.0953225	0.0692165	0.014348	0.0160803	0	0.0271177	0.0264458	0.0291833	0.0381548	0.0161085	0
ENSMUSG00000039269	2.4736	0	0.018431	NA	NA	2300002M23Rik	chr17	+	35567450	35568952	1446	protein_coding	RIKEN_cDNA_2300002M23_gene	0	0	14	0	0	0	0	0	0	0	0	0	0	0	0.512394	0	0	0	0	0	0	0	0	0
ENSMUSG00000075605	14.2401	12.7265	0.034958	0.73583	0.91535	2300005B03Rik	chr15	-	74742764	74746693	545	protein_coding	RIKEN_cDNA_2300005B03_gene	14	10	12	14	15	12	9	4	14	6	20	36	1.24046	0.955224	1.16528	1.40905	1.69197	1.11038	0.855999	0.371017	1.43298	0.535288	1.12996	2.67464
ENSMUSG00000032403	58.6316	61.9555	-0.057029	0.61254	0.86883	2300009A05Rik	chr9	-	63394447	63399246	1771	protein_coding	RIKEN_cDNA_2300009A05_gene	55	64	58	29	62	55	53	57	54	61	110	89	1.49967	1.88132	1.73322	0.898204	2.15214	1.56614	1.55126	1.627	1.70092	1.67473	1.91251	2.03484
ENSMUSG00000097354	299.564	286.609	0.054132	0.55216	0.84572	2310001H17Rik	chr6	-	129208412	129237982	3336	lincRNA	RIKEN_cDNA_2310001H17_gene	364	264	304	175	266	289	252	306	241	335	470	329	5.269	4.11983	4.82272	2.87745	4.90178	4.36876	3.91563	4.63688	4.02995	4.8826	4.33813	3.99327
ENSMUSG00000053353	3.08039	5.687	-0.12742	0.13309	NA	2310001K24Rik	chr2	+	163471957	163473005	740	antisense	RIKEN_cDNA_2310001K24_gene	3	6	3	3	1	1	5	2	5	9	6	11	0.195768	0.422106	0.214553	0.222374	0.0830742	0.0681483	0.35024	0.136625	0.376918	0.591348	0.249661	0.601894
ENSMUSG00000097178	15.0154	18.1844	-0.097741	0.38518	0.77503	2310002F09Rik	chr7	-	43695209	43797945	1607	lincRNA	RIKEN_cDNA_2310002F09_gene	22	4	16	11	19	10	17	13	21	14	37	23	0.661089	0.129582	0.526924	0.375467	0.726835	0.313813	0.548353	0.408938	0.728975	0.423589	0.708951	0.579523
ENSMUSG00000036731	2.42813	4.01639	-0.074827	0.2905	NA	2310002J15Rik	chr2	-	25238818	25242452	909	protein_coding	cysteine_rich_tail_1	4	2	1	3	3	0	0	2	3	5	8	11	0.212495	0.114543	0.0582211	0.181031	0.202888	0	0	0.111223	0.184105	0.267447	0.270992	0.489991
ENSMUSG00000028396	8.86961	7.26008	0.049309	0.58732	NA	2310002L09Rik	chr4	-	73939371	73950846	1929	protein_coding	RIKEN_cDNA_2310002L09_gene	15	2	9	6	10	7	11	4	0	12	11	12	0.375502	0.0539758	0.246919	0.170614	0.318688	0.183001	0.295589	0.104823	0	0.302469	0.175586	0.251888
ENSMUSG00000025384	517.281	481.024	0.073205	0.49587	0.82441	2310003H01Rik	chr11	-	120369055	120378764	3766	protein_coding	RIKEN_cDNA_2310003H01_gene	437	453	402	648	401	446	437	518	460	431	813	591	5.60343	6.26209	5.64924	9.43822	6.54579	5.97229	6.0149	6.95312	6.81376	5.56454	6.64723	6.35428
ENSMUSG00000034159	1143.06	1025.92	0.12336	0.19931	0.68551	2310007B03Rik	chr1	-	93151349	93160948	2299	protein_coding	RIKEN_cDNA_2310007B03_gene	1114	1067	977	1293	781	989	943	1070	1010	967	1675	1238	23.3991	24.1617	22.4905	30.85	20.8838	21.6942	21.2618	23.5275	24.5071	20.4513	22.434	21.8042
ENSMUSG00000009210	143.584	160.675	-0.10489	0.36191	0.7619	2310007L24Rik	chr11	+	106365472	106377558	1141	protein_coding	RIKEN_cDNA_2310007L24_gene	142	133	124	185	101	90	129	134	150	197	252	224	6.00974	6.06831	5.75149	8.89368	5.44169	3.97781	5.86045	5.93676	7.33356	8.39485	6.80057	7.94916
ENSMUSG00000079283	92.1652	91.599	0.0024285	0.98077	0.99446	2310009B15Rik	chr1	-	138851979	138856854	571	protein_coding	RIKEN_cDNA_2310009B15_gene	106	77	90	77	61	99	87	80	80	87	170	124	8.96443	7.02031	8.34162	7.3969	6.56738	8.74351	7.89788	7.08246	7.81561	7.40825	9.16734	8.79315
ENSMUSG00000097162	55.2721	55.2332	0.001017	0.99274	0.99809	2310010J17Rik	chr7	-	90124858	90129474	451	lincRNA	RIKEN_cDNA_2310010J17_gene	46	45	65	39	42	68	53	47	50	61	88	74	4.92532	5.19443	7.62748	4.74333	5.72494	7.6036	6.09153	5.26807	6.18447	6.57636	6.00809	6.64376
ENSMUSG00000020133	867.96	796.204	0.083723	0.45032	0.80407	2310011J03Rik	chr10	-	80318254	80320537	1649	protein_coding	RIKEN_cDNA_2310011J03_gene	782	680	682	1159	631	739	701	859	640	827	1278	1086	22.9002	21.4679	21.8881	38.553	23.5238	22.6001	22.0356	26.3332	21.6505	24.3847	23.8639	26.6666
ENSMUSG00000085945	18.2105	15.732	0.095884	0.41094	0.78738	2310014F06Rik	chr7	-	112613468	112680058	659	processed_transcript	RIKEN_cDNA_2310014F06_gene	15	20	14	15	14	22	20	15	15	19	13	19	1.09915	1.57996	1.12431	1.24854	1.30599	1.68354	1.57316	1.15063	1.26974	1.40185	0.607419	1.16742
ENSMUSG00000033967	61.1554	54.605	0.10074	0.38706	0.77568	2310014L17Rik	chr7	+	12927416	12931072	3239	protein_coding	RIKEN_cDNA_2310014L17_gene	67	59	41	64	42	62	67	71	47	45	84	48	0.998888	0.948293	0.669911	1.08384	0.797143	0.965311	1.07224	1.1081	0.809461	0.675513	0.798544	0.600053
ENSMUSG00000097729	501.386	469.706	0.080333	0.37908	0.77172	2310015A10Rik	chr12	-	80120548	80132844	4843	lincRNA	RIKEN_cDNA_2310015A10_gene	669	460	482	292	366	535	482	472	446	478	751	518	6.67059	4.94476	5.26716	3.30723	4.64585	5.57091	5.15893	4.92672	5.13724	4.79895	4.77481	4.33086
ENSMUSG00000019933	6.29302	11.8393	-0.20074	0.044237	NA	2310015B20Rik	chr10	+	70204664	70219711	451	processed_transcript	RIKEN_cDNA_2310015B20_gene	8	6	10	5	3	3	6	18	16	4	22	14	0.856577	0.69259	1.17346	0.608119	0.408924	0.335453	0.689607	2.01756	1.97903	0.431237	1.50202	1.25693
ENSMUSG00000085965	0.71084	1.11841	-0.020761	0.63672	NA	2310016D23Rik	chr1	+	60778843	60803790	388	lincRNA	RIKEN_cDNA_2310016D23_gene	1	0	0	1	0	2	0	2	1	2	0	2	0.124458	0	0	0.141372	0	0.259947	0	0.260573	0.143773	0.250629	0	0.208717
ENSMUSG00000070574	1.17478	2.09754	-0.056959	0.32722	NA	2310016G11Rik	chr7	+	44676965	44678235	881	protein_coding	RIKEN_cDNA_2310016G11_gene	0	0	0	1	3	2	1	2	2	1	5	4	0	0	0	0.0622615	0.209336	0.114483	0.0588371	0.114758	0.126638	0.0551895	0.174753	0.183841
ENSMUSG00000049643	402.222	354.673	0.13961	0.15755	0.66138	2310022A10Rik	chr7	+	27553233	27582099	2701	protein_coding	RIKEN_cDNA_2310022A10_gene	355	367	347	463	301	346	341	353	323	377	522	458	6.34683	7.07364	6.79906	9.40268	6.85078	6.46008	6.54421	6.60664	6.67094	6.78655	5.95081	6.86594
ENSMUSG00000031983	2393.08	2214.1	0.085209	0.39904	0.78228	2310022B05Rik	chr8	-	124635766	124663369	3297	protein_coding	RIKEN_cDNA_2310022B05_gene	2302	1961	1951	2906	1774	2060	2056	2189	1959	2295	3641	2829	33.7163	30.9642	31.3172	48.3473	33.0775	31.509	32.3245	33.5627	33.1455	33.8451	34.0042	34.7435
ENSMUSG00000078519	15.8831	11.7545	0.16469	0.15085	0.65329	2310026L22Rik	chr4	+	138215714	138216189	400	lincRNA	RIKEN_cDNA_2310026L22_gene	24	8	18	15	10	13	13	12	10	13	16	14	2.89737	1.04119	2.38153	2.05696	1.53687	1.63897	1.68465	1.51653	1.3946	1.58021	1.23166	1.41719
ENSMUSG00000032062	344.014	371.03	-0.090545	0.31318	0.74287	2310030G06Rik	chr9	-	50739691	50746521	1242	protein_coding	RIKEN_cDNA_2310030G06_gene	384	340	357	211	306	304	291	363	327	413	608	516	14.9301	14.2514	15.2122	9.31872	15.146	12.3435	12.145	14.7746	14.6871	16.1682	15.0734	16.8224
ENSMUSG00000097457	8.54708	6.6615	0.071884	0.43483	NA	2310031A07Rik	chr11	-	46440362	46447248	990	lincRNA	RIKEN_cDNA_2310031A07_gene	6	18	9	2	1	13	6	8	5	10	9	6	0.292664	0.94654	0.481118	0.110813	0.0620959	0.662209	0.314154	0.408494	0.281737	0.491131	0.279922	0.2454
ENSMUSG00000020441	273.688	267.672	0.026077	0.7497	0.92041	2310033P09Rik	chr11	+	59208321	59210738	1285	protein_coding	RIKEN_cDNA_2310033P09_gene	252	261	244	248	240	247	257	276	247	300	417	294	9.47001	10.574	10.0492	10.5863	11.4817	9.6935	10.3671	10.8577	10.7227	11.3514	9.99225	9.2641
ENSMUSG00000068078	0	0.168954	-0.0012233	0.94593	NA	2310034C09Rik	chr16	+	88758847	88759792	946	protein_coding	RIKEN_cDNA_2310034C09_gene	0	0	0	0	0	0	0	1	0	0	0	0	0	0	0	0	0	0	0	0.0534367	0	0	0	0
ENSMUSG00000026319	1069.46	1093.25	-0.024866	0.78473	0.93439	2310035C23Rik	chr1	+	105663861	105755191	5414	protein_coding	RIKEN_cDNA_2310035C23_gene	1312	1063	1033	564	855	1142	1136	1094	951	1193	1721	1237	11.7022	10.2215	10.0978	5.71421	9.70836	10.6374	10.8765	10.2148	9.79877	10.7141	9.78798	9.25146
ENSMUSG00000041203	1969.41	1902.24	0.039282	0.67991	0.8964	2310036O22Rik	chr8	+	85026833	85030285	891	protein_coding	RIKEN_cDNA_2310036O22_gene	1862	1714	1702	2210	1516	1681	1646	1971	1550	2002	3270	2509	100.915	100.146	101.094	136.054	104.597	95.143	95.7589	111.825	97.0428	109.249	113.006	114.02
ENSMUSG00000062619	183.268	168.075	0.09348	0.33598	0.75022	2310039H08Rik	chr17	+	46772635	46773407	773	protein_coding	RIKEN_cDNA_2310039H08_gene	158	156	186	185	153	157	175	164	134	170	256	234	9.8703	10.5062	12.7344	13.1277	12.1677	10.2425	11.7351	10.7249	9.67018	10.6931	10.1974	12.2573
ENSMUSG00000072852	21.2792	18.9852	0.064804	0.57658	0.8568	2310040G07Rik	chr5	+	76928368	76947758	478	antisense	RIKEN_cDNA_2310040G07_gene	27	16	16	25	11	22	12	12	19	31	25	28	2.72765	1.74258	1.77148	2.86885	1.4147	2.32103	1.30131	1.26906	2.21735	3.15331	1.61043	2.37186
ENSMUSG00000090356	0.548461	0	0.018716	0.44905	NA	2310042E22Rik	chr16	-	21152655	21154000	1346	protein_coding	transmembrane_epididymal_family_member_3	1	1	0	1	0	0	0	0	0	0	0	0	0.0358763	0.0386773	0	0.0407521	0	0	0	0	0	0	0	0
ENSMUSG00000097768	43.7238	42.8105	0.019676	0.86596	0.95965	2310043M15Rik	chr16	-	93792150	93794888	1553	lincRNA	RIKEN_cDNA_2310043M15_gene	55	46	50	31	20	43	41	40	34	48	85	46	1.71019	1.54201	1.70389	1.09493	0.791693	1.39632	1.36848	1.30202	1.22128	1.5028	1.6853	1.19935
ENSMUSG00000085080	3.93713	3.83102	0.012217	0.87753	NA	2310044K18Rik	chr7	+	83659575	83660963	618	antisense	RIKEN_cDNA_2310044K18_gene	7	5	2	1	5	2	3	3	9	2	4	3	0.546969	0.421195	0.171272	0.0887579	0.49737	0.163203	0.251629	0.245394	0.812387	0.157353	0.199298	0.196558
ENSMUSG00000002345	534.843	488.162	0.11288	0.16163	0.66571	2310045N01Rik	chr8	+	70139499	70167488	1337	protein_coding	RIKEN_cDNA_2310045N01_gene	472	481	464	527	430	540	483	497	449	497	756	591	17.0476	18.729	18.3667	21.6209	19.7713	20.368	18.7259	18.7912	18.7337	18.0741	17.4109	17.8984
ENSMUSG00000045176	269.156	217.604	0.21231	0.050783	0.50002	2310047M10Rik	chr11	+	69059717	69061578	1862	protein_coding	RIKEN_cDNA_2310047M10_gene	269	213	255	329	194	197	208	216	178	207	357	312	6.97631	5.95527	7.24777	9.69196	6.40502	5.33548	5.79043	5.86414	5.33273	5.40534	5.90363	6.78475
ENSMUSG00000090314	0.991647	0.499529	0.025959	0.4786	NA	2310050C09Rik	chr3	-	92868359	92870205	1067	protein_coding	RIKEN_cDNA_2310050C09_gene	3	1	0	0	0	2	0	2	0	1	0	0	0.135772	0.0487907	0	0	0	0.0945262	0	0.0947537	0	0.0455688	0	0
ENSMUSG00000040177	190.087	192.631	-0.016281	0.84544	0.95436	2310057M21Rik	chr7	-	131342718	131362698	2214	protein_coding	RIKEN_cDNA_2310057M21_gene	195	195	179	159	140	178	218	193	154	197	313	222	4.25314	4.5852	4.27878	3.93926	3.8873	4.05442	5.10395	4.40667	3.88018	4.32634	4.35308	4.06008
ENSMUSG00000048830	0.761824	0	0.027018	0.30666	NA	2310057N15Rik	chr16	-	88773179	88774206	1028	protein_coding	RIKEN_cDNA_2310057N15_gene	1	1	0	2	0	0	0	0	0	0	0	0	0.0469742	0.0506417	0	0.106717	0	0	0	0	0	0	0	0
ENSMUSG00000085379	37.7815	39.6665	-0.030755	0.7948	0.93888	2310058D17Rik	chr11	-	58965748	58978050	3201	processed_transcript	RIKEN_cDNA_2310058D17_gene	35	48	35	20	25	48	36	50	39	40	67	33	0.528002	0.780651	0.578664	0.34272	0.480123	0.75621	0.582967	0.789614	0.679654	0.607585	0.644495	0.417433
ENSMUSG00000050705	396.979	373.455	0.066784	0.48409	0.81938	2310061I04Rik	chr17	-	35892677	35897431	2081	protein_coding	RIKEN_cDNA_2310061I04_gene	406	321	317	434	309	373	351	347	309	378	656	508	9.42121	8.03035	8.06179	11.4397	9.12819	9.03906	8.74304	8.42923	8.28315	8.83186	9.70649	9.88441
ENSMUSG00000020747	2187.11	2033.87	0.084	0.37199	0.76786	2310067B10Rik	chr11	+	115765433	115799366	5329	protein_coding	RIKEN_cDNA_2310067B10_gene	2098	1938	1843	2494	1544	1973	1904	1910	1917	2119	3348	2529	19.0113	18.9326	18.3031	25.6712	17.8115	18.671	18.5203	18.1183	20.0671	19.3338	19.3451	19.216
ENSMUSG00000097102	1.03568	0.435604	0.028922	0.4244	NA	2310069G16Rik	chr15	+	44787782	44805827	841	lincRNA	RIKEN_cDNA_2310069G16_gene	0	3	0	0	0	3	1	0	0	1	1	0	0	0.185706	0	0	0	0.179892	0.0616355	0	0	0.0578145	0.0366129	0
ENSMUSG00000089718	0	0.204754	-0.0040065	0.82422	NA	2310075C17Rik	chr9	+	112227579	112228242	326	lincRNA	RIKEN_cDNA_2310075C17_gene	0	0	0	0	0	0	0	0	0	0	2	0	0	0	0	0	0	0	0	0	0	0	0.188905	0
ENSMUSG00000045411	616.364	559.413	0.12621	0.060924	0.52987	2410002F23Rik	chr7	+	44246722	44252319	4201	protein_coding	RIKEN_cDNA_2410002F23_gene	612	517	580	554	494	619	528	559	505	574	872	726	7.0348	6.40677	7.30667	7.23357	7.2289	7.43061	6.51491	6.72651	6.70576	6.64342	6.39137	6.9975
ENSMUSG00000085860	3.51443	2.95815	0.030286	0.68571	NA	2410003L11Rik	chr11	+	97598511	97622893	642	processed_transcript	RIKEN_cDNA_2410003L11_gene	8	4	1	4	0	3	3	4	2	4	6	1	0.601739	0.324359	0.0824345	0.341759	0	0.235653	0.242222	0.31496	0.173782	0.302941	0.287771	0.0630702
ENSMUSG00000036873	388.864	401.631	-0.042259	0.59179	0.86224	2410004B18Rik	chr3	+	145938014	145944829	1644	protein_coding	RIKEN_cDNA_2410004B18_gene	374	346	370	272	384	386	378	423	372	374	670	495	10.9856	10.9566	11.9109	9.07533	14.3591	11.8406	11.9184	13.0068	12.6226	11.0612	12.5488	12.1916
ENSMUSG00000085338	113.384	146.832	-0.29703	0.0025238	0.1323	2410004I01Rik	chr11	-	102958300	102964387	1187	lincRNA	RIKEN_cDNA_2410004I01_gene	111	96	115	84	105	111	132	123	131	140	249	228	4.5157	4.21039	5.12733	3.88172	5.43797	4.71584	5.76435	5.23823	6.15644	5.73469	6.4592	7.77756
ENSMUSG00000087590	123.97	144.58	-0.17226	0.092321	0.58573	2410004N09Rik	chr18	+	33794892	33795986	430	lincRNA	RIKEN_cDNA_2410004N09_gene	123	124	121	82	120	111	128	106	147	141	279	192	13.813	15.0126	14.8923	10.4602	17.1558	13.0179	15.4301	12.4614	19.0703	15.9435	19.9787	18.0797
ENSMUSG00000071398	447.952	500.836	-0.11824	0.2669	0.71679	2410004P03Rik	chr12	-	17003319	17011727	3437	protein_coding	RIKEN_cDNA_2410004P03_gene	452	355	401	530	326	366	452	409	438	512	817	784	6.35056	5.37713	6.1746	8.45847	5.83091	5.37017	6.81689	6.01553	7.10892	7.24307	7.31936	9.23625
ENSMUSG00000086841	518.638	496.68	0.050329	0.56924	0.85356	2410006H16Rik	chr11	+	62602877	62604807	462	processed_transcript	RIKEN_cDNA_2410006H16_gene	596	471	425	503	395	452	420	534	398	575	849	594	62.2956	53.0738	48.6845	59.7202	52.5597	49.3382	47.1232	58.4292	48.0563	60.5143	56.5843	52.0599
ENSMUSG00000090470	0	1.09152	-0.039247	0.16566	NA	2410012M07Rik	chr9	+	98864767	98866583	1817	protein_coding	RIKEN_cDNA_2410012M07_gene	0	0	0	0	0	0	3	1	0	0	0	3	0	0	0	0	0	0	0.0855842	0.0278212	0	0	0	0.0668537
ENSMUSG00000049760	614.888	597.647	0.033267	0.68887	0.89992	2410015M20Rik	chr17	-	56607452	56609771	755	protein_coding	RIKEN_cDNA_2410015M20_gene	600	557	554	600	468	581	535	576	493	655	915	865	38.3758	38.4069	38.8335	43.5913	38.1063	38.8075	36.7311	38.5661	36.4258	42.182	37.3168	46.3904
ENSMUSG00000046791	347.532	345.797	0.0035044	0.97493	0.99304	2410016O06Rik	chr12	+	83950608	83952953	2346	protein_coding	RIKEN_cDNA_2410016O06_gene	283	278	330	456	251	271	371	374	313	330	521	399	5.82521	6.16905	7.44441	10.6618	6.57724	5.82543	8.19734	8.05887	7.44261	6.83941	6.83817	6.88658
ENSMUSG00000038311	2.48455	2.23309	0.0085151	0.88869	NA	2410017I17Rik	chr17	+	36145018	36163176	2053	lincRNA	RIKEN_cDNA_2410017I17_gene	0	6	1	1	5	0	1	3	1	3	2	5	0	0.152147	0.0257784	0.0267182	0.14972	0	0.0252487	0.0738691	0.0271719	0.0710501	0.0299966	0.0986143
ENSMUSG00000073164	9.90921	6.12753	0.16414	0.10636	NA	2410018L13Rik	chr12	-	22953997	23010284	3370	lincRNA	RIKEN_cDNA_2410018L13_gene	16	8	11	9	6	5	2	6	6	6	9	13	0.229268	0.123584	0.172746	0.14649	0.109451	0.0748216	0.0307629	0.0900019	0.0993186	0.0865673	0.0822324	0.156197
ENSMUSG00000087547	1.63038	0.366374	0.036692	0.27557	NA	2410019O14Rik	chr2	-	157595583	157597320	629	lincRNA	RIKEN_cDNA_2410019O14_gene	0	0	1	0	7	0	0	0	0	1	2	0	0	0	0.0841382	0	0.684141	0	0	0	0	0.0773004	0.0979061	0
ENSMUSG00000044387	3.99129	2.81773	0.054497	0.46324	NA	2410080I02Rik	chr19	+	23134900	23135717	414	lincRNA	RIKEN_cDNA_2410080I02_gene	5	1	1	9	2	3	2	2	4	4	2	4	0.583207	0.125748	0.127833	1.19244	0.29698	0.365433	0.250413	0.244208	0.538975	0.469777	0.148751	0.391218
ENSMUSG00000097398	0.159073	0	0.0043432	0.80972	NA	2410088K16Rik	chr1	+	88754890	88755736	479	lincRNA	RIKEN_cDNA_2410088K16_gene	1	0	0	0	0	0	0	0	0	0	0	0	0.100813	0	0	0	0	0	0	0	0	0	0	0
ENSMUSG00000039801	700.009	773.287	-0.1313	0.037903	0.46402	2410089E03Rik	chr15	+	8169106	8271158	10469	protein_coding	RIKEN_cDNA_2410089E03_gene	746	679	704	462	566	717	724	747	728	778	1287	959	3.44101	3.3765	3.55887	2.42065	3.3236	3.45383	3.58476	3.607	3.87914	3.61332	3.78533	3.70913
ENSMUSG00000024726	327.136	357.855	-0.093189	0.38118	0.77337	2410127L17Rik	chr19	+	18670780	18704788	2090	protein_coding	RIKEN_cDNA_2410127L17_gene	346	270	314	159	316	411	325	317	371	320	649	453	7.99434	6.72541	7.9511	4.17298	9.29478	9.91704	8.06054	7.66732	9.90232	7.44451	9.56156	8.77629
ENSMUSG00000032840	423.58	403.624	0.059966	0.43596	0.79801	2410131K14Rik	chr5	+	118245227	118266093	5649	protein_coding	RIKEN_cDNA_2410131K14_gene	388	378	418	387	325	422	426	397	367	369	637	519	3.31675	3.48355	3.91605	3.75781	3.5368	3.76728	3.909	3.55262	3.62413	3.17605	3.47215	3.7201
ENSMUSG00000064308	2.38274	1.87796	0.021179	0.70181	NA	2410137M14Rik	chr17	-	36977701	36981237	865	protein_coding	RIKEN_cDNA_2410137M14_gene	9	0	3	1	1	0	2	4	1	1	5	0	0.502434	0	0.183548	0.0634131	0.0710693	0	0.119851	0.233762	0.0644901	0.0562104	0.177985	0
ENSMUSG00000096917	31.5115	32.7443	-0.034009	0.77131	0.92943	2500002B13Rik	chr8	+	57488054	57508877	2618	lincRNA	RIKEN_cDNA_2500002B13_gene	34	23	29	26	32	28	31	38	28	34	49	39	0.627137	0.457362	0.586236	0.544752	0.751413	0.539355	0.613789	0.733744	0.59662	0.631454	0.576311	0.60319
ENSMUSG00000073236	110.224	119.119	-0.073178	0.49716	0.82474	2500004C02Rik	chr2	-	153341157	153346073	1898	processed_transcript	RIKEN_cDNA_2500004C02_gene	129	101	120	47	99	119	119	123	106	134	173	139	3.28206	2.7703	3.34602	1.3583	3.20654	3.16182	3.24996	3.27597	3.11544	3.43274	2.8066	2.96536
ENSMUSG00000071632	180.228	199.779	-0.1152	0.24169	0.70227	2510002D24Rik	chr16	+	18836578	18840160	1281	protein_coding	RIKEN_cDNA_2510002D24_gene	206	163	177	109	148	198	172	249	159	196	368	216	7.76553	6.6243	7.31254	4.66738	7.10249	7.79476	6.95996	9.82609	6.924	7.43942	8.84564	6.82753
ENSMUSG00000036955	988.222	989.753	-0.0027798	0.96096	0.98843	2510003E04Rik	chr10	-	62538626	62578457	2946	protein_coding	RIKEN_cDNA_2510003E04_gene	1028	1007	885	799	751	973	915	923	896	1042	1621	1297	16.8505	17.795	15.8984	14.8768	15.6713	16.6558	16.0996	15.838	16.9662	17.1976	16.9426	17.8265
ENSMUSG00000043391	1501.9	1478.3	0.021277	0.77451	0.93133	2510009E07Rik	chr16	-	21649045	21694665	5164	protein_coding	RIKEN_cDNA_2510009E07_gene	1626	1554	1423	907	1264	1550	1444	1515	1402	1469	2417	1690	15.205	15.6663	14.5835	9.63422	15.0473	15.1367	14.4947	14.8305	15.1451	13.8315	14.4119	13.2513
ENSMUSG00000097595	2.4687	2.59057	-0.00049026	0.99392	NA	2510016G02Rik	chr7	-	132889489	132931375	1067	lincRNA	RIKEN_cDNA_2510016G02_gene	1	5	5	0	1	2	2	3	2	7	1	1	0.0452573	0.243954	0.247999	0	0.0576148	0.0945262	0.0971612	0.14213	0.104562	0.318982	0.028858	0.0379485
ENSMUSG00000044496	1676.97	1501.08	0.11672	0.26622	0.71649	2510039O18Rik	chr4	+	147940895	147947314	2731	protein_coding	RIKEN_cDNA_2510039O18_gene	1587	1433	1337	2091	1207	1414	1369	1446	1243	1520	2683	1994	28.0613	27.3166	25.9092	41.9979	27.1696	26.1104	25.9842	26.7656	25.3898	27.0617	30.2503	29.564
ENSMUSG00000066175	9.18681	6.70818	0.11169	0.27318	NA	2510046G10Rik	chr7	-	126648543	126649594	1052	antisense	RIKEN_cDNA_2510046G10_gene	4	6	11	5	11	13	8	6	5	9	7	9	0.18361	0.296918	0.553377	0.260705	0.642799	0.623181	0.394186	0.288314	0.265133	0.415967	0.204886	0.346406
ENSMUSG00000068011	8.35496	11.8555	-0.1185	0.23817	NA	2510049J12Rik	chr6	-	115583544	115592576	2465	protein_coding	makorin_ring_finger_protein_2_opposite_strand	10	2	10	4	15	4	10	7	11	19	15	17	0.195901	0.0422391	0.214698	0.0890099	0.374087	0.0818332	0.210286	0.143553	0.248934	0.374774	0.187372	0.279249
ENSMUSG00000039798	3.31546	5.17237	-0.06775	0.33934	NA	2600006K01Rik	chr2	-	29868723	29870317	1406	antisense	RIKEN_cDNA_2600006K01_gene	4	2	5	5	1	1	0	5	3	1	18	13	0.137381	0.0740536	0.188204	0.195065	0.0437233	0.0358675	0	0.179769	0.119027	0.0345818	0.394201	0.374384
ENSMUSG00000052419	761.498	763.334	-0.0037491	0.94544	0.98428	2610001J05Rik	chr6	-	13867735	13871518	3177	protein_coding	RIKEN_cDNA_2610001J05_gene	742	736	751	589	604	769	772	722	667	801	1246	943	11.2782	12.0604	12.5103	10.1694	11.6874	12.2066	12.5958	11.4882	11.7116	12.2588	12.0762	12.0186
ENSMUSG00000073684	484.309	454.831	0.066644	0.5076	0.82867	2610002J02Rik	chr4	+	155249802	155256687	1479	protein_coding	RIKEN_cDNA_2610002J02_gene	415	369	430	543	429	428	408	448	383	470	762	619	13.5498	12.9885	15.3867	20.1385	17.8315	14.5936	14.2994	15.3123	14.4457	15.4512	15.8642	16.9466
ENSMUSG00000031242	532.815	604.875	-0.1482	0.10301	0.60197	2610002M06Rik	chrX	-	107782751	107816334	5842	protein_coding	RIKEN_cDNA_2610002M06_gene	607	523	485	285	446	621	629	579	574	632	949	687	5.01742	4.6606	4.39364	2.67595	4.69323	5.36064	5.58105	5.01011	5.481	5.26003	5.0019	4.76161
ENSMUSG00000071793	409.713	421.085	-0.027197	0.79272	0.93817	2610005L07Rik	chr8	-	20385782	20424814	4009	pseudogene	RIKEN_cDNA_2610005L07_gene	538	387	390	202	317	462	420	343	445	450	696	475	6.48036	5.02547	5.1484	2.76383	4.86095	5.81156	5.43051	4.32502	6.19203	5.45769	5.34569	4.79752
ENSMUSG00000060301	682.041	708.675	-0.042662	0.64335	0.88221	2610008E11Rik	chr10	-	79064374	79097600	4229	protein_coding	RIKEN_cDNA_2610008E11_gene	796	707	690	371	509	734	687	796	678	709	1037	808	9.08926	8.70329	8.63486	4.81207	7.39909	8.75276	8.42066	9.51493	8.94337	8.15156	7.55043	7.73629
ENSMUSG00000022701	261.73	336.068	-0.28027	0.0039476	0.16974	2610015P09Rik	chr16	+	43889800	43964314	3779	protein_coding	RIKEN_cDNA_2610015P09_gene	326	298	245	132	207	254	337	315	325	346	532	400	4.16575	4.10526	3.4311	1.91599	3.36738	3.38956	4.62254	4.2137	4.79751	4.45176	4.33476	4.2859
ENSMUSG00000031112	242.288	210.005	0.16975	0.073099	0.55617	2610018G03Rik	chrX	+	50841047	50893097	3639	protein_coding	serine/threonine_kinase_26	284	232	228	140	189	277	236	215	173	226	344	216	3.76868	3.319	3.31587	2.11029	3.19285	3.8387	3.36169	2.98667	2.652	3.01967	2.91076	2.40343
ENSMUSG00000097537	15.9958	19.793	-0.10836	0.35108	0.75754	2610020C07Rik	chr16	+	11203383	11225796	2925	lincRNA	RIKEN_cDNA_2610020C07_gene	21	21	14	7	11	16	24	26	14	19	19	27	0.346694	0.373762	0.253306	0.131271	0.231188	0.275855	0.425317	0.449343	0.267	0.315835	0.200013	0.373764
ENSMUSG00000097332	0.318145	0.185427	0.0058031	0.78055	NA	2610020F03Rik	chr16	-	21907922	21908777	588	lincRNA	RIKEN_cDNA_2610020F03_gene	2	0	0	0	0	0	0	0	1	0	0	0	0.16425	0	0	0	0	0	0	0	0.0948706	0	0	0
ENSMUSG00000030924	117.992	127.54	-0.082242	0.43844	0.79877	2610020H08Rik	chr7	+	119794006	119848943	2490	protein_coding	RIKEN_cDNA_2610020H08_gene	115	122	105	64	101	148	137	114	91	126	220	184	2.23024	2.55072	2.23169	1.40986	2.49356	2.99743	2.85199	2.31439	2.03869	2.46039	2.72053	2.99211
ENSMUSG00000091474	266.167	284.886	-0.074539	0.42486	0.79437	2610021A01Rik	chr7	+	41599261	41628533	4004	protein_coding	RIKEN_cDNA_2610021A01_gene	340	248	232	154	211	300	300	258	287	282	439	339	4.10051	3.22448	3.06646	2.10971	3.23956	3.77845	3.88378	3.25729	3.9985	3.42442	3.37599	3.42819
ENSMUSG00000084362	4.42358	1.20292	0.11008	0.061457	NA	2610024D14Rik	chr11	+	21099534	21099827	294	pseudogene	RIKEN_cDNA_2610024D14_gene	2	3	1	11	1	5	0	2	1	0	0	5	0.3285	0.531221	0.18001	2.0523	0.209098	0.857648	0	0.343885	0.189741	0	0	0.688623
ENSMUSG00000087013	223.782	219.914	0.01686	0.83872	0.95269	2610027K06Rik	chr11	-	85791661	85832223	2076	processed_transcript	RIKEN_cDNA_2610027K06_gene	233	213	210	171	176	231	185	221	188	206	392	313	5.41978	5.34138	5.35348	4.51819	5.21175	5.6114	4.61925	5.3814	5.05172	4.82472	5.81419	6.10486
ENSMUSG00000009114	676.36	642.651	0.061012	0.46544	0.81021	2610028H24Rik	chr10	+	76449081	76461110	1640	protein_coding	RIKEN_cDNA_2610028H24_gene	607	603	654	678	486	665	598	583	598	648	1130	811	17.873	19.1415	21.1046	22.6768	18.2176	20.4486	18.901	17.9703	20.3407	19.2116	21.2161	20.0233
ENSMUSG00000039043	676.928	618.149	0.11297	0.15583	0.65885	2610034B18Rik	chr7	-	79925361	79935359	2277	protein_coding	RIKEN_cDNA_2610034B18_gene	671	622	639	671	512	581	636	566	562	635	962	795	14.2302	14.221	14.8519	16.1642	13.8231	12.8677	14.4784	12.5656	13.7684	13.5595	13.009	14.1372
ENSMUSG00000087259	130.913	129.799	0.01209	0.90813	0.97454	2610035D17Rik	chr11	-	113043895	113201838	1861	lincRNA	RIKEN_cDNA_2610035D17_gene	102	131	148	122	93	119	129	133	131	143	162	156	2.64671	3.6646	4.20881	3.59591	3.0721	3.22468	3.59311	3.61273	3.92676	3.73613	2.6804	3.3942
ENSMUSG00000085555	0.415342	0.102377	0.0059051	0.77867	NA	2610035F20Rik	chr14	-	122470284	122475199	1900	processed_transcript	RIKEN_cDNA_2610035F20_gene	0	0	0	0	2	0	0	0	0	0	1	0	0	0	0	0	0.0647105	0	0	0	0	0	0.016206	0
ENSMUSG00000097536	126.539	121.616	0.051353	0.61305	0.86907	2610037D02Rik	chr15	-	96134819	96284495	2997	lincRNA	RIKEN_cDNA_2610037D02_gene	150	111	123	108	78	131	142	124	121	120	180	118	2.41689	1.92814	2.17201	1.97666	1.59995	2.2043	2.456	2.09154	2.2522	1.94682	1.84934	1.59424
ENSMUSG00000079388	0.889317	1.34179	-0.02711	0.59703	NA	2610042L04Rik	chr14	+	4334763	4354688	1886	protein_coding	RIKEN_cDNA_2610042L04_gene	1	0	2	0	1	1	1	1	2	2	3	0	0.0256042	0	0.0561219	0	0.0325954	0.026739	0.0274844	0.0268033	0.0591558	0.0515609	0.048979	0
ENSMUSG00000071302	335.712	312.768	0.082205	0.40086	0.78229	2610044O15Rik8	chr8	-	129216354	129234406	2336	protein_coding	RIKEN_cDNA_2610044O15_gene	403	400	319	178	253	321	307	305	275	345	543	340	8.33077	8.91433	7.22706	4.17968	6.65803	6.92977	6.81228	6.6002	6.56703	7.1809	7.15743	5.89339
ENSMUSG00000074415	592.394	644.657	-0.08973	0.38295	0.77379	2610203C20Rik	chr9	+	41376397	41617772	4244	processed_transcript	RIKEN_cDNA_2610203C20_gene	723	594	611	282	461	644	695	681	618	648	1032	628	8.22651	7.28639	7.61921	3.64476	6.67765	7.65239	8.48861	8.11152	8.12311	7.4239	7.48746	5.99161
ENSMUSG00000079671	82.8934	79.1324	0.051384	0.64362	0.88228	2610203C22Rik	chr1	-	9560832	9631175	3475	processed_transcript	RIKEN_cDNA_2610203C22_gene	78	83	101	40	63	97	64	84	74	92	119	97	1.08391	1.24344	1.53819	0.631394	1.11451	1.40768	0.954668	1.22195	1.18792	1.28726	1.05444	1.13025
ENSMUSG00000084860	0.823106	0.347047	0.028575	0.40698	NA	2610204G07Rik	chr13	+	104684931	104694994	992	antisense	RIKEN_cDNA_2610204G07_gene	3	0	1	0	0	1	0	0	1	1	0	0	0.146037	0	0.0533498	0	0	0.0508364	0	0	0.0562338	0.0490141	0	0
ENSMUSG00000085236	3.69585	4.67713	-0.034472	0.62314	NA	2610206C17Rik	chr7	+	84689640	84776549	1655	processed_transcript	RIKEN_cDNA_2610206C17_gene	4	8	0	5	2	1	1	5	2	5	3	16	0.116712	0.251648	0	0.165717	0.07429	0.0304711	0.0313205	0.152722	0.0674126	0.146894	0.0558153	0.391454
ENSMUSG00000059482	392.981	391.136	0.0075981	0.93238	0.98162	2610301B20Rik	chr4	+	10874498	10899425	2116	protein_coding	RIKEN_cDNA_2610301B20_gene	437	416	398	214	332	386	408	336	364	414	640	474	9.97284	10.2348	9.95432	5.54745	9.64541	9.19937	9.99474	8.02701	9.5961	9.51299	9.31311	9.0703
ENSMUSG00000066000	83.8241	94.6628	-0.11762	0.29024	0.73015	2610305D13Rik	chr4	-	147611937	147642513	2594	protein_coding	RIKEN_cDNA_2610305D13_gene	90	98	82	44	78	72	107	75	90	102	178	90	1.67543	1.96679	1.67297	0.930418	1.84851	1.39975	2.13816	1.46158	1.93545	1.91189	2.11291	1.40486
ENSMUSG00000085936	92.2812	97.9911	-0.065285	0.52519	0.83456	2610307P16Rik	chr13	-	28460034	28885620	1870	processed_transcript	RIKEN_cDNA_2610307P16_gene	113	80	95	74	59	91	112	82	85	89	179	121	2.91803	2.22715	2.6886	2.17063	1.93958	2.45407	3.10459	2.21668	2.53563	2.31409	2.94742	2.62001
ENSMUSG00000097040	0.169202	0.16162	0.0016335	0.92947	NA	2610316D01Rik	chr3	-	45280440	45378260	922	lincRNA	RIKEN_cDNA_2610316D01_gene	0	0	0	0	0	1	0	0	0	1	0	0	0	0	0	0	0	0.054696	0	0	0	0.0527353	0	0
ENSMUSG00000049916	5.8489	5.83539	-0.0018246	0.98444	NA	2610318N02Rik	chr16	-	17113399	17125106	1265	protein_coding	RIKEN_cDNA_2610318N02_gene	7	5	7	6	4	3	11	2	5	5	13	4	0.267215	0.20577	0.292854	0.260169	0.194387	0.119596	0.450743	0.0799226	0.22049	0.192182	0.316434	0.128035
ENSMUSG00000010277	5178.12	5089.93	0.024312	0.57316	0.85558	2610507B11Rik	chr11	+	78261752	78290623	7443	protein_coding	RIKEN_cDNA_2610507B11_gene	5392	5136	4977	3758	4121	5197	5085	4903	4622	5174	8118	6361	34.9828	35.9235	35.3886	27.6952	34.0371	35.2121	35.4136	33.3	34.641	33.7995	33.5839	34.6048
ENSMUSG00000085882	590.007	649.35	-0.12356	0.072581	0.55575	2610507I01Rik	chr11	-	59199836	59202385	1360	processed_transcript	RIKEN_cDNA_2610507I01_gene	614	553	547	392	510	643	614	689	580	697	1010	765	21.8013	21.1684	21.2859	15.8104	23.0531	23.8429	23.4022	25.6101	23.7902	24.9188	22.8672	22.7762
ENSMUSG00000092486	38.3434	35.0887	0.056204	0.63633	0.87876	2610524H06Rik	chr5	-	114821935	114823468	947	protein_coding	RIKEN_cDNA_2610524H06_gene	36	40	28	46	26	32	38	42	18	38	72	34	1.83572	2.19893	1.56478	2.66442	1.6878	1.70407	2.07999	2.24197	1.06031	1.95104	2.34106	1.45374
ENSMUSG00000096001	1.53265	1.90564	-0.017577	0.73508	NA	2610528A11Rik	chr14	-	37102140	37114022	754	protein_coding	RIKEN_cDNA_2610528A11_gene	3	0	0	3	2	0	6	1	0	1	4	1	0.192133	0	0	0.218246	0.163064	0	0.412484	0.0670439	0	0.0644854	0.16335	0.0537017
ENSMUSG00000028536	151.117	138.05	0.07835	0.49507	0.82441	2610528J11Rik	chr4	+	118526999	118530228	958	protein_coding	RIKEN_cDNA_2610528J11_gene	132	128	131	197	126	96	138	155	114	126	209	186	6.65367	6.95578	7.23685	11.2797	8.08543	5.0535	7.46691	8.17893	6.63817	6.39495	6.71755	7.86152
ENSMUSG00000097334	14.7443	17.0656	-0.088738	0.4479	0.8026	2700012I20Rik	chr9	-	57075216	57076013	684	lincRNA	RIKEN_cDNA_2700012I20_gene	19	14	9	12	14	13	16	16	20	11	32	21	1.34138	1.06555	0.696355	0.962322	1.25826	0.95846	1.21253	1.18248	1.63111	0.781932	1.44054	1.24315
ENSMUSG00000097731	3.89425	2.20264	0.054675	0.36335	NA	2700016F22Rik	chr4	-	139376549	139380379	3605	lincRNA	RIKEN_cDNA_2700016F22_gene	1	0	1	9	3	6	2	2	1	7	2	0	0.0133952	0	0.0146804	0.136941	0.0511581	0.083933	0.0287576	0.028045	0.015474	0.0944116	0.0170826	0
ENSMUSG00000038005	349.451	341.526	0.030798	0.67886	0.89589	2700029M09Rik	chr8	+	60890418	60907580	1191	protein_coding	RIKEN_cDNA_2700029M09_gene	387	346	320	232	307	338	339	318	295	369	526	452	15.6911	15.124	14.2194	10.6849	15.8462	14.3117	14.7542	13.4973	13.8172	15.0642	13.5989	15.3669
ENSMUSG00000086328	22.2517	22.7436	-0.0098165	0.93346	0.98179	2700033N17Rik	chr2	-	116066218	116067444	721	lincRNA	RIKEN_cDNA_2700033N17_gene	30	21	31	12	13	18	28	14	25	15	42	31	2.00927	1.5163	2.27547	0.912938	1.10842	1.25899	2.01303	0.981574	1.93426	1.01155	1.79368	1.74095
ENSMUSG00000097180	26.2286	28.2042	-0.063264	0.5944	0.86255	2700038G22Rik	chr5	+	23850597	23854924	1261	lincRNA	RIKEN_cDNA_2700038G22_gene	27	18	27	21	23	28	18	34	24	23	55	41	1.03395	0.74312	1.13316	0.913481	1.12127	1.11977	0.73992	1.36299	1.06171	0.88684	1.34301	1.31652
ENSMUSG00000041789	13.0393	8.00737	0.19457	0.071766	0.5519	2700046A07Rik	chr18	-	62751674	62756347	2101	lincRNA	RIKEN_cDNA_2700046A07_gene	11	7	11	8	17	17	5	6	5	12	16	12	0.252825	0.17345	0.277084	0.208862	0.497417	0.408046	0.123359	0.144363	0.132756	0.277707	0.23449	0.231267
ENSMUSG00000097787	21.5517	23.5606	-0.0562	0.63595	0.87851	2700046G09Rik	chr19	+	32389216	32391184	1641	lincRNA	RIKEN_cDNA_2700046G09_gene	27	14	21	16	19	22	16	33	26	20	37	25	0.794526	0.444141	0.677259	0.534819	0.711776	0.676084	0.505404	1.01657	0.88384	0.592589	0.694262	0.616865
ENSMUSG00000034601	241.267	268.117	-0.12507	0.13104	0.6396	2700049A03Rik	chr12	+	71136848	71243303	5763	protein_coding	RIKEN_cDNA_2700049A03_gene	273	248	248	163	166	243	287	279	245	253	428	306	2.28753	2.24029	2.27744	1.55144	1.77075	2.1264	2.58143	2.44729	2.37152	2.13454	2.28679	2.14997
ENSMUSG00000021807	1192.47	1206.23	-0.014709	0.8159	0.94562	2700060E02Rik	chr14	-	19811402	19823823	1510	protein_coding	RIKEN_cDNA_2700060E02_gene	1343	1140	1146	796	988	1186	1139	1250	995	1310	1975	1480	42.9489	39.3033	40.1654	28.9156	40.2233	39.609	39.0998	41.8469	36.7583	42.182	40.2736	39.6866
ENSMUSG00000024273	149.702	165.932	-0.1225	0.16987	0.67151	2700062C07Rik	chr18	+	24470861	24477765	1040	protein_coding	RIKEN_cDNA_2700062C07_gene	168	117	158	108	114	164	164	158	150	155	282	216	7.80062	5.85672	8.04022	5.69621	6.7386	7.95238	8.17406	7.67987	8.04576	7.24654	8.34922	8.40968
ENSMUSG00000086172	1.36219	0.890211	0.02277	0.62864	NA	2700068H02Rik	chr4	-	106554669	106557897	1872	antisense	RIKEN_cDNA_2700068H02_gene	2	0	0	1	4	0	0	1	1	1	1	2	0.0515914	0	0	0.0293015	0.131357	0	0	0.0270038	0.0297991	0.0259733	0.0164484	0.0432597
ENSMUSG00000053080	1557.54	1559.88	-0.002602	0.9779	0.99386	2700081O15Rik	chr19	+	7417625	7425904	4989	protein_coding	RIKEN_cDNA_2700081O15_gene	1417	1275	1371	1742	1145	1513	1440	1486	1382	1535	2684	2079	13.7154	13.3045	14.5435	19.1527	14.1088	15.2937	14.9615	15.0569	15.4527	14.9599	16.5653	16.8733
ENSMUSG00000072704	1706.48	1791.14	-0.05747	0.52357	0.8345	2700089E24Rik	chr6	+	133105239	133110899	2512	protein_coding	RIKEN_cDNA_2700089E24_gene	1686	1822	1680	909	1607	1732	1683	1811	1677	1809	2970	2126	32.4109	37.7599	35.3943	19.849	39.3273	34.7708	34.729	36.4443	37.2411	35.0148	36.4055	34.2691
ENSMUSG00000076437	392.055	368.965	0.06488	0.51963	0.83347	2700094K13Rik	chr2	-	84669215	84670770	783	protein_coding	RIKEN_cDNA_2700094K13_gene	361	339	325	462	295	341	355	407	305	382	587	448	22.2638	22.5393	21.9667	32.365	23.1611	21.9624	23.5014	26.2762	21.7294	23.7211	23.0838	23.1673
ENSMUSG00000062198	263.575	283.765	-0.088939	0.26973	0.71851	2700097O09Rik	chr12	-	55045661	55080110	4110	protein_coding	RIKEN_cDNA_2700097O09_gene	290	248	271	165	207	282	299	271	251	297	479	317	3.40729	3.14131	3.48957	2.2021	3.09618	3.46014	3.771	3.33317	3.40676	3.51356	3.58859	3.12303
ENSMUSG00000098090	28.4946	22.8326	0.14507	0.22059	0.69256	2700099C18Rik	chr17	+	94750100	94775132	1333	pseudogene	RIKEN_cDNA_2700099C18_gene	25	37	42	15	16	24	25	24	14	23	44	27	0.905655	1.44502	1.66749	0.617244	0.737884	0.907962	0.972158	0.910147	0.585878	0.838938	1.01637	0.820149
ENSMUSG00000087497	145.571	145.953	0.0030583	0.97339	0.99247	2810001G20Rik	chr11	+	64079484	64083259	959	antisense	RIKEN_cDNA_2810001G20_gene	157	128	143	115	111	149	124	145	165	148	215	174	7.90558	6.94853	7.89154	6.57771	7.11545	7.83528	6.7024	7.64328	9.59786	7.5037	6.9032	7.34666
ENSMUSG00000045464	117.273	125.805	-0.078747	0.41673	0.7914	2810002D19Rik	chr2	+	94406151	94411682	2040	processed_transcript	RIKEN_cDNA_2810002D19_gene	122	124	108	72	118	101	127	116	119	130	194	158	2.8879	3.16441	2.8018	1.93597	3.5559	2.49677	3.22701	2.87447	3.25406	3.09846	2.92821	3.13607
ENSMUSG00000031984	276.275	317.14	-0.17003	0.03134	0.43621	2810004N23Rik	chr8	-	124839355	124863029	1382	protein_coding	RIKEN_cDNA_2810004N23_gene	297	248	240	213	226	299	313	289	339	318	473	382	10.3777	9.34212	9.19067	8.45409	10.0531	10.9106	11.7399	10.5711	13.6836	11.188	10.5386	11.1922
ENSMUSG00000047635	162.508	164.43	-0.016324	0.84554	0.95436	2810006K23Rik	chr5	+	124328089	124341844	1677	protein_coding	RIKEN_cDNA_2810006K23_gene	179	143	148	127	135	163	168	148	139	169	263	225	5.15434	4.4392	4.6706	4.154	4.94879	4.90164	5.19282	4.46128	4.62371	4.89989	4.82895	5.43261
ENSMUSG00000086859	507.047	529.676	-0.058319	0.47179	0.81259	2810008D09Rik	chr11	+	117076790	117078955	2153	lincRNA	RIKEN_cDNA_2810008D09_gene	533	423	465	477	398	480	507	519	414	507	956	724	11.9546	10.2282	11.4302	12.1526	11.3642	11.243	12.2065	12.1858	10.7267	11.4498	13.6724	13.6161
ENSMUSG00000020491	167.625	182.167	-0.084537	0.39901	0.78228	2810021J22Rik	chr11	+	58867216	58883288	3866	protein_coding	RIKEN_cDNA_2810021J22_gene	212	163	165	90	132	174	168	179	192	194	243	230	2.64805	2.19496	2.25874	1.27696	2.09899	2.26973	2.25255	2.34057	2.77044	2.4399	1.93542	2.40893
ENSMUSG00000049881	612.971	631.887	-0.04178	0.59841	0.86375	2810025M15Rik	chr1	+	157412352	157420236	1194	pseudogene	RIKEN_cDNA_2810025M15_gene	631	562	508	554	518	580	529	592	528	695	1161	824	25.5198	24.5038	22.5166	25.4508	26.67	24.4969	22.9656	25.0638	24.6683	28.3017	29.9404	27.9436
ENSMUSG00000096995	36.5727	39.0913	-0.046442	0.69533	0.90208	2810029C07Rik	chr12	-	111572321	111574402	1950	lincRNA	RIKEN_cDNA_2810029C07_gene	46	37	42	19	29	31	46	24	30	56	56	50	1.13914	0.987799	1.13988	0.534459	0.914243	0.801703	1.22279	0.622167	0.858214	1.39632	0.884268	1.03823
ENSMUSG00000037735	15.0883	8.52536	0.26389	0.018623	0.35062	2810032G03Rik	chr12	+	5375870	5416631	2514	lincRNA	RIKEN_cDNA_2810032G03_gene	9	16	16	16	14	10	8	8	6	9	13	14	0.172874	0.331327	0.336821	0.3491	0.342343	0.200596	0.16495	0.160863	0.133136	0.174064	0.159224	0.225487
ENSMUSG00000099034	69.2473	76.2562	-0.092179	0.4022	0.78303	2810039B14Rik	chr15	+	75642129	75653643	2796	pseudogene	RIKEN_cDNA_2810039B14_gene	63	73	67	52	64	60	76	59	81	100	104	84	1.08807	1.35921	1.26818	1.02014	1.40715	1.08218	1.40898	1.06671	1.61606	1.73898	1.14532	1.21647
ENSMUSG00000092574	0.335758	1.17303	-0.040646	0.27941	NA	2810047C21Rik1	chr7	-	8086387	8092838	915	pseudogene	RIKEN_cDNA_2810047C21_gene_1	1	0	1	0	0	0	0	2	0	2	5	0	0.0527754	0	0.0578393	0	0	0	0	0.110494	0	0.106277	0.168259	0
ENSMUSG00000090386	142.582	138.064	0.037716	0.7014	0.90414	2810055G20Rik	chr16	+	77236317	77691403	3422	processed_transcript	Mir99a_and_Mirlet7c-1_host_gene_(non-protein_coding)	147	137	145	87	118	156	166	129	109	142	246	143	2.07439	2.08421	2.2425	1.39455	2.11983	2.29896	2.51452	1.90564	1.77687	2.01763	2.21353	1.69206
ENSMUSG00000028060	1580.22	1695.23	-0.094326	0.097045	0.59387	2810403A07Rik	chr3	+	88685794	88712933	2999	protein_coding	RIKEN_cDNA_2810403A07_gene	1787	1471	1491	1117	1273	1601	1697	1546	1570	1820	2812	1984	28.7741	25.5351	26.3115	20.4302	26.0946	26.9216	29.3314	26.0593	29.2033	29.5072	28.8715	26.787
ENSMUSG00000086629	45.3979	46.8774	-0.026377	0.82055	0.9468	2810403D21Rik	chrX	+	108834478	108974906	3347	processed_transcript	RIKEN_cDNA_2810403D21_gene	44	46	53	34	39	33	67	44	36	45	73	48	0.634819	0.71549	0.838039	0.55721	0.71632	0.497216	1.03764	0.66455	0.600006	0.653716	0.67158	0.58069
ENSMUSG00000085329	0.825751	0.965927	-0.003632	0.92425	NA	2810404F17Rik	chr16	-	95806029	95808317	1704	lincRNA	RIKEN_cDNA_2810404F17_gene	2	0	0	0	0	3	0	0	2	2	0	2	0.0566778	0	0	0	0	0.0887847	0	0	0.0654741	0.057068	0	0.0475247
ENSMUSG00000055972	8.54338	11.7119	-0.10164	0.31841	NA	2810407A14Rik	chr16	+	87784075	87839293	2172	lincRNA	RIKEN_cDNA_2810407A14_gene	14	6	11	3	8	6	12	13	15	15	18	3	0.311258	0.143811	0.268026	0.0757629	0.226427	0.139309	0.286384	0.302562	0.385248	0.335787	0.255178	0.0559269
ENSMUSG00000018570	33.9321	28.416	0.13349	0.2584	0.71299	2810408A11Rik	chr11	-	69897352	69900987	2223	protein_coding	RIKEN_cDNA_2810408A11_gene	42	27	39	26	24	30	21	25	24	28	59	41	0.912353	0.632304	0.928473	0.641548	0.663697	0.680563	0.489674	0.568501	0.602256	0.612422	0.817227	0.746798
ENSMUSG00000087213	0.730244	1.19828	-0.020814	0.60805	NA	2810408I11Rik	chr1	-	64679871	64690659	1505	processed_transcript	RIKEN_cDNA_2810408I11_gene	0	0	2	0	1	1	0	0	1	5	2	0	0	0	0.0703295	0	0.0408471	0.0335081	0	0	0.0370657	0.161535	0.0409189	0
ENSMUSG00000039725	376.887	387.812	-0.036157	0.70879	0.90586	2810408M09Rik	chr2	-	165490110	165493324	1880	protein_coding	RIKEN_cDNA_2810408M09_gene	350	362	294	415	288	338	354	376	328	373	677	538	8.99007	10.0243	8.27625	12.1084	9.41744	9.06662	9.76051	10.1102	9.73252	9.6468	11.0882	11.5873
ENSMUSG00000075389	275.581	279.32	-0.015676	0.86705	0.96037	2810410L24Rik	chr11	-	120185400	120189852	2615	processed_transcript	RIKEN_cDNA_2810410L24_gene	342	245	236	257	219	213	317	271	240	298	445	301	6.31549	4.87749	4.77622	5.39085	5.14838	4.10766	6.28369	5.23875	5.11975	5.54086	5.23985	4.66073
ENSMUSG00000040204	85.8011	77.1049	0.10075	0.37608	0.76969	2810417H13Rik	chr9	+	65890237	65903266	2530	protein_coding	RIKEN_cDNA_2810417H13_gene	73	77	89	50	94	87	56	80	72	101	98	105	1.39333	1.58443	1.86172	1.08404	2.28405	1.73414	1.14735	1.59845	1.58753	1.94103	1.19271	1.68046
ENSMUSG00000097811	1.53177	2.82557	-0.059608	0.34465	NA	2810425M01Rik	chr10	+	77486664	77516430	1850	lincRNA	RIKEN_cDNA_2810425M01_gene	5	2	1	0	1	0	2	2	4	3	1	6	0.130512	0.0562807	0.028607	0	0.0332297	0	0.0560384	0.0546498	0.120614	0.0788464	0.016644	0.131322
ENSMUSG00000058833	669.928	644.415	0.038477	0.71993	0.90935	2810428I15Rik	chr8	-	70504292	70506752	837	protein_coding	RIKEN_cDNA_2810428I15_gene	620	528	573	821	517	559	490	658	566	655	1112	916	35.77	32.8405	36.2304	53.8038	37.972	33.6801	30.3457	39.7403	37.7225	38.0494	40.9081	44.3128
ENSMUSG00000097709	7.27793	10.6379	-0.12691	0.2055	NA	2810429I04Rik	chr13	+	3478230	3501393	4769	lincRNA	RIKEN_cDNA_2810429I04_gene	5	4	13	9	1	8	8	12	9	14	23	7	0.0506286	0.0436651	0.144265	0.103517	0.0128905	0.0845959	0.0869541	0.127199	0.105275	0.142736	0.148502	0.0594333
ENSMUSG00000085766	17.7479	18.126	-0.015724	0.89301	0.9674	2810430I11Rik	chr2	-	27882925	27887052	3416	processed_transcript	RIKEN_cDNA_2810430I11_gene	11	12	15	20	14	24	17	13	18	23	25	25	0.155499	0.182879	0.23239	0.32115	0.251946	0.354307	0.257964	0.192378	0.293943	0.327373	0.225347	0.296334
ENSMUSG00000086283	89.9516	75.4175	0.18463	0.07011	0.5499	2810433D01Rik	chr11	-	102619796	102624416	1045	lincRNA	RIKEN_cDNA_2810433D01_gene	90	89	77	69	88	79	69	81	56	82	129	96	4.15891	4.43379	3.89959	3.62183	5.17684	3.81239	3.42263	3.91831	2.98938	3.81531	3.80105	3.71975
ENSMUSG00000090260	6.67314	2.86605	0.20373	0.022592	NA	2810442N19Rik	chr1	+	162004969	162016494	919	antisense	RIKEN_cDNA_2810442N19_gene	8	7	8	7	2	5	1	3	4	2	3	6	0.420366	0.396537	0.4607	0.417809	0.133787	0.274373	0.0564042	0.16502	0.242803	0.105815	0.100516	0.264359
ENSMUSG00000085030	18.611	18.1358	0.019692	0.86517	0.95922	2810455O05Rik	chr8	-	123838553	123840785	1691	antisense	RIKEN_cDNA_2810455O05_gene	14	25	21	13	11	19	26	25	12	11	24	22	0.399795	0.769658	0.657234	0.421692	0.399896	0.566626	0.796997	0.747355	0.395865	0.316287	0.437017	0.526791
ENSMUSG00000026227	24.9795	13.5252	0.36958	0.0016858	0.10247	2810459M11Rik	chr1	+	86045863	86055456	3331	protein_coding	RIKEN_cDNA_2810459M11_gene	26	31	16	27	14	23	16	12	8	14	25	18	0.376922	0.484494	0.254208	0.444615	0.258376	0.348209	0.248985	0.182111	0.133975	0.204355	0.231098	0.218805
ENSMUSG00000091475	16.8194	18.1654	-0.040454	0.71486	0.90779	2810468N07Rik	chr17	+	25570811	25575043	1349	processed_transcript	RIKEN_cDNA_2810468N07_gene	20	13	9	12	20	18	7	29	15	18	45	13	0.715931	0.501687	0.353081	0.487938	0.911415	0.672895	0.268976	1.08672	0.620281	0.648773	1.02714	0.390203
ENSMUSG00000032712	2671.39	2798.07	-0.06009	0.38831	0.77585	2810474O19Rik	chr6	+	149309414	149335663	6066	protein_coding	RIKEN_cDNA_2810474O19_gene	2928	2611	2591	1755	2109	2812	2976	2455	2648	2668	4655	3486	23.3089	22.4082	22.6052	15.8698	21.3733	23.3776	25.4307	20.4588	24.3514	21.3853	23.6291	23.2693
ENSMUSG00000043833	113.023	120.901	-0.059879	0.59807	0.86375	2900005J15Rik	chr5	+	25100983	25110109	2025	processed_transcript	RIKEN_cDNA_2900005J15_gene	131	141	117	43	78	126	117	114	107	121	226	140	3.12391	3.6249	3.05777	1.16477	2.36792	3.13785	2.99494	2.84584	2.9476	2.90531	3.43648	2.79938
ENSMUSG00000044117	0.718324	0.407749	0.014837	0.65606	NA	2900011O08Rik	chr16	+	13986604	14101500	2394	protein_coding	RIKEN_cDNA_2900011O08_gene	1	0	1	1	0	1	0	0	0	0	0	3	0.0201711	0	0.0221065	0.0229124	0	0.021065	0	0	0	0	0	0.0507407
ENSMUSG00000051339	2020.57	1860.76	0.088678	0.38866	0.77585	2900026A02Rik	chr5	-	113086323	113163351	5876	protein_coding	RIKEN_cDNA_2900026A02_gene	1775	1662	1682	2445	1568	1780	1776	1594	1723	1899	3129	2501	14.5871	14.7248	15.1492	22.824	16.4045	15.2765	15.6671	13.7131	16.3573	15.7136	16.3966	17.2342
ENSMUSG00000054418	9.75379	9.4826	0.010158	0.92246	NA	2900041M22Rik	chr11	+	117611247	117613857	1784	processed_transcript	RIKEN_cDNA_2900041M22_gene	10	15	5	7	7	10	12	4	12	9	22	6	0.270681	0.437722	0.148327	0.215228	0.241213	0.282678	0.348669	0.113343	0.375228	0.24529	0.379715	0.136181
ENSMUSG00000043993	222.27	214.775	0.043543	0.6126	0.86883	2900052L18Rik	chr11	-	120229802	120231585	1588	processed_transcript	RIKEN_cDNA_2900052L18_gene	270	218	211	168	140	229	188	204	200	223	376	268	8.21044	7.14673	7.03195	5.80302	5.41971	7.2723	6.1367	6.49397	7.02568	6.82789	7.29068	6.8335
ENSMUSG00000071860	1.02886	0.542461	0.019976	0.54761	NA	2900055J20Rik	chr18	+	40256962	40257684	723	protein_coding	RIKEN_cDNA_2900055J20_gene	0	2	0	0	0	4	1	0	2	0	0	0	0	0.14401	0	0	0	0.279003	0.071695	0	0.154312	0	0	0
ENSMUSG00000087018	1.37782	0.508667	0.035729	0.3468	NA	2900072N19Rik	chr2	-	92054989	92059369	806	lincRNA	RIKEN_cDNA_2900072N19_gene	0	0	3	3	1	0	0	0	1	2	0	0	0	0	0.196984	0.204165	0.0762716	0	0	0	0.0692108	0.12065	0	0
ENSMUSG00000097277	216.419	251.915	-0.1573	0.13407	0.64298	2900076A07Rik	chr7	+	81523550	81531498	914	lincRNA	RIKEN_cDNA_2900076A07_gene	256	222	217	101	200	208	248	230	244	314	360	277	13.5253	12.6447	12.5649	6.06137	13.4518	11.4763	14.0648	12.7207	14.892	16.7038	12.1279	12.2714
ENSMUSG00000087484	147.718	148.527	-0.0071862	0.93909	0.98301	2900089D17Rik	chr5	-	144241690	144256186	2475	processed_transcript	RIKEN_cDNA_2900089D17_gene	134	153	142	105	124	155	146	118	144	147	233	215	2.61446	3.21824	3.03639	2.32707	3.07996	3.15823	3.05777	2.41011	3.24561	2.88785	2.89875	3.5174
ENSMUSG00000070282	55.3747	54.725	0.016625	0.88082	0.96459	3000002C10Rik	chr9	-	109827943	109832706	3977	pseudogene	RIKEN_cDNA_3000002C10_gene	66	58	39	45	37	62	52	48	51	62	81	73	0.801385	0.759231	0.518983	0.620658	0.571932	0.786181	0.677758	0.610121	0.715358	0.757999	0.627133	0.743235
ENSMUSG00000084885	4.09648	8.25438	-0.20411	0.035639	NA	3010001F23Rik	chrX	+	152368573	152416698	876	processed_transcript	RIKEN_cDNA_3010001F23_gene	3	3	2	4	5	5	8	12	7	10	7	9	0.165375	0.178287	0.120829	0.250467	0.350884	0.287841	0.473383	0.69248	0.445762	0.555045	0.246051	0.416004
ENSMUSG00000085355	26.2242	20.3424	0.15729	0.18403	0.67599	3010003L21Rik	chr6	+	148944867	148947129	1747	lincRNA	RIKEN_cDNA_3010003L21_gene	25	24	17	28	24	24	28	13	11	24	34	29	0.691035	0.715187	0.514992	0.879145	0.844533	0.692795	0.830792	0.376167	0.351244	0.66796	0.599262	0.672147
ENSMUSG00000020381	26.5646	22.0101	0.12644	0.28496	0.72806	3010026O09Rik	chr11	+	50174444	50200115	1142	protein_coding	RIKEN_cDNA_3010026O09_gene	39	29	16	27	15	21	21	32	17	23	32	21	1.64912	1.32201	0.741477	1.29686	0.807464	0.927342	0.953192	1.41649	0.830409	0.979251	0.862808	0.744581
ENSMUSG00000079737	49.5831	42.0074	0.13643	0.24837	0.70706	3110001I22Rik	chr16	+	13671929	13678405	1722	protein_coding	RIKEN_cDNA_3110001I22_gene	53	56	37	39	49	37	32	48	59	32	63	43	1.48626	1.693	1.13714	1.2423	1.74929	1.08357	0.963261	1.40909	1.9113	0.903544	1.12652	1.0111
ENSMUSG00000024410	683.154	704.208	-0.040733	0.52483	0.8345	3110002H16Rik	chr18	+	12168717	12189997	3776	protein_coding	RIKEN_cDNA_3110002H16_gene	677	709	641	519	535	683	756	666	599	724	1209	810	8.65784	9.77498	8.98401	7.5393	8.71004	9.12169	10.3781	8.91605	8.8492	9.32264	9.85881	8.68584
ENSMUSG00000079450	76.693	86.8321	-0.10546	0.36006	0.76143	3110007F17Rik	chrX	+	123103495	123188795	3301	protein_coding	RIKEN_cDNA_3110007F17_gene	91	92	69	28	60	91	86	96	85	78	149	90	1.33122	1.45092	1.10624	0.465273	1.11739	1.39022	1.35046	1.47013	1.43642	1.1489	1.38986	1.10397
ENSMUSG00000026388	31.5553	31.4685	-0.0034156	0.97694	0.99384	3110009E18Rik	chr1	+	120121187	120188189	1007	protein_coding	RIKEN_cDNA_3110009E18_gene	32	30	33	30	26	21	41	32	22	28	54	36	1.53452	1.55093	1.73432	1.63413	1.58724	1.05166	2.11048	1.60639	1.21872	1.35195	1.65118	1.44754
ENSMUSG00000050604	10.3054	9.31964	0.041068	0.70661	NA	3110021A11Rik	chr6	+	119848193	119849013	821	protein_coding	RIKEN_cDNA_3110021A11_gene	7	10	15	9	4	12	7	11	7	9	17	13	0.411726	0.634101	0.966924	0.601305	0.299513	0.737097	0.441959	0.677298	0.475624	0.533006	0.637582	0.641149
ENSMUSG00000094958	8.2243	8.56592	-0.011058	0.91071	NA	3110021N24Rik	chr4	+	108719649	108781904	1812	protein_coding	RIKEN_cDNA_3110021N24_gene	13	5	8	3	9	8	15	11	3	8	17	4	0.346448	0.143653	0.233655	0.0908152	0.305339	0.222648	0.429102	0.306877	0.0923575	0.214666	0.288882	0.0893842
ENSMUSG00000067879	12.8825	13.2391	-0.010846	0.91963	0.97775	3110035E14Rik	chr1	+	9601199	9627143	3256	protein_coding	RIKEN_cDNA_3110035E14_gene	15	12	10	14	2	19	17	7	12	16	29	10	0.222464	0.191866	0.16254	0.235852	0.037761	0.294277	0.27064	0.108679	0.205592	0.238929	0.274248	0.124358
ENSMUSG00000025102	179.881	191.726	-0.080549	0.39559	0.78042	3110040N11Rik	chr7	-	81782182	81789478	887	protein_coding	RIKEN_cDNA_3110040N11_gene	187	170	164	147	162	155	138	200	155	211	355	258	10.1805	9.97762	9.78508	9.09053	11.2277	8.81241	8.0646	11.3982	9.74804	11.5662	12.3235	11.7776
ENSMUSG00000028300	319.082	336.545	-0.06525	0.38961	0.77613	3110043O21Rik	chr4	-	35191285	35226175	3413	protein_coding	RIKEN_cDNA_3110043O21_gene	346	313	300	212	274	318	365	301	297	370	523	402	4.89545	4.7743	4.65189	3.40718	4.93529	4.6987	5.5435	4.45821	4.85433	5.27106	4.71841	4.76924
ENSMUSG00000097503	8.09012	10.7826	-0.076655	0.41681	NA	3110045C21Rik	chr1	+	169969409	169972395	1134	lincRNA	RIKEN_cDNA_3110045C21_gene	6	13	9	2	12	2	17	10	16	7	11	7	0.2555	0.596804	0.420023	0.0967414	0.650529	0.0889413	0.777075	0.445777	0.787075	0.300136	0.298683	0.249945
ENSMUSG00000035868	88.2106	91.7605	-0.045152	0.6555	0.88766	3110052M02Rik	chr17	+	21657582	21662540	1383	protein_coding	RIKEN_cDNA_3110052M02_gene	100	84	89	59	73	83	74	89	73	107	149	132	3.49165	3.16198	3.40574	2.34005	3.24488	3.02651	2.77355	3.25311	2.94449	3.76179	3.31737	3.86466
ENSMUSG00000085642	74.8535	76.9438	-0.032416	0.76443	0.92677	3110053B16Rik	chr12	-	20874125	20921262	2004	pseudogene	RIKEN_cDNA_3110053B16_gene	101	60	57	55	71	69	76	79	57	74	137	103	2.43375	1.55867	1.50529	1.50543	2.178	1.73635	1.96582	1.99278	1.58667	1.79542	2.10501	2.08113
ENSMUSG00000085622	233.681	243.773	-0.043575	0.63774	0.87905	3110056K07Rik	chr12	-	70991615	71015832	1063	antisense	RIKEN_cDNA_3110056K07_gene	225	256	244	139	181	251	251	257	242	248	344	273	10.2212	12.5374	12.1479	7.17261	10.4675	11.9077	12.2396	12.2217	12.6996	11.3436	9.9645	10.3989
ENSMUSG00000037818	224.929	217.973	0.04125	0.66653	0.89219	3110057O12Rik	chr3	+	40846970	40938138	4455	protein_coding	RIKEN_cDNA_3110057O12_gene	276	254	225	133	167	198	234	226	210	197	338	252	2.99167	2.96816	2.67288	1.63757	2.30445	2.24132	2.72267	2.56443	2.62955	2.15006	2.33614	2.2904
ENSMUSG00000046806	156.282	166.709	-0.072831	0.47378	0.81406	3110062M04Rik	chr6	-	34871771	34878060	3681	protein_coding	RIKEN_cDNA_3110062M04_gene	173	115	138	157	120	152	133	182	155	158	247	247	2.26952	1.62642	1.98407	2.33953	2.00407	2.0824	1.87289	2.4994	2.34896	2.08701	2.06615	2.717
ENSMUSG00000081187	6.61328	6.84065	-0.0078088	0.93613	NA	3110067C02Rik	chrX	+	150463726	150466156	2117	pseudogene	RIKEN_cDNA_3110067C02_gene	12	5	8	6	3	3	6	11	3	9	11	6	0.273724	0.122956	0.199992	0.155463	0.0871161	0.071464	0.146912	0.262665	0.0790514	0.206706	0.159993	0.11476
ENSMUSG00000074635	6.54691	9.7596	-0.1511	0.15027	NA	3110070M22Rik	chr13	-	119487261	119488383	1123	protein_coding	RIKEN_cDNA_3110070M22_gene	4	6	10	6	3	7	12	9	10	8	19	8	0.172002	0.278146	0.471264	0.293067	0.164225	0.314344	0.553897	0.405129	0.49674	0.346372	0.52096	0.288449
ENSMUSG00000026258	1.12076	2.02546	-0.047201	0.38614	NA	3110079O15Rik	chr1	+	87470271	87475482	557	protein_coding	RIKEN_cDNA_3110079O15_gene	0	2	2	0	2	0	0	1	4	1	4	4	0	0.186929	0.190029	0	0.220736	0	0	0.090756	0.400603	0.0872926	0.221124	0.29078
ENSMUSG00000053553	262.778	220.124	0.21082	0.019404	0.35745	3110082I17Rik	chr5	-	139359739	139460502	1429	protein_coding	RIKEN_cDNA_3110082I17_gene	305	238	263	239	179	223	188	215	229	204	365	285	10.3067	8.67054	9.74019	9.17405	7.7005	7.86972	6.8195	7.60565	8.93948	6.94113	7.86486	8.07554
ENSMUSG00000097303	5.95511	8.80138	-0.096649	0.29062	NA	3110083C13Rik	chr14	+	57999323	58003695	856	lincRNA	RIKEN_cDNA_3110083C13_gene	3	7	7	3	0	14	9	8	4	13	10	15	0.169239	0.425722	0.432781	0.19224	0	0.824785	0.544999	0.47244	0.260673	0.738418	0.359713	0.709539
ENSMUSG00000073590	98.8841	99.7417	-0.0041303	0.96912	0.99092	3222401L13Rik	chr18	+	37655907	37658737	2831	protein_coding	RIKEN_cDNA_3222401L13_gene	117	83	116	52	72	113	87	90	93	107	158	139	1.99572	1.5263	2.16851	1.00753	1.56347	2.01291	1.59297	1.60706	1.83253	1.83771	1.71849	1.98808
ENSMUSG00000033731	207.194	259.7	-0.2746	0.0015911	0.10002	3300002A11Rik	chr12	+	99341154	99361827	654	antisense	RIKEN_cDNA_3300002A11_gene	249	185	207	167	155	181	209	246	248	296	459	305	18.3855	14.7264	16.7508	14.0066	14.5697	13.9569	16.5652	19.0146	21.1535	22.0063	21.6105	18.8834
ENSMUSG00000063364	28.8868	27.4544	0.046349	0.69659	0.90266	3300002I08Rik	chr2	-	150310935	150362765	1410	protein_coding	RIKEN_cDNA_3300002I08_gene	42	22	26	14	20	39	37	26	21	30	42	27	1.43841	0.812279	0.975884	0.544633	0.871985	1.39486	1.36022	0.932147	0.830825	1.03451	0.917193	0.77536
ENSMUSG00000096965	26.7972	21.6912	0.13027	0.26486	0.71615	3300005D01Rik	chr17	+	5798657	5803240	1174	lincRNA	RIKEN_cDNA_3300005D01_gene	34	23	40	13	19	21	32	22	11	29	31	19	1.3985	1.01991	1.80317	0.607394	0.99491	0.902065	1.41289	0.947294	0.522677	1.20105	0.813063	0.655307
ENSMUSG00000071540	65.7035	65.1689	0.015957	0.88537	0.96511	3425401B19Rik	chr14	-	32659119	32685272	5547	protein_coding	RIKEN_cDNA_3425401B19_gene	70	69	77	47	53	46	68	67	70	65	91	69	0.609386	0.647579	0.734643	0.464767	0.587376	0.418202	0.635445	0.610586	0.703962	0.569754	0.505142	0.503674
ENSMUSG00000036242	123.919	125.297	-0.013861	0.88289	0.96511	3632451O06Rik	chr14	-	49681560	49783383	3223	protein_coding	RIKEN_cDNA_3632451O06_gene	128	136	124	80	102	115	115	136	106	127	227	141	1.9178	2.19675	2.03613	1.36152	1.94553	1.79939	1.84954	2.13309	1.83466	1.91591	2.16868	1.7714
ENSMUSG00000089759	8.66258	6.98623	0.072866	0.45216	NA	3632454L22Rik	chrX	-	135022734	135060336	2872	processed_transcript	RIKEN_cDNA_3632454L22_gene	15	7	4	4	7	12	7	9	3	12	4	10	0.252209	0.126886	0.0737088	0.0763961	0.149834	0.210709	0.12634	0.158412	0.0582701	0.203156	0.0428851	0.140986
ENSMUSG00000031125	16.8288	9.10177	0.16754	0.072597	0.55575	3830403N18Rik	chrX	+	56136572	56153498	1022	protein_coding	RIKEN_cDNA_3830403N18_gene	37	10	20	2	17	10	7	6	4	22	16	7	1.74825	0.50939	1.03567	0.107343	1.02258	0.493442	0.355038	0.296777	0.218332	1.04666	0.482058	0.277336
ENSMUSG00000033111	624.002	618.631	0.012174	0.89082	0.96697	3830406C13Rik	chr14	+	12284209	12303231	2477	protein_coding	RIKEN_cDNA_3830406C13_gene	729	612	622	329	530	651	571	618	574	671	975	747	14.212	12.8625	13.2895	7.2856	13.1537	13.2538	11.9492	12.6123	12.9269	13.1713	12.1202	12.2111
ENSMUSG00000071181	17.8276	20.2219	-0.053662	0.63546	0.87829	3830408C21Rik	chr13	+	107031963	107033673	1711	protein_coding	RIKEN_cDNA_3830408C21_gene	31	19	11	3	14	24	20	16	21	22	25	30	0.874912	0.578103	0.340241	0.096176	0.503009	0.707372	0.605909	0.472716	0.684665	0.62518	0.449905	0.709954
ENSMUSG00000038917	25.3215	29.3619	-0.11244	0.34278	0.75329	3930402G23Rik	chr8	-	10924427	10928457	2847	lincRNA	RIKEN_cDNA_3930402G23_gene	25	29	20	23	18	24	22	29	35	32	47	31	0.424039	0.530288	0.37178	0.443135	0.388672	0.425119	0.400555	0.514921	0.685788	0.546506	0.508324	0.440893
ENSMUSG00000064202	125.173	137.456	-0.096604	0.34211	0.75281	4430402I18Rik	chr19	-	28893042	28967800	2638	protein_coding	RIKEN_cDNA_4430402I18_gene	166	118	107	74	92	143	139	113	133	140	213	187	3.03869	2.32867	2.14661	1.53869	2.14393	2.73368	2.73129	2.16538	2.81246	2.58039	2.4862	2.87029
ENSMUSG00000075027	35.8372	30.6545	0.12439	0.29467	0.73418	4631405J19Rik	chr2	+	93027956	93044732	2909	processed_transcript	RIKEN_cDNA_4631405J19_gene	32	45	38	24	35	22	31	35	27	38	37	33	0.531201	0.805323	0.691328	0.452546	0.739644	0.381387	0.552389	0.608212	0.517761	0.635144	0.391641	0.459335
ENSMUSG00000097850	0.543429	0.297537	0.013327	0.68094	NA	4631405K08Rik	chr1	-	193507238	193509803	1741	lincRNA	RIKEN_cDNA_4631405K08_gene	1	0	1	0	1	0	0	0	0	1	0	1	0.0277367	0	0.030398	0	0.0353101	0	0	0	0	0.0279276	0	0.0232574
ENSMUSG00000042579	147.433	139.392	0.07228	0.44327	0.80127	4632404H12Rik	chr3	-	89767511	89773240	2791	protein_coding	RIKEN_cDNA_4632404H12_gene	168	152	129	88	117	166	147	151	122	133	208	171	2.90671	2.83521	2.4461	1.72949	2.57706	2.9994	2.73014	2.73494	2.43842	2.31699	2.29474	2.48082
ENSMUSG00000097561	14.0227	11.9976	0.068817	0.54797	0.84473	4632411P08Rik	chr5	+	29378699	29390488	3237	lincRNA	RIKEN_cDNA_4632411P08_gene	16	14	10	11	13	13	7	13	8	12	28	17	0.238688	0.225158	0.163494	0.1864	0.246887	0.202529	0.112094	0.203016	0.137866	0.180248	0.266346	0.21265
ENSMUSG00000048106	148.761	168.325	-0.11056	0.3349	0.75009	4632415L05Rik	chr3	+	19894886	19895962	1077	protein_coding	RIKEN_cDNA_4632415L05_gene	168	142	152	53	123	197	173	145	164	160	317	187	7.53263	6.86395	7.46916	2.69933	7.02082	9.22438	8.32641	6.80585	8.49449	7.22332	9.06304	7.03048
ENSMUSG00000074024	85.6477	96.8094	-0.12036	0.24403	0.7044	4632427E13Rik	chr7	-	92734166	92741468	6559	antisense	RIKEN_cDNA_4632427E13_gene	102	84	75	55	67	93	92	110	103	96	139	100	0.750958	0.66672	0.605157	0.45996	0.627965	0.715043	0.727072	0.847784	0.876009	0.711649	0.652541	0.617336
ENSMUSG00000097184	162.984	166.016	-0.017719	0.83924	0.95291	4632428C04Rik	chr16	+	30008667	30021430	2430	lincRNA	RIKEN_cDNA_4632428C04_gene	185	156	157	113	117	177	147	154	163	169	259	226	3.67636	3.3421	3.4193	2.55075	2.9599	3.67328	3.13573	3.20365	3.74189	3.38153	3.28189	3.76583
ENSMUSG00000020101	3035.85	2371.5	0.26547	0.01041	0.26986	4632428N05Rik	chr10	+	60346851	60372684	4846	protein_coding	RIKEN_cDNA_4632428N05_gene	3303	2820	2422	3463	1923	2647	2291	2570	2530	2086	3887	2501	32.9138	30.2947	26.4506	39.1981	24.3946	27.5459	24.5058	26.809	29.1237	20.9297	24.698	20.8973
ENSMUSG00000063757	12.1153	9.18581	0.12579	0.24787	0.70669	4632433K11Rik	chr7	+	5034118	5035246	1129	protein_coding	RIKEN_cDNA_4632433K11_gene	23	9	5	9	9	13	9	9	8	11	12	12	0.983755	0.415002	0.23438	0.437264	0.490057	0.580679	0.413215	0.402976	0.39528	0.47373	0.327279	0.430374
ENSMUSG00000030641	22.4029	15.9008	0.1967	0.093067	0.58695	4632434I11Rik	chr7	-	92857529	92874213	3349	protein_coding	DNA_damage-induced_apoptosis_suppressor	28	20	24	17	21	13	14	13	13	11	27	32	0.403734	0.310897	0.379263	0.278438	0.38548	0.195756	0.216691	0.196227	0.21654	0.159702	0.248244	0.386896
ENSMUSG00000046548	0.580107	0	0.019152	0.44377	NA	4731417B20Rik	chr5	-	136613702	136615328	1627	protein_coding	RIKEN_cDNA_4731417B20_gene	1	0	0	1	1	0	0	0	0	0	0	0	0.0296801	0	0	0.0337138	0.0377842	0	0	0	0	0	0	0
ENSMUSG00000097004	11.4016	10.6668	0.026957	0.78528	0.93461	4731419I09Rik	chr3	+	89337850	89347831	2820	lincRNA	RIKEN_cDNA_4731419I09_gene	6	16	19	9	4	9	21	12	11	4	11	9	0.102744	0.295374	0.356573	0.175061	0.0871985	0.160946	0.386009	0.215111	0.217597	0.0689673	0.120109	0.129227
ENSMUSG00000086943	12.0687	9.29572	0.11749	0.28972	0.73015	4732414G09Rik	chr11	-	73015856	73018841	2422	lincRNA	RIKEN_cDNA_4732414G09_gene	12	11	17	9	11	6	8	12	6	10	15	12	0.239254	0.23644	0.371466	0.203828	0.279201	0.124929	0.171215	0.250459	0.138193	0.200751	0.190699	0.200616
ENSMUSG00000097203	1.66052	0.532474	0.045179	0.25094	NA	4732419C18Rik	chr8	-	123744631	123754228	3038	lincRNA	RIKEN_cDNA_4732419C18_gene	6	1	3	0	0	0	0	0	2	1	0	0	0.095371	0.0171362	0.052261	0	0	0	0	0	0.0367241	0.0160046	0	0
ENSMUSG00000090031	32.5357	39.175	-0.11947	0.31459	0.74337	4732440D04Rik	chr1	-	6213293	6214590	413	antisense	RIKEN_cDNA_4732440D04_gene	54	32	33	8	25	33	38	34	44	37	65	45	6.31388	4.03368	4.22871	1.06252	3.72124	4.02949	4.76937	4.16159	5.94308	4.35596	4.84611	4.41186
ENSMUSG00000048699	0.477218	0.168954	0.010288	0.63918	NA	4732456N10Rik	chr15	-	101552356	101562950	2534	protein_coding	RIKEN_cDNA_4732456N10_gene	3	0	0	0	0	0	0	1	0	0	0	0	0.0571699	0	0	0	0	0	0	0.0199491	0	0	0	0
ENSMUSG00000097762	1.06925	0.526097	0.027929	0.48739	NA	4732463B04Rik	chr12	-	84039469	84053807	2932	lincRNA	RIKEN_cDNA_4732463B04_gene	3	0	1	0	2	0	0	0	1	0	2	1	0.0494095	0	0.0180501	0	0.0419338	0	0	0	0.0190259	0	0.0210037	0.01381
ENSMUSG00000053714	1.12744	3.37459	-0.10633	0.088028	NA	4732471J01Rik	chr7	+	25384805	25385573	438	protein_coding	RIKEN_cDNA_4732471J01_gene	2	0	0	3	0	1	5	1	6	3	6	1	0.2205	0	0	0.375701	0	0.115136	0.591729	0.115413	0.764163	0.333027	0.421801	0.0924453
ENSMUSG00000097488	110.575	109.507	0.015663	0.87809	0.96363	4732487G21Rik	chr12	-	86290761	86306006	2664	lincRNA	RIKEN_cDNA_4732487G21_gene	122	123	125	66	84	94	116	97	110	111	184	118	2.21146	2.40366	2.48325	1.35896	1.9384	1.77943	2.2571	1.84064	2.30339	2.02591	2.12674	1.79352
ENSMUSG00000085421	1.48648	1.16104	0.019203	0.70132	NA	4732490B19Rik	chr11	-	113203315	113209669	2446	lincRNA	RIKEN_cDNA_4732490B19_gene	5	1	1	0	0	2	0	3	1	1	3	0	0.0987112	0.0212836	0.0216365	0	0	0.0412344	0	0.0620005	0.0228062	0.0198781	0.0377655	0
ENSMUSG00000097350	27.3688	25.0953	0.069739	0.55718	0.84818	4732491K20Rik	chr17	+	12318885	12327250	3142	lincRNA	RIKEN_cDNA_4732491K20_gene	29	34	22	15	23	29	26	20	27	37	36	19	0.445702	0.563345	0.370562	0.261867	0.450008	0.465456	0.428938	0.321776	0.479365	0.572569	0.352798	0.244854
ENSMUSG00000097236	33.3774	42.7663	-0.19861	0.092359	0.58573	4831440E17Rik	chr5	+	25499067	25501541	1028	lincRNA	RIKEN_cDNA_4831440E17_gene	47	32	32	15	24	38	31	39	41	40	87	58	2.20779	1.62054	1.64741	0.800375	1.43521	1.86413	1.56313	1.91779	2.22485	1.8919	2.60589	2.28451
ENSMUSG00000024481	14.2042	12.2833	0.058486	0.5845	0.85998	4833403I15Rik	chr18	+	46850039	46905446	3219	protein_coding	RIKEN_cDNA_4833403I15_gene	21	17	11	5	12	14	17	16	8	4	31	10	0.31503	0.274935	0.180849	0.085201	0.22917	0.219328	0.273751	0.251263	0.138637	0.0604187	0.296532	0.125788
ENSMUSG00000097779	56.5572	54.0814	0.044451	0.70504	0.90472	4833407H14Rik	chr19	+	53460631	53462723	1485	lincRNA	RIKEN_cDNA_4833407H14_gene	90	50	53	34	37	54	69	51	48	56	96	43	2.92664	1.75285	1.88883	1.25588	1.5317	1.83381	2.40852	1.7361	1.80312	1.83356	1.99056	1.17247
ENSMUSG00000097697	9.03563	6.49096	0.10292	0.31012	NA	4833412C05Rik	chr7	-	67784725	67803496	896	lincRNA	RIKEN_cDNA_4833412C05_gene	7	7	3	12	10	9	4	8	4	8	13	8	0.377262	0.406716	0.177197	0.73463	0.686104	0.506549	0.231408	0.451349	0.249035	0.434125	0.446751	0.361527
ENSMUSG00000013562	2.57797	2.61026	0.00081102	0.99037	NA	4833413E03Rik	chr17	+	31557126	31559113	1092	protein_coding	RIKEN_cDNA_4833413E03_gene	5	2	0	0	2	6	2	2	2	5	6	1	0.221106	0.0953474	0	0	0.112591	0.277086	0.0949368	0.0925844	0.102168	0.222628	0.169184	0.0370797
ENSMUSG00000086015	5.73152	8.32015	-0.095326	0.30282	NA	4833417C18Rik	chr11	+	95858865	95861044	1269	processed_transcript	RIKEN_cDNA_4833417C18_gene	2	6	8	1	5	10	5	3	12	12	10	13	0.0761064	0.246145	0.333636	0.0432249	0.242218	0.397397	0.204238	0.119506	0.527508	0.459782	0.242644	0.414802
ENSMUSG00000085287	132.62	149.405	-0.12782	0.19221	0.68006	4833418N02Rik	chr17	-	87274886	87282814	1820	lincRNA	RIKEN_cDNA_4833418N02_gene	171	124	145	72	96	134	146	149	136	150	240	185	4.53709	3.54692	4.21639	2.16998	3.24263	3.71296	4.15823	4.13852	4.16847	4.0073	4.06041	4.11585
ENSMUSG00000052779	0.737728	0.88688	-0.0055059	0.86771	NA	4833418N17Rik	chr7	+	81992002	81992618	615	pseudogene	RIKEN_cDNA_4833418N17_gene	0	0	3	0	1	0	2	0	0	0	0	4	0	0	0.258161	0	0.0999593	0	0.168571	0	0	0	0	0.263356
ENSMUSG00000062822	853.374	874.094	-0.03001	0.69208	0.90117	4833420G17Rik	chr13	+	119462759	119486117	2574	protein_coding	RIKEN_cDNA_4833420G17_gene	910	879	817	535	694	894	939	895	697	844	1461	1078	17.0721	17.778	16.798	11.4009	16.5748	17.5152	18.9097	17.577	15.1054	15.9429	17.4772	16.9578
ENSMUSG00000074782	57.0167	66.2644	-0.13455	0.2352	0.69756	4833422C13Rik	chr13	-	91701665	91741872	2828	antisense	RIKEN_cDNA_4833422C13_gene	62	61	52	26	49	68	77	61	49	81	100	76	1.05868	1.12293	0.973124	0.5043	1.06516	1.2126	1.41136	1.09039	0.966553	1.39264	1.08881	1.08816
ENSMUSG00000097619	1.92043	1.19065	0.030571	0.52654	NA	4833422M21Rik	chr15	-	96231870	96254684	2410	lincRNA	RIKEN_cDNA_4833422M21_gene	0	1	7	0	0	3	2	0	2	0	2	2	0	0.0216015	0.153718	0	0	0.0627756	0.043017	0	0.0462937	0	0.0255531	0.0336025
ENSMUSG00000075217	2.4336	2.24213	0.013081	0.82922	NA	4833423E24Rik	chr2	-	85483594	85519024	2272	protein_coding	RIKEN_cDNA_4833423E24_gene	6	3	3	1	1	0	4	3	4	0	3	0	0.127525	0.0687408	0.0698807	0.0241428	0.0270576	0	0.0912597	0.0667488	0.0982111	0	0.0406577	0
ENSMUSG00000033342	3.96832	5.86692	-0.096587	0.26448	NA	4833424O15Rik	chr3	+	117575227	117689507	4294	protein_coding	lipid_phosphate_phosphatase-related_protein_type_5	2	2	4	8	1	4	4	3	5	8	16	6	0.0224916	0.0242476	0.0492994	0.102194	0.0143165	0.0469769	0.0482864	0.0353175	0.0649557	0.0905858	0.114733	0.0565781
ENSMUSG00000092171	8.41859	6.25786	0.09144	0.34833	NA	4833427F10Rik	chr17	+	35772450	35780687	1475	lincRNA	RIKEN_cDNA_4833427F10_gene	17	7	6	8	5	4	5	10	6	3	14	5	0.556557	0.247063	0.21528	0.297504	0.20839	0.136759	0.175714	0.342719	0.226918	0.0988921	0.292258	0.137258
ENSMUSG00000032057	169.453	190.679	-0.14077	0.11067	0.61267	4833427G06Rik	chr9	-	51081313	51102078	775	protein_coding	RIKEN_cDNA_4833427G06_gene	194	175	159	101	148	162	177	189	181	181	335	230	12.088	11.7554	10.8577	7.1485	11.7397	10.5414	11.8386	12.3279	13.0282	11.3556	13.3099	12.0167
ENSMUSG00000097074	4.70555	6.83536	-0.087985	0.32926	NA	4833428L15Rik	chr9	-	45416626	45431232	1259	lincRNA	RIKEN_cDNA_4833428L15_gene	8	9	4	2	1	3	5	6	3	14	9	9	0.306844	0.37215	0.168143	0.0871364	0.0488284	0.120166	0.20586	0.240911	0.132924	0.540673	0.220114	0.289451
ENSMUSG00000025871	2758.02	2599.17	0.076022	0.29501	0.73419	4833439L19Rik	chr13	-	54551218	54565435	2727	protein_coding	RIKEN_cDNA_4833439L19_gene	2390	2535	2616	2615	2216	2667	2403	2615	2305	2704	4301	3239	42.322	48.3943	50.7688	52.5995	49.9554	49.3202	45.6768	48.4749	47.1514	48.2119	48.564	48.0933
ENSMUSG00000097626	11.1086	12.2407	-0.031085	0.76259	0.92628	4921504A21Rik	chr5	-	19202368	19226555	2156	lincRNA	RIKEN_cDNA_4921504A21_gene	11	7	10	12	2	20	15	4	16	12	16	18	0.246375	0.169025	0.245468	0.305301	0.0570268	0.467808	0.360637	0.0937868	0.413981	0.270623	0.228508	0.338051
ENSMUSG00000026734	1.54587	2.96869	-0.066526	0.30131	NA	4921504E06Rik	chr2	-	19462837	19553914	2008	protein_coding	RIKEN_cDNA_4921504E06_gene	3	0	2	0	1	3	6	1	5	1	4	2	0.0721457	0	0.0527121	0	0.030615	0.0753432	0.154887	0.0251748	0.138904	0.0242141	0.0613376	0.0403297
ENSMUSG00000097650	2.67147	1.36945	0.06091	0.30466	NA	4921507G05Rik	chr12	+	110841029	110843804	1653	lincRNA	RIKEN_cDNA_4921507G05_gene	4	2	6	0	3	0	1	0	1	1	3	4	0.116853	0.0629881	0.192098	0	0.11157	0	0.0313584	0	0.0337471	0.0294144	0.0558829	0.097982
ENSMUSG00000027196	23.3865	25.3877	-0.062874	0.59654	0.86308	4921507L20Rik	chr2	+	93980034	93983575	1550	processed_transcript	RIKEN_cDNA_4921507L20_gene	29	24	19	15	23	19	19	24	26	27	43	33	0.903481	0.806086	0.648733	0.530829	0.912209	0.618171	0.635403	0.782726	0.93573	0.846963	0.854215	0.862067
ENSMUSG00000029828	26.2448	32.9335	-0.14788	0.21131	0.69048	4921507P07Rik	chr6	-	50573302	50596632	2378	protein_coding	RIKEN_cDNA_4921507P07_gene	23	41	22	16	25	17	34	42	31	26	65	25	0.467056	0.897581	0.489615	0.369066	0.646288	0.360515	0.74113	0.892828	0.727209	0.531611	0.841651	0.425684
ENSMUSG00000027345	0.176686	0.171607	0.0016903	0.92825	NA	4921508D12Rik	chr2	+	132424741	132452499	1075	lincRNA	RIKEN_cDNA_4921508D12_gene	0	0	1	0	0	0	1	0	0	0	0	0	0	0	0.0492307	0	0	0	0.0482191	0	0	0	0	0
ENSMUSG00000052376	0.169202	0.171607	0.0016662	0.92877	NA	4921508M14Rik	chr12	-	34873730	34874828	1099	protein_coding	RIKEN_cDNA_4921508M14_gene	0	0	0	0	0	1	1	0	0	0	0	0	0	0	0	0	0	0.0458869	0.0471661	0	0	0	0	0
ENSMUSG00000066944	11.0933	12.1897	-0.036934	0.73697	0.91587	4921513D11Rik	chr17	+	79626677	79628681	1346	protein_coding	RIKEN_cDNA_4921513D11_gene	8	13	10	13	3	14	10	14	16	12	18	10	0.287011	0.502805	0.393187	0.529778	0.137017	0.524529	0.385108	0.525791	0.663108	0.43348	0.411773	0.300825
ENSMUSG00000044544	5.61612	3.88896	0.063581	0.39912	NA	4921513I03Rik	chr10	+	120765774	120778886	1534	protein_coding	RIKEN_cDNA_4921513I03_gene	9	1	2	3	8	8	11	2	2	4	1	4	0.283315	0.0339372	0.0689999	0.107273	0.320599	0.262997	0.371702	0.0659075	0.07273	0.126785	0.0200727	0.105583
ENSMUSG00000097620	17.9618	15.0188	0.091083	0.43004	0.79646	4921514A10Rik	chr4	+	141115660	141118087	2116	antisense	RIKEN_cDNA_4921514A10_gene	11	15	18	23	15	14	15	8	17	19	25	17	0.251032	0.369043	0.450195	0.596221	0.435786	0.333656	0.367454	0.191119	0.44817	0.436587	0.363793	0.325306
ENSMUSG00000085851	4.28196	2.53401	0.09235	0.22393	NA	4921518K17Rik	chr12	-	57585975	57618602	3390	antisense	RIKEN_cDNA_4921518K17_gene	5	6	8	3	1	1	1	2	5	3	2	3	0.0712235	0.092141	0.124892	0.0485419	0.0181342	0.014876	0.0152907	0.0298236	0.0822772	0.0430283	0.0181661	0.0358328
ENSMUSG00000040467	9.57301	7.30812	0.093191	0.35554	NA	4921522P10Rik	chr8	+	8661801	8664728	2101	protein_coding	RIKEN_cDNA_4921522P10_gene	21	4	5	8	6	10	9	7	4	9	14	7	0.482665	0.0991141	0.125947	0.208862	0.175559	0.240027	0.222046	0.168423	0.106205	0.208281	0.205179	0.134906
ENSMUSG00000093749	0.898125	0.390181	0.025431	0.47458	NA	4921523L03Rik	chr9	-	107991684	107995656	1186	processed_transcript	RIKEN_cDNA_4921523L03_gene	0	2	0	0	1	2	0	0	1	0	2	0	0	0.0877904	0	0	0.0518338	0.0850417	0	0	0.0470354	0	0.0519249	0
ENSMUSG00000036934	268.974	283.609	-0.058782	0.53371	0.83882	4921524J17Rik	chr8	-	85408759	85432841	1595	protein_coding	RIKEN_cDNA_4921524J17_gene	281	258	272	145	256	276	289	326	242	288	430	320	8.50743	8.42094	9.02511	4.98658	9.86682	8.7264	9.39214	10.3321	8.46377	8.77939	8.30115	8.1236
ENSMUSG00000085704	70.7362	69.3708	0.018029	0.8707	0.96142	4921531C22Rik	chr2	+	179975993	179979013	1905	processed_transcript	RIKEN_cDNA_4921531C22_gene	67	63	82	63	46	68	71	51	79	63	127	79	1.69837	1.72166	2.27805	1.81402	1.48443	1.80012	1.93193	1.35334	2.31335	1.60797	2.05276	1.67916
ENSMUSG00000090255	5.30802	0.822769	0.12226	0.025132	NA	4921534H16Rik	chr9	+	98003420	98012175	2838	antisense	RIKEN_cDNA_4921534H16_gene	2	3	0	15	2	5	0	2	0	3	0	0	0.0340307	0.0550314	0	0.289917	0.0433227	0.0888473	0	0.0356244	0	0.0513974	0	0
ENSMUSG00000020434	23.3406	27.7732	-0.13298	0.26335	0.71506	4921536K21Rik	chr11	-	3886088	3895098	2590	protein_coding	RIKEN_cDNA_4921536K21_gene	18	22	22	25	16	24	33	17	27	24	52	37	0.335603	0.442206	0.449539	0.529463	0.379768	0.467303	0.660452	0.331802	0.581531	0.450551	0.618207	0.578444
ENSMUSG00000028520	0.213363	0.354381	-0.0023412	0.92505	NA	4921539E11Rik	chr4	-	103230445	103290863	2448	protein_coding	RIKEN_cDNA_4921539E11_gene	0	0	0	1	0	0	0	1	1	0	0	0	0	0	0	0.022407	0	0	0	0.0206499	0.0227876	0	0	0
ENSMUSG00000047720	0.176686	0	0.0043432	0.80972	NA	4922502D21Rik	chr6	-	129322165	129331796	1581	protein_coding	RIKEN_cDNA_4922502D21_gene	0	0	1	0	0	0	0	0	0	0	0	0	0	0	0.0334744	0	0	0	0	0	0	0	0	0
ENSMUSG00000087460	0.426727	0	0.0071264	0.69278	NA	4930401O12Rik	chr13	-	31213410	31222096	754	lincRNA	RIKEN_cDNA_4930401O12_gene	0	0	0	2	0	0	0	0	0	0	0	0	0	0	0	0.145497	0	0	0	0	0	0	0	0
ENSMUSG00000079421	0.702502	0.476478	0.014897	0.68299	NA	4930402F06Rik	chr2	-	35375562	35397175	1372	protein_coding	RIKEN_cDNA_4930402F06_gene	2	0	1	0	1	0	1	1	0	0	0	1	0.0703929	0	0.0385736	0	0.0448068	0	0.037781	0.0368448	0	0	0	0.0295124
ENSMUSG00000027309	2018.83	2154.95	-0.086874	0.15624	0.6592	4930402H24Rik	chr2	-	130706200	130906406	6628	protein_coding	RIKEN_cDNA_4930402H24_gene	2082	1956	1912	1368	1749	2071	2088	2017	2070	2171	3332	2796	15.1688	15.3634	15.2669	11.3214	16.222	15.7574	16.3296	15.3835	17.422	15.9261	15.4794	17.081
ENSMUSG00000045797	0.318145	0	0.0071264	0.69278	NA	4930402K13Rik	chrX	+	9104562	9106342	1781	protein_coding	RIKEN_cDNA_4930402K13_gene	2	0	0	0	0	0	0	0	0	0	0	0	0.0542274	0	0	0	0	0	0	0	0	0	0	0
ENSMUSG00000068638	3.74439	2.44934	0.046435	0.49532	NA	4930403O15Rik	chr10	-	20515327	20518164	1138	processed_transcript	RIKEN_cDNA_4930403O15_gene	3	1	1	8	5	1	1	3	0	4	7	3	0.127301	0.0457467	0.0465052	0.385605	0.270101	0.0443143	0.0455496	0.133263	0	0.170903	0.189403	0.106743
ENSMUSG00000079001	1.11016	1.54674	-0.021977	0.63904	NA	4930404H24Rik	chr2	+	153492790	153493841	331	protein_coding	RIKEN_cDNA_4930404H24_gene	1	0	3	1	1	0	0	3	0	2	7	0	0.14589	0	0.479664	0.165717	0.185725	0	0	0.458167	0	0.293788	0.651179	0
ENSMUSG00000087354	48.6813	54.8393	-0.10563	0.35463	0.75877	4930404I05Rik	chr16	+	91011249	91016743	2675	processed_transcript	RIKEN_cDNA_4930404I05_gene	64	59	46	28	30	46	54	52	51	45	99	73	1.15534	1.14823	0.910077	0.574156	0.689439	0.867203	1.0464	0.982675	1.06354	0.817939	1.13957	1.10499
ENSMUSG00000020234	25.5667	23.0865	0.0506	0.66527	0.89203	4930404N11Rik	chr10	-	81363067	81365816	1335	protein_coding	RIKEN_cDNA_4930404N11_gene	22	23	20	26	30	16	10	20	28	20	43	38	0.795782	0.896909	0.792853	1.06829	1.38146	0.604401	0.388281	0.757319	1.17	0.728419	0.991785	1.15255
ENSMUSG00000086638	12.7763	14.2581	-0.046166	0.66731	0.89242	4930405A21Rik	chr2	-	156714540	156720909	994	processed_transcript	RIKEN_cDNA_4930405A21_gene	20	16	14	5	5	13	7	16	13	7	36	23	0.97162	0.837983	0.745394	0.275917	0.30923	0.659544	0.365039	0.813699	0.729569	0.342408	1.11518	0.936916
ENSMUSG00000090565	4.02557	3.36872	0.029081	0.67649	NA	4930405O22Rik	chr17	-	63305446	63312973	954	sense_intronic	RIKEN_cDNA_4930405O22_gene	8	4	2	6	2	0	4	2	7	5	1	1	0.404944	0.21828	0.11095	0.344983	0.128878	0	0.21734	0.105977	0.409316	0.254832	0.0322762	0.0424434
ENSMUSG00000086923	1.0715	0	0.052575	0.094694	NA	4930406D18Rik	chr3	+	100426405	100437754	657	lincRNA	RIKEN_cDNA_4930406D18_gene	1	3	1	0	1	0	0	0	0	0	0	0	0.0735	0.237715	0.0805524	0	0.0935692	0	0	0	0	0	0	0
ENSMUSG00000086713	0.705147	0.60506	0.0062841	0.8673	NA	4930407G08Rik	chr4	+	107953932	107960721	698	lincRNA	RIKEN_cDNA_4930407G08_gene	1	0	0	0	1	2	1	0	0	1	0	2	0.0691827	0	0	0	0.088073	0.144498	0.0742629	0	0	0.069659	0	0.11602
ENSMUSG00000075524	0.213363	0.171607	0.0018058	0.92583	NA	4930407I10Rik	chr15	+	82059151	82066538	4673	protein_coding	RIKEN_cDNA_4930407I10_gene	0	0	0	1	0	0	1	0	0	0	0	0	0	0	0	0.0117381	0	0	0.0110926	0	0	0	0	0
ENSMUSG00000021101	0.353372	0.168954	0.0059342	0.77813	NA	4930408O17Rik	chr12	+	104865330	104871524	621	protein_coding	RIKEN_cDNA_4930408O17_gene	0	0	2	0	0	0	0	1	0	0	0	0	0	0	0.170444	0	0	0	0	0.0814027	0	0	0	0
ENSMUSG00000086221	0.376873	0.204754	0.0036381	0.88295	NA	4930412B13Rik	chr2	+	117821928	117909136	1276	lincRNA	RIKEN_cDNA_4930412B13_gene	0	0	0	0	1	1	0	0	0	0	2	0	0	0	0	0	0.0481779	0.0395217	0	0	0	0	0.0482625	0
ENSMUSG00000085558	72.7365	87.2454	-0.1631	0.15213	0.65472	4930412C18Rik	chr4	+	9770585	9823411	3839	processed_transcript	RIKEN_cDNA_4930412C18_gene	107	79	71	31	61	59	84	78	89	82	142	113	1.34592	1.0713	0.978778	0.442934	0.976809	0.775034	1.1342	1.02709	1.29325	1.03855	1.13894	1.19184
ENSMUSG00000087192	2.70781	4.2935	-0.084466	0.29849	NA	4930412L05Rik	chr4	-	53205066	53217857	1241	processed_transcript	RIKEN_cDNA_4930412L05_gene	6	2	1	3	2	1	5	3	4	7	5	4	0.233471	0.0838996	0.0426454	0.1326	0.0990732	0.0406364	0.208846	0.122202	0.179803	0.274258	0.124059	0.130511
ENSMUSG00000051008	18.7309	16.494	0.052629	0.61447	0.86934	4930412M03Rik	chr11	-	60112219	60115230	1111	lincRNA	RIKEN_cDNA_4930412M03_gene	16	16	30	19	12	9	9	19	32	18	19	7	0.695439	0.749735	1.42906	0.938069	0.663996	0.408522	0.419909	0.86451	1.60674	0.787754	0.526587	0.255119
ENSMUSG00000025783	2.78231	2.13119	0.021981	0.7129	NA	4930412O13Rik	chr2	+	9881252	9883921	1187	protein_coding	RIKEN_cDNA_4930412O13_gene	0	5	6	2	2	0	0	1	2	1	6	6	0	0.219291	0.267513	0.0924219	0.10358	0	0	0.0425873	0.0939915	0.0409621	0.155643	0.204673
ENSMUSG00000020191	3.62282	2.10576	0.058492	0.33432	NA	4930415F15Rik	chr11	+	11462094	11515192	758	protein_coding	RIKEN_cDNA_4930415F15_gene	1	5	3	0	5	6	4	1	5	2	0	0	0.0637065	0.343402	0.209458	0	0.405508	0.39918	0.273538	0.0666901	0.367968	0.12829	0	0
ENSMUSG00000022993	13.7985	12.8455	0.042269	0.7087	0.90586	4930415O20Rik	chr15	+	98571004	98589588	566	protein_coding	RIKEN_cDNA_4930415O20_gene	11	16	10	13	12	13	10	16	19	12	17	9	0.938489	1.47165	0.935035	1.25986	1.30336	1.15828	0.915821	1.42901	1.87261	1.03085	0.924832	0.643851
ENSMUSG00000087017	0.914074	2.25476	-0.064723	0.23166	NA	4930417H01Rik	chr2	+	122702047	122721456	1233	processed_transcript	RIKEN_cDNA_4930417H01_gene	2	0	0	2	0	1	4	1	2	3	0	4	0.0783285	0	0	0.0889738	0	0.0409	0.168161	0.0409984	0.0904849	0.118302	0	0.131358
ENSMUSG00000071818	0	0.171607	-0.0012233	0.94593	NA	4930417O22Rik	chr11	+	101952421	101960573	1184	antisense	RIKEN_cDNA_4930417O22_gene	0	0	0	0	0	0	1	0	0	0	0	0	0	0	0	0	0	0	0.04378	0	0	0	0	0
ENSMUSG00000087625	0.169202	0	0.0043432	0.80972	NA	4930419G24Rik	chr3	+	33024777	33088607	1058	antisense	RIKEN_cDNA_4930419G24_gene	0	0	0	0	0	1	0	0	0	0	0	0	0	0	0	0	0	0.0476652	0	0	0	0	0	0
ENSMUSG00000043168	67.5309	50.3782	0.21127	0.07555	0.55808	4930426D05Rik	chr18	+	21651448	21656105	1650	pseudogene	RIKEN_cDNA_4930426D05_gene	102	45	97	37	46	52	39	77	38	48	86	52	2.98517	1.41981	3.11123	1.23002	1.71385	1.5893	1.2252	2.35905	1.28472	1.41446	1.60489	1.27608
ENSMUSG00000097323	6.18612	12.0613	-0.23524	0.023701	NA	4930426I24Rik	chr12	-	76402757	76403654	637	lincRNA	RIKEN_cDNA_4930426I24_gene	3	4	9	4	5	9	8	18	16	10	14	12	0.227423	0.326905	0.747734	0.344442	0.482535	0.712508	0.650995	1.42844	1.40117	0.763296	0.676736	0.762783
ENSMUSG00000026736	7.965	9.83034	-0.065929	0.52746	NA	4930426L09Rik	chr2	+	18998343	18999801	1459	protein_coding	RIKEN_cDNA_4930426L09_gene	13	12	5	3	6	6	12	8	12	11	9	11	0.43027	0.428181	0.181367	0.112788	0.25281	0.207388	0.426337	0.277182	0.458812	0.366581	0.189941	0.305279
ENSMUSG00000037466	69.8197	55.2525	0.19398	0.098241	0.59663	4930427A07Rik	chr12	+	113156421	113165456	3353	protein_coding	RIKEN_cDNA_4930427A07_gene	73	41	66	87	56	54	48	56	60	63	87	54	1.05134	0.636578	1.04173	1.42325	1.02672	0.81217	0.742053	0.844277	0.998221	0.913565	0.798944	0.652108
ENSMUSG00000086918	74.8593	75.4217	-0.0087591	0.93642	0.9828	4930429F24Rik	chr9	+	79793641	79803235	1520	processed_transcript	RIKEN_cDNA_4930429F24_gene	92	65	81	39	64	76	72	69	60	84	152	82	2.92279	2.22624	2.82024	1.4074	2.58842	2.52149	2.45537	2.29475	2.202	2.687	3.07915	2.18439
ENSMUSG00000027157	0.715277	3.97953	-0.11525	0.03765	NA	4930430A15Rik	chr2	-	111162061	111229602	1840	protein_coding	RIKEN_cDNA_4930430A15_gene	0	0	0	0	1	3	11	1	0	6	4	4	0	0	0	0	0.0334103	0.0822224	0.309886	0.0274734	0	0.15855	0.066938	0.088024
ENSMUSG00000085295	2.95156	2.90013	0.0031613	0.96584	NA	4930430E12Rik	chr4	-	6352105	6357530	901	antisense	RIKEN_cDNA_4930430E12_gene	3	2	1	4	2	4	0	2	4	6	3	4	0.160786	0.11556	0.058738	0.243518	0.136459	0.223883	0	0.112211	0.247653	0.323787	0.102524	0.17976
ENSMUSG00000046567	92.9099	102.636	-0.10627	0.31189	0.74153	4930430F08Rik	chr10	-	100572274	100589259	2419	protein_coding	RIKEN_cDNA_4930430F08_gene	94	83	82	56	93	104	109	100	100	79	183	125	1.87648	1.78626	1.794	1.26984	2.36344	2.16812	2.3357	2.08975	2.30607	1.5879	2.32941	2.09234
ENSMUSG00000075042	32.4833	25.1263	0.14067	0.21848	0.69216	4930431P03Rik	chr14	-	44955217	44961307	4237	processed_transcript	RIKEN_cDNA_4930431P03_gene	50	27	37	10	16	46	32	33	17	27	44	15	0.569855	0.331747	0.462155	0.12946	0.232145	0.547502	0.391488	0.393719	0.22382	0.30984	0.31976	0.143348
ENSMUSG00000097007	3.22978	4.98162	-0.090021	0.28638	NA	4930432B10Rik	chr10	-	11244790	11281221	2085	lincRNA	RIKEN_cDNA_4930432B10_gene	3	2	4	3	1	5	3	2	9	3	10	7	0.0694813	0.0499374	0.101531	0.0789243	0.0294844	0.120935	0.0745834	0.0484902	0.240794	0.0699596	0.147681	0.135941
ENSMUSG00000046958	1.99285	2.77653	-0.034561	0.56672	NA	4930432E11Rik	chr7	+	29558579	29582169	10871	pseudogene	RIKEN_cDNA_4930432E11_gene	1	0	2	2	1	5	2	0	1	8	8	1	0.00444205	0	0.00973654	0.0100915	0.00565495	0.0231946	0.00953647	0	0.00513144	0.035781	0.0226595	0.00372468
ENSMUSG00000008129	21.2776	19.2641	0.057773	0.62055	0.87201	4930432K21Rik	chr8	+	84148025	84172590	2366	protein_coding	RIKEN_cDNA_4930432K21_gene	26	9	19	26	19	16	25	21	17	20	28	16	0.530654	0.198029	0.424994	0.602773	0.49367	0.341029	0.547712	0.448678	0.400814	0.411006	0.364396	0.273819
ENSMUSG00000087037	0.176686	0.135916	0.0015729	0.93079	NA	4930432L08Rik	chr5	+	76331238	76341885	1608	processed_transcript	RIKEN_cDNA_4930432L08_gene	0	0	1	0	0	0	0	0	0	0	0	1	0	0	0.0329123	0	0	0	0	0	0	0	0	0.025181
ENSMUSG00000074248	0.541638	0.168954	0.018405	0.52838	NA	4930432M17Rik	chr3	+	121671317	121682835	525	protein_coding	RIKEN_cDNA_4930432M17_gene	1	0	0	1	0	1	0	1	0	0	0	0	0.09198	0	0	0.104481	0	0.0960566	0	0.0962878	0	0	0	0
ENSMUSG00000029092	0	0.80666	-0.029825	0.26638	NA	4930435H24Rik	chr5	-	45155011	45169564	408	protein_coding	RIKEN_cDNA_4930435H24_gene	0	0	0	0	0	0	0	2	0	1	3	0	0	0	0	0	0	0	0	0.247799	0	0.119171	0.226408	0
ENSMUSG00000069873	1.58348	1.2758	0.018697	0.74245	NA	4930438A08Rik	chr11	+	58274799	58294289	2062	protein_coding	RIKEN_cDNA_4930438A08_gene	2	1	4	1	0	1	1	2	0	2	3	1	0.0468376	0.0252472	0.102663	0.0266015	0	0.0244567	0.0251385	0.0490311	0	0.04716	0.0447984	0.0196368
ENSMUSG00000086064	1.65048	1.10143	0.031849	0.54798	NA	4930439A04Rik	chr1	-	37329667	37334172	739	antisense	RIKEN_cDNA_4930439A04_gene	2	2	1	2	1	1	0	4	0	2	1	0	0.130689	0.140892	0.0716143	0.14845	0.0831867	0.0682405	0	0.273619	0	0.131589	0.0416664	0
ENSMUSG00000085431	0.712631	0	0.033242	0.25598	NA	4930440I19Rik	chr2	+	78051177	78194430	992	lincRNA	RIKEN_cDNA_4930440I19_gene	1	0	1	0	1	1	0	0	0	0	0	0	0.048679	0	0.0533498	0	0.0619707	0.0508364	0	0	0	0	0	0
ENSMUSG00000085405	0.512444	0.547968	-0.00092489	0.97629	NA	4930441J16Rik	chr2	-	74298940	74307717	516	lincRNA	RIKEN_cDNA_4930441J16_gene	1	0	2	0	0	0	2	0	0	0	2	0	0.0935843	0	0.205128	0	0	0	0.200913	0	0	0	0.119347	0
ENSMUSG00000053603	0.542769	0.799972	-0.014079	0.72245	NA	4930442H23Rik	chr10	-	81182605	81183849	1245	protein_coding	RIKEN_cDNA_4930442H23_gene	1	1	0	0	1	0	2	1	1	0	1	0	0.0387868	0.041815	0	0	0.0493775	0	0.0832699	0.0406033	0.0448064	0	0.0247321	0
ENSMUSG00000086969	17.2336	13.0581	0.13685	0.23104	0.69678	4930443O20Rik	chr2	-	85073614	85086461	1443	processed_transcript	RIKEN_cDNA_4930443O20_gene	13	14	14	24	14	13	15	7	14	12	20	20	0.435041	0.505084	0.513459	0.912306	0.596431	0.454322	0.53883	0.245223	0.541216	0.404341	0.42677	0.561206
ENSMUSG00000085127	0.352711	0.16162	0.0079118	0.7446	NA	4930444E06Rik	chr2	+	144243241	144244849	1240	antisense	RIKEN_cDNA_4930444E06_gene	0	1	1	0	0	0	0	0	0	1	0	0	0	0.0419836	0.0426798	0	0	0	0	0	0	0.0392113	0	0
ENSMUSG00000097172	0.64009	0	0.010628	0.5693	NA	4930444M15Rik	chr14	-	76514558	76520855	1658	lincRNA	RIKEN_cDNA_4930444M15_gene	0	0	0	3	0	0	0	0	0	0	0	0	0	0	0	0.0992504	0	0	0	0	0	0	0	0
ENSMUSG00000067795	27.5536	30.9745	-0.084729	0.47533	0.81538	4930444P10Rik	chr1	-	16065979	16093325	1844	protein_coding	RIKEN_cDNA_4930444P10_gene	29	28	15	26	22	31	36	34	19	19	50	54	0.759434	0.790494	0.430501	0.773407	0.733432	0.847788	1.01197	0.93207	0.57478	0.500985	0.83491	1.18575
ENSMUSG00000097738	0.421034	1.51497	-0.053138	0.20858	NA	4930445N18Rik	chr18	+	82855894	82870604	1033	lincRNA	RIKEN_cDNA_4930445N18_gene	0	0	0	1	1	0	0	2	3	3	0	1	0	0	0	0.0531001	0.0595111	0	0	0.0978724	0.162006	0.141206	0	0.0391975
ENSMUSG00000022288	3.24774	2.79006	0.017276	0.79796	NA	4930447A16Rik	chr15	+	37425554	37440644	587	protein_coding	RIKEN_cDNA_4930447A16_gene	6	7	0	4	1	0	3	1	3	2	8	3	0.49359	0.620814	0	0.373781	0.104727	0	0.264917	0.0861177	0.285097	0.165663	0.419645	0.206939
ENSMUSG00000021098	0.653243	0.659252	0.0023025	0.94715	NA	4930447C04Rik	chr12	-	72881109	72940774	2051	protein_coding	RIKEN_cDNA_4930447C04_gene	3	1	0	0	0	0	0	2	1	0	0	1	0.0706331	0.0253826	0	0	0	0	0	0.0492941	0.0271984	0	0	0.0197421
ENSMUSG00000087674	1.27084	1.03028	0.0080367	0.85104	NA	4930447M23Rik	chr2	+	19344317	19351050	1483	lincRNA	RIKEN_cDNA_4930447M23_gene	0	4	2	1	0	0	0	0	0	3	4	1	0	0.140417	0.0713728	0.0369874	0	0	0	0	0	0.0983586	0.0830518	0.0273035
ENSMUSG00000086824	6.82983	9.20072	-0.090288	0.3558	NA	4930448D08Rik	chr18	+	69969677	69972366	1247	antisense	RIKEN_cDNA_4930448D08_gene	7	10	3	6	3	9	12	7	5	17	17	4	0.271072	0.417479	0.127321	0.263925	0.147895	0.363968	0.498818	0.283767	0.223673	0.662849	0.419771	0.129883
ENSMUSG00000097463	2.73623	3.05748	-0.01573	0.79748	NA	4930448E22Rik	chr9	-	46326391	46329413	1583	lincRNA	RIKEN_cDNA_4930448E22_gene	1	0	4	7	1	1	1	5	2	4	10	0	0.0305051	0	0.133728	0.242556	0.0388345	0.0318571	0.0327451	0.159669	0.0704788	0.12286	0.194513	0
ENSMUSG00000089879	0.213363	0.271833	-0.0015967	0.93818	NA	4930448H16Rik	chr5	+	143227718	143234748	580	antisense	RIKEN_cDNA_4930448H16_gene	0	0	0	1	0	0	0	0	0	0	0	2	0	0	0	0.0945731	0	0	0	0	0	0	0	0.139624
ENSMUSG00000097922	4.94609	3.74472	0.044005	0.54869	NA	4930448N21Rik	chr8	-	47294272	47446362	2310	lincRNA	RIKEN_cDNA_4930448N21_gene	5	4	1	11	2	3	6	9	3	1	2	2	0.104523	0.0901466	0.0229104	0.261202	0.0532251	0.0654932	0.134638	0.196952	0.0724467	0.0210485	0.0266593	0.0350572
ENSMUSG00000074589	0.176025	0	0.0043432	0.80972	NA	4930449A18Rik	chr3	+	59778096	59838612	477	protein_coding	RIKEN_cDNA_4930449A18_gene	0	1	0	0	0	0	0	0	0	0	0	0	0	0.10914	0	0	0	0	0	0	0	0	0	0
ENSMUSG00000022759	377.913	529.204	-0.38974	3.1967e-05	0.0075551	4930451C15Rik	chr16	-	17544465	17561247	2231	protein_coding	leucine_rich_repeat_containing_74B	443	389	368	210	287	411	478	444	572	555	876	638	9.58864	9.07719	8.72956	5.16315	7.90825	9.29028	11.1059	10.0604	14.3023	12.0956	12.0902	11.5792
ENSMUSG00000069223	10.608	11.1378	-0.02785	0.79157	0.93769	4930451E10Rik	chr13	-	55775136	55784505	557	antisense	RIKEN_cDNA_4930451E10_gene	13	5	8	11	9	12	6	8	13	11	34	8	1.12704	0.467322	0.760114	1.08326	0.993311	1.08646	0.558372	0.726048	1.30196	0.960218	1.87955	0.581559
ENSMUSG00000022543	32.6607	30.2242	0.06982	0.5524	0.84582	4930451G09Rik	chr16	+	4968936	4978962	2206	protein_coding	RIKEN_cDNA_4930451G09_gene	36	30	33	30	25	25	28	29	33	36	44	30	0.788043	0.707974	0.791685	0.745952	0.696679	0.571506	0.65793	0.664543	0.834483	0.793468	0.614154	0.550649
ENSMUSG00000045989	0.207671	0	0.0043432	0.80972	NA	4930451I11Rik	chr7	-	126830474	126831496	475	protein_coding	RIKEN_cDNA_4930451I11_gene	0	0	0	0	1	0	0	0	0	0	0	0	0	0	0	0	0.129421	0	0	0	0	0	0	0
ENSMUSG00000021747	62.9704	66.0827	-0.051749	0.64555	0.88311	4930452B06Rik	chr14	-	8431192	8666240	2681	protein_coding	RIKEN_cDNA_4930452B06_gene	52	80	61	48	52	52	46	69	58	68	112	98	0.936611	1.55344	1.20414	0.982064	1.19235	0.978122	0.889382	1.30102	1.20681	1.23323	1.28633	1.48009
ENSMUSG00000059920	714.484	776.136	-0.10418	0.16239	0.66731	4930453N24Rik	chr16	-	64751751	64771161	5522	protein_coding	RIKEN_cDNA_4930453N24_gene	764	744	704	431	584	735	765	788	699	832	1236	891	6.68113	7.0142	6.74715	4.28131	6.50152	6.7124	7.18112	7.21374	7.06139	7.32587	6.89211	6.53342
ENSMUSG00000085420	0.169202	0	0.0043432	0.80972	NA	4930453O03Rik	chr1	-	88347489	88352930	1236	antisense	RIKEN_cDNA_4930453O03_gene	0	0	0	0	0	1	0	0	0	0	0	0	0	0	0	0	0	0.0408008	0	0	0	0	0	0
ENSMUSG00000097898	0.335098	0.675817	-0.010159	0.70257	NA	4930455B14Rik	chr14	+	8666390	8673378	987	lincRNA	RIKEN_cDNA_4930455B14_gene	1	1	0	0	0	0	0	4	0	0	0	0	0.0489256	0.0527454	0	0	0	0	0	0.204868	0	0	0	0
ENSMUSG00000085761	11.1488	10.7796	0.017186	0.86406	0.95898	4930455G09Rik	chr4	+	142017898	142028996	630	antisense	RIKEN_cDNA_4930455G09_gene	12	8	24	8	5	5	7	15	10	18	9	10	0.9198	0.661075	2.01611	0.696538	0.487896	0.400236	0.57595	1.2036	0.885459	1.3892	0.439878	0.642715
ENSMUSG00000080907	0.904478	0.706935	0.011769	0.79023	NA	4930455H04Rik	chr3	+	116968267	116984406	1341	protein_coding	RIKEN_cDNA_4930455H04_gene	0	1	1	1	0	2	1	1	0	1	2	0	0	0.0388215	0.0394653	0.0409041	0	0.0752121	0.0386544	0.0376965	0	0.036258	0.0459231	0
ENSMUSG00000078618	0.176025	0	0.0043432	0.80972	NA	4930456L15Rik	chr4	+	103290959	103311832	1185	lincRNA	RIKEN_cDNA_4930456L15_gene	0	1	0	0	0	0	0	0	0	0	0	0	0	0.0439322	0	0	0	0	0	0	0	0	0	0
ENSMUSG00000087611	18.3488	20.331	-0.059078	0.61442	0.86934	4930458D05Rik	chr5	-	100840797	100847167	3055	processed_transcript	RIKEN_cDNA_4930458D05_gene	22	21	13	10	12	25	13	18	18	31	39	20	0.347748	0.357857	0.225204	0.17955	0.241473	0.412682	0.220577	0.297846	0.328678	0.493382	0.393083	0.265081
ENSMUSG00000086827	0.7221	1.32246	-0.03092	0.50846	NA	4930461C15Rik	chr16	-	58404878	58408276	1302	processed_transcript	RIKEN_cDNA_4930461C15_gene	0	1	0	0	1	2	1	1	3	2	1	0	0	0.0399844	0	0	0.0472158	0.077465	0.0398122	0.0388257	0.128534	0.0746881	0.0236494	0
ENSMUSG00000097651	0.528736	0.32324	0.0087146	0.74501	NA	4930461G14Rik	chr9	+	58455173	58469623	780	lincRNA	RIKEN_cDNA_4930461G14_gene	0	2	1	0	0	0	0	0	0	2	0	0	0	0.133486	0.0678499	0	0	0	0	0	0	0.124672	0	0
ENSMUSG00000056682	0	0.185427	-0.0012233	0.94593	NA	4930465K10Rik	chr18	+	77714210	77715449	1238	pseudogene	RIKEN_cDNA_4930465K10_gene	0	0	0	0	0	0	0	0	1	0	0	0	0	0	0	0	0	0	0	0	0.0450597	0	0	0
ENSMUSG00000085641	0.159073	0	0.0043432	0.80972	NA	4930465M20Rik	chr12	-	107723740	107735496	1446	lincRNA	RIKEN_cDNA_4930465M20_gene	1	0	0	0	0	0	0	0	0	0	0	0	0.0333952	0	0	0	0	0	0	0	0	0	0	0
ENSMUSG00000087317	8.14939	8.42025	-0.00090489	0.99202	NA	4930466I24Rik	chr6	-	92012394	92016117	2264	antisense	RIKEN_cDNA_4930466I24_gene	9	12	5	8	4	7	12	5	13	15	4	2	0.191964	0.275935	0.116879	0.193825	0.108613	0.155922	0.274746	0.111641	0.320314	0.322142	0.0544019	0.0357695
ENSMUSG00000096265	0.159073	0.976006	-0.039447	0.2438	NA	4930467E23Rik	chr8	+	19729746	19752236	1053	protein_coding	RIKEN_cDNA_4930467E23_gene	1	0	0	0	0	0	1	3	0	1	0	1	0.045859	0	0	0	0	0	0.0492265	0.14402	0	0.0461747	0	0.038453
ENSMUSG00000097370	0.169202	0.648085	-0.018618	0.52591	NA	4930467K11Rik	chr10	-	57478381	57486353	725	lincRNA	RIKEN_cDNA_4930467K11_gene	0	0	0	0	0	1	2	1	0	0	0	1	0	0	0	0	0	0.0695582	0.142994	0.0697256	0	0	0	0.0558497
ENSMUSG00000049160	6.56006	9.50959	-0.098123	0.2987	NA	4930469G21Rik	chr1	-	161154558	161159314	1192	antisense	RIKEN_cDNA_4930469G21_gene	7	7	10	3	3	7	5	19	12	2	11	13	0.283579	0.30572	0.443985	0.138051	0.154719	0.296148	0.217431	0.805764	0.561583	0.0815805	0.284149	0.441597
ENSMUSG00000085684	7.97845	6.84986	0.051742	0.59751	NA	4930469K13Rik	chr11	-	33973961	34098554	698	processed_transcript	RIKEN_cDNA_4930469K13_gene	10	15	8	6	1	5	10	6	4	7	10	9	0.691827	1.11876	0.606567	0.47151	0.088073	0.361244	0.742629	0.434536	0.319679	0.487613	0.441139	0.522091
ENSMUSG00000085788	1.73296	2.1378	-0.016695	0.77898	NA	4930470G03Rik	chr13	+	21440471	21445934	2447	processed_transcript	RIKEN_cDNA_4930470G03_gene	1	2	5	0	0	2	2	5	2	0	3	2	0.0197342	0.0425498	0.108138	0	0	0.0412176	0.0423666	0.103292	0.0455937	0	0.0377501	0.0330944
ENSMUSG00000091686	0.176025	0.916169	-0.038466	0.26196	NA	4930471C04Rik	chr14	-	64099295	64104235	865	antisense	RIKEN_cDNA_4930471C04_gene	0	1	0	0	0	0	1	1	2	0	2	0	0	0.0601846	0	0	0	0	0.0599254	0.0584405	0.12898	0	0.0711941	0
ENSMUSG00000097693	0	0.171607	-0.0012233	0.94593	NA	4930471M09Rik	chr6	-	91430460	91440854	1112	lincRNA	RIKEN_cDNA_4930471M09_gene	0	0	0	0	0	0	1	0	0	0	0	0	0	0	0	0	0	0	0.0466146	0	0	0	0	0
ENSMUSG00000060029	25.7597	26.8139	-0.029024	0.8071	0.94181	4930473A02Rik	chr2	-	130543791	130563749	1409	processed_transcript	RIKEN_cDNA_4930473A02_gene	27	27	25	21	14	29	25	20	33	22	54	29	0.925349	0.997595	0.939016	0.81753	0.610823	1.03794	0.919721	0.717545	1.30651	0.759179	1.18008	0.833386
ENSMUSG00000097847	0.735276	0.683492	-0.0012079	0.97451	NA	4930478K11Rik	chr12	-	108313779	108328030	715	lincRNA	RIKEN_cDNA_4930478K11_gene	0	1	1	1	0	1	1	0	0	0	5	0	0	0.0728108	0.0740181	0.0767166	0	0.0705311	0.0724972	0	0	0	0.215325	0
ENSMUSG00000085238	1.77354	1.92633	-0.0082697	0.89837	NA	4930479D17Rik	chr6	+	146657218	146665403	740	lincRNA	RIKEN_cDNA_4930479D17_gene	3	1	3	1	1	1	1	2	2	1	2	5	0.195768	0.0703509	0.214553	0.0741248	0.0830742	0.0681483	0.070048	0.136625	0.150767	0.0657053	0.0832202	0.273588
ENSMUSG00000035651	0	0.185427	-0.0012233	0.94593	NA	4930480E11Rik	chrX	+	78369643	78371128	1486	protein_coding	RIKEN_cDNA_4930480E11_gene	0	0	0	0	0	0	0	0	1	0	0	0	0	0	0	0	0	0	0	0	0.0375397	0	0	0
ENSMUSG00000086332	0.415342	0	0.0071264	0.69278	NA	4930480G23Rik	chr4	-	19979445	19985388	1013	antisense	RIKEN_cDNA_4930480G23_gene	0	0	0	0	2	0	0	0	0	0	0	0	0	0	0	0	0.121372	0	0	0	0	0	0	0
ENSMUSG00000097284	39.7558	38.8246	0.02287	0.84739	0.95455	4930480K23Rik	chr14	+	69732784	69767113	3326	lincRNA	RIKEN_cDNA_4930480K23_gene	63	27	44	26	26	37	53	28	39	33	71	38	0.914684	0.422613	0.700123	0.428792	0.480562	0.561004	0.826001	0.425565	0.654111	0.482419	0.657304	0.462616
ENSMUSG00000086938	82.8675	76.9824	0.065799	0.56391	0.85058	4930481A15Rik	chr19	+	5406740	5422847	2106	protein_coding	RIKEN_cDNA_4930481A15_gene	82	91	69	75	50	90	81	67	59	62	115	140	1.88022	2.24949	1.73394	1.95343	1.45952	2.15512	1.99367	1.60823	1.5628	1.43142	1.6814	2.69171
ENSMUSG00000085956	23.6576	26.1681	-0.065433	0.57945	0.85777	4930481B07Rik	chr3	+	95015625	95020138	1089	processed_transcript	RIKEN_cDNA_4930481B07_gene	11	26	27	15	19	32	24	19	32	24	51	28	0.487773	1.24293	1.31214	0.755542	1.07257	1.48187	1.14238	0.881975	1.6392	1.07156	1.44202	1.04109
ENSMUSG00000047938	0	0.773513	-0.032266	0.27259	NA	4930483J18Rik	chr15	+	81190774	81192763	1093	processed_transcript	RIKEN_cDNA_4930483J18_gene	0	0	0	0	0	0	1	2	0	1	1	0	0	0	0	0	0	0	0.047425	0.0924997	0	0.0444849	0.0281715	0
ENSMUSG00000086241	1.98394	4.59506	-0.11112	0.11945	NA	4930483K19Rik	chr10	-	76545871	76562226	1237	antisense	RIKEN_cDNA_4930483K19_gene	1	6	2	0	2	0	6	7	4	3	2	7	0.0390376	0.252513	0.0855666	0	0.0993936	0	0.251425	0.286061	0.180385	0.117919	0.0497841	0.229133
ENSMUSG00000020014	370.86	460.663	-0.25393	0.005618	0.20201	4930485B16Rik	chr10	-	92775619	93081618	9903	protein_coding	cilia_and_flagella_associated_protein_54	463	331	339	245	287	397	403	366	506	484	747	597	2.2577	1.74005	1.81166	1.35705	1.78161	2.02167	2.10943	1.86829	2.85032	2.37635	2.32265	2.44099
ENSMUSG00000085435	0.719454	1.38437	-0.03569	0.43205	NA	4930486F22Rik	chr10	+	86095885	86113580	1501	antisense	RIKEN_cDNA_4930486F22_gene	1	1	1	0	1	0	0	1	0	1	1	7	0.0321716	0.0346833	0.0352585	0	0.040956	0	0	0.0336783	0	0.032393	0.020514	0.188832
ENSMUSG00000050345	75.3395	83.3575	-0.10249	0.34939	0.75734	4930486L24Rik	chr13	-	60842621	60864416	1364	protein_coding	RIKEN_cDNA_4930486L24_gene	79	75	87	56	55	64	100	69	72	86	163	78	2.79683	2.86252	3.37558	2.252	2.47883	2.3662	3.80026	2.5572	2.94461	3.06561	3.67963	2.31547
ENSMUSG00000097592	5.36229	6.05899	-0.040315	0.67641	NA	4930500F10Rik	chr9	+	106247960	106249413	1224	antisense	RIKEN_cDNA_4930500F10_gene	3	6	5	4	6	5	2	6	7	8	10	8	0.118357	0.255195	0.216189	0.179256	0.301348	0.206004	0.0846985	0.247799	0.319026	0.317791	0.251564	0.264647
ENSMUSG00000086454	1.17591	1.01975	0.0028269	0.94574	NA	4930500J02Rik	chr2	+	104559163	104571429	770	processed_transcript	RIKEN_cDNA_4930500J02_gene	0	1	0	0	4	1	0	1	0	0	3	4	0	0.06761	0	0	0.31935	0.0654932	0	0.0656507	0	0	0.119967	0.210343
ENSMUSG00000044306	0	0.171607	-0.0012233	0.94593	NA	4930500M09Rik	chr1	+	170214860	170215556	697	protein_coding	RIKEN_cDNA_4930500M09_gene	0	0	0	0	0	0	1	0	0	0	0	0	0	0	0	0	0	0	0.0743694	0	0	0	0	0
ENSMUSG00000086799	2.01418	1.30201	0.041366	0.49312	NA	4930502E09Rik	chr11	+	84829178	84830868	755	processed_transcript	RIKEN_cDNA_4930502E09_gene	2	2	0	1	3	3	1	1	0	3	2	2	0.127919	0.137906	0	0.0726521	0.244271	0.200383	0.0686563	0.0669551	0	0.1932	0.0815668	0.107261
ENSMUSG00000055555	1.78747	1.62156	0.0054872	0.909	NA	4930502E18Rik	chrX	+	53724826	53738441	1427	protein_coding	RIKEN_cDNA_4930502E18_gene	0	0	3	2	4	0	5	2	0	2	1	0	0	0	0.111261	0.0768779	0.172319	0	0.181624	0.0708494	0	0.0681457	0.0215778	0
ENSMUSG00000090202	0	0.102377	-0.0012233	0.94593	NA	4930503B20Rik	chr3	-	146645193	146651317	2080	protein_coding	RIKEN_cDNA_4930503B20_gene	0	0	0	0	0	0	0	0	0	0	1	0	0	0	0	0	0	0	0	0	0	0	0.0148036	0
ENSMUSG00000072595	1.25871	2.28402	-0.049635	0.37586	NA	4930503E14Rik	chr14	-	44163169	44171371	1287	protein_coding	RIKEN_cDNA_4930503E14_gene	1	0	1	0	2	3	0	0	3	5	5	3	0.037521	0	0.0411212	0	0.0955322	0.117552	0	0	0.130032	0.188896	0.119625	0.0943847
ENSMUSG00000044906	382.893	419.257	-0.10086	0.299	0.7361	4930503L19Rik	chr18	-	70453140	70472480	2291	protein_coding	RIKEN_cDNA_4930503L19_gene	457	400	342	193	324	419	380	384	400	489	651	510	9.63261	9.08943	7.90033	4.62091	8.69397	9.22307	8.59777	8.47299	9.73967	10.3781	8.74956	9.01372
ENSMUSG00000040919	14.4423	14.7871	-0.0080053	0.94395	0.98428	4930505A04Rik	chr11	-	30426006	30471827	990	protein_coding	RIKEN_cDNA_4930505A04_gene	25	12	14	6	14	10	19	10	15	11	25	20	1.21943	0.631027	0.748405	0.332439	0.869343	0.509391	0.994823	0.510617	0.845211	0.540244	0.777562	0.818001
ENSMUSG00000093551	0	0.337909	-0.0040065	0.82422	NA	4930505G20Rik	chr14	-	115396551	115409552	561	processed_transcript	RIKEN_cDNA_4930505G20_gene	0	0	0	0	0	0	0	2	0	0	0	0	0	0	0	0	0	0	0	0.180218	0	0	0	0
ENSMUSG00000085740	0	0.185427	-0.0012233	0.94593	NA	4930505K14Rik	chr5	+	148777963	148783080	515	lincRNA	RIKEN_cDNA_4930505K14_gene	0	0	0	0	0	0	0	0	1	0	0	0	0	0	0	0	0	0	0	0	0.108318	0	0	0
ENSMUSG00000093540	0.169202	0	0.0043432	0.80972	NA	4930505M18Rik	chr7	+	37669799	37672228	1169	processed_transcript	RIKEN_cDNA_4930505M18_gene	0	0	0	0	0	1	0	0	0	0	0	0	0	0	0	0	0	0.0431392	0	0	0	0	0	0
ENSMUSG00000097690	2.757	1.27846	0.066865	0.25041	NA	4930505N22Rik	chr19	+	45998137	46013386	945	lincRNA	RIKEN_cDNA_4930505N22_gene	6	3	0	5	1	0	2	1	0	2	3	1	0.3066	0.165269	0	0.290224	0.0650529	0	0.109705	0.0534932	0	0.102904	0.0977507	0.0428477
ENSMUSG00000087478	29.6931	30.3145	-0.014103	0.90518	0.97306	4930506C21Rik	chr17	-	8293366	8311080	1193	processed_transcript	RIKEN_cDNA_4930506C21_gene	33	27	32	19	22	32	30	24	37	22	58	35	1.33575	1.17822	1.41956	0.873592	1.13365	1.35268	1.30349	1.01695	1.7301	0.896633	1.49699	1.18792
ENSMUSG00000041362	775.226	810.99	-0.051124	0.58851	0.86161	4930506M07Rik	chr19	-	58973358	59076069	4081	protein_coding	RIKEN_cDNA_4930506M07_gene	839	814	754	386	686	830	803	873	693	861	1234	969	9.92769	10.3839	9.77797	5.18819	10.3337	10.2565	10.1994	10.8138	9.47274	10.2581	9.31063	9.61427
ENSMUSG00000097129	2.30055	1.96628	0.013433	0.83309	NA	4930507D05Rik	chr10	+	62449489	62451322	1834	protein_coding	RIKEN_cDNA_4930507D05_gene	2	1	5	0	2	3	1	0	1	3	7	3	0.0526603	0.0283859	0.144283	0	0.0670392	0.0824914	0.0282636	0	0.0304165	0.0795343	0.117525	0.066234
ENSMUSG00000086703	0	0.561534	-0.017725	0.47301	NA	4930507D10Rik	chr11	-	80850381	80858300	1152	antisense	RIKEN_cDNA_4930507D10_gene	0	0	0	0	0	0	0	0	0	2	1	1	0	0	0	0	0	0	0	0	0	0.0844131	0.0267287	0.0351485
ENSMUSG00000096986	4.05203	3.32098	0.042324	0.61278	NA	4930509E16Rik	chr9	-	72518250	72531858	1191	lincRNA	RIKEN_cDNA_4930509E16_gene	7	2	7	2	2	3	2	3	3	3	6	6	0.283818	0.0874218	0.31105	0.0921115	0.103232	0.127027	0.0870453	0.127333	0.140514	0.122473	0.155121	0.203985
ENSMUSG00000096959	9.20225	15.7612	-0.22817	0.038435	0.46629	4930509G22Rik	chr16	+	11178176	11192292	2481	lincRNA	RIKEN_cDNA_4930509G22_gene	16	10	9	8	2	7	15	14	19	14	16	25	0.31142	0.209833	0.191982	0.176872	0.0495566	0.142285	0.313395	0.285254	0.427205	0.274368	0.198575	0.408011
ENSMUSG00000087137	0	0.204754	-0.0040065	0.82422	NA	4930509K18Rik	chr4	+	40313232	40317719	1810	lincRNA	RIKEN_cDNA_4930509K18_gene	0	0	0	0	0	0	0	0	0	0	2	0	0	0	0	0	0	0	0	0	0	0	0.0340237	0
ENSMUSG00000032048	1.51482	1.80997	-0.007802	0.87476	NA	4930510E17Rik	chr9	+	53264615	53280985	1639	lincRNA	RIKEN_cDNA_4930510E17_gene	6	1	1	0	1	0	2	0	3	5	1	0	0.176777	0.0317631	0.0322898	0	0.0375076	0	0.0632526	0	0.102106	0.148328	0.0187867	0
ENSMUSG00000097841	0.169202	0.307131	-0.0041618	0.83543	NA	4930511A02Rik	chr12	+	11438233	11444812	1935	lincRNA	RIKEN_cDNA_4930511A02_gene	0	0	0	0	0	1	0	0	0	0	3	0	0	0	0	0	0	0.0260619	0	0	0	0	0.0477387	0
ENSMUSG00000086607	19.4493	16.7574	0.070977	0.52154	0.83423	4930511M06Rik	chr18	-	57373455	57552397	2651	processed_transcript	RIKEN_cDNA_4930511M06_gene	13	18	34	12	6	26	16	11	21	18	35	13	0.236803	0.35348	0.678755	0.248294	0.139136	0.494596	0.312851	0.209755	0.441895	0.330138	0.406526	0.19856
ENSMUSG00000020992	8.75208	8.57425	0.015092	0.88423	NA	4930512B01Rik	chr12	+	69790288	69840479	1858	antisense	RIKEN_cDNA_4930512B01_gene	7	12	7	5	9	8	11	9	10	11	11	3	0.18193	0.336231	0.199387	0.147611	0.29778	0.217136	0.306884	0.244865	0.300236	0.287859	0.182296	0.0653784
ENSMUSG00000086866	6.92284	8.20937	-0.04522	0.64602	NA	4930512H18Rik	chr8	+	61849006	61922834	1493	antisense	RIKEN_cDNA_4930512H18_gene	10	12	4	1	7	5	7	8	10	9	7	12	0.32344	0.41843	0.14179	0.0367397	0.288228	0.168887	0.243033	0.27087	0.373637	0.2931	0.144367	0.325447
ENSMUSG00000062511	0.176025	0	0.0043432	0.80972	NA	4930512M02Rik	chr11	-	11589223	11627835	732	protein_coding	RIKEN_cDNA_4930512M02_gene	0	1	0	0	0	0	0	0	0	0	0	0	0	0.0711198	0	0	0	0	0	0	0	0	0	0
ENSMUSG00000074136	31.7322	22.3023	0.25235	0.033677	0.44725	4930513N10Rik	chr8	+	95806830	95821728	3229	processed_transcript	RIKEN_cDNA_4930513N10_gene	34	26	35	29	15	37	26	32	14	24	29	22	0.508468	0.419186	0.573646	0.492635	0.285576	0.577857	0.417381	0.500971	0.241863	0.36139	0.276542	0.275876
ENSMUSG00000031270	1.26487	0.307131	0.042512	0.25585	NA	4930513O06Rik	chrX	+	139086243	139093405	804	protein_coding	RIKEN_cDNA_4930513O06_gene	1	2	0	0	2	2	0	0	0	0	3	0	0.0600616	0.129502	0	0	0.152923	0.125447	0	0	0	0	0.114894	0
ENSMUSG00000092183	14.1571	8.28536	0.18506	0.065298	0.54013	4930515G01Rik	chr5	-	114773737	114774983	1247	antisense	RIKEN_cDNA_4930515G01_gene	9	14	20	9	15	10	6	5	16	11	3	10	0.348521	0.584471	0.848804	0.395887	0.739474	0.404408	0.249409	0.202691	0.715752	0.428903	0.0740773	0.324708
ENSMUSG00000097504	162.177	153.856	0.063627	0.49224	0.8237	4930516B21Rik	chr9	-	119440278	119444830	1195	lincRNA	RIKEN_cDNA_4930516B21_gene	189	190	147	106	123	145	163	141	132	152	259	195	7.63742	8.27727	6.51019	4.86557	6.32755	6.11909	7.07045	5.9646	6.16191	6.18455	6.67363	6.60733
ENSMUSG00000085496	0	0.271833	-0.0040065	0.82422	NA	4930517E11Rik	chr2	-	124123636	124129956	1457	lincRNA	RIKEN_cDNA_4930517E11_gene	0	0	0	0	0	0	0	0	0	0	0	2	0	0	0	0	0	0	0	0	0	0	0	0.0555814
ENSMUSG00000054391	2.58443	1.81113	0.036052	0.57132	NA	4930517O19Rik	chr14	+	100213142	100246280	996	processed_transcript	RIKEN_cDNA_4930517O19_gene	1	5	2	4	0	2	1	3	0	3	5	1	0.0484835	0.261344	0.106271	0.220291	0	0.101265	0.0520437	0.152262	0	0.146452	0.154576	0.0406537
ENSMUSG00000092309	1.08163	1.90255	-0.03211	0.51621	NA	4930518C09Rik	chr5	-	48003066	48005707	477	processed_transcript	RIKEN_cDNA_4930518C09_gene	0	3	1	0	1	1	1	1	7	1	1	0	0	0.327419	0.11095	0	0.128878	0.105723	0.10867	0.105977	0.818632	0.101933	0.0645523	0
ENSMUSG00000074629	59.3693	66.576	-0.095764	0.41035	0.78703	4930518I15Rik	chr2	-	156856616	156857946	1331	protein_coding	RIKEN_cDNA_4930518I15_gene	69	57	63	34	53	53	91	57	62	68	119	49	2.50336	2.22945	2.50499	1.40119	2.44791	2.0081	3.54397	2.16485	2.5985	2.48407	2.75296	1.49065
ENSMUSG00000031325	0.159073	1.13684	-0.030475	0.27963	NA	4930519F16Rik	chrX	-	103182971	103311782	2065	pseudogene	RIKEN_cDNA_4930519F16_gene	1	0	0	0	0	0	0	0	1	0	0	7	0.0233848	0	0	0	0	0	0	0	0.027014	0	0	0.137258
ENSMUSG00000029564	1.00926	0	0.053228	0.093701	NA	4930519G04Rik	chr5	+	114853664	114883659	2198	protein_coding	RIKEN_cDNA_4930519G04_gene	2	1	1	0	0	2	0	0	0	0	0	0	0.0439395	0.023685	0.0240778	0	0	0.0458869	0	0	0	0	0	0
ENSMUSG00000097602	1.6592	1.00702	0.026672	0.53324	NA	4930519P11Rik	chr2	-	154612937	154613437	501	protein_coding	RIKEN_cDNA_4930519P11_gene	6	3	1	0	0	0	3	1	0	2	0	0	0.578318	0.311735	0.105635	0	0	0	0.310392	0.1009	0	0.1941	0	0
ENSMUSG00000074039	34.9732	31.2271	0.091599	0.43809	0.79875	4930520O04Rik	chr9	+	114368303	114377229	2660	processed_transcript	RIKEN_cDNA_4930520O04_gene	39	38	30	36	21	28	37	24	24	40	45	39	0.708004	0.74371	0.596875	0.742363	0.485329	0.530839	0.72102	0.4561	0.503314	0.731157	0.520908	0.593666
ENSMUSG00000072762	117.281	114.312	0.030703	0.77867	0.93268	4930522L14Rik	chr5	-	109735990	109751886	2001	protein_coding	RIKEN_cDNA_4930522L14_gene	142	141	91	57	97	127	100	106	121	126	190	125	3.42684	3.66837	2.40679	1.56251	2.98004	3.20069	2.59048	2.67787	3.37324	3.06165	2.92373	2.52943
ENSMUSG00000029331	0.64009	0	0.010628	0.5693	NA	4930522N08Rik	chr5	+	99682999	99685034	916	antisense	RIKEN_cDNA_4930522N08_gene	0	0	0	3	0	0	0	0	0	0	0	0	0	0	0	0.179648	0	0	0	0	0	0	0	0
ENSMUSG00000086947	8.49799	6.94959	0.067427	0.51698	NA	4930522O17Rik	chr4	+	53246196	53251115	447	antisense	RIKEN_cDNA_4930522O17_gene	9	9	7	4	9	9	4	5	6	6	14	14	0.972272	1.04818	0.828771	0.490849	1.23775	1.01536	0.463852	0.565448	0.748778	0.652644	0.964386	1.26818
ENSMUSG00000090394	1253.78	1220.16	0.035199	0.65479	0.88766	4930523C07Rik	chr1	+	160044384	160078428	3872	protein_coding	RIKEN_cDNA_4930523C07_gene	1352	1245	1256	723	1040	1344	1210	1194	1151	1182	2020	1468	16.8614	16.7392	17.1672	10.2423	16.5119	17.5045	16.1986	15.5883	16.5825	14.8428	16.0637	15.3515
ENSMUSG00000020299	2.36311	1.09751	0.067396	0.23672	NA	4930524B15Rik	chr11	+	31965592	31979651	2000	protein_coding	RIKEN_cDNA_4930524B15_gene	5	1	2	0	5	0	2	1	1	1	1	1	0.120724	0.0260298	0.052923	0	0.153687	0	0.0518355	0.0252755	0.027892	0.024311	0.0153957	0.0202455
ENSMUSG00000035364	8.4258	7.54486	0.0268	0.75883	NA	4930524J08Rik	chr5	+	99979061	99979663	603	protein_coding	RIKEN_cDNA_4930524J08_gene	4	10	18	10	1	3	6	11	7	5	5	15	0.320329	0.863345	1.57979	0.909658	0.101948	0.250894	0.515776	0.922159	0.647575	0.403167	0.255319	1.00724
ENSMUSG00000090207	1.55026	1.90924	-0.019485	0.73615	NA	4930524O07Rik	chr9	+	106892171	106895182	1050	antisense	RIKEN_cDNA_4930524O07_gene	2	0	1	3	2	0	2	5	1	1	1	2	0.09198	0	0.0504028	0.156721	0.117095	0	0.0987343	0.240719	0.0531276	0.0463066	0.0293252	0.0771258
ENSMUSG00000098627	0.366743	0.304871	0.0036267	0.89972	NA	4930524O08Rik	chr9	+	89826519	89864028	2719	lincRNA	RIKEN_cDNA_4930524O08_gene	1	0	0	0	1	0	0	1	0	0	0	1	0.01776	0	0	0	0.0226094	0	0	0.0185918	0	0	0	0.0148919
ENSMUSG00000097276	14.5226	18.489	-0.11606	0.30067	0.73632	4930525G20Rik	chr13	-	67796594	67830985	2987	antisense	RIKEN_cDNA_4930525G20_gene	12	16	13	7	11	22	12	9	15	35	34	22	0.193999	0.27886	0.230331	0.128546	0.226389	0.371428	0.208244	0.152313	0.280134	0.569725	0.350489	0.298227
ENSMUSG00000085521	34.1725	33.9573	0.0042294	0.97103	0.99149	4930526A20Rik	chr17	-	28075050	28076677	1628	pseudogene	RIKEN_cDNA_4930526A20_gene	37	31	36	22	29	34	35	28	28	42	62	36	1.09749	0.991309	1.17029	0.741248	1.09507	1.0532	1.1144	0.869429	0.959429	1.25437	1.17265	0.895379
ENSMUSG00000097091	0.159073	0	0.0043432	0.80972	NA	4930526L06Rik	chr19	+	11196817	11299886	1022	antisense	RIKEN_cDNA_4930526L06_gene	1	0	0	0	0	0	0	0	0	0	0	0	0.04725	0	0	0	0	0	0	0	0	0	0	0
ENSMUSG00000085491	1.58678	1.98662	-0.017207	0.76417	NA	4930527E20Rik	chr2	+	30803793	30807429	351	antisense	RIKEN_cDNA_4930527E20_gene	1	0	4	1	0	3	2	1	4	2	4	0	0.137577	0	0.603111	0.156275	0	0.431023	0.295359	0.14402	0.635714	0.277048	0.3509	0
ENSMUSG00000070489	0.159073	0	0.0043432	0.80972	NA	4930527J03Rik	chr1	-	178276093	178276639	543	pseudogene	RIKEN_cDNA_4930527J03_gene	1	0	0	0	0	0	0	0	0	0	0	0	0.088931	0	0	0	0	0	0	0	0	0	0	0
ENSMUSG00000097502	0	0.861152	-0.027039	0.30603	NA	4930528D03Rik	chr13	+	59733645	59737470	1339	lincRNA	RIKEN_cDNA_4930528D03_gene	0	0	0	0	0	0	0	1	3	0	0	1	0	0	0	0	0	0	0	0.0377529	0.124983	0	0	0.0302398
ENSMUSG00000086377	0.176686	0	0.0043432	0.80972	NA	4930529C04Rik	chr3	+	91071662	91075195	3534	pseudogene	RIKEN_cDNA_4930529C04_gene	0	0	1	0	0	0	0	0	0	0	0	0	0	0	0.0149754	0	0	0	0	0	0	0	0	0
ENSMUSG00000037143	166.511	203.279	-0.23182	0.014626	0.32026	4930529M08Rik	chr2	+	145934784	146215039	3998	protein_coding	cilia_and_flagella_associated_protein_61	186	148	146	149	114	175	169	165	209	207	341	289	2.24659	1.92717	1.93265	2.04427	1.75291	2.2074	2.19115	2.08627	2.91617	2.51744	2.62629	2.92694
ENSMUSG00000097261	2.29793	1.35931	0.037191	0.49144	NA	4930532G15Rik	chr1	-	185359461	185362865	699	lincRNA	RIKEN_cDNA_4930532G15_gene	1	3	2	2	4	0	1	4	0	0	5	0	0.0690837	0.223432	0.151425	0.156945	0.351788	0	0.0741566	0.289277	0	0	0.220254	0
ENSMUSG00000084798	0.595929	0.333227	0.011256	0.70951	NA	4930533B01Rik	chr2	-	113691053	113708550	1029	antisense	RIKEN_cDNA_4930533B01_gene	0	0	0	2	0	1	1	0	0	1	0	0	0	0	0	0.106613	0	0.0490085	0.0503746	0	0	0.0472517	0	0
ENSMUSG00000047692	2.33874	3.86024	-0.061531	0.35941	NA	4930533K18Rik	chr10	+	70868669	70934324	1259	protein_coding	RIKEN_cDNA_4930533K18_gene	1	0	3	2	1	6	2	4	0	10	4	6	0.0383555	0	0.126107	0.0871364	0.0488284	0.240332	0.0823439	0.160607	0	0.386195	0.0978283	0.192968
ENSMUSG00000097761	1.29387	0.435604	0.049284	0.25293	NA	4930534D22Rik	chr3	+	131302643	131316661	2715	lincRNA	RIKEN_cDNA_4930534D22_gene	2	1	1	0	3	0	1	0	0	1	1	0	0.0355724	0.0191748	0.0194928	0	0.0679281	0	0.0190923	0	0	0.0179086	0.0113412	0
ENSMUSG00000096969	0.507606	0.686428	-0.0036792	0.87954	NA	4930535I16Rik	chr4	-	123917504	123918022	519	protein_coding	RIKEN_cDNA_4930535I16_gene	0	0	0	0	0	3	4	0	0	0	0	0	0	0	0	0	0	0.291501	0.399503	0	0	0	0	0
ENSMUSG00000093619	14.1579	13.7585	0.0084213	0.941	0.9837	4930535L15Rik	chr9	-	107998116	108002404	536	processed_transcript	RIKEN_cDNA_4930535L15_gene	14	12	11	12	15	13	7	7	16	20	24	20	1.26129	1.16552	1.08611	1.22804	1.72038	1.22311	0.676956	0.660182	1.66519	1.81425	1.37872	1.51086
ENSMUSG00000098360	0.35205	0	0.0071264	0.69278	NA	4930535O05Rik	chr8	+	87458444	87459435	419	lincRNA	RIKEN_cDNA_4930535O05_gene	0	2	0	0	0	0	0	0	0	0	0	0	0	0.248495	0	0	0	0	0	0	0	0	0	0
ENSMUSG00000085516	2.38431	2.07493	0.014575	0.81522	NA	4930538E20Rik	chr11	-	24160528	24172824	546	antisense	RIKEN_cDNA_4930538E20_gene	1	6	0	0	4	2	2	1	2	4	4	1	0.0884423	0.572085	0	0	0.450366	0.184724	0.189874	0.0925844	0.204337	0.356205	0.225579	0.0741594
ENSMUSG00000028642	12.438	15.2889	-0.086864	0.43312	0.79773	4930538K18Rik	chr4	-	119205107	119218217	1452	protein_coding	RIKEN_cDNA_4930538K18_gene	28	10	9	6	8	10	12	11	19	18	27	16	0.931203	0.358538	0.328035	0.226663	0.338705	0.347312	0.428392	0.382963	0.729955	0.602751	0.572569	0.446182
ENSMUSG00000048905	4.84817	2.16494	0.12147	0.10877	NA	4930539E08Rik	chr17	-	28896397	28915324	4592	protein_coding	RIKEN_cDNA_4930539E08_gene	4	1	7	8	2	4	3	1	0	2	6	4	0.042064	0.011337	0.0806752	0.0955616	0.0267748	0.0439283	0.0338646	0.0110085	0	0.0211768	0.0402328	0.0352709
ENSMUSG00000097032	43.4881	47.9153	-0.075587	0.51712	0.83177	4930539J05Rik	chr3	-	135436209	135438665	1406	antisense	RIKEN_cDNA_4930539J05_gene	49	37	55	25	33	43	48	31	56	53	69	62	1.68292	1.36999	2.07024	0.975327	1.44287	1.5423	1.76963	1.11457	2.22184	1.83283	1.5111	1.78552
ENSMUSG00000097831	0.176025	0.509516	-0.0083262	0.74358	NA	4930540M05Rik	chr6	-	119896159	119902653	2068	lincRNA	RIKEN_cDNA_4930540M05_gene	0	1	0	0	0	0	1	2	0	0	0	0	0	0.0251739	0	0	0	0	0.0250655	0.0488889	0	0	0	0
ENSMUSG00000087279	2.7487	1.95859	0.035848	0.56329	NA	4930544D05Rik	chr11	+	70615848	70616890	797	protein_coding	RIKEN_cDNA_4930544D05_gene	7	3	2	0	2	2	1	0	0	6	4	3	0.424124	0.195959	0.132805	0	0.154266	0.126549	0.0650383	0	0	0.366037	0.154537	0.152413
ENSMUSG00000097071	0.338404	0.168954	0.0058304	0.78004	NA	4930544I03Rik	chr12	-	90753208	90969768	1276	lincRNA	RIKEN_cDNA_4930544I03_gene	0	0	0	0	0	2	0	1	0	0	0	0	0	0	0	0	0	0.0790435	0	0.0396168	0	0	0	0
ENSMUSG00000085247	9.7154	5.94213	0.092036	0.2463	NA	4930545L23Rik	chr2	-	135169573	135215616	2502	antisense	RIKEN_cDNA_4930545L23_gene	12	3	19	16	0	3	7	7	9	6	5	3	0.231604	0.0624217	0.401893	0.350775	0	0.0604673	0.145023	0.14143	0.200662	0.116599	0.0615337	0.0485504
ENSMUSG00000024546	0.176686	0	0.0043432	0.80972	NA	4930546C10Rik	chr18	-	68944633	68950141	363	protein_coding	RIKEN_cDNA_4930546C10_gene	0	0	1	0	0	0	0	0	0	0	0	0	0	0	0.145793	0	0	0	0	0	0	0	0	0
ENSMUSG00000086687	3.28453	4.47652	-0.039118	0.56307	NA	4930547E08Rik	chr2	-	103804452	103810622	541	processed_transcript	RIKEN_cDNA_4930547E08_gene	1	1	0	2	4	10	11	4	2	3	9	1	0.0892597	0.0962286	0	0.202781	0.454528	0.932158	1.05396	0.37376	0.206225	0.269623	0.512243	0.0748448
ENSMUSG00000097890	20.6734	26.3552	-0.15888	0.1795	0.67599	4930547M16Rik	chr10	+	39899329	39907931	2400	lincRNA	RIKEN_cDNA_4930547M16_gene	23	23	21	10	18	20	12	22	29	34	51	33	0.462775	0.498905	0.463076	0.228552	0.461062	0.420248	0.259177	0.463385	0.674056	0.688811	0.654319	0.556752
ENSMUSG00000051198	0.318145	0	0.0071264	0.69278	NA	4930548G14Rik	chr15	+	46623305	46639858	1185	lincRNA	RIKEN_cDNA_4930548G14_gene	2	0	0	0	0	0	0	0	0	0	0	0	0.0815013	0	0	0	0	0	0	0	0	0	0	0
ENSMUSG00000029138	1.50544	0.16162	0.078635	0.06071	NA	4930548H24Rik	chr5	+	31485859	31488476	1641	protein_coding	RIKEN_cDNA_4930548H24_gene	2	1	0	2	2	1	0	0	0	1	0	0	0.0588538	0.0317244	0	0.0668524	0.0749238	0.0307311	0	0	0	0.0296295	0	0
ENSMUSG00000036921	0.372436	0.980094	-0.028171	0.42441	NA	4930549C01Rik	chr4	+	136610437	136613226	683	protein_coding	RIKEN_cDNA_4930549C01_gene	1	0	0	1	0	0	0	3	2	0	1	0	0.0707021	0	0	0.0803109	0	0	0	0.22204	0.16335	0	0.0450827	0
ENSMUSG00000005131	36.342	46.3316	-0.18719	0.11307	0.61552	4930550C14Rik	chr9	+	53405286	53432803	1237	protein_coding	RIKEN_cDNA_4930550C14_gene	50	26	39	23	22	44	49	44	48	31	69	70	1.95188	1.09422	1.66855	1.01989	1.09333	1.79378	2.05331	1.7981	2.16461	1.2185	1.71755	2.29133
ENSMUSG00000046180	0	0.409508	-0.0087353	0.62839	NA	4930550L24Rik	chrX	+	58909360	58920304	1684	protein_coding	RIKEN_cDNA_4930550L24_gene	0	0	0	0	0	0	0	0	0	0	4	0	0	0	0	0	0	0	0	0	0	0	0.0731389	0
ENSMUSG00000085377	10.59	9.53901	0.026031	0.78008	NA	4930551L18Rik	chr4	-	95089083	95091419	700	lincRNA	RIKEN_cDNA_4930551L18_gene	8	5	23	13	2	7	4	13	11	6	25	8	0.55188	0.371855	1.7389	1.01869	0.175643	0.504297	0.296203	0.938806	0.876605	0.41676	1.0997	0.462755
ENSMUSG00000086430	3.53515	3.52974	0.0085514	0.91344	NA	4930551O13Rik	chr2	+	5037280	5041133	1065	antisense	RIKEN_cDNA_4930551O13_gene	7	2	5	3	1	2	3	5	4	4	1	5	0.317396	0.0977647	0.248465	0.154514	0.057723	0.0947037	0.146015	0.237329	0.209517	0.182618	0.0289122	0.190099
ENSMUSG00000097632	2.85794	2.46246	0.023857	0.74938	NA	4930552P12Rik	chr19	-	55640589	55702204	2496	lincRNA	RIKEN_cDNA_4930552P12_gene	5	2	3	2	2	2	1	2	3	4	6	1	0.0967338	0.0417145	0.0636093	0.0439522	0.0492588	0.0404084	0.0207674	0.0405057	0.067048	0.0779198	0.074018	0.0162224
ENSMUSG00000085452	13.7402	12.7025	0.024689	0.80746	0.94194	4930554G24Rik	chr11	-	14072103	14179041	1603	lincRNA	RIKEN_cDNA_4930554G24_gene	7	10	6	27	4	19	17	10	13	12	18	14	0.210871	0.324764	0.19809	0.923901	0.1534	0.597732	0.549721	0.315353	0.452396	0.363982	0.345756	0.353634
ENSMUSG00000089767	11.324	12.4359	-0.046163	0.66751	0.89242	4930556I23Rik	chr1	+	37614259	37615372	560	antisense	RIKEN_cDNA_4930556I23_gene	7	13	15	6	7	15	6	11	12	8	35	18	0.603619	1.20853	1.41758	0.587704	0.768437	1.3508	0.55538	0.992967	1.19537	0.694599	1.92447	1.3015
ENSMUSG00000034493	0.511123	1.357	-0.033438	0.36567	NA	4930556J24Rik	chr11	-	3937541	3976778	1220	protein_coding	RIKEN_cDNA_4930556J24_gene	1	2	0	0	0	0	1	0	0	1	10	0	0.0395816	0.0853438	0	0	0	0	0.0424881	0	0	0.0398541	0.252389	0
ENSMUSG00000086800	0	0.185427	-0.0012233	0.94593	NA	4930556L07Rik	chr2	-	151747578	151749978	1490	lincRNA	RIKEN_cDNA_4930556L07_gene	0	0	0	0	0	0	0	0	1	0	0	0	0	0	0	0	0	0	0	0	0.0374389	0	0	0
ENSMUSG00000096971	408.662	440.92	-0.088508	0.31456	0.74337	4930556M19Rik	chr15	+	10717144	10722471	4029	lincRNA	RIKEN_cDNA_4930556M19_gene	429	439	404	252	306	440	447	429	441	474	729	432	5.14177	5.67243	5.30674	3.43083	4.66898	5.50734	5.75092	5.38258	6.10591	5.72023	5.57135	4.34156
ENSMUSG00000097058	35.7168	36.5675	-0.0074145	0.95022	0.98573	4930556M19Rik	chr15	+	10714836	10790123	2468	lincRNA	RIKEN_cDNA_4930556M19_gene	30	47	38	28	22	32	49	38	41	31	44	34	0.586988	0.991412	0.814859	0.622312	0.547994	0.65387	1.02915	0.778339	0.926718	0.61073	0.548956	0.557818
ENSMUSG00000092399	3.4652	1.17468	0.11891	0.067885	NA	4930556N13Rik	chr11	+	88851604	88881395	1034	antisense	RIKEN_cDNA_4930556N13_gene	3	1	5	1	5	4	2	0	1	0	1	4	0.140105	0.0503479	0.255914	0.0530487	0.297268	0.195086	0.100262	0	0.0539496	0	0.029779	0.156638
ENSMUSG00000097519	2.0842	1.00042	0.063343	0.26622	NA	4930558J18Rik	chr1	-	57359222	57377544	2052	lincRNA	RIKEN_cDNA_4930558J18_gene	5	1	2	1	1	2	0	1	1	0	1	4	0.117665	0.0253702	0.0515818	0.0267312	0.0299585	0.0491518	0	0.024635	0.0271852	0	0.0150056	0.0789299
ENSMUSG00000086277	0	0.16162	-0.0012233	0.94593	NA	4930558K02Rik	chr1	-	161942086	161979636	1011	protein_coding	RIKEN_cDNA_4930558K02_gene	0	0	0	0	0	0	0	0	0	1	0	0	0	0	0	0	0	0	0	0	0	0.0480929	0	0
ENSMUSG00000022518	321.595	388.618	-0.23768	0.002878	0.14125	4930562C15Rik	chr16	+	4835416	4867691	3829	protein_coding	RIKEN_cDNA_4930562C15_gene	329	306	317	235	258	329	343	333	391	385	616	557	4.14919	4.16042	4.38145	3.36649	4.14221	4.33308	4.6434	4.39632	5.6964	4.88886	4.95365	5.89018
ENSMUSG00000086608	0	0.171607	-0.0012233	0.94593	NA	4930562D21Rik	chr9	+	79688776	79690907	1750	antisense	RIKEN_cDNA_4930562D21_gene	0	0	0	0	0	0	1	0	0	0	0	0	0	0	0	0	0	0	0.0296203	0	0	0	0	0
ENSMUSG00000026729	8.47171	12.4676	-0.13965	0.18418	NA	4930562F07Rik	chr1	-	160074735	160077985	830	protein_coding	RIKEN_cDNA_4930562F07_gene	7	11	10	3	8	8	18	8	11	16	8	19	0.407261	0.689948	0.637626	0.198262	0.59253	0.48607	1.12414	0.487239	0.739305	0.937291	0.296785	0.926904
ENSMUSG00000051728	0.522574	0.650345	-0.0059591	0.85099	NA	4930563D23Rik	chr16	-	92318763	92321441	2679	protein_coding	RIKEN_cDNA_4930563D23_gene	0	0	2	0	0	1	2	0	0	0	3	0	0	0	0.0395095	0	0	0.0188241	0.0386976	0	0	0	0.0344809	0
ENSMUSG00000097387	0.867267	1.6492	-0.0376	0.45466	NA	4930563E18Rik	chr18	+	10706860	10711832	1553	lincRNA	RIKEN_cDNA_4930563E18_gene	3	0	1	1	0	0	3	2	2	2	1	0	0.093283	0	0.0340779	0.0353203	0	0	0.100133	0.0651012	0.0718402	0.0626168	0.0198271	0
ENSMUSG00000053574	12.2741	17.674	-0.17159	0.12916	0.63597	4930563E22Rik	chr11	+	72215138	72218450	3313	processed_transcript	RIKEN_cDNA_4930563E22_gene	17	11	7	5	11	18	20	20	19	18	30	10	0.247788	0.172851	0.11182	0.0827835	0.204112	0.273992	0.312922	0.305168	0.31992	0.26417	0.278824	0.122219
ENSMUSG00000084834	46.1308	41.1638	0.10158	0.38865	0.77585	4930565N06Rik	chr16	-	36880519	36897189	2416	antisense	RIKEN_cDNA_4930565N06_gene	61	51	36	27	29	55	47	38	42	28	58	62	1.21923	1.09894	0.788587	0.613003	0.737903	1.14803	1.00839	0.795091	0.969754	0.563499	0.739199	1.03909
ENSMUSG00000086967	0.546075	0.547968	-0.00064936	0.98346	NA	4930566F21Rik	chr5	-	31486629	31495179	1535	processed_transcript	RIKEN_cDNA_4930566F21_gene	0	0	0	0	1	2	2	0	0	0	2	0	0	0	0	0	0.0400488	0.0657065	0.0675381	0	0	0	0.0401192	0
ENSMUSG00000085084	14.2178	10.3755	0.14652	0.17817	0.67599	4930570G19Rik	chr3	-	156546753	156561746	3112	processed_transcript	RIKEN_cDNA_4930570G19_gene	20	9	18	6	11	16	15	16	9	5	11	11	0.310344	0.150558	0.30611	0.105757	0.217296	0.259279	0.24985	0.259903	0.161329	0.0781201	0.108839	0.143124
ENSMUSG00000089683	11.5513	14.3464	-0.074905	0.46911	0.81121	4930570N18Rik	chr1	+	193203039	193226208	331	antisense	RIKEN_cDNA_4930570N18_gene	17	8	19	5	8	8	13	3	24	15	25	16	2.48013	1.25824	3.03787	0.828586	1.4858	1.21885	2.03583	0.458167	4.04476	2.20341	2.32564	1.95727
ENSMUSG00000090861	1.04999	0.185427	0.039675	0.2152	NA	4930570N19Rik	chr14	-	26628407	26638183	566	protein_coding	RIKEN_cDNA_4930570N19_gene	0	4	1	0	0	1	0	0	1	0	0	0	0	0.367913	0.0935035	0	0	0.0890985	0	0	0.0985582	0	0	0
ENSMUSG00000086467	0.338404	0	0.0071264	0.69278	NA	4930571N24Rik	chr15	+	77427979	77461966	598	processed_transcript	RIKEN_cDNA_4930571N24_gene	0	0	0	0	0	2	0	0	0	0	0	0	0	0	0	0	0	0.168661	0	0	0	0	0	0
ENSMUSG00000069720	0.984824	1.95367	-0.03381	0.4542	NA	4930572O03Rik	chr5	-	15652286	15657059	1169	protein_coding	RIKEN_cDNA_4930572O03_gene	3	0	0	0	0	3	0	2	0	6	1	4	0.123925	0	0	0	0	0.129418	0	0.086486	0	0.249557	0.02634	0.138549
ENSMUSG00000087440	14.469	12.572	0.052783	0.62557	0.87414	4930577N17Rik	chr3	+	51277571	51279805	466	antisense	RIKEN_cDNA_4930577N17_gene	7	8	18	16	16	12	17	5	8	19	19	17	0.725379	0.893729	2.04423	1.88334	2.11073	1.29862	1.89099	0.542393	0.957664	1.98244	1.25545	1.47714
ENSMUSG00000037358	242.792	252.23	-0.038348	0.7023	0.90429	4930578C19Rik	chrX	-	18414881	18461397	3499	protein_coding	RIKEN_cDNA_4930578C19_gene	271	262	227	118	210	264	232	286	232	256	359	316	3.74006	3.89815	3.43341	1.84984	3.68955	3.80493	3.43693	4.13193	3.69873	3.55737	3.15923	3.65681
ENSMUSG00000054885	16.9472	17.1117	-0.0044075	0.96962	0.9913	4930578G10Rik	chr4	+	42735545	42846248	762	protein_coding	RIKEN_cDNA_4930578G10_gene	14	15	11	12	21	19	10	16	22	24	25	16	0.887209	1.0248	0.76398	0.863817	1.69419	1.25743	0.680256	1.06144	1.61056	1.5314	1.01022	0.850206
ENSMUSG00000021961	0.877866	1.17407	-0.011856	0.78964	NA	4930578I06Rik	chr14	-	63971122	63987780	1033	protein_coding	RIKEN_cDNA_4930578I06_gene	2	2	0	0	1	0	3	2	1	0	0	1	0.0934938	0.100793	0	0	0.0595111	0	0.150539	0.0978724	0.0540019	0	0	0.0391975
ENSMUSG00000097587	12.2993	13.9015	-0.04178	0.70516	0.90473	4930578M01Rik	chr15	+	98985965	98989281	907	lincRNA	RIKEN_cDNA_4930578M01_gene	18	10	18	2	9	13	13	13	17	17	15	15	0.958337	0.573977	1.05029	0.120953	0.610005	0.722808	0.742956	0.724547	1.04556	0.911327	0.50923	0.669642
ENSMUSG00000074146	0	0.878542	-0.040457	0.18463	NA	4930579C12Rik	chr9	-	89113111	89177887	3676	lincRNA	RIKEN_cDNA_4930579C12_gene	0	0	0	0	0	0	2	1	0	1	2	0	0	0	0	0	0	0	0.0282021	0.0137517	0	0.0132269	0.0167527	0
ENSMUSG00000084971	0.159073	0.340561	-0.0021839	0.92763	NA	4930579D09Rik	chr6	-	143533965	143535508	469	lincRNA	RIKEN_cDNA_4930579D09_gene	1	0	0	0	0	0	1	1	0	0	0	0	0.102963	0	0	0	0	0	0.110523	0.107785	0	0	0	0
ENSMUSG00000012042	0.541638	0.185427	0.018603	0.52612	NA	4930579F01Rik	chr3	-	138164135	138186713	1715	protein_coding	RIKEN_cDNA_4930579F01_gene	1	0	0	1	0	1	0	0	1	0	0	0	0.0281572	0	0	0.0319839	0	0.0294051	0	0	0.0325271	0	0	0
ENSMUSG00000040840	199.436	183.757	0.090024	0.37252	0.76786	4930579G18Rik	chr14	+	54650511	54654607	968	antisense	RIKEN_cDNA_4930579G18_gene	179	206	209	161	140	203	184	136	173	185	265	295	8.92957	11.0788	11.4265	9.12317	8.891	10.5757	9.85303	7.10222	9.96965	9.29242	8.42948	12.3397
ENSMUSG00000027811	48.1492	53.7969	-0.10379	0.37035	0.76712	4930579G24Rik	chr3	+	79629079	79632817	1967	protein_coding	RIKEN_cDNA_4930579G24_gene	37	37	45	60	38	42	61	51	49	57	82	59	0.908344	0.979262	1.21074	1.67318	1.18762	1.07679	1.60751	1.31068	1.38964	1.40897	1.28363	1.21453
ENSMUSG00000051074	13.114	11.2683	0.054742	0.61037	0.86798	4930579K19Rik	chr9	-	98562229	98563611	652	processed_transcript	RIKEN_cDNA_4930579K19_gene	22	10	10	6	15	10	8	12	3	13	27	18	1.6294	0.798461	0.811702	0.504776	1.4143	0.773462	0.636018	0.930388	0.256675	0.969456	1.27511	1.11785
ENSMUSG00000086190	0.176025	0.689615	-0.018969	0.47941	NA	4930579M01Rik	chr8	-	47026805	47038177	933	antisense	RIKEN_cDNA_4930579M01_gene	0	1	0	0	0	0	0	0	0	3	2	0	0	0.0557982	0	0	0	0	0	0	0	0.156341	0.0660053	0
ENSMUSG00000090732	0	0.168954	-0.0012233	0.94593	NA	4930579O11Rik	chr8	-	81665876	81667118	672	lincRNA	RIKEN_cDNA_4930579O11_gene	0	0	0	0	0	0	0	1	0	0	0	0	0	0	0	0	0	0	0	0.0752248	0	0	0	0
ENSMUSG00000070315	227.347	291.743	-0.28979	0.0015168	0.098218	4930581F22Rik	chr9	+	35116728	35130922	2402	processed_transcript	RIKEN_cDNA_4930581F22_gene	279	240	209	128	176	236	284	270	303	285	466	349	5.60898	5.20163	4.60487	2.92302	4.50441	4.95479	6.12876	5.68226	7.03686	5.76905	5.9737	5.88317
ENSMUSG00000055159	0	1.99865	-0.088053	0.032673	NA	4930583K01Rik	chr7	+	118243865	118245551	925	processed_transcript	RIKEN_cDNA_4930583K01_gene	0	0	0	0	0	0	3	1	2	5	0	1	0	0	0	0	0	0	0.168115	0.0546498	0.120614	0.262821	0	0.0437741
ENSMUSG00000086954	1.16021	0.871208	0.012128	0.77776	NA	4930583P06Rik	chr2	-	124217679	124222331	706	lincRNA	RIKEN_cDNA_4930583P06_gene	2	0	0	2	2	0	2	0	0	2	2	0	0.136798	0	0	0.155389	0.17415	0	0.146843	0	0	0.137739	0.087228	0
ENSMUSG00000075335	2.71526	4.42465	-0.078454	0.30171	NA	4930588K23Rik	chr16	+	18591992	18609751	1963	antisense	RIKEN_cDNA_4930588K23_gene	7	4	1	1	0	3	3	2	2	8	12	5	0.172199	0.106082	0.0269602	0.0279431	0	0.0770704	0.0792188	0.0515039	0.0568354	0.198154	0.188231	0.103136
ENSMUSG00000068957	0	0.168954	-0.0012233	0.94593	NA	4930589L23Rik	chr3	+	79568192	79572580	1364	protein_coding	RIKEN_cDNA_4930589L23_gene	0	0	0	0	0	0	0	1	0	0	0	0	0	0	0	0	0	0	0	0.0370609	0	0	0	0
ENSMUSG00000085593	0.68913	0	0.019503	0.38613	NA	4930589P08Rik	chr4	+	151376470	151379582	1084	antisense	RIKEN_cDNA_4930589P08_gene	1	0	3	0	0	0	0	0	0	0	0	0	0.0445475	0	0.146466	0	0	0	0	0	0	0	0	0
ENSMUSG00000034063	2.17922	3.91796	-0.10652	0.18078	NA	4930590J08Rik	chr6	+	91914759	91950640	2802	protein_coding	RIKEN_cDNA_4930590J08_gene	2	4	2	2	1	1	4	4	4	3	9	3	0.0344679	0.0743179	0.0377751	0.0391523	0.0219397	0.0179978	0.0739978	0.0721643	0.0796344	0.0520578	0.0989019	0.0433523
ENSMUSG00000097725	1.56937	0	0.057267	0.078032	NA	4930593A02Rik	chr3	+	58732830	58797331	1437	antisense	RIKEN_cDNA_4930593A02_gene	3	0	0	0	2	4	0	0	0	0	0	0	0.100813	0	0	0	0.0855601	0.140375	0	0	0	0	0	0
ENSMUSG00000086365	0.176686	0	0.0043432	0.80972	NA	4930593C16Rik	chr9	-	120924455	120930802	583	antisense	RIKEN_cDNA_4930593C16_gene	0	0	1	0	0	0	0	0	0	0	0	0	0	0	0.0907769	0	0	0	0	0	0	0	0	0
ENSMUSG00000087233	4.58644	2.30003	0.10509	0.15445	NA	4930594C11Rik	chr1	-	37487193	37488982	1790	pseudogene	RIKEN_cDNA_4930594C11_gene	13	2	1	5	2	3	1	3	2	1	4	5	0.350706	0.0581673	0.0295659	0.153219	0.0686871	0.0845191	0.0289584	0.0847225	0.0623284	0.0271631	0.0688077	0.113103
ENSMUSG00000075463	4.31301	5.94814	-0.072769	0.42047	NA	4930594M22Rik	chr14	+	122913030	122937469	3595	processed_transcript	RIKEN_cDNA_4930594M22_gene	4	4	9	1	4	2	8	6	7	6	6	5	0.0537296	0.0579246	0.132491	0.015258	0.0684005	0.0280555	0.11535	0.084369	0.10862	0.0811493	0.0513905	0.0563158
ENSMUSG00000083193	4.75158	3.44151	0.070931	0.39518	NA	4930595D18Rik	chr12	-	111159850	111184491	818	protein_coding	RIKEN_cDNA_4930595D18_gene	1	4	5	5	2	9	4	4	3	5	3	3	0.0590336	0.254571	0.32349	0.335283	0.150305	0.55485	0.253474	0.247194	0.204587	0.2972	0.112927	0.1485
ENSMUSG00000086113	3.06186	2.26385	0.029141	0.6353	NA	4930596I21Rik	chr1	+	138977657	138979240	454	sense_intronic	-	2	4	0	7	1	2	2	1	0	6	1	5	0.212729	0.458676	0	0.845741	0.135407	0.222157	0.22835	0.111346	0	0.642581	0.0678226	0.445937
ENSMUSG00000086501	0.857011	0	0.0432	0.15587	NA	4930597A21Rik	chr11	+	44586317	44591229	698	lincRNA	RIKEN_cDNA_4930597A21_gene	1	2	1	0	0	1	0	0	0	0	0	0	0.0691827	0.149168	0.0758208	0	0	0.0722489	0	0	0	0	0	0
ENSMUSG00000053442	0.512444	1.07105	-0.031471	0.46051	NA	4930597O21Rik	chr6	-	66894654	66896521	984	protein_coding	RIKEN_cDNA_4930597O21_gene	1	0	2	0	0	0	1	2	0	2	1	1	0.0490747	0	0.107567	0	0	0	0.0526783	0.102746	0	0.0988251	0.0312921	0.0411494
ENSMUSG00000097005	0.335098	1.98747	-0.07939	0.088513	NA	4930598A11Rik	chr4	-	20032846	20041564	628	lincRNA	RIKEN_cDNA_4930598A11_gene	1	1	0	0	0	0	3	3	3	0	4	0	0.0768941	0.0828976	0	0	0	0	0.247622	0.241486	0.266484	0	0.196124	0
ENSMUSG00000073144	56.729	63.4934	-0.10114	0.37089	0.76772	4930599N23Rik	chr6	+	39118408	39148312	1548	antisense	RIKEN_cDNA_4930599N23_gene	78	50	60	39	40	49	72	62	41	79	92	80	2.43319	1.68151	2.05128	1.38194	1.5885	1.59629	2.41095	2.02466	1.47748	2.48135	1.82998	2.09256
ENSMUSG00000093772	70.5604	66.0003	0.058254	0.61946	0.87138	4931403E22Rik	chr19	-	26768801	26823907	668	processed_transcript	RIKEN_cDNA_4931403E22_gene	59	86	67	29	64	87	62	61	61	58	92	110	4.26509	6.7023	5.30814	2.38132	5.88981	6.56794	4.81108	4.61619	5.09404	4.22167	4.24074	6.66769
ENSMUSG00000097329	6.528	3.96057	0.11518	0.18342	NA	4931403G20Rik	chr12	+	69847635	69853671	1699	lincRNA	RIKEN_cDNA_4931403G20_gene	4	6	8	8	5	4	5	0	6	6	2	6	0.113689	0.183848	0.249196	0.258281	0.180915	0.118728	0.152547	0	0.197	0.171708	0.0362466	0.142994
ENSMUSG00000038792	0.159073	0	0.0043432	0.80972	NA	4931403M11Rik	chr14	+	24617568	24621693	986	lincRNA	RIKEN_cDNA_4931403M11_gene	1	0	0	0	0	0	0	0	0	0	0	0	0.0489752	0	0	0	0	0	0	0	0	0	0	0
ENSMUSG00000013353	0.494831	0.602407	-0.0038652	0.90877	NA	4931406B18Rik	chr7	-	43492044	43505940	3970	protein_coding	RIKEN_cDNA_4931406B18_gene	2	0	1	0	0	0	0	1	0	1	0	2	0.0243272	0	0.0133307	0	0	0	0	0.0127333	0	0.0122473	0	0.0203985
ENSMUSG00000031938	848.98	875.607	-0.03759	0.62516	0.87414	4931406C07Rik	chr9	-	15283337	15306448	2756	protein_coding	RIKEN_cDNA_4931406C07_gene	1045	807	770	523	695	879	809	908	805	884	1371	1110	18.3101	15.2439	14.7862	10.4092	15.5026	16.0841	15.2159	16.6547	16.2939	15.5957	15.3175	16.3081
ENSMUSG00000085398	0.318145	0.343214	0.0021055	0.92466	NA	4931406G06Rik	chr16	+	91044656	91056677	1252	processed_transcript	RIKEN_cDNA_4931406G06_gene	2	0	0	0	0	0	2	0	0	0	0	0	0.0771398	0	0	0	0	0	0.0828043	0	0	0	0	0
ENSMUSG00000066571	2432.41	2442.35	-0.0046457	0.9481	0.98501	4931406P16Rik	chr7	-	34236707	34313551	6224	protein_coding	RIKEN_cDNA_4931406P16_gene	2567	2362	2421	1650	1757	2740	2416	2235	2418	2347	3918	3100	19.9163	19.7566	20.5859	14.5415	17.354	22.2007	20.1212	18.1526	21.6718	18.3348	19.3832	20.1675
ENSMUSG00000038199	0.352711	0.988362	-0.037765	0.32583	NA	4931409K22Rik	chr5	-	24543434	24555469	2670	protein_coding	RIKEN_cDNA_4931409K22_gene	0	1	1	0	0	0	1	1	0	0	5	1	0	0.019498	0.0198213	0	0	0	0.019414	0.018933	0	0	0.0576619	0.0151652
ENSMUSG00000092602	0.653904	1.02732	-0.012698	0.72886	NA	4931413I07Rik	chr17	-	33783340	33785724	764	lincRNA	RIKEN_cDNA_4931413I07_gene	3	0	1	0	0	0	1	0	2	3	0	0	0.189619	0	0.0692709	0	0	0	0.0678475	0	0.146031	0.190924	0	0
ENSMUSG00000085088	40.3591	33.6464	0.14716	0.21549	0.6913	4931413K12Rik	chr11	-	75589665	75594771	1282	processed_transcript	RIKEN_cDNA_4931413K12_gene	62	35	44	22	27	37	39	43	28	37	50	25	2.33537	1.42129	1.81639	0.941304	1.29471	1.45546	1.5769	1.69555	1.21837	1.40329	1.20092	0.789607
ENSMUSG00000022179	159.757	139.38	0.15712	0.09897	0.59807	4931414P19Rik	chr14	-	54583663	54605908	2585	protein_coding	RIKEN_cDNA_4931414P19_gene	163	160	127	148	133	142	125	149	151	128	226	154	3.04495	3.22226	2.60008	3.14048	3.16293	2.77022	2.50655	2.91378	3.25856	2.40759	2.69202	2.41223
ENSMUSG00000054910	5.61302	12.2998	-0.23824	0.016687	NA	4931415C17Rik	chr8	+	12672186	12679229	2255	processed_transcript	RIKEN_cDNA_4931415C17_gene	5	10	8	1	2	6	10	7	14	20	11	18	0.107072	0.230863	0.187753	0.0243248	0.0545232	0.134181	0.229869	0.156921	0.34633	0.431237	0.150202	0.32321
ENSMUSG00000046085	63.0243	61.2161	0.040147	0.72198	0.91049	4931422A03Rik	chr2	-	103966943	104028361	1037	protein_coding	RIKEN_cDNA_4931422A03_gene	83	63	59	33	47	68	71	71	58	52	87	66	3.86502	3.16274	3.01105	1.74554	2.78623	3.30687	3.54901	3.46107	3.12003	2.43813	2.58328	2.57706
ENSMUSG00000026774	0.9689	1.69963	-0.043602	0.39564	NA	4931423N10Rik	chr2	+	23207476	23267129	1842	protein_coding	RIKEN_cDNA_4931423N10_gene	0	0	1	0	3	1	0	1	1	2	6	3	0	0	0.0287312	0	0.100122	0.0273777	0	0.0274436	0.0302844	0.0527926	0.100298	0.0659463
ENSMUSG00000014837	74.8678	88.6797	-0.19148	0.060903	0.52987	4931428F04Rik	chr8	-	105280410	105289528	3552	protein_coding	RIKEN_cDNA_4931428F04_gene	82	73	62	61	65	68	88	69	77	94	155	122	1.11479	1.06992	0.923768	0.942003	1.12496	0.965434	1.28421	0.981989	1.20928	1.28673	1.34366	1.39074
ENSMUSG00000086727	1.91436	1.03541	0.036936	0.43233	NA	4931428L18Rik	chr1	-	31135226	31222684	1009	protein_coding	RIKEN_cDNA_4931428L18_gene	2	1	2	5	0	0	2	0	3	0	0	1	0.0957176	0.0515953	0.104902	0.271816	0	0	0.102746	0	0.165859	0	0	0.0401299
ENSMUSG00000032023	41.4887	51.0151	-0.14229	0.23119	0.69678	4931429I11Rik	chr9	-	40894849	40964118	3074	protein_coding	RIKEN_cDNA_4931429I11_gene	47	44	58	20	24	40	51	39	70	53	61	58	0.738324	0.745161	0.998546	0.356879	0.479961	0.65621	0.85999	0.641344	1.27029	0.83831	0.611021	0.763982
ENSMUSG00000056617	1.31472	3.1315	-0.09959	0.13423	NA	4931429L15Rik	chr9	-	46303361	46319986	2037	protein_coding	RIKEN_cDNA_4931429L15_gene	1	2	0	2	1	1	6	5	1	2	2	4	0.0237062	0.0511141	0	0.053856	0.0301792	0.0247569	0.152682	0.124082	0.0273853	0.0477388	0.0302322	0.0795111
ENSMUSG00000047324	0	0.185427	-0.0012233	0.94593	NA	4931429P17Rik	chr13	-	47960330	48018608	2012	lincRNA	RIKEN_cDNA_4931429P17_gene	0	0	0	0	0	0	0	0	1	0	0	0	0	0	0	0	0	0	0	0	0.0277256	0	0	0
ENSMUSG00000055061	0.159073	0.135916	0.00156	0.93108	NA	4931431C16Rik	chr5	-	35581227	35588763	2735	processed_transcript	RIKEN_cDNA_4931431C16_gene	1	0	0	0	0	0	0	0	0	0	0	1	0.0176561	0	0	0	0	0	0	0	0	0	0	0.0148048
ENSMUSG00000078157	2.21427	1.46473	0.040949	0.48458	NA	4931440F15Rik	chr11	-	29822395	29825668	3274	protein_coding	RIKEN_cDNA_4931440F15_gene	5	2	1	1	0	4	3	3	0	0	3	1	0.073747	0.0318019	0.0161646	0.0167539	0	0.0616124	0.0474974	0.0463205	0	0	0.0282145	0.0123675
ENSMUSG00000097775	1.00671	1.69038	-0.033719	0.47851	NA	4931440J10Rik	chr14	+	62760501	62830126	891	lincRNA	RIKEN_cDNA_4931440J10_gene	0	1	0	0	4	0	1	4	0	1	4	2	0	0.0584284	0	0	0.275982	0	0.0581768	0.226941	0	0.0545701	0.138233	0.090889
ENSMUSG00000046367	0.338404	1.16733	-0.029902	0.36724	NA	4931440L10Rik	chr1	-	134540941	134549682	1735	protein_coding	MGAT4_family_member_E	0	0	0	0	0	2	0	0	4	2	1	0	0	0	0	0	0	0.0581323	0	0	0.128608	0.0560484	0.0177472	0
ENSMUSG00000074580	52.123	46.9401	0.1031	0.37452	0.76892	4931440P22Rik	chr3	-	65507257	65529379	2430	protein_coding	RIKEN_cDNA_4931440P22_gene	73	54	50	40	29	45	51	55	43	41	56	63	1.45067	1.15688	1.08895	0.90292	0.733652	0.933884	1.08791	1.14416	0.987123	0.82037	0.709598	1.04977
ENSMUSG00000047490	52.5964	61.2096	-0.1315	0.25545	0.71024	4932411E22Rik	chr11	-	89390223	89418948	2665	protein_coding	RIKEN_cDNA_4932411E22_gene	77	58	42	36	39	41	62	66	63	46	116	62	1.39523	1.13301	0.834058	0.74097	0.899633	0.775842	1.20593	1.25192	1.31872	0.839253	1.34027	0.942006
ENSMUSG00000075070	0	0.135916	-0.0012233	0.94593	NA	4932412D23Rik	chr16	-	42725702	42875762	4105	processed_transcript	RIKEN_cDNA_4932412D23_gene	0	0	0	0	0	0	0	0	0	0	0	1	0	0	0	0	0	0	0	0	0	0	0	0.00986384
ENSMUSG00000044581	0.169202	0.185427	0.0017107	0.92782	NA	4932415D10Rik	chr10	-	82282116	82285278	3163	protein_coding	RIKEN_cDNA_4932415D10_gene	0	0	0	0	0	1	0	0	1	0	0	0	0	0	0	0	0	0.0159436	0	0	0.0176364	0	0	0
ENSMUSG00000048038	298.282	342.411	-0.1485	0.14677	0.65072	4932418E24Rik	chr2	-	26271646	26294557	3148	protein_coding	RIKEN_cDNA_4932418E24_gene	326	296	246	235	177	378	338	278	387	298	577	430	5.00076	4.89507	4.13566	4.09476	3.4565	6.05541	5.56556	4.46417	6.85781	4.60271	5.6438	5.53086
ENSMUSG00000097135	17.8206	12.97	0.1119	0.27247	0.71974	4932430I15Rik	chr5	-	92804220	92809488	3306	lincRNA	RIKEN_cDNA_4932430I15_gene	16	15	15	34	5	10	17	13	14	18	15	6	0.233706	0.236205	0.240122	0.56412	0.0929748	0.15254	0.266547	0.198779	0.23623	0.264729	0.139707	0.0734865
ENSMUSG00000074224	1.0862	2.47911	-0.066669	0.23945	NA	4932431P20Rik	chr7	+	29519205	29538057	9650	protein_coding	RIKEN_cDNA_4932431P20_gene	2	1	1	0	2	0	2	4	1	2	0	7	0.0100082	0.00539479	0.00548424	0	0.0127409	0	0.0107431	0.0209538	0.00578072	0.0100771	0	0.0293717
ENSMUSG00000062391	1.41673	1.48754	-0.0060193	0.91198	NA	4932435O22Rik	chr11	-	114413401	114448860	3406	lincRNA	RIKEN_cDNA_4932435O22_gene	1	4	1	0	1	1	0	0	1	3	4	3	0.0141778	0.0611388	0.0155382	0	0.018049	0.0148061	0	0	0.0163781	0.0428261	0.0361614	0.0356645
ENSMUSG00000037270	1651.78	1728.75	-0.055412	0.50937	0.82898	4932438A13Rik	chr3	+	36863106	37053033	15883	protein_coding	RIKEN_cDNA_4932438A13_gene	1853	1650	1657	921	1350	1755	1751	1545	1633	1742	2729	2233	5.63373	5.4082	5.52121	3.1807	5.22516	5.57226	5.71453	4.9173	5.73539	5.33271	5.29056	5.69266
ENSMUSG00000039851	3.20062	2.07778	0.055143	0.44095	NA	4932438H23Rik	chr16	-	91053935	91095122	2684	protein_coding	RIKEN_cDNA_4932438H23_gene	1	4	2	4	3	3	2	2	0	4	6	1	0.0179916	0.0775852	0.0394359	0.0817472	0.0687127	0.0563671	0.0386256	0.0376685	0	0.0724619	0.0688334	0.0150861
ENSMUSG00000097216	2.16764	3.3741	-0.064865	0.36307	NA	4932441J04Rik	chr5	-	57570082	57717919	728	lincRNA	RIKEN_cDNA_4932441J04_gene	1	4	5	1	1	0	3	3	3	1	8	6	0.0663318	0.286042	0.363482	0.0753467	0.0844436	0	0.213608	0.208315	0.229879	0.0667884	0.338368	0.333717
ENSMUSG00000043549	0.699259	0.271331	0.020155	0.50303	NA	4932442L08Rik	chrX	-	94355053	94366777	2939	protein_coding	RIKEN_cDNA_4932442L08_gene	0	0	3	0	0	1	0	1	0	0	1	0	0	0	0.0540214	0	0	0.0171588	0	0.0172001	0	0	0.0104769	0
ENSMUSG00000090336	49.7464	69.0453	-0.3211	0.0035012	0.1561	4932443I19Rik	chr8	+	13705889	13743066	781	protein_coding	RIKEN_cDNA_4932443I19_gene	58	44	49	32	36	58	57	71	70	59	113	97	3.58616	2.93294	3.32039	2.24747	2.83367	3.7451	3.78313	4.59555	4.99984	3.67311	4.4551	5.02898
ENSMUSG00000086805	7.23491	6.23859	0.033438	0.72204	NA	4932443L11Rik	chr8	-	4162522	4206882	2827	processed_transcript	RIKEN_cDNA_4932443L11_gene	7	4	13	5	5	6	4	4	7	4	22	5	0.119571	0.0736607	0.243367	0.0970152	0.108728	0.107032	0.0733435	0.0715261	0.138128	0.0687965	0.239622	0.0716149
ENSMUSG00000086796	9.97034	11.0613	-0.037434	0.7199	0.90935	4932702P03Rik	chr13	+	24905593	24914272	2792	antisense	RIKEN_cDNA_4932702P03_gene	12	8	4	11	10	9	14	6	16	6	11	19	0.207548	0.149168	0.0758208	0.216109	0.220182	0.16256	0.25992	0.108634	0.319679	0.104488	0.121313	0.275548
ENSMUSG00000055357	1.52154	0.390181	0.048321	0.22173	NA	4933400A11Rik	chrX	-	169776257	169779635	1230	protein_coding	RIKEN_cDNA_4933400A11_gene	0	3	2	3	0	0	0	0	1	0	2	0	0	0.126975	0.0860536	0.133786	0	0	0	0	0.0453528	0	0.0500674	0
ENSMUSG00000025961	2.86222	5.25515	-0.089951	0.22696	NA	4933402D24Rik	chr1	-	63754907	63769267	1758	protein_coding	RIKEN_cDNA_4933402D24_gene	10	3	3	1	0	0	4	5	2	10	9	6	0.274684	0.0888391	0.0903122	0.0312016	0	0	0.117942	0.143774	0.0634629	0.276575	0.157636	0.138195
ENSMUSG00000069971	0	0.102377	-0.0012233	0.94593	NA	4933402J07Rik	chr8	+	87563853	87589424	1304	protein_coding	RIKEN_cDNA_4933402J07_gene	0	0	0	0	0	0	0	0	0	0	1	0	0	0	0	0	0	0	0	0	0	0	0.0236131	0
ENSMUSG00000044084	0	0.683492	-0.018626	0.40138	NA	4933402P03Rik	chr11	-	69816566	69818465	1640	protein_coding	RIKEN_cDNA_4933402P03_gene	0	0	0	0	0	0	1	0	0	0	5	0	0	0	0	0	0	0	0.031607	0	0	0	0.0938764	0
ENSMUSG00000075046	0.366743	0.16162	0.0080327	0.7427	NA	4933403O03Rik	chr10	-	58230654	58232673	2020	pseudogene	RIKEN_cDNA_4933403O03_gene	1	0	0	0	1	0	0	0	0	1	0	0	0.0239057	0	0	0	0.0304331	0	0	0	0	0.0240703	0	0
ENSMUSG00000079460	5.04569	3.82069	0.05878	0.47591	NA	4933403O08Rik	chrX	+	112239049	112243852	1520	protein_coding	RIKEN_cDNA_4933403O08_gene	7	6	1	4	4	6	10	3	1	2	4	5	0.222386	0.205499	0.0348177	0.144348	0.161776	0.199065	0.341023	0.0997719	0.0367	0.0639763	0.0810302	0.133194
ENSMUSG00000097908	71.8714	70.6596	0.012365	0.91315	0.97582	4933404O12Rik	chr5	+	136919146	136937112	3967	lincRNA	RIKEN_cDNA_4933404O12_gene	75	58	62	90	47	58	80	70	64	67	114	79	0.91296	0.761145	0.82713	1.24445	0.728339	0.737314	1.04533	0.892003	0.899968	0.821193	0.884857	0.806351
ENSMUSG00000097852	2.54801	2.93188	-0.024209	0.73518	NA	4933405D12Rik	chr3	-	122864737	122924116	1383	lincRNA	RIKEN_cDNA_4933405D12_gene	1	3	2	0	4	4	5	1	1	2	7	5	0.0349165	0.112928	0.0765336	0	0.177802	0.145856	0.187402	0.0365518	0.0403355	0.0703137	0.15585	0.146388
ENSMUSG00000013158	3.8192	3.2589	0.015378	0.79684	NA	4933405L10Rik	chr8	+	105708291	105710244	1212	protein_coding	RIKEN_cDNA_4933405L10_gene	2	3	7	1	0	9	0	1	6	4	13	0	0.0796857	0.128861	0.305661	0.0452577	0	0.374478	0	0.0417088	0.276158	0.160468	0.330272	0
ENSMUSG00000097494	75.8802	68.1642	0.10798	0.30911	0.74021	4933406C10Rik	chr12	-	32919384	32953789	1633	lincRNA	RIKEN_cDNA_4933406C10_gene	81	75	71	54	53	87	56	59	61	77	135	81	2.39525	2.39098	2.301	1.81386	1.99521	2.6867	1.77758	1.8264	2.08378	2.29265	2.54553	2.00844
ENSMUSG00000085796	0.753746	0.102377	0.022384	0.40372	NA	4933406D12Rik	chr2	+	146542931	146546108	737	lincRNA	RIKEN_cDNA_4933406D12_gene	0	0	0	0	2	2	0	0	0	0	1	0	0	0	0	0	0.166825	0.136851	0	0	0	0	0.0417795	0
ENSMUSG00000086025	1.42991	1.07596	0.015445	0.74435	NA	4933406G16Rik	chr11	+	19065276	19075740	1415	lincRNA	RIKEN_cDNA_4933406G16_gene	1	4	2	1	0	0	2	0	0	2	4	0	0.0341269	0.147165	0.0748028	0.0387649	0	0	0.0732657	0	0	0.0687236	0.087043	0
ENSMUSG00000087475	2.32918	1.6809	0.02988	0.59954	NA	4933406I18Rik	chr7	-	114315479	114415161	905	lincRNA	RIKEN_cDNA_4933406I18_gene	6	2	1	0	0	5	0	3	0	2	3	4	0.320152	0.115049	0.0584784	0	0	0.278617	0	0.167573	0	0.107452	0.102071	0.178966
ENSMUSG00000086690	1.03826	0.16162	0.041636	0.19871	NA	4933406J10Rik	chr7	-	82743368	82755644	963	antisense	RIKEN_cDNA_4933406J10_gene	3	0	2	0	1	0	0	0	0	1	0	0	0.150435	0	0.109913	0	0.0638369	0	0	0	0	0.0504901	0	0
ENSMUSG00000050526	0.338404	0.476085	-0.0051998	0.8444	NA	4933406M09Rik	chr1	+	134385940	134390981	1768	protein_coding	RIKEN_cDNA_4933406M09_gene	0	0	0	0	0	2	0	1	0	0	3	0	0	0	0	0	0	0.0570472	0	0.0285922	0	0	0.052248	0
ENSMUSG00000069713	10.3234	12.697	-0.056976	0.54897	0.84513	4933406P04Rik	chr10	-	20310506	20312294	1789	protein_coding	RIKEN_cDNA_4933406P04_gene	11	7	3	17	8	9	11	19	17	13	3	15	0.296917	0.203699	0.0887473	0.521236	0.274902	0.253699	0.31872	0.536876	0.530088	0.353318	0.0516347	0.3395
ENSMUSG00000073759	0.735937	0.409508	0.011188	0.71629	NA	4933407E24Rik	chr4	+	124569190	124574645	969	lincRNA	RIKEN_cDNA_4933407E24_gene	0	0	2	1	0	1	0	0	0	0	4	0	0	0	0.109232	0.0566072	0	0.0520431	0	0	0	0	0.127106	0
ENSMUSG00000087396	149.327	187.157	-0.23938	0.021129	0.37107	4933407K13Rik	chrX	-	75706932	75764699	4364	processed_transcript	RIKEN_cDNA_4933407K13_gene	157	121	168	83	123	178	182	155	198	200	334	195	1.73727	1.44345	2.03736	1.04325	1.73268	2.05694	2.16179	1.79547	2.53098	2.22832	2.35663	1.80929
ENSMUSG00000026224	1.60811	0.725235	0.050463	0.2848	NA	4933407L21Rik	chr1	+	85928483	85940624	2869	protein_coding	RIKEN_cDNA_4933407L21_gene	2	2	2	0	2	1	0	1	3	0	0	0	0.033663	0.0362912	0.036893	0	0.0428546	0.0175775	0	0.0176198	0.0583311	0	0	0
ENSMUSG00000049357	38.7444	43.1534	-0.09778	0.40112	0.78229	4933408B17Rik	chr18	-	34579846	34597468	2362	protein_coding	RIKEN_cDNA_4933408B17_gene	44	38	36	28	36	31	25	52	37	48	74	58	0.899551	0.837539	0.806616	0.65024	0.936959	0.661864	0.54864	1.11289	0.873838	0.988084	0.964678	0.994276
ENSMUSG00000097407	0.663372	1.36122	-0.037749	0.40173	NA	4933408J17Rik	chr10	+	93589413	93605245	1859	protein_coding	RIKEN_cDNA_4933408J17_gene	2	1	0	0	0	1	0	0	1	2	7	1	0.0519521	0.0280041	0	0	0	0.0271273	0	0	0.0300075	0.0523098	0.115944	0.0217811
ENSMUSG00000090369	21.7231	19.3641	0.078431	0.49914	0.82566	4933411K16Rik	chr19	+	42052248	42053627	1380	protein_coding	RIKEN_cDNA_4933411K16_gene	28	16	20	9	14	36	23	20	22	21	26	14	0.979787	0.603591	0.766999	0.357733	0.623659	1.31556	0.863925	0.732624	0.889309	0.739899	0.580129	0.410779
ENSMUSG00000031631	578.633	586.347	-0.013102	0.89857	0.96998	4933411K20Rik	chr8	+	46151771	46195590	4619	protein_coding	cilia_and_flagella_associated_protein_97	628	586	604	261	545	591	635	559	542	632	910	641	6.56545	6.60467	6.92043	3.09947	7.25348	6.45247	7.12612	6.11779	6.54577	6.65275	6.0663	5.61913
ENSMUSG00000045178	0.213363	0	0.0043432	0.80972	NA	4933411O13Rik	chr16	+	66892503	66910841	1464	antisense	RIKEN_cDNA_4933411O13_gene	0	0	0	1	0	0	0	0	0	0	0	0	0	0	0	0.0374675	0	0	0	0	0	0	0	0
ENSMUSG00000043623	2.18803	1.91598	0.012796	0.81644	NA	4933412A08Rik	chr19	+	60226334	60227678	1343	pseudogene	RIKEN_cDNA_4933412A08_gene	3	5	0	0	4	0	2	4	3	0	2	1	0.107869	0.193819	0	0	0.183097	0	0.0771936	0.150562	0.12461	0	0.0458548	0.0301497
ENSMUSG00000089952	12.8612	18.1955	-0.1584	0.1555	0.65846	4933413C19Rik	chr19	-	28580533	28583294	2217	sense_intronic	RIKEN_cDNA_4933413C19_gene	13	14	9	11	13	10	22	27	23	7	25	14	0.283159	0.328749	0.214843	0.272159	0.360476	0.227468	0.51438	0.615642	0.578724	0.15352	0.34722	0.255694
ENSMUSG00000079304	3.33692	4.71645	-0.047914	0.49728	NA	4933413G19Rik	chr6	+	128375456	128385144	1424	protein_coding	RIKEN_cDNA_4933413G19_gene	2	4	2	0	7	3	1	1	9	10	8	2	0.0678224	0.146235	0.07433	0	0.302194	0.106242	0.0364013	0.0354993	0.352567	0.341446	0.172986	0.0568694
ENSMUSG00000021874	19.3375	15.0882	0.136	0.23945	0.70031	4933413J09Rik	chr14	+	26356574	26400456	3387	lincRNA	RIKEN_cDNA_4933413J09_gene	13	26	13	9	18	28	11	12	15	18	27	20	0.185345	0.399632	0.203129	0.145755	0.326705	0.416898	0.168347	0.1791	0.24705	0.258398	0.245459	0.239097
ENSMUSG00000079048	0	0.16162	-0.0012233	0.94593	NA	4933413L06Rik	chr13	-	117706764	117720011	922	antisense	RIKEN_cDNA_4933413L06_gene	0	0	0	0	0	0	0	0	0	1	0	0	0	0	0	0	0	0	0	0	0	0.0527353	0	0
ENSMUSG00000045877	10.106	11.2845	-0.038865	0.70422	0.90429	4933415A04Rik	chr11	+	43587040	43589048	2009	protein_coding	RIKEN_cDNA_4933415A04_gene	9	16	13	0	9	10	9	8	13	10	28	11	0.216329	0.414612	0.342458	0	0.275398	0.251019	0.232215	0.201298	0.360971	0.242021	0.429149	0.221703
ENSMUSG00000073730	0	0.185427	-0.0012233	0.94593	NA	4933415F23Rik	chr1	-	23100473	23102253	1781	protein_coding	RIKEN_cDNA_4933415F23_gene	0	0	0	0	0	0	0	0	1	0	0	0	0	0	0	0	0	0	0	0	0.0313217	0	0	0
ENSMUSG00000085198	0.213363	0.102377	0.0015835	0.93056	NA	4933416E03Rik	chr2	+	159947341	159981288	1126	processed_transcript	RIKEN_cDNA_4933416E03_gene	0	0	0	1	0	0	0	0	0	0	1	0	0	0	0	0.0487144	0	0	0	0	0	0	0.0273459	0
ENSMUSG00000097262	20.3424	15.3966	0.12523	0.25462	0.70935	4933416M07Rik	chr8	+	27142910	27149671	1485	lincRNA	RIKEN_cDNA_4933416M07_gene	29	15	18	22	8	21	12	13	26	6	35	13	0.943028	0.525855	0.64149	0.812628	0.331178	0.713148	0.418873	0.442535	0.976688	0.196452	0.725725	0.354467
ENSMUSG00000021415	0.176686	0	0.0043432	0.80972	NA	4933417A18Rik	chr13	+	34924409	34955875	1172	protein_coding	RIKEN_cDNA_4933417A18_gene	0	0	1	0	0	0	0	0	0	0	0	0	0	0	0.0451561	0	0	0	0	0	0	0	0	0
ENSMUSG00000097637	15.0222	8.47207	0.23238	0.031951	0.43833	4933417D19Rik	chr8	+	123235091	123242359	1229	lincRNA	RIKEN_cDNA_4933417D19_gene	11	13	16	21	12	7	11	9	6	8	18	6	0.432209	0.550672	0.688989	0.937266	0.600244	0.287232	0.463947	0.370187	0.272338	0.316498	0.450973	0.197678
ENSMUSG00000086443	1.56483	2.21336	-0.029256	0.59603	NA	4933421A08Rik	chr4	+	122961309	122963475	1638	processed_transcript	RIKEN_cDNA_4933421A08_gene	0	0	1	2	3	2	1	7	0	3	1	2	0	0	0.0323095	0.0669748	0.112591	0.0615748	0.0316456	0.21603	0	0.0890512	0.0187982	0.0494396
ENSMUSG00000030463	0	0.297537	-0.0040065	0.82422	NA	4933421I07Rik	chr7	-	42445462	42448120	1413	protein_coding	RIKEN_cDNA_4933421I07_gene	0	0	0	0	0	0	0	0	0	1	0	1	0	0	0	0	0	0	0	0	0	0.0344104	0	0.0286561
ENSMUSG00000085037	184.41	186.1	-0.0090161	0.92071	0.97822	4933421O10Rik	chr4	-	33027142	33031323	3847	processed_transcript	RIKEN_cDNA_4933421O10_gene	200	168	175	104	168	207	180	182	169	191	320	217	2.5105	2.27347	2.40746	1.48288	2.68463	2.71353	2.42537	2.39155	2.45061	2.41404	2.56129	2.284
ENSMUSG00000070332	0.318145	1.65261	-0.051057	0.18839	NA	4933422H20Rik	chr11	+	115440545	115448270	1934	protein_coding	RIKEN_cDNA_4933422H20_gene	2	0	0	0	0	0	5	0	3	0	1	1	0.0499375	0	0	0	0	0	0.134011	0	0.0865314	0	0.0159211	0.0209364
ENSMUSG00000085471	15.1502	9.03329	0.16591	0.10058	0.59871	4933423P22Rik	chr2	+	90479236	90488425	4595	antisense	RIKEN_cDNA_4933423P22_gene	8	8	9	29	12	13	14	6	6	7	21	9	0.0840732	0.0906371	0.103658	0.346185	0.160544	0.142674	0.157932	0.0660079	0.0728408	0.0740704	0.140723	0.0793078
ENSMUSG00000085719	1.18806	0.875688	0.017398	0.67447	NA	4933424L21Rik	chr11	-	57623698	57649494	1186	antisense	RIKEN_cDNA_4933424L21_gene	4	0	0	1	0	2	2	0	2	1	0	0	0.162865	0	0	0.0462499	0	0.0850417	0.0874123	0	0.0940707	0.0409966	0	0
ENSMUSG00000087289	12.5228	15.3844	-0.090757	0.40046	0.78229	4933424M12Rik	chr4	+	107787849	107789921	1944	antisense	RIKEN_cDNA_4933424M12_gene	13	7	20	9	10	10	14	12	6	28	36	12	0.322924	0.187458	0.544475	0.253946	0.316229	0.259412	0.373301	0.312044	0.172173	0.700316	0.570212	0.249945
ENSMUSG00000021718	0	0.16162	-0.0012233	0.94593	NA	4933425L06Rik	chr13	+	105082122	105121782	2157	protein_coding	RIKEN_cDNA_4933425L06_gene	0	0	0	0	0	0	0	0	0	1	0	0	0	0	0	0	0	0	0	0	0	0.0225415	0	0
ENSMUSG00000086933	5.1398	3.03172	0.10994	0.19569	NA	4933426K07Rik	chr11	-	57655415	57657826	1548	antisense	RIKEN_cDNA_4933426K07_gene	3	3	4	9	4	4	2	3	3	5	4	3	0.0935843	0.100891	0.136752	0.318909	0.15885	0.130309	0.0669709	0.0979672	0.108108	0.157048	0.0795645	0.078471
ENSMUSG00000021133	4442.98	4270.89	0.048759	0.55633	0.84804	4933426M11Rik	chr12	+	80790532	80880832	5001	protein_coding	RIKEN_cDNA_4933426M11_gene	4343	4030	3631	4647	3248	4345	4248	4266	3907	4390	6808	5078	41.9359	41.9517	38.425	50.9696	39.9261	43.8147	44.0306	43.1216	43.5808	42.6815	41.9173	41.1145
ENSMUSG00000055403	0.895009	0.668483	0.013294	0.73082	NA	4933427D06Rik	chr6	+	88950683	89110030	2614	protein_coding	RIKEN_cDNA_4933427D06_gene	1	0	2	1	0	1	0	3	0	1	0	0	0.0184734	0	0.0404919	0.0209841	0	0.0192922	0	0.0580158	0	0.0186006	0	0
ENSMUSG00000020807	398.761	425.901	-0.080565	0.31552	0.7434	4933427D14Rik	chr11	-	72153929	72207459	4732	protein_coding	RIKEN_cDNA_4933427D14_gene	415	417	390	243	317	430	439	382	363	477	689	523	4.23503	4.58768	4.36178	2.81681	4.11825	4.58258	4.80891	4.08083	4.27928	4.90124	4.48337	4.47524
ENSMUSG00000044276	1.76787	0.783499	0.037409	0.3825	NA	4933427E11Rik	chr15	+	74709161	74710374	1214	antisense	RIKEN_cDNA_4933427E11_gene	0	0	4	4	1	0	2	2	0	0	1	0	0	0	0.174375	0.180733	0.0506383	0	0.0853962	0.0832802	0	0	0.0253636	0
ENSMUSG00000030877	4.01722	4.51402	-0.014849	0.81818	NA	4933427G17Rik	chr7	+	120982509	121014787	1883	protein_coding	RIKEN_cDNA_4933427G17_gene	10	0	0	2	8	2	2	5	6	0	11	8	0.25645	0	0	0.0582606	0.261179	0.0535632	0.0550563	0.13423	0.17775	0	0.179876	0.172028
ENSMUSG00000086697	15.2625	13.5349	0.064634	0.56939	0.85356	4933427G23Rik	chr5	-	23815618	23831897	2515	pseudogene	RIKEN_cDNA_4933427G23_gene	16	10	11	8	14	26	18	11	10	17	23	12	0.30721	0.206997	0.231472	0.174481	0.342206	0.521341	0.37099	0.221098	0.221805	0.328657	0.281592	0.193198
ENSMUSG00000073761	0.543429	0.16162	0.018287	0.52973	NA	4933427I04Rik	chr4	+	123859679	123863165	2183	protein_coding	Riken_cDNA_4933427I04_gene	1	0	1	0	1	0	0	0	0	1	0	0	0.0221207	0	0.0242432	0	0.0281608	0	0	0	0	0.022273	0	0
ENSMUSG00000085928	6.89938	8.67408	-0.059203	0.54943	NA	4933427I22Rik	chr4	-	139926111	139943519	1378	lincRNA	RIKEN_cDNA_4933427I22_gene	12	6	6	5	3	7	7	11	15	7	6	8	0.420518	0.226675	0.230434	0.199029	0.133835	0.256174	0.263315	0.403528	0.607227	0.246991	0.13407	0.235071
ENSMUSG00000047988	38.3979	37.6836	0.025984	0.82682	0.94951	4933428G20Rik	chr11	-	97490783	97500340	1425	protein_coding	RIKEN_cDNA_4933428G20_gene	39	50	29	22	23	52	33	37	48	42	52	35	1.32161	1.82666	1.07703	0.846844	0.992227	1.84024	1.2004	1.31255	1.87904	1.43307	1.12362	0.994517
ENSMUSG00000042525	0.722761	1.19281	-0.02218	0.59727	NA	4933428M09Rik	chrX	+	139179228	139181009	1026	protein_coding	RIKEN_cDNA_4933428M09_gene	0	0	1	0	1	2	3	0	2	0	3	0	0	0	0.0515818	0	0.0599171	0.0983036	0.151566	0	0.108741	0	0.0900335	0
ENSMUSG00000097786	2.63831	0.697704	0.095313	0.079101	NA	4933429H19Rik	chr3	-	30792577	30793564	988	antisense	RIKEN_cDNA_4933429H19_gene	2	9	2	1	0	1	1	0	1	0	2	1	0.0977521	0.474228	0.107131	0.0555186	0	0.0510422	0.0524651	0	0.0564615	0	0.0623309	0.0409828
ENSMUSG00000058046	5.35289	9.63168	-0.16427	0.089528	NA	4933430I17Rik	chr4	+	62525369	62547993	1783	protein_coding	RIKEN_cDNA_4933430I17_gene	9	7	4	1	2	8	15	3	11	10	15	10	0.24375	0.204385	0.118728	0.0307641	0.0689568	0.226269	0.436081	0.0850551	0.344152	0.272697	0.259042	0.227095
ENSMUSG00000086968	25.5178	24.7726	0.027255	0.81819	0.94608	4933431E20Rik	chr3	-	107888850	107896213	5407	processed_transcript	RIKEN_cDNA_4933431E20_gene	25	27	29	17	11	34	18	20	34	22	40	32	0.223273	0.259961	0.283848	0.17246	0.125065	0.317109	0.172561	0.186984	0.350777	0.197833	0.22779	0.239636
ENSMUSG00000086451	63.1533	57.5221	0.081259	0.48918	0.82253	4933431K23Rik	chr8	+	77610860	77768970	2603	processed_transcript	RIKEN_cDNA_4933431K23_gene	73	81	69	41	29	61	69	39	59	53	109	62	1.35426	1.61999	1.40288	0.863983	0.684892	1.1818	1.37405	0.757392	1.26441	0.989998	1.28939	0.964443
ENSMUSG00000036770	1.59896	1.18446	0.017028	0.71103	NA	4933433C11Rik	chr2	-	25212207	25214637	1870	protein_coding	RIKEN_cDNA_4933433C11_gene	5	0	0	2	1	1	1	0	0	5	2	0	0.129116	0	0	0.0586656	0.0328743	0.0269678	0.0277195	0	0	0.130005	0.0329321	0
ENSMUSG00000097021	12.3099	13.5983	-0.035054	0.74473	0.91877	4933433G15Rik	chr9	+	75410184	75417709	1481	lincRNA	RIKEN_cDNA_4933433G15_gene	20	17	5	8	13	5	12	13	20	14	17	12	0.65212	0.597579	0.178673	0.296299	0.539618	0.170256	0.420004	0.44373	0.753328	0.459627	0.353447	0.328084
ENSMUSG00000027942	1709.17	1881.47	-0.1266	0.053339	0.50585	4933434E20Rik	chr3	+	90051636	90068347	3097	protein_coding	RIKEN_cDNA_4933434E20_gene	1890	1682	1727	1080	1418	1669	1838	1839	1673	1917	3172	2285	29.4696	28.2739	29.5118	19.1284	28.1471	27.177	30.7632	30.0172	30.1345	30.0963	31.5371	29.8747
ENSMUSG00000072893	189.115	196.2	-0.04979	0.5507	0.84556	4933439C10Rik	chr11	+	59505662	59513647	3184	processed_transcript	RIKEN_cDNA_4933439C10_gene	208	195	156	151	145	188	192	182	168	193	364	242	3.15459	3.18833	2.59296	2.60135	2.79958	2.97763	3.12576	2.88954	2.94337	2.94725	3.52013	3.07752
ENSMUSG00000085184	38.2019	44.9108	-0.10884	0.35996	0.76143	4933439K11Rik	chr1	-	172538133	172558129	1869	processed_transcript	RIKEN_cDNA_4933439K11_gene	47	43	48	19	21	37	64	35	48	35	81	38	1.21434	1.19773	1.35918	0.557622	0.69073	0.998341	1.775	0.946649	1.43265	0.910523	1.33446	0.823253
ENSMUSG00000097082	4.79847	1.54837	0.13717	0.044163	NA	4933440J02Rik	chr10	-	111586719	111594273	1144	lincRNA	RIKEN_cDNA_4933440J02_gene	3	2	3	11	2	4	0	2	4	1	3	0	0.126633	0.0910134	0.138784	0.527427	0.107474	0.176328	0	0.088376	0.195049	0.0425017	0.0807469	0
ENSMUSG00000045928	1.67908	1.11418	0.030645	0.58301	NA	4933440M02Rik	chr7	-	125329643	125349772	3801	protein_coding	RIKEN_cDNA_4933440M02_gene	1	1	0	1	3	3	1	2	0	1	3	1	0.0127044	0.0136963	0	0.014431	0.0485201	0.0398025	0.0136373	0.0265988	0	0.0127919	0.0243027	0.0106527
ENSMUSG00000042087	12.6994	9.80235	0.082713	0.41865	0.79206	4933440N22Rik	chr6	-	117907110	117907760	651	protein_coding	RIKEN_cDNA_4933440N22_gene	10	10	8	9	20	11	1	9	9	11	19	20	0.741775	0.799688	0.650359	0.758328	1.88863	0.852115	0.0796244	0.698863	0.771206	0.821569	0.898676	1.24396
ENSMUSG00000034959	163.923	131.267	0.23903	0.022717	0.38038	5031414D18Rik	chr14	+	75016027	75052532	2651	protein_coding	RIKEN_cDNA_5031414D18_gene	241	144	151	112	121	145	146	124	115	145	231	124	4.38996	2.82784	3.01447	2.31741	2.80591	2.75832	2.85476	2.36452	2.4199	2.65944	2.68307	1.89396
ENSMUSG00000097282	1.27301	2.37368	-0.07197	0.26494	NA	5031415H12Rik	chr17	-	70745329	70755582	2481	lincRNA	RIKEN_cDNA_5031415H12_gene	1	1	2	0	2	1	3	2	2	1	7	2	0.0194637	0.0209833	0.0426626	0	0.0495566	0.0203264	0.0626789	0.0407506	0.0449689	0.0195977	0.0868764	0.0326409
ENSMUSG00000098332	54.1331	52.8082	0.01205	0.91479	0.97633	5031420N21Rik	chr9	+	73039718	73042779	2639	processed_transcript	RIKEN_cDNA_5031420N21_gene	55	48	54	36	55	49	49	52	42	43	107	73	1.00641	0.946898	1.08293	0.74827	1.28121	0.936361	0.962463	0.99608	0.887808	0.792249	1.24846	1.12006
ENSMUSG00000073147	1108.04	1131.84	-0.028932	0.64227	0.88162	5031425E22Rik	chr5	-	23382308	23434269	2110	lincRNA	RIKEN_cDNA_5031425E22_gene	1174	1038	972	988	797	1126	1065	1136	990	1212	1877	1365	26.8682	25.6104	24.3797	25.6844	23.2206	26.9118	26.1634	27.2161	26.1735	27.9288	27.3913	26.1944
ENSMUSG00000085129	5.98881	7.94783	-0.06713	0.47383	NA	5031425F14Rik	chr2	+	166447451	166459232	2098	lincRNA	RIKEN_cDNA_5031425F14_gene	8	6	3	4	2	11	11	6	14	4	7	8	0.184135	0.148884	0.0756763	0.10458	0.0586034	0.264408	0.271778	0.144569	0.372247	0.0927015	0.102736	0.154399
ENSMUSG00000044574	6.44723	2.77201	0.15199	0.057601	NA	5031434C07Rik	chr6	-	112285593	112288837	3244	antisense	RIKEN_cDNA_5031434C07_gene	6	1	5	10	7	5	2	2	1	8	2	3	0.0893148	0.016048	0.0815705	0.169089	0.132652	0.0777277	0.0319578	0.0311659	0.017196	0.119906	0.0189836	0.0374455
ENSMUSG00000097885	115.087	124.242	-0.085617	0.42148	0.79326	5031434O11Rik	chr3	+	51559757	51567117	3727	lincRNA	RIKEN_cDNA_5031434O11_gene	143	87	120	81	109	94	120	103	91	138	250	158	1.8528	1.21524	1.70399	1.19212	1.7979	1.27191	1.66897	1.39704	1.36204	1.80033	2.06543	1.71655
ENSMUSG00000036046	1981.63	1831.81	0.092858	0.30774	0.73909	5031439G07Rik	chr15	-	84943936	84988551	6845	protein_coding	RIKEN_cDNA_5031439G07_gene	1940	1756	1730	2206	1406	1747	1802	1837	1677	1949	2864	2156	13.6861	13.3553	13.3757	17.6778	12.6273	12.8708	13.6461	13.5664	13.6669	13.8443	12.8834	12.7536
ENSMUSG00000096932	6.37376	6.3503	0.0030475	0.97236	NA	5033403F01Rik	chr13	+	38960619	38966299	1372	lincRNA	RIKEN_cDNA_5033403F01_gene	13	5	3	2	7	6	5	7	4	13	13	1	0.457554	0.189722	0.115721	0.0799597	0.313648	0.220538	0.188905	0.257914	0.162635	0.460704	0.291756	0.0295124
ENSMUSG00000097251	24.2103	16.3912	0.22141	0.057289	0.51652	5033417F24Rik	chr1	-	92908378	92910764	1787	antisense	RIKEN_cDNA_5033417F24_gene	13	23	38	21	21	15	19	14	15	18	27	17	0.351295	0.670046	1.12539	0.6446	0.722425	0.423305	0.551133	0.396035	0.468248	0.489757	0.465232	0.385197
ENSMUSG00000081618	0	0.32324	-0.0040065	0.82422	NA	5033423K11Rik	chr5	-	33141801	33142427	627	pseudogene	RIKEN_cDNA_5033423K11_gene	0	0	0	0	0	0	0	0	0	2	0	0	0	0	0	0	0	0	0	0	0	0.155094	0	0
ENSMUSG00000097097	9.02008	5.79164	0.13243	0.18051	NA	5033426O07Rik	chr8	-	121198714	121201835	2066	lincRNA	RIKEN_cDNA_5033426O07_gene	7	9	5	11	10	6	5	1	5	9	10	10	0.163614	0.226785	0.128081	0.29205	0.297555	0.146456	0.125449	0.0244681	0.135005	0.211809	0.149039	0.195988
ENSMUSG00000097910	2.28837	0.835125	0.050843	0.26841	NA	5033428I22Rik	chr8	+	57332118	57340682	2040	lincRNA	RIKEN_cDNA_5033428I22_gene	4	6	0	2	0	1	0	0	0	2	5	0	0.0946853	0.153117	0	0.0537768	0	0.0247205	0	0	0	0.0476686	0.0754693	0
ENSMUSG00000038152	23.3838	22.4144	0.021454	0.85669	0.9567	5033430I15Rik	chr13	+	45965253	45966508	729	lincRNA	RIKEN_cDNA_5033430I15_gene	22	22	17	26	18	22	23	17	24	23	46	20	1.4573	1.57107	1.23414	1.95633	1.5179	1.52188	1.63541	1.17883	1.83651	1.53403	1.94295	1.11087
ENSMUSG00000087455	0.768713	0.443047	0.011208	0.72336	NA	5330411J11Rik	chr2	-	59382502	59387471	1635	processed_transcript	RIKEN_cDNA_5330411J11_gene	0	0	2	0	2	0	0	0	0	0	3	1	0	0	0.0647376	0	0.0751987	0	0	0	0	0	0.0564981	0.0247652
ENSMUSG00000086822	68.2273	71.4579	-0.043981	0.68272	0.89739	5330413P13Rik	chr2	-	131820006	131847660	3630	processed_transcript	RIKEN_cDNA_5330413P13_gene	70	65	58	58	62	60	57	75	79	83	101	78	0.931203	0.932198	0.845601	0.876429	1.04999	0.833549	0.813946	1.04444	1.21403	1.11174	0.856732	0.870056
ENSMUSG00000040412	2867.96	2963.91	-0.042578	0.57196	0.85533	5330417C22Rik	chr3	-	108455694	108536536	5836	protein_coding	RIKEN_cDNA_5330417C22_gene	3021	2502	2460	2724	2235	2760	2741	2674	2941	2827	5227	3711	24.997	22.3189	22.3082	25.6028	23.5429	23.8496	24.3456	23.162	28.1118	23.5528	27.5783	25.7475
ENSMUSG00000049740	1.7546	0.271833	0.077362	0.079044	NA	5330417H12Rik	chr7	-	107623971	107625161	1191	protein_coding	RIKEN_cDNA_5330417H12_gene	4	3	0	1	1	1	0	0	0	0	0	2	0.162181	0.131133	0	0.0460557	0.0516162	0.0423423	0	0	0	0	0	0.067995
ENSMUSG00000022639	797.586	880.152	-0.11245	0.24014	0.70095	5330426P16Rik	chr16	-	50719294	50732773	2896	lincRNA	RIKEN_cDNA_5330426P16_gene	897	715	785	396	702	946	875	842	775	909	1479	1072	14.9571	12.8531	14.3455	7.50053	14.9017	16.4732	15.6616	14.6975	14.9284	15.2615	15.7253	14.9884
ENSMUSG00000052291	84.232	81.3831	0.03223	0.76439	0.92677	5330438D12Rik	chr10	+	116581281	116583515	2229	pseudogene	RIKEN_cDNA_5330438D12_gene	87	76	64	63	91	79	63	82	74	104	131	94	1.88479	1.77503	1.51955	1.55034	2.50974	1.78733	1.46507	1.85966	1.85196	2.26859	1.80964	1.70756
ENSMUSG00000091393	0.914414	0.791991	0.0033317	0.92081	NA	5330438I03Rik	chr1	-	166306741	166309585	2845	protein_coding	RIKEN_cDNA_5330438I03_gene	0	0	4	0	1	0	0	0	0	3	3	0	0	0	0.0744084	0	0.0216081	0	0	0	0	0.051271	0.032469	0
ENSMUSG00000097827	11.6291	9.4214	0.085064	0.43596	0.79801	5330439K02Rik	chr15	-	100459740	100468691	2312	lincRNA	RIKEN_cDNA_5330439K02_gene	14	10	14	4	11	12	9	11	5	6	23	13	0.292411	0.225172	0.320468	0.0949003	0.292485	0.261746	0.201782	0.240511	0.12064	0.126182	0.306317	0.227675
ENSMUSG00000097699	9.35337	9.44782	0.0021272	0.98157	NA	5430400D12Rik	chr7	+	79920755	79922521	1658	lincRNA	RIKEN_cDNA_5430400D12_gene	16	4	13	0	11	9	8	13	5	18	8	9	0.466003	0.125596	0.414957	0	0.407855	0.273744	0.250111	0.396359	0.168227	0.527862	0.148572	0.219795
ENSMUSG00000085776	14.3527	11.6618	0.1043	0.35306	0.75809	5430402O13Rik	chr6	+	50566643	50594865	940	antisense	RIKEN_cDNA_5430402O13_gene	18	9	20	10	9	14	10	14	9	9	13	23	0.924693	0.498444	1.12602	0.583536	0.58859	0.751081	0.551441	0.752888	0.534101	0.465529	0.425839	0.990738
ENSMUSG00000072763	64.4231	70.8142	-0.081372	0.46425	0.80927	5430403G16Rik	chr5	-	109674545	109691041	3341	protein_coding	RIKEN_cDNA_5430403G16_gene	72	64	75	41	46	60	84	84	62	63	89	84	1.04066	0.997252	1.18803	0.673136	0.846407	0.905652	1.30326	1.27096	1.0352	0.916846	0.820246	1.01803
ENSMUSG00000085741	75.5402	71.7246	0.048478	0.66644	0.89219	5430405H02Rik	chr2	-	156844351	156862963	2001	processed_transcript	RIKEN_cDNA_5430405H02_gene	78	76	47	80	62	68	71	63	70	92	110	72	1.88235	1.97728	1.24307	2.193	1.90477	1.71375	1.83924	1.59156	1.95146	2.23549	1.69268	1.45695
ENSMUSG00000097772	145.456	173.082	-0.20193	0.027305	0.41234	5430416N02Rik	chr5	-	100420842	100429516	3486	lincRNA	RIKEN_cDNA_5430416N02_gene	124	142	140	103	120	172	183	163	166	177	256	210	1.7177	2.12062	2.12542	1.62071	2.11618	2.48821	2.72114	2.36369	2.65638	2.46876	2.26122	2.43922
ENSMUSG00000028475	139.061	172.435	-0.25375	0.0039993	0.17036	5430416O09Rik	chr4	+	43730034	43734534	4086	lincRNA	RIKEN_cDNA_5430416O09_gene	167	124	137	99	101	144	164	190	161	158	280	207	1.97365	1.57988	1.77446	1.32902	1.51957	1.77726	2.08052	2.35064	2.19805	1.88014	2.11004	2.05131
ENSMUSG00000074918	1498.53	1539.88	-0.036032	0.62258	0.87295	5430417L22Rik	chr2	+	118745758	118748810	3053	antisense	InaF_motif_containing_2	1471	1384	1373	1436	1118	1417	1615	1397	1387	1465	2599	1962	23.2669	23.5999	23.8006	25.8002	22.512	23.4061	27.4203	23.1313	25.343	23.3315	26.2126	26.0214
ENSMUSG00000006204	1.35508	1.93819	-0.019692	0.69048	NA	5430419D17Rik	chr7	+	131174402	131250945	2928	protein_coding	RIKEN_cDNA_5430419D17_gene	5	2	0	0	1	0	0	3	4	3	2	0	0.0824616	0.0355599	0	0	0.0209955	0	0	0.0517941	0.0762076	0.0498176	0.0210324	0
ENSMUSG00000067613	2.35801	3.51551	-0.056887	0.42561	NA	5430421N21Rik	chr15	-	101485131	101491512	1756	protein_coding	RIKEN_cDNA_5430421N21_gene	4	3	1	3	1	1	6	2	4	3	9	0	0.109999	0.0889402	0.0301384	0.0937113	0.0350085	0.0287185	0.177114	0.0575753	0.12707	0.0830671	0.157815	0
ENSMUSG00000025058	64.4774	61.9033	0.046947	0.68272	0.89739	5430427O19Rik	chrX	+	85870354	85891499	3754	protein_coding	RIKEN_cDNA_5430427O19_gene	87	63	60	36	47	68	80	76	50	54	91	59	1.11912	0.873671	0.845865	0.526022	0.769665	0.913485	1.10465	1.02341	0.742993	0.69941	0.74641	0.63638
ENSMUSG00000052688	319.84	300.646	0.07369	0.41923	0.79259	5430435G22Rik	chr1	+	131688695	131715439	4498	protein_coding	RIKEN_cDNA_5430435G22_gene	326	325	291	207	285	331	282	326	220	382	485	331	3.49986	3.76154	3.42387	2.52433	3.89514	3.71104	3.2498	3.66377	2.72843	4.1293	3.32011	2.97967
ENSMUSG00000087174	294.295	403.084	-0.37177	3.5861e-05	0.0079725	5530601H04Rik	chrX	-	105037197	105079609	3732	processed_transcript	RIKEN_cDNA_5530601H04_gene	317	274	282	161	254	347	427	407	364	419	629	452	4.10176	3.82217	3.999	2.36635	4.18399	4.68894	5.9308	5.51294	5.44088	5.4589	5.18967	4.90406
ENSMUSG00000099170	0.528736	1.14104	-0.028722	0.47292	NA	5730403I07Rik	chr9	-	77366412	77399418	2033	lincRNA	RIKEN_cDNA_5730403I07_gene	0	2	1	0	0	0	3	1	1	0	0	2	0	0.0512146	0.0260319	0	0	0	0.0764911	0.0248653	0.0274392	0	0	0.0398338
ENSMUSG00000087424	40.9581	43.3018	-0.04143	0.72621	0.91235	5730405O15Rik	chrX	+	13042015	13045297	1749	processed_transcript	RIKEN_cDNA_5730405O15_gene	45	23	48	25	36	50	55	28	37	51	68	52	1.24244	0.684604	1.45243	0.784053	1.26535	1.44167	1.63005	0.80928	1.18011	1.41779	1.19715	1.20385
ENSMUSG00000073755	433.88	410.018	0.068955	0.36325	0.76263	5730409E04Rik	chr4	+	126609818	126614371	2886	protein_coding	RIKEN_cDNA_5730409E04Rik_gene	427	430	353	381	367	416	381	378	346	476	682	514	7.14471	7.75664	6.47325	7.24143	7.8175	7.26915	6.84315	6.62103	6.68789	8.01942	7.27643	7.2115
ENSMUSG00000087553	0.213363	0.185427	0.0018481	0.92496	NA	5730412P04Rik	chrX	+	136104603	136115420	1149	processed_transcript	RIKEN_cDNA_5730412P04_gene	0	0	0	1	0	0	0	0	1	0	0	0	0	0	0	0.0477392	0	0	0	0	0.04855	0	0	0
ENSMUSG00000081793	0.772614	0.494847	0.01352	0.69412	NA	5730416F02Rik	chrX	+	109001485	109002296	812	pseudogene	RIKEN_cDNA_5730416F02_gene	0	0	1	2	0	1	1	0	0	2	0	0	0	0	0.0651761	0.135104	0	0.0621056	0.0638368	0	0	0.119759	0	0
ENSMUSG00000097766	15.6546	14.4729	0.029708	0.79522	0.93888	5730420D15Rik	chr10	+	95417375	95428640	1182	lincRNA	RIKEN_cDNA_5730420D15_gene	14	16	17	15	9	15	12	17	11	7	37	19	0.571957	0.7047	0.761159	0.696096	0.468083	0.639971	0.526249	0.727046	0.51914	0.287947	0.963862	0.650871
ENSMUSG00000097191	7.84317	6.64094	0.035414	0.68157	NA	5730422E09Rik	chr5	-	149119565	149184063	1740	lincRNA	RIKEN_cDNA_5730422E09_gene	10	5	5	13	5	4	5	8	0	15	5	11	0.277526	0.149597	0.152077	0.409817	0.176652	0.11593	0.148953	0.232419	0	0.419155	0.0884812	0.255978
ENSMUSG00000091370	4.32816	3.80918	0.017503	0.81989	NA	5730435O14Rik	chr10	+	41568016	41576476	617	processed_transcript	RIKEN_cDNA_5730435O14_gene	2	2	5	1	5	9	5	0	2	5	12	4	0.15653	0.168751	0.428873	0.0889017	0.498176	0.735604	0.420061	0	0.180823	0.394019	0.598862	0.262503
ENSMUSG00000085121	0	0.168954	-0.0012233	0.94593	NA	5730437C11Rik	chr3	-	98935644	98941256	452	lincRNA	RIKEN_cDNA_5730437C11_gene	0	0	0	0	0	0	0	1	0	0	0	0	0	0	0	0	0	0	0	0.111839	0	0	0	0
ENSMUSG00000057181	580.226	582.368	-0.002033	0.98423	0.99564	5730455P16Rik	chr11	-	80360492	80378034	4554	protein_coding	RIKEN_cDNA_5730455P16_gene	689	596	612	265	445	642	616	616	544	584	897	629	7.30599	6.81326	7.11218	3.19189	6.0071	7.10933	7.01156	6.83783	6.66369	6.23523	6.06499	5.59264
ENSMUSG00000093459	34.8954	36.6919	-0.025202	0.83212	0.95137	5730480H06Rik	chr5	+	48395573	48414294	1735	processed_transcript	RIKEN_cDNA_5730480H06_gene	53	45	33	12	22	33	39	31	39	36	52	47	1.47513	1.35025	1.0066	0.379382	0.779509	0.959182	1.16518	0.903218	1.25393	1.00887	0.922857	1.09688
ENSMUSG00000073197	7.1452	11.8299	-0.12497	0.17284	NA	5730507C01Rik	chr12	+	18514738	18534191	1251	protein_coding	RIKEN_cDNA_5730507C01_gene	13	4	3	9	6	4	9	19	16	17	4	7	0.50181	0.166458	0.126914	0.394621	0.294844	0.161246	0.372917	0.767762	0.713464	0.66073	0.0984539	0.226569
ENSMUSG00000050549	412.568	445.442	-0.099179	0.18928	0.67753	5730508B09Rik	chr3	-	127869688	127896323	1603	protein_coding	RIKEN_cDNA_5730508B09_gene	447	410	349	303	330	440	394	495	359	448	786	550	13.4656	13.3153	11.5222	10.3682	12.6555	13.8422	12.7406	15.61	12.4931	13.5887	15.098	13.8927
ENSMUSG00000032985	1.62016	2.03469	-0.025571	0.68702	NA	5730522E02Rik	chr11	-	25602763	26210763	3117	protein_coding	RIKEN_cDNA_5730522E02_gene	2	1	3	2	0	1	0	2	3	2	4	3	0.0309846	0.0167019	0.0509364	0.0351956	0	0.0161789	0	0.0324357	0.05369	0.0311979	0.0395142	0.0389712
ENSMUSG00000041605	70.6317	62.8349	0.089588	0.44441	0.80136	5730559C18Rik	chr1	-	136213531	136234264	2988	protein_coding	RIKEN_cDNA_5730559C18_gene	69	72	57	77	53	56	71	49	43	46	120	108	1.11512	1.25445	1.00957	1.41353	1.09042	0.945135	1.2317	0.828983	0.802781	0.748531	1.23661	1.46353
ENSMUSG00000056468	91.8498	94.1426	-0.021542	0.83818	0.95258	5730596B20Rik	chr6	+	52177498	52180851	3354	protein_coding	RIKEN_cDNA_5730596B20_gene	107	107	80	60	78	76	105	95	81	107	153	89	1.54054	1.66082	1.26232	0.981259	1.42965	1.14271	1.62276	1.43183	1.3472	1.55115	1.40462	1.07445
ENSMUSG00000045968	21.3346	20.2932	0.022911	0.84306	0.95384	5830403L16Rik	chr1	-	153849542	153900228	3121	protein_coding	transmembrane_epididymal_family_member_2	19	15	16	23	26	15	15	11	23	29	25	32	0.293977	0.250207	0.271313	0.404231	0.512127	0.242373	0.249129	0.178168	0.411096	0.45179	0.246647	0.41516
ENSMUSG00000054672	25.138	21.0881	0.10097	0.39458	0.7797	5830411N06Rik	chr7	+	140247301	140299791	3342	protein_coding	RIKEN_cDNA_5830411N06_gene	20	27	26	25	22	16	16	18	15	21	44	34	0.288986	0.42059	0.411729	0.410326	0.404682	0.241435	0.248165	0.272268	0.250377	0.305524	0.405393	0.411938
ENSMUSG00000028331	107.88	113.526	-0.058848	0.58752	0.86115	5830415F09Rik	chr4	-	46376505	46389437	2127	protein_coding	RIKEN_cDNA_5830415F09_gene	113	90	101	119	80	84	114	129	78	100	200	155	2.56545	2.20281	2.51303	3.06884	2.31217	1.99158	2.77821	3.06586	2.04567	2.28594	2.8953	2.95069
ENSMUSG00000097636	245.946	211.799	0.15658	0.14365	0.64957	5830416P10Rik	chr19	-	53441212	53464796	5292	lincRNA	RIKEN_cDNA_5830416P10_gene	365	249	264	151	164	184	223	222	164	220	367	239	3.33063	2.44952	2.64015	1.56514	1.90512	1.75341	2.1843	2.12062	1.72875	2.02132	2.13539	1.82868
ENSMUSG00000078684	231.424	241.272	-0.051167	0.54335	0.8421	5830417I10Rik	chr3	+	88775216	88825587	6190	pseudogene	RIKEN_cDNA_5830417I10_gene	232	227	215	198	164	238	275	225	212	213	382	318	1.80988	1.90914	1.8382	1.75457	1.62874	1.93898	2.30287	1.83748	1.91053	1.6731	1.90022	2.08015
ENSMUSG00000046111	414.025	397.72	0.050659	0.57104	0.85469	5830418K08Rik	chr9	-	15316915	15357788	7605	protein_coding	centrosomal_protein_295	450	422	378	224	346	483	385	391	360	428	616	490	2.85737	2.88878	2.63049	1.61564	2.79689	3.20283	2.62415	2.59901	2.64066	2.73638	2.49409	2.60889
ENSMUSG00000086236	3.72681	3.52026	0.011772	0.86551	NA	5830418P13Rik	chr9	+	103423578	103461260	2178	processed_transcript	RIKEN_cDNA_5830418P13_gene	6	6	3	3	1	2	12	2	0	4	2	2	0.133029	0.143415	0.0728966	0.0755542	0.0282254	0.0463083	0.285595	0.0464197	0	0.0892965	0.028275	0.0371819
ENSMUSG00000074733	818.029	884.494	-0.092657	0.2973	0.73556	5830428H23Rik	chr19	-	61053840	61140840	2753	processed_transcript	RIKEN_cDNA_5830428H23_gene	891	757	858	447	681	914	949	794	810	922	1471	1013	15.6288	14.315	16.494	8.90629	15.2068	16.7427	17.8685	14.5796	16.413	16.2839	16.4527	14.8992
ENSMUSG00000097471	36.687	37.4127	-0.008024	0.9454	0.98428	5830432E09Rik	chr7	-	135635931	135652314	3569	lincRNA	RIKEN_cDNA_5830432E09_gene	36	36	36	29	28	37	37	40	34	53	51	31	0.48709	0.525119	0.533826	0.445704	0.482292	0.522808	0.537381	0.566557	0.531424	0.722041	0.440001	0.351701
ENSMUSG00000084803	88.6946	112.449	-0.19003	0.10746	0.60782	5830444B04Rik	chr4	-	155398763	155421704	2870	processed_transcript	RIKEN_cDNA_5830444B04_gene	80	90	66	45	91	118	86	128	126	74	155	183	1.34605	1.63253	1.21704	0.860055	1.94921	2.07342	1.55326	2.25454	2.44905	1.25367	1.66295	2.58183
ENSMUSG00000052658	14.1115	17.6461	-0.11252	0.3257	0.74621	5830454E08Rik	chr9	+	120577346	120578072	727	protein_coding	RIKEN_cDNA_5830454E08_gene	17	11	10	9	14	17	24	24	16	12	30	11	1.12919	0.787698	0.727964	0.679053	1.18384	1.17924	1.71121	1.66881	1.22771	0.802563	1.27062	0.612657
ENSMUSG00000091102	7.37306	5.37818	0.10538	0.28844	NA	5830462I19Rik	chr9	-	110372048	110375430	3383	protein_coding	RIKEN_cDNA_5830462I19_gene	7	10	7	7	2	8	6	5	6	3	8	8	0.0999192	0.153886	0.109507	0.113499	0.0363434	0.119254	0.0919341	0.0747134	0.0989369	0.0431173	0.0728146	0.0957518
ENSMUSG00000098322	7.43608	10.7771	-0.11995	0.22831	NA	5830468F06Rik	chr8	-	15015092	15018907	1104	antisense	RIKEN_cDNA_5830468F06_gene	6	7	5	9	2	12	11	18	10	3	21	10	0.262443	0.330089	0.239687	0.447166	0.111368	0.548149	0.516477	0.824202	0.505289	0.132125	0.585707	0.366767
ENSMUSG00000070690	0.715277	0.658658	0.003276	0.91783	NA	5830473C10Rik	chr5	+	90561209	90597906	2241	protein_coding	RIKEN_cDNA_5830473C10_gene	0	0	0	0	1	3	0	0	3	0	1	0	0	0	0	0	0.0274319	0.0675097	0	0	0.0746773	0	0.0137401	0
ENSMUSG00000046463	33.5803	31.8114	0.048361	0.68312	0.89743	5930403N24Rik	chr10	+	37139402	37151315	3965	processed_transcript	RIKEN_cDNA_5930403N24_gene	47	29	40	14	25	34	25	30	32	31	54	44	0.57241	0.380764	0.533901	0.193678	0.38761	0.432437	0.326832	0.38248	0.450211	0.380146	0.419354	0.449333
ENSMUSG00000072591	18.2302	9.87186	0.2595	0.01696	0.33537	5930412G12Rik	chr5	-	128579106	128600693	2429	processed_transcript	RIKEN_cDNA_5930412G12_gene	20	12	11	26	14	15	7	9	9	20	14	6	0.397608	0.257191	0.239668	0.587139	0.354322	0.311423	0.149382	0.187303	0.206692	0.400345	0.177472	0.100019
ENSMUSG00000048544	4.4405	4.09196	0.018596	0.82444	NA	5930422O12Rik	chr8	+	33428709	33429548	840	protein_coding	RIKEN_cDNA_5930422O12_gene	2	4	11	1	2	5	5	3	3	5	8	4	0.114975	0.247903	0.693039	0.0653004	0.146369	0.300177	0.308545	0.18054	0.199228	0.289416	0.293252	0.192815
ENSMUSG00000075408	425.432	392.007	0.086589	0.4065	0.78492	6030408B16Rik	chr15	+	101293212	101297426	1947	lincRNA	RIKEN_cDNA_6030408B16_gene	411	410	360	495	296	338	337	389	437	383	622	455	10.1936	10.9627	9.78545	13.9455	9.34596	8.75462	8.97204	10.0998	12.5206	9.56457	9.83682	9.46247
ENSMUSG00000066607	284.083	282.134	0.0054181	0.96276	0.98931	6030419C18Rik	chr9	+	58488603	58499742	2139	protein_coding	RIKEN_cDNA_6030419C18_gene	255	222	263	400	155	239	278	319	289	248	409	331	5.75682	5.40311	6.50712	10.2576	4.45471	5.63474	6.73692	7.53894	7.53696	5.63733	5.88766	6.2658
ENSMUSG00000097760	14.3106	13.3366	0.038233	0.74046	0.91746	6030442K20Rik	chr1	-	132466433	132477064	1540	lincRNA	RIKEN_cDNA_6030442K20_gene	12	11	15	15	10	15	17	10	11	18	21	12	0.376282	0.371855	0.515483	0.534276	0.399188	0.491199	0.57221	0.328254	0.398457	0.568309	0.419884	0.315515
ENSMUSG00000097207	18.7272	24.2643	-0.1549	0.18775	0.67684	6030443J06Rik	chr5	+	22550437	22807850	4299	lincRNA	RIKEN_cDNA_6030443J06_gene	26	15	21	10	18	14	27	19	23	19	29	45	0.292051	0.181646	0.258521	0.127593	0.257397	0.164228	0.325554	0.223417	0.298449	0.214891	0.207712	0.423842
ENSMUSG00000066178	21.8906	16.4497	0.18108	0.12415	0.63027	6030445D17Rik	chr4	+	136462250	136463977	1728	protein_coding	RIKEN_cDNA_6030445D17_gene	25	23	16	11	28	17	17	19	15	18	24	16	0.698633	0.692924	0.490027	0.349176	0.996122	0.496126	0.509956	0.555828	0.484236	0.506479	0.427659	0.374917
ENSMUSG00000022195	614.481	637.891	-0.0506	0.43014	0.79646	6030458C11Rik	chr15	-	12808177	12824657	3974	protein_coding	RIKEN_cDNA_6030458C11_gene	651	632	550	447	524	581	630	607	575	658	1125	729	7.91054	8.27925	7.32452	6.16986	8.10591	7.37284	8.2175	7.72131	8.0714	8.05064	8.71676	7.42777
ENSMUSG00000025573	7.55876	7.74093	-0.01142	0.90477	NA	6030468B19Rik	chr11	+	117797660	117807301	1071	protein_coding	RIKEN_cDNA_6030468B19_gene	4	4	6	9	5	13	6	5	10	9	21	3	0.180353	0.194434	0.296487	0.460944	0.286998	0.612126	0.290395	0.235999	0.520858	0.408588	0.603754	0.11342
ENSMUSG00000095953	0	0.593176	-0.0138	0.51996	NA	6030469F06Rik	chr12	+	31184623	31185177	555	protein_coding	RIKEN_cDNA_6030469F06_gene	0	0	0	0	0	0	0	0	1	0	0	3	0	0	0	0	0	0	0	0	0.100512	0	0	0.218871
ENSMUSG00000097577	71.9643	64.4931	0.10866	0.3457	0.75535	6230400D17Rik	chr14	-	20687236	20703012	1554	lincRNA	RIKEN_cDNA_6230400D17_gene	88	93	69	46	43	63	51	66	81	65	84	77	2.73454	3.11554	2.34986	1.62369	1.70104	2.04445	1.70116	2.14696	2.90766	2.03374	1.6644	2.00631
ENSMUSG00000053963	81.7714	63.7464	0.20628	0.078379	0.56216	6330403A02Rik	chr1	-	180432387	180483504	6506	protein_coding	RIKEN_cDNA_6330403A02_gene	81	80	91	73	52	73	57	64	73	34	144	69	0.601207	0.640144	0.740238	0.615466	0.491346	0.565842	0.454138	0.497275	0.625919	0.254096	0.68152	0.429432
ENSMUSG00000018451	47.4347	52.677	-0.10005	0.388	0.77585	6330403K07Rik	chr11	-	71031941	71033513	1494	lincRNA	RIKEN_cDNA_6330403K07_gene	39	39	61	43	36	41	40	39	53	58	96	75	1.26057	1.35899	2.16084	1.57875	1.48132	1.38395	1.38783	1.31961	1.97895	1.8876	1.97857	2.03268
ENSMUSG00000075585	323.893	303.014	0.074194	0.42656	0.79484	6330403L08Rik	chr5	+	138995056	139000577	5522	lincRNA	RIKEN_cDNA_6330403L08_gene	297	266	278	347	279	288	295	276	288	311	506	370	2.59725	2.50776	2.66436	3.4469	3.10603	2.63016	2.76919	2.52664	2.90941	2.7384	2.82153	2.71309
ENSMUSG00000097912	1.4089	2.81087	-0.061299	0.30355	NA	6330403N20Rik	chr7	-	80297728	80299616	1189	lincRNA	RIKEN_cDNA_6330403N20_gene	4	0	1	2	0	1	6	1	3	4	4	0	0.162454	0	0.0445105	0.0922664	0	0.0424136	0.261575	0.0425156	0.14075	0.163573	0.103588	0
ENSMUSG00000070814	300.988	324.803	-0.08556	0.37566	0.76969	6330408A02Rik	chr7	-	13258967	13278721	4282	protein_coding	RIKEN_cDNA_6330408A02_gene	309	318	321	170	233	322	341	247	305	323	527	455	3.48469	3.86618	3.96737	2.1777	3.34509	3.79224	4.12795	2.91595	3.9734	3.66765	3.78961	4.30253
ENSMUSG00000009551	80.9494	81.2738	-0.0026783	0.98176	0.9947	6330409D20Rik	chr2	-	32732620	32741016	1119	protein_coding	RIKEN_cDNA_6330409D20_gene	57	77	77	97	44	88	86	68	78	109	102	92	2.45979	3.5823	3.6417	4.75485	2.41725	3.96588	3.98378	3.07192	3.88842	4.73619	2.80673	3.32902
ENSMUSG00000045917	473.201	413.455	0.1432	0.16738	0.67104	6330416G13Rik	chr4	+	63558781	63586357	3765	protein_coding	RIKEN_cDNA_6330416G13_gene	519	421	377	557	333	366	381	381	373	459	739	476	6.65664	5.82128	5.29932	8.11495	5.43723	4.90233	5.2455	5.11553	5.52654	5.92762	6.0438	5.11919
ENSMUSG00000085227	10.5924	11.402	-0.036367	0.73274	0.91438	6330418K02Rik	chr5	+	138264043	138266661	1267	processed_transcript	RIKEN_cDNA_6330418K02_gene	10	17	5	6	12	8	4	14	9	11	24	18	0.381133	0.698512	0.208851	0.259759	0.582241	0.31842	0.163648	0.558575	0.396255	0.422132	0.583264	0.575248
ENSMUSG00000054850	24.8653	27.743	-0.077486	0.51283	0.83038	6330419J24Rik	chrX	+	56374610	56377799	2369	protein_coding	RIKEN_cDNA_6330419J24_gene	28	18	25	21	19	26	30	33	24	12	64	30	0.57075	0.395557	0.558495	0.486239	0.493045	0.553471	0.656422	0.704173	0.565139	0.246291	0.831851	0.512761
ENSMUSG00000045327	22.3869	25.3971	-0.074388	0.52865	0.83608	6330549D23Rik	chr3	-	96606659	96629820	3228	pseudogene	RIKEN_cDNA_6330549D23_gene	25	24	20	8	17	32	31	20	21	32	48	20	0.373989	0.387061	0.327899	0.135941	0.323753	0.499923	0.497801	0.313204	0.362907	0.482002	0.457866	0.250874
ENSMUSG00000093424	16.1709	13.2459	0.089525	0.41146	0.78773	6330562C20Rik	chr3	-	95307672	95315127	784	antisense	RIKEN_cDNA_6330562C20_gene	22	15	17	9	14	13	16	14	13	16	28	2	1.35506	0.99604	1.14756	0.629683	1.09777	0.836207	1.05787	0.902698	0.924989	0.992285	1.0997	0.103293
ENSMUSG00000073795	33.4517	31.1717	0.042122	0.72312	0.91086	6430531B16Rik	chr7	-	139972303	139978755	1438	protein_coding	RIKEN_cDNA_6430531B16_gene	44	36	24	23	30	28	21	19	28	32	65	54	1.47757	1.3033	0.883276	0.877333	1.28251	0.981942	0.756986	0.667921	1.0862	1.08199	1.39183	1.52053
ENSMUSG00000031824	2502.32	2242.12	0.12872	0.16253	0.66731	6430548M08Rik	chr8	+	120114152	120165306	5564	protein_coding	RIKEN_cDNA_6430548M08_gene	2273	2281	2215	2771	1860	2189	2161	2031	1952	2377	3649	3005	19.7272	21.3422	21.0684	27.3177	20.5506	19.8402	20.1324	18.4524	19.5705	20.7718	20.1938	21.8684
ENSMUSG00000074646	25.0936	27.3432	-0.062945	0.59651	0.86308	6430550D23Rik	chr2	-	155973279	156007977	2429	protein_coding	RIKEN_cDNA_6430550D23_gene	22	28	19	22	26	19	21	23	32	32	35	38	0.437369	0.600112	0.413971	0.49681	0.658027	0.394469	0.448145	0.478664	0.734906	0.640553	0.443681	0.633454
ENSMUSG00000097828	20.8725	25.1645	-0.12235	0.3033	0.73711	6430562O15Rik	chr13	-	99396924	99412864	3985	lincRNA	RIKEN_cDNA_6430562O15_gene	20	27	15	13	15	26	27	29	26	22	39	24	0.242356	0.352726	0.199208	0.178941	0.231399	0.329027	0.351207	0.367875	0.36396	0.268427	0.301347	0.243861
ENSMUSG00000037977	11.0619	9.01614	0.094282	0.38236	NA	6430571L13Rik	chr9	+	107340602	107352422	2590	protein_coding	RIKEN_cDNA_6430571L13_gene	18	8	10	11	8	6	11	11	8	11	9	8	0.335603	0.160802	0.204336	0.232964	0.189884	0.116826	0.220151	0.214696	0.172306	0.206503	0.106997	0.125069
ENSMUSG00000039620	30.882	28.0502	0.077239	0.51551	0.83113	6430573F11Rik	chr8	+	36457548	36514320	3570	protein_coding	RIKEN_cDNA_6430573F11_gene	36	25	40	17	24	30	31	20	26	37	49	26	0.486953	0.364564	0.592974	0.261202	0.413277	0.423779	0.450112	0.283199	0.40627	0.503925	0.422628	0.294893
ENSMUSG00000097583	17.5274	15.1603	0.088237	0.45245	0.80564	6430590A07Rik	chr3	-	40885897	40894123	1032	lincRNA	RIKEN_cDNA_6430590A07_gene	17	13	24	10	15	18	14	11	16	16	27	19	0.795467	0.655791	1.23077	0.531515	0.893531	0.879588	0.703195	0.53882	0.864867	0.753829	0.805591	0.745475
ENSMUSG00000091947	0.76123	0.102377	0.027654	0.35341	NA	6530401F13Rik	chr12	+	81532968	81557458	1090	processed_transcript	RIKEN_cDNA_6530401F13_gene	0	0	1	0	2	1	0	0	0	0	1	0	0	0	0.0485532	0	0.112798	0.0462658	0	0	0	0	0.0282491	0
ENSMUSG00000079499	259.5	242.116	0.070902	0.50743	0.82867	6530402F18Rik	chr2	-	29245107	29253006	4301	processed_transcript	RIKEN_cDNA_6530402F18_gene	230	236	249	311	166	216	253	268	215	228	339	309	2.58233	2.85657	3.0639	3.96631	2.37267	2.53263	3.04915	3.14989	2.78855	2.57749	2.42695	2.90903
ENSMUSG00000098097	0.811083	1.27466	-0.017771	0.63169	NA	6530403H02Rik	chr3	-	120604109	120886733	3191	lincRNA	RIKEN_cDNA_6530403H02_gene	0	0	1	2	1	0	0	0	0	2	0	7	0	0	0.0165851	0.0343794	0.0192651	0	0	0	0	0.0304744	0	0.088824
ENSMUSG00000043340	41.1984	44.6226	-0.05982	0.6118	0.8685	6530409C15Rik	chr6	+	28215555	28260862	1573	protein_coding	RIKEN_cDNA_6530409C15_gene	40	57	40	20	29	44	46	31	52	41	77	54	1.22796	1.88646	1.34578	0.697424	1.13336	1.41062	1.51585	0.996239	1.8441	1.26732	1.50727	1.39003
ENSMUSG00000097049	0.159073	0	0.0043432	0.80972	NA	6530411M01Rik	chr17	-	9147719	9167836	1033	lincRNA	RIKEN_cDNA_6530411M01_gene	1	0	0	0	0	0	0	0	0	0	0	0	0.0467469	0	0	0	0	0	0	0	0	0	0	0
ENSMUSG00000097375	224.253	233.145	-0.040465	0.68185	0.89737	6720427I07Rik	chr13	-	48535523	48537822	2300	lincRNA	RIKEN_cDNA_6720427I07_gene	230	217	265	112	191	231	243	233	202	252	362	271	4.82895	4.91172	6.09764	2.67107	5.10509	5.0649	5.47653	5.12104	4.89928	5.32727	4.84631	4.7709
ENSMUSG00000097934	7.38879	9.31519	-0.080984	0.43049	NA	6720483E21Rik	chr1	-	20888650	20890473	1120	lincRNA	RIKEN_cDNA_6720483E21_gene	13	8	9	4	3	5	12	6	9	7	23	8	0.560503	0.371855	0.425274	0.195901	0.164665	0.225133	0.55538	0.270809	0.448264	0.303887	0.632325	0.289222
ENSMUSG00000072066	13.2971	11.3471	0.070228	0.5155	0.83113	6720489N17Rik	chr13	-	62605190	62607499	318	protein_coding	RIKEN_cDNA_6720489N17_gene	16	13	18	8	5	15	5	9	11	22	21	9	2.42966	2.12823	2.99564	1.37993	0.966587	2.37876	0.815023	1.43069	1.92963	3.36378	2.0334	1.14597
ENSMUSG00000032680	186.314	227.645	-0.23699	0.010416	0.26986	6820408C15Rik	chr2	+	152415587	152444330	1684	protein_coding	RIKEN_cDNA_6820408C15_gene	197	164	169	135	161	201	186	181	229	240	384	328	5.64907	5.06995	5.31115	4.39731	5.87736	6.01923	5.7253	5.43334	7.58582	6.92949	7.02133	7.88662
ENSMUSG00000071796	234.21	242.663	-0.034843	0.73233	0.91438	6820431F20Rik	chr8	-	20262613	20297432	4659	pseudogene	RIKEN_cDNA_6820431F20_gene	299	228	239	112	194	237	235	234	225	286	386	260	3.09907	2.54767	2.71487	1.31862	2.55981	2.56532	2.61458	2.53895	2.69401	2.98473	2.55109	2.25964
ENSMUSG00000084942	5.32341	7.41303	-0.086273	0.35284	NA	7330404K18Rik	chr14	+	20398359	20398930	487	antisense	RIKEN_cDNA_7330404K18_gene	5	10	5	0	5	5	8	6	5	6	8	17	0.495786	1.06899	0.543357	0	0.63116	0.517759	0.851507	0.622806	0.57273	0.599038	0.505815	1.41345
ENSMUSG00000091060	0	0.271331	-0.0040065	0.82422	NA	7420461P10Rik	chr1	-	162647203	162658173	735	protein_coding	RIKEN_cDNA_7420461P10_gene	0	0	0	0	0	0	0	1	0	0	1	0	0	0	0	0	0	0	0	0.068777	0	0	0.0418932	0
ENSMUSG00000096607	0.353372	0	0.0071264	0.69278	NA	7530416G11Rik	chr15	-	85492736	85503227	1161	protein_coding	RIKEN_cDNA_7530416G11_gene	0	0	2	0	0	0	0	0	0	0	0	0	0	0	0.0911679	0	0	0	0	0	0	0	0	0
ENSMUSG00000027444	1.10315	0.816445	0.0174	0.69263	NA	8030411F24Rik	chr2	+	148782009	148785937	602	protein_coding	RIKEN_cDNA_8030411F24_gene	1	2	1	0	2	0	2	0	2	0	1	0	0.0802152	0.172956	0.0879119	0	0.204236	0	0.172211	0	0.185329	0	0.0511486	0
ENSMUSG00000052295	2.73209	3.54588	-0.026992	0.69199	NA	8030423F21Rik	chr5	-	52607550	52619011	2850	lincRNA	RIKEN_cDNA_8030423F21_gene	4	3	6	0	0	3	7	5	3	1	1	5	0.0677748	0.0547997	0.111417	0	0	0.0530839	0.127315	0.0886861	0.0587199	0.0170603	0.010804	0.0710369
ENSMUSG00000073821	13.7352	17.1054	-0.12903	0.26822	0.71783	8030451A03Rik	chr4	+	63979854	64149924	2618	processed_transcript	RIKEN_cDNA_8030451A03_gene	16	12	15	9	16	7	15	18	13	21	25	23	0.295123	0.238623	0.303225	0.188568	0.375706	0.134839	0.296995	0.347563	0.277002	0.390016	0.294036	0.355727
ENSMUSG00000085058	20.7031	24.3677	-0.093598	0.42567	0.79484	8030453O22Rik	chr6	+	39527513	39544486	1506	antisense	RIKEN_cDNA_8030453O22_gene	29	11	22	16	11	27	27	26	28	16	46	21	0.929878	0.38025	0.773111	0.582761	0.44902	0.904119	0.929322	0.872728	1.03715	0.516568	0.94051	0.564616
ENSMUSG00000047466	425.315	442.528	-0.047001	0.56071	0.84933	8030462N17Rik	chr18	-	77633281	77714010	3418	protein_coding	RIKEN_cDNA_8030462N17_gene	469	391	410	273	372	437	449	377	464	459	699	515	6.62603	5.95534	6.34828	4.38113	6.69066	6.44757	6.80928	5.5757	7.57277	6.5294	6.29703	6.1009
ENSMUSG00000046774	1.438	0	0.04969	0.10142	NA	8030474K03Rik	chrX	+	101794656	101798642	1991	protein_coding	RIKEN_cDNA_8030474K03_gene	0	0	0	4	2	1	0	0	0	0	0	0	0	0	0	0.110201	0.0617528	0.0253288	0	0	0	0	0	0
ENSMUSG00000048489	556.332	618.515	-0.10482	0.34545	0.75527	8430408G22Rik	chr6	+	116650684	116652847	1317	protein_coding	RIKEN_cDNA_8430408G22_gene	660	407	352	677	461	457	529	573	556	690	1076	781	24.1998	16.0883	14.1449	28.1967	21.5186	17.4992	20.8208	21.9937	23.5504	25.4739	25.1569	24.0118
ENSMUSG00000085743	10.3008	14.7231	-0.14209	0.1943	0.68101	8430419K02Rik	chr11	-	18845851	18874309	1870	processed_transcript	RIKEN_cDNA_8430419K02_gene	17	12	6	3	6	15	17	11	20	15	20	13	0.438996	0.334073	0.169806	0.0879985	0.197246	0.404517	0.471232	0.297359	0.59662	0.390016	0.329321	0.281489
ENSMUSG00000030207	289.285	313.37	-0.094776	0.31735	0.74385	8430419L09Rik	chr6	+	135197977	135244955	4221	protein_coding	RIKEN_cDNA_8430419L09_gene	286	261	291	306	196	239	313	300	288	284	503	428	3.27193	3.21904	3.64856	3.9765	2.85456	2.85541	3.84376	3.59283	3.80615	3.27141	3.6693	4.1057
ENSMUSG00000079069	7.24164	4.82993	0.12901	0.18184	NA	8430423G03Rik	chr5	+	148950250	148951658	639	protein_coding	RIKEN_cDNA_8430423G03_gene	11	8	10	3	4	5	7	6	4	4	8	3	0.831275	0.651765	0.828215	0.257523	0.38482	0.394599	0.567838	0.474658	0.349195	0.304363	0.385496	0.190099
ENSMUSG00000034587	62.2204	61.2684	0.026571	0.81172	0.94394	8430429K09Rik	chr11	+	3452365	3479831	1675	processed_transcript	RIKEN_cDNA_8430429K09_gene	69	56	68	35	46	73	70	49	66	63	87	71	1.98924	1.7405	2.14851	1.14617	1.68827	2.19783	2.16626	1.47881	2.19805	1.82877	1.59932	1.71634
ENSMUSG00000041878	9.28169	8.06661	0.042633	0.68113	NA	8430432A02Rik	chr1	+	43092588	43093835	1248	antisense	RIKEN_cDNA_8430432A02_gene	12	5	10	6	6	13	8	5	5	6	24	11	0.464322	0.208572	0.424062	0.263713	0.295553	0.52531	0.332279	0.202528	0.223493	0.233759	0.592144	0.356892
ENSMUSG00000086070	0	0.185427	-0.0012233	0.94593	NA	8430436N08Rik	chr4	+	7560688	7573801	1077	lincRNA	RIKEN_cDNA_8430436N08_gene	0	0	0	0	0	0	0	0	1	0	0	0	0	0	0	0	0	0	0	0	0.0517957	0	0	0
ENSMUSG00000086449	0.592028	0.171607	0.014946	0.57082	NA	9030204H09Rik	chr2	+	35819190	35823385	653	antisense	RIKEN_cDNA_9030204H09_gene	0	0	1	0	2	0	1	0	0	0	0	0	0	0	0.0810459	0	0.188285	0	0.0793805	0	0	0	0	0
ENSMUSG00000097343	70.0249	70.2827	0.0029906	0.97756	0.99385	9030407P20Rik	chr7	-	120673439	120677560	2307	lincRNA	RIKEN_cDNA_9030407P20_gene	82	69	58	58	54	65	60	69	78	81	106	73	1.7164	1.55705	1.33053	1.37904	1.43895	1.42086	1.34813	1.51193	1.88606	1.70714	1.41478	1.28125
ENSMUSG00000045008	2.50523	3.77121	-0.070663	0.36206	NA	9030612E09Rik	chr10	+	43174704	43176562	1859	protein_coding	RIKEN_cDNA_9030612E09_gene	5	1	2	2	2	2	5	5	0	5	7	4	0.12988	0.0280041	0.056937	0.0590128	0.0661376	0.0542547	0.139418	0.135963	0	0.130774	0.115944	0.0871244
ENSMUSG00000097691	0.717663	0.700248	0.003459	0.92606	NA	9030616G12Rik	chr10	+	128971197	128978115	644	lincRNA	RIKEN_cDNA_9030616G12_gene	1	1	0	1	0	1	3	0	1	0	0	0	0.0749837	0.080838	0	0.0851745	0	0.078307	0.24147	0	0.086621	0	0	0
ENSMUSG00000021185	270.744	258.006	0.062321	0.45513	0.8058	9030617O03Rik	chr12	+	100779057	100896981	3295	protein_coding	RIKEN_cDNA_9030617O03_gene	268	300	270	196	211	248	252	229	272	271	417	288	3.92765	4.73988	4.33663	3.26284	3.93664	3.79562	3.96435	3.51326	4.60493	3.99895	3.89683	3.53913
ENSMUSG00000053168	0.207671	0.354381	-0.002328	0.92526	NA	9030619P08Rik	chr15	-	75427606	75431829	857	pseudogene	RIKEN_cDNA_9030619P08_gene	0	0	0	0	1	0	0	1	1	0	0	0	0	0	0	0	0.0717327	0	0	0.0589861	0.0650921	0	0	0
ENSMUSG00000086141	128.431	140.459	-0.097285	0.32237	0.74385	9030622O22Rik	chr2	-	147944740	148040203	1245	lincRNA	RIKEN_cDNA_9030622O22_gene	131	119	130	81	102	149	171	117	127	130	226	174	5.08107	4.97599	5.52609	3.56871	5.0365	6.03537	7.11957	4.75058	5.69041	5.07699	5.58946	5.65899
ENSMUSG00000073158	6.193	3.99947	0.077927	0.32636	NA	9030624G23Rik	chr12	-	24044701	24096968	468	protein_coding	RIKEN_cDNA_9030624G23_gene	5	6	7	9	0	7	3	2	2	10	10	1	0.515914	0.667432	0.791583	1.05485	0	0.754291	0.332279	0.21603	0.238393	1.03893	0.657937	0.0865193
ENSMUSG00000030982	1007.26	968.333	0.052709	0.38908	0.77585	9030624J02Rik	chr7	+	118740226	118842966	5097	protein_coding	RIKEN_cDNA_9030624J02_gene	1057	957	932	889	776	917	947	905	945	979	1526	1201	10.0141	9.7746	9.6771	9.56715	9.35934	9.0728	9.6308	8.97562	10.3425	9.339	9.21871	9.54086
ENSMUSG00000054951	81.0778	79.0089	0.025433	0.80015	0.94004	9130008F23Rik	chr17	-	40875482	40880558	2159	protein_coding	RIKEN_cDNA_9130008F23_gene	80	82	70	57	69	89	73	69	72	83	136	104	1.78933	1.97726	1.71589	1.44816	1.96469	2.07885	1.75266	1.61557	1.86033	1.86921	1.93962	1.95047
ENSMUSG00000039901	310.287	298.355	0.045685	0.55763	0.84818	9130011E15Rik	chr19	-	45818144	45998488	2896	protein_coding	RIKEN_cDNA_9130011E15_gene	311	295	309	260	264	260	295	302	239	328	518	341	5.18579	5.30304	5.64682	4.92459	5.60407	4.52753	5.2802	5.27156	4.60372	5.50691	5.50759	4.76776
ENSMUSG00000055134	19.6356	23.1245	-0.10619	0.36745	0.76477	9130017K11Rik	chr11	+	67921504	67947659	3338	processed_transcript	RIKEN_cDNA_9130017K11_gene	14	10	19	19	25	18	24	19	28	22	33	27	0.202532	0.155961	0.301239	0.312221	0.460417	0.27194	0.372694	0.287738	0.46793	0.320456	0.304409	0.327519
ENSMUSG00000030823	188.913	174.082	0.095292	0.24714	0.70669	9130019O22Rik	chr7	-	127382260	127387166	3878	protein_coding	RIKEN_cDNA_9130019O22_gene	179	183	191	162	150	170	167	175	149	170	304	218	2.22894	2.45666	2.60657	2.29141	2.37783	2.21069	2.23221	2.28119	2.14332	2.13144	2.41377	2.27619
ENSMUSG00000073067	10.1172	8.0064	0.08272	0.41735	NA	9130019P16Rik	chr6	-	54269681	54430221	4486	lincRNA	RIKEN_cDNA_9130019P16_gene	10	10	6	12	7	10	16	2	8	8	13	6	0.107645	0.116049	0.0707842	0.146729	0.0959261	0.112416	0.184879	0.0225373	0.0994809	0.0867088	0.0892307	0.0541566
ENSMUSG00000086568	37.0705	41.967	-0.094488	0.42125	0.79326	9130020K20Rik	chr4	+	136347286	136350334	3049	lincRNA	RIKEN_cDNA_9130020K20_gene	44	34	41	20	19	51	41	39	35	44	63	61	0.696864	0.580528	0.711657	0.359806	0.383084	0.843528	0.697033	0.646603	0.640353	0.701662	0.636229	0.810087
ENSMUSG00000062944	144.857	151.316	-0.04702	0.62834	0.87508	9130023H24Rik	chr7	-	128234451	128238031	3581	protein_coding	RIKEN_cDNA_9130023H24_gene	137	145	112	127	116	157	136	170	145	177	223	154	1.84743	2.10797	1.65523	1.94534	1.99137	2.21097	1.96862	2.3998	2.25877	2.40326	1.91748	1.74131
ENSMUSG00000087022	0.382565	0.135916	0.0079478	0.74403	NA	9130024F11Rik	chr1	+	56971412	57050084	2628	processed_transcript	RIKEN_cDNA_9130024F11_gene	0	0	0	1	0	1	0	0	0	0	0	1	0	0	0	0.0208723	0	0.0191894	0	0	0	0	0	0.0154076
ENSMUSG00000086474	2.92953	1.27885	0.077846	0.18733	NA	9130204K15Rik	chr11	-	79781979	79872394	867	lincRNA	RIKEN_cDNA_9130204K15_gene	0	7	2	1	3	3	3	1	0	2	0	2	0	0.42032	0.122083	0.0632669	0.212716	0.174497	0.179362	0.0583057	0	0.112161	0	0.093405
ENSMUSG00000091175	0.389388	0	0.0083117	0.66946	NA	9130204L05Rik	chr3	-	91088137	91090805	491	protein_coding	RIKEN_cDNA_9130204L05_gene	0	1	0	1	0	0	0	0	0	0	0	0	0	0.106028	0	0.111716	0	0	0	0	0	0	0	0
ENSMUSG00000086513	12.2943	12.2122	0.010377	0.92361	0.97885	9130208D14Rik	chr7	-	105824223	105831515	7293	pseudogene	RIKEN_cDNA_9130208D14_gene	9	19	6	9	8	17	18	11	16	7	15	12	0.0595922	0.135628	0.0435401	0.0676911	0.0674345	0.117552	0.127936	0.076246	0.122384	0.0466685	0.0633309	0.0666245
ENSMUSG00000097386	5.37241	7.50281	-0.082032	0.34995	NA	9130213A22Rik	chr11	-	69120054	69122589	1581	protein_coding	RIKEN_cDNA_9130213A22_gene	2	6	5	4	6	6	4	12	0	9	10	17	0.0610873	0.19757	0.167372	0.138779	0.233301	0.191384	0.131146	0.383689	0	0.276785	0.194759	0.435388
ENSMUSG00000090330	69.7097	52.4302	0.23588	0.044442	0.48471	9130221H12Rik	chr7	+	25228687	25230263	1541	antisense	RIKEN_cDNA_9130221H12_gene	68	54	64	81	48	64	74	59	38	35	83	63	2.13088	1.82429	2.19797	2.88322	1.91486	2.09442	2.48918	1.93544	1.37559	1.10433	1.65846	1.65538
ENSMUSG00000054598	165.443	210.544	-0.27519	0.003626	0.159	9130230L23Rik	chr5	-	65979358	66004285	3580	protein_coding	RIKEN_cDNA_9130230L23_gene	182	159	165	104	118	193	193	190	226	185	353	275	2.45494	2.31215	2.43919	1.59348	2.02627	2.7187	2.79448	2.68288	3.52156	2.51259	3.03614	3.11035
ENSMUSG00000092626	7.64896	5.90116	0.078423	0.39745	NA	9130230N09Rik	chr11	+	22858931	22861264	663	processed_transcript	RIKEN_cDNA_9130230N09_gene	12	8	8	6	3	6	8	5	4	10	1	9	0.874019	0.628171	0.638588	0.496402	0.278167	0.456378	0.625466	0.38123	0.336555	0.733363	0.0464426	0.549652
ENSMUSG00000101892	82.6683	74.4237	0.099949	0.36756	0.76477	9130401M01Rik	chr15	-	58022259	58034325	1672	protein_coding	RIKEN_cDNA_9130401M01_gene	79	63	85	89	65	68	65	73	84	61	115	101	2.28162	1.96158	2.69046	2.91977	2.38988	2.05097	2.01514	2.20707	2.80254	1.77389	2.11783	2.44593
ENSMUSG00000022362	3.41408	3.13089	0.0169	0.82992	NA	9130401M01Rik	chr15	-	58028243	58076425	1326	protein_coding	RIKEN_cDNA_9130401M01_gene	5	4	1	4	1	4	2	5	3	1	4	6	0.182087	0.157043	0.0399117	0.165467	0.0463612	0.152126	0.0781832	0.190615	0.126208	0.0366681	0.0928853	0.183217
ENSMUSG00000038768	0.49417	0.851235	-0.013741	0.67042	NA	9130409I23Rik	chr1	+	181051237	181060667	1898	protein_coding	RIKEN_cDNA_9130409I23_gene	2	1	0	0	0	0	0	0	0	4	2	0	0.0508846	0.0274287	0	0	0	0	0	0	0	0.10247	0.0324462	0
ENSMUSG00000085683	0.530057	0	0.0099097	0.58274	NA	9130409J20Rik	chr11	+	66956653	66965016	1073	lincRNA	RIKEN_cDNA_9130409J20_gene	0	0	3	0	0	0	0	0	0	0	0	0	0	0	0.147967	0	0	0	0	0	0	0	0	0
ENSMUSG00000085323	0.169202	0	0.0043432	0.80972	NA	9130410C08Rik	chr4	-	114817161	114902859	1088	antisense	RIKEN_cDNA_9130410C08_gene	0	0	0	0	0	1	0	0	0	0	0	0	0	0	0	0	0	0.0463509	0	0	0	0	0	0
ENSMUSG00000072982	0.213363	0	0.0043432	0.80972	NA	9230009I02Rik	chr11	+	51085087	51091833	1148	lincRNA	RIKEN_cDNA_9230009I02_gene	0	0	0	1	0	0	0	0	0	0	0	0	0	0	0	0.0477808	0	0	0	0	0	0	0	0
ENSMUSG00000079602	1.00595	1.03283	0.00034494	0.99357	NA	9230102O04Rik	chr2	-	9883041	9889540	737	protein_coding	RIKEN_cDNA_9230102O04_gene	3	2	1	0	0	0	2	0	0	3	2	0	0.196565	0.141275	0.0718086	0	0	0	0.140666	0	0	0.197918	0.0835589	0
ENSMUSG00000027446	289.201	339.632	-0.19438	0.024195	0.38795	9230104L09Rik	chr2	-	148846711	148865038	661	protein_coding	RIKEN_cDNA_9230104L09_gene	330	274	317	166	240	279	319	330	287	349	558	459	24.1082	21.58	25.3806	13.7753	22.3207	21.2858	25.0159	25.2373	24.2209	25.6718	25.9934	28.1171
ENSMUSG00000097100	2.59558	2.36123	0.019982	0.77287	NA	9230104M06Rik	chr12	+	112999964	113001926	1963	protein_coding	RIKEN_cDNA_9230104M06_gene	4	2	1	0	2	6	3	1	4	2	2	3	0.0983994	0.0530409	0.0269602	0	0.0626337	0.154141	0.0792188	0.0257519	0.113671	0.0495384	0.0313718	0.0618814
ENSMUSG00000090191	0	0.135916	-0.0012233	0.94593	NA	9230105E05Rik	chr10	+	120389523	120392793	2250	antisense	RIKEN_cDNA_9230105E05_gene	0	0	0	0	0	0	0	0	0	0	0	1	0	0	0	0	0	0	0	0	0	0	0	0.017996
ENSMUSG00000051237	0.353372	0	0.0071264	0.69278	NA	9230109A22Rik	chr15	-	25137530	25149159	1941	protein_coding	RIKEN_cDNA_9230109A22_gene	0	0	2	0	0	0	0	0	0	0	0	0	0	0	0.0545316	0	0	0	0	0	0	0	0	0
ENSMUSG00000053070	109.035	151.129	-0.36525	0.0002138	0.027453	9230110C19Rik	chr9	-	8021672	8042823	1592	protein_coding	RIKEN_cDNA_9230110C19_gene	128	87	120	68	99	101	144	125	152	151	248	201	3.88257	2.84497	3.98917	2.34294	3.82288	3.19937	4.68864	3.96915	5.3261	4.61176	4.79666	5.11225
ENSMUSG00000087624	20.9055	20.0269	0.042433	0.71886	0.90935	9230111E07Rik	chr2	+	167782053	167783486	811	lincRNA	RIKEN_cDNA_9230111E07_gene	34	19	21	13	11	20	19	18	25	24	27	18	2.02447	1.21965	1.37038	0.879261	0.833816	1.24364	1.21439	1.12197	1.7196	1.43887	1.02512	0.898692
ENSMUSG00000021797	0.735276	0.102377	0.032536	0.31421	NA	9230112D13Rik	chr14	-	34511619	34522801	780	protein_coding	RIKEN_cDNA_9230112D13_gene	0	1	1	1	0	1	0	0	0	0	1	0	0	0.0667432	0.0678499	0.0703236	0	0.0646535	0	0	0	0	0.0394762	0
ENSMUSG00000070461	192.991	187.195	0.030193	0.76406	0.92677	9230112E08Rik	chr2	+	180983924	180987275	3352	sense_overlapping	RIKEN_cDNA_9230112E08_gene	197	164	208	192	134	161	194	144	184	182	353	220	2.83802	2.54707	3.284	3.1419	2.45753	2.42219	3.00003	2.17165	3.06213	2.63997	3.24266	2.65753
ENSMUSG00000097145	48.0885	45.3653	0.04804	0.68606	0.89867	9230114K14Rik	chr5	+	52190681	52197984	2118	lincRNA	RIKEN_cDNA_9230114K14_gene	46	75	32	41	30	41	32	45	60	47	58	56	1.04878	1.84347	0.799591	1.06183	0.87075	0.976213	0.783161	1.07403	1.58028	1.07896	0.843204	1.07058
ENSMUSG00000097403	13.991	12.7358	0.048649	0.66179	0.89057	9230116N13Rik	chr1	-	136411916	136415519	2097	lincRNA	RIKEN_cDNA_9230116N13_gene	8	15	23	4	11	17	11	12	12	17	19	14	0.184223	0.372387	0.580462	0.10463	0.322472	0.408825	0.271908	0.289277	0.319221	0.394169	0.278988	0.270327
ENSMUSG00000089874	32.7219	31.527	0.022288	0.85114	0.95556	9230117E06Rik	chr16	+	22511480	22517681	497	antisense	RIKEN_cDNA_9230117E06_gene	23	26	25	41	26	35	26	37	31	34	51	32	2.23473	2.72344	2.66212	4.52504	3.21599	3.55139	2.71172	3.76336	3.47948	3.32625	3.15969	2.60707
ENSMUSG00000091050	12.6579	13.5431	-0.04037	0.71936	0.90935	9330020H09Rik	chr15	+	98567324	98569583	2147	antisense	RIKEN_cDNA_9330020H09_gene	11	10	9	13	10	16	6	11	16	17	31	13	0.247408	0.242476	0.221847	0.332129	0.28633	0.375815	0.144859	0.258995	0.415716	0.38499	0.44459	0.245172
ENSMUSG00000049571	228.822	292.399	-0.26796	0.0074675	0.2261	9330101J02Rik	chr7	-	139638778	139683817	4428	protein_coding	cilia_and_flagella_associated_protein_46	274	236	259	135	152	222	286	245	331	287	483	329	2.98811	2.77464	3.09554	1.67233	2.11025	2.52832	3.348	2.79698	4.16994	3.15142	3.35869	3.00848
ENSMUSG00000097842	50.7744	45.3478	0.095859	0.41632	0.7914	9330104G04Rik	chr7	-	16871354	16874886	2235	lincRNA	RIKEN_cDNA_9330104G04_gene	50	35	61	42	44	46	39	64	47	32	54	62	1.0803	0.815252	1.44443	1.03078	1.21024	1.03793	0.904512	1.44755	1.17308	0.696153	0.743955	1.12324
ENSMUSG00000097098	12.2299	7.56025	0.19489	0.073899	NA	9330111N05Rik	chr13	+	80962888	81128864	2449	lincRNA	RIKEN_cDNA_9330111N05_gene	10	11	13	12	12	8	7	3	7	9	17	10	0.197181	0.233833	0.28093	0.268774	0.301225	0.164736	0.148162	0.0619245	0.159448	0.178684	0.213742	0.165337
ENSMUSG00000043498	0.49417	0	0.013113	0.52702	NA	9330132A10Rik	chr18	-	89293502	89297229	3727	pseudogene	RIKEN_cDNA_9330132A10_gene	2	1	0	0	0	0	0	0	0	0	0	0	0.0259133	0.0139683	0	0	0	0	0	0	0	0	0	0
ENSMUSG00000097781	38.0451	38.0024	0.013121	0.91103	0.97534	9330136K24Rik	chr17	-	21528194	21535878	2478	lincRNA	RIKEN_cDNA_9330136K24_gene	48	40	36	18	30	41	41	49	35	33	57	37	0.93539	0.84035	0.768856	0.398443	0.744249	0.83439	0.857649	0.999597	0.787909	0.647508	0.708278	0.604588
ENSMUSG00000097061	148.871	166.217	-0.11412	0.26903	0.71841	9330151L19Rik	chr12	+	69197211	69199868	2546	protein_coding	RIKEN_cDNA_9330151L19_gene	170	154	161	70	125	150	171	177	162	146	274	186	3.22436	3.14894	3.34666	1.50812	3.01821	2.97112	3.48149	3.51435	3.54949	2.78822	3.31377	2.9581
ENSMUSG00000056031	1.21429	0.537981	0.039436	0.36968	NA	9330154J02Rik	chr9	-	85820241	85844323	2557	processed_transcript	RIKEN_cDNA_9330154J02_gene	3	1	2	0	1	0	1	0	0	1	2	0	0.0566557	0.0203597	0.0413946	0	0.0240418	0	0.020272	0	0	0.0190152	0.0240841	0
ENSMUSG00000047807	4.6521	3.40529	0.048875	0.50583	NA	9330154K18Rik	chr15	-	57736563	57738666	2104	antisense	RIKEN_cDNA_9330154K18_gene	4	10	8	2	2	0	4	1	2	8	6	2	0.0918052	0.247432	0.201228	0.052141	0.0584363	0	0.0985466	0.0240262	0.0530266	0.184874	0.0878084	0.0384896
ENSMUSG00000073154	44.7518	36.3261	0.15737	0.18405	0.67599	9330158H04Rik	chr6	-	36209620	36390191	3174	processed_transcript	RIKEN_cDNA_9330158H04_gene	54	40	34	38	47	31	51	30	25	37	71	34	0.821561	0.656077	0.566913	0.656708	0.91031	0.49254	0.832895	0.477798	0.439382	0.566797	0.688782	0.433742
ENSMUSG00000004360	86.0138	51.2319	0.41659	0.00040949	0.043721	9330159F19Rik	chr10	+	29211643	29230779	5644	protein_coding	RIKEN_cDNA_9330159F19_gene	49	72	85	64	92	105	47	37	39	72	86	68	0.419239	0.664121	0.797032	0.621997	1.00207	0.938186	0.431656	0.331394	0.385467	0.620266	0.469183	0.487844
ENSMUSG00000097177	61.0636	53.6707	0.13548	0.21554	0.6913	9330159M07Rik	chr9	-	88840236	88858870	3164	lincRNA	RIKEN_cDNA_9330159M07_gene	58	69	54	42	45	70	46	61	47	60	79	66	0.885206	1.13531	0.903236	0.728129	0.874328	1.1157	0.753613	0.974594	0.828649	0.922035	0.768814	0.84463
ENSMUSG00000097198	3.20722	1.66001	0.070921	0.25597	NA	9330159N05Rik	chr5	+	93044720	93048430	3711	protein_coding	RIKEN_cDNA_9330159N05_gene	3	6	4	1	2	2	6	0	0	2	3	0	0.0390376	0.0841709	0.0570444	0.014781	0.0331312	0.0271785	0.0838084	0	0	0.0262042	0.0248921	0
ENSMUSG00000072809	21.7926	20.9255	0.025872	0.82661	0.94951	9330160F10Rik	chr11	-	69057718	69060483	2766	antisense	RIKEN_cDNA_9330160F10_gene	24	22	18	23	20	11	24	27	15	24	28	20	0.418998	0.414068	0.344401	0.456112	0.444504	0.200552	0.449766	0.493449	0.302516	0.421882	0.3117	0.292777
ENSMUSG00000055271	7.18486	7.31723	0.00174	0.98539	NA	9330161L09Rik	chr12	-	103406822	103407820	999	protein_coding	RIKEN_cDNA_9330161L09_gene	3	9	11	6	1	10	11	8	9	5	9	5	0.145014	0.469006	0.582735	0.329444	0.0615365	0.504802	0.570761	0.404813	0.502558	0.243353	0.277401	0.202658
ENSMUSG00000086448	29.0442	28.9743	-0.0058188	0.96097	0.98843	9330162012Rik	chr13	+	24937401	24941417	3836	processed_transcript	cDNA_RIKEN_9330162012_gene	27	34	18	34	23	21	23	34	23	27	43	46	0.33989	0.461426	0.248335	0.486178	0.368593	0.276075	0.310797	0.448054	0.334471	0.34223	0.34516	0.485555
ENSMUSG00000039133	2.06497	2.91469	-0.053946	0.44304	NA	9330171B17Rik	chr7	+	79710283	79712357	2075	protein_coding	RIKEN_cDNA_9330171B17_gene	1	3	3	3	1	0	2	3	2	1	7	6	0.0232721	0.075267	0.0765151	0.0793046	0.0296265	0	0.0499619	0.0730859	0.0537676	0.0234323	0.103875	0.117083
ENSMUSG00000097194	103.696	108.508	-0.042271	0.71262	0.90721	9330175E14Rik	chr8	-	94422899	94435105	4388	lincRNA	RIKEN_cDNA_9330175E14_gene	159	68	85	93	95	70	112	108	89	125	192	108	1.74978	0.806759	1.02517	1.16255	1.33093	0.804485	1.32306	1.24419	1.13144	1.38508	1.3473	0.996589
ENSMUSG00000097166	23.6808	22.4956	0.034118	0.77404	0.93129	9330179D12Rik	chr6	+	127149389	127212411	1105	lincRNA	RIKEN_cDNA_9330179D12_gene	22	26	25	21	16	20	21	19	22	25	42	24	0.96142	1.22493	1.19735	1.04244	0.890135	0.912755	0.985109	0.869204	1.11063	1.10004	1.17035	0.879444
ENSMUSG00000056004	254.615	252.962	0.0082349	0.92673	0.98009	9330182L06Rik	chr5	+	9266118	9481825	4688	protein_coding	RIKEN_cDNA_9330182L06_gene	253	303	255	161	191	248	262	252	194	262	430	317	2.60607	3.36478	2.8787	1.8838	2.50463	2.66778	2.89695	2.71734	2.30846	2.71735	2.8243	2.73798
ENSMUSG00000086405	3.18671	3.07492	-0.00091748	0.99011	NA	9330198N18Rik	chr2	+	30629655	30689210	1247	lincRNA	RIKEN_cDNA_9330198N18_gene	3	3	3	5	2	1	3	2	0	7	8	2	0.116174	0.125244	0.127321	0.219937	0.0985965	0.0404408	0.124704	0.0810763	0	0.272938	0.197539	0.0649415
ENSMUSG00000062704	4.83975	3.85583	0.048048	0.55444	NA	9430002A10Rik	chr8	+	88174560	88175034	475	lincRNA	RIKEN_cDNA_9430002A10_gene	4	2	9	0	6	6	3	6	2	6	3	5	0.406649	0.219199	1.00275	0	0.776526	0.637007	0.327382	0.63854	0.23488	0.614172	0.194472	0.426222
ENSMUSG00000028593	0.159073	0	0.0043432	0.80972	NA	9430007A20Rik	chr4	+	144519822	144529353	1406	protein_coding	RIKEN_cDNA_9430007A20_gene	1	0	0	0	0	0	0	0	0	0	0	0	0.0343453	0	0	0	0	0	0	0	0	0	0	0
ENSMUSG00000085385	450.682	475.955	-0.071708	0.37955	0.77189	9430008C03Rik	chr2	-	158353700	158361580	3896	processed_transcript	RIKEN_cDNA_9430008C03_gene	435	372	381	426	372	476	456	421	414	489	837	626	5.39167	4.97079	5.17547	5.99772	5.86978	6.16133	6.06699	5.46253	5.92776	6.1027	6.61511	6.50601
ENSMUSG00000059939	279.856	289.05	-0.043966	0.57843	0.85728	9430015G10Rik	chr4	+	156109982	156127265	2937	protein_coding	RIKEN_cDNA_9430015G10_gene	279	246	290	209	226	292	306	251	241	286	521	367	4.58726	4.36046	5.22562	3.90335	4.73045	5.01378	5.40063	4.32016	4.57744	4.73472	5.46216	5.05966
ENSMUSG00000025971	198.116	192.407	0.037666	0.68759	0.89911	9430016H08Rik	chr1	+	57406328	57417953	4874	protein_coding	RIKEN_cDNA_9430016H08_gene	227	173	193	125	195	179	208	185	172	222	278	215	2.24902	1.84783	2.09564	1.40676	2.4595	1.85206	2.2121	1.91874	1.96858	2.21462	1.75626	1.78613
ENSMUSG00000033960	8705.27	9413.16	-0.10282	0.12679	0.63357	9430020K01Rik	chr18	+	4634929	4682868	6730	protein_coding	RIKEN_cDNA_9430020K01_gene	8408	8512	8201	5874	7329	9723	9347	8556	8559	9548	14932	12542	60.3296	65.8443	64.4905	47.8756	66.9465	72.8571	71.992	64.2667	70.9442	68.981	68.3177	75.4589
ENSMUSG00000054457	0.585799	0.484861	0.0023146	0.93244	NA	9430021M05Rik	chr2	+	162661163	162667109	1201	processed_transcript	RIKEN_cDNA_9430021M05_gene	1	0	0	2	0	0	0	0	0	3	0	0	0.0402078	0	0	0.0913445	0	0	0	0	0	0.121454	0	0
ENSMUSG00000055216	40.5692	51.5363	-0.17566	0.13948	0.64482	9430025C20Rik	chr4	-	3806635	3808751	2115	pseudogene	RIKEN_cDNA_9430025C20_gene	34	50	44	10	45	42	46	53	44	47	92	70	0.776285	1.23073	1.101	0.259349	1.30798	1.00144	1.12739	1.26676	1.16052	1.08049	1.33939	1.34013
ENSMUSG00000097073	24.2149	26.7241	-0.060554	0.60915	0.86798	9430037G07Rik	chr9	-	88595325	88599516	3177	lincRNA	RIKEN_cDNA_9430037G07_gene	39	17	34	13	17	16	29	24	19	31	43	35	0.592789	0.278569	0.566377	0.224451	0.32895	0.253974	0.47316	0.381878	0.333615	0.474435	0.416756	0.446077
ENSMUSG00000040139	161.789	160.65	0.011315	0.90841	0.97464	9430038I01Rik	chr7	-	137375574	137410762	4805	protein_coding	RIKEN_cDNA_9430038I01_gene	185	198	132	95	126	164	137	170	144	170	255	207	1.85922	2.14523	1.45387	1.08449	1.61204	1.72122	1.47793	1.78849	1.67178	1.72024	1.63409	1.74436
ENSMUSG00000086155	2.11863	3.16807	-0.043434	0.48615	NA	9430041J12Rik	chr7	-	4074125	4120728	2312	processed_transcript	RIKEN_cDNA_9430041J12_gene	1	0	8	0	1	2	3	1	1	6	9	3	0.0208865	0	0.183124	0	0.0265895	0.0436243	0.0672606	0.0218647	0.024128	0.126182	0.119863	0.0525403
ENSMUSG00000097360	8.74929	10.0746	-0.039528	0.67805	NA	9430065F17Rik	chr13	+	67553234	67564009	1082	lincRNA	RIKEN_cDNA_9430065F17_gene	7	6	10	1	14	10	12	6	8	11	6	23	0.312409	0.288686	0.489122	0.0506954	0.795424	0.466079	0.574885	0.28032	0.412451	0.494308	0.170748	0.860715
ENSMUSG00000094447	0.528736	0.171607	0.014421	0.5778	NA	9430069I07Rik	chr15	-	34349176	34356421	336	protein_coding	RIKEN_cDNA_9430069I07_gene	0	2	1	0	0	0	1	0	0	0	0	0	0	0.309879	0.157509	0	0	0	0.154272	0	0	0	0	0
ENSMUSG00000084808	99.2726	97.2882	0.021433	0.83684	0.95243	9430091E24Rik	chr8	-	111128886	111145480	1067	processed_transcript	RIKEN_cDNA_9430091E24_gene	120	85	98	59	78	113	95	103	78	94	192	105	5.43087	4.14721	4.86078	3.03307	4.49395	5.34073	4.61516	4.87981	4.07793	4.28347	5.54073	3.98459
ENSMUSG00000075405	1.1477	0.492195	0.02385	0.47711	NA	9430097D07Rik	chr2	-	32574184	32575684	1501	protein_coding	RIKEN_cDNA_9430097D07_gene	0	0	0	3	0	3	0	1	0	2	0	0	0	0	0	0.109632	0	0.100792	0	0.0336783	0	0.0647861	0	0
ENSMUSG00000020177	8.03207	10.5836	-0.092632	0.36705	NA	9530003J23Rik	chr10	-	117232237	117238703	1233	protein_coding	RIKEN_cDNA_9530003J23_gene	13	7	9	2	9	5	9	19	10	5	15	12	0.509135	0.295554	0.386299	0.0889738	0.448722	0.2045	0.378361	0.77897	0.452424	0.197169	0.374592	0.394073
ENSMUSG00000085447	0	0.297537	-0.0040065	0.82422	NA	9530026F06Rik	chr1	+	61378432	61395904	892	lincRNA	RIKEN_cDNA_9530026F06_gene	0	0	0	0	0	0	0	0	0	1	0	1	0	0	0	0	0	0	0	0	0	0.0545089	0	0.0453936
ENSMUSG00000097462	285.533	387.783	-0.37875	3.215e-06	0.0013378	9530026P05Rik	chr6	+	92940369	93272889	2968	lincRNA	RIKEN_cDNA_9530026P05_gene	323	256	276	225	205	294	443	323	359	405	584	481	5.25523	4.49032	4.92141	4.15828	4.24608	4.9954	7.7369	5.50135	6.74745	6.63473	6.0587	6.56206
ENSMUSG00000097197	9.2853	9.59441	-0.018876	0.86131	NA	9530027J09Rik	chrX	-	48276792	48285426	1684	lincRNA	RIKEN_cDNA_9530027J09_gene	10	7	8	6	10	10	5	9	9	8	15	20	0.286755	0.2164	0.251415	0.195436	0.365053	0.299464	0.153906	0.270166	0.298133	0.230983	0.274271	0.480891
ENSMUSG00000086554	1.85179	1.19734	0.029786	0.57958	NA	9530034E10Rik	chr4	+	117975036	117993972	502	antisense	RIKEN_cDNA_9530034E10_gene	1	0	5	3	0	1	0	1	1	1	4	2	0.0961943	0	0.527121	0.327803	0	0.100458	0	0.100699	0.111123	0.0968565	0.24535	0.161319
ENSMUSG00000087670	4.31359	2.34521	0.088532	0.21903	NA	9530036M11Rik	chr6	-	54146887	54150937	1996	antisense	RIKEN_cDNA_9530036M11_gene	11	3	1	5	3	1	3	4	2	0	5	2	0.266125	0.078246	0.0265145	0.137406	0.0923972	0.0252654	0.0779091	0.101305	0.0558957	0	0.0771329	0.0405722
ENSMUSG00000097726	61.4571	57.8337	0.059147	0.59362	0.86254	9530036O11Rik	chr5	+	28458274	28933995	2926	lincRNA	RIKEN_cDNA_9530036O11Rik	57	52	65	45	48	72	44	50	52	77	92	76	0.940705	0.925189	1.17566	0.843594	1.00847	1.24092	0.779481	0.863826	0.991375	1.27953	0.968153	1.05172
ENSMUSG00000086047	16.0351	12.5909	0.11713	0.28383	0.72747	9530046B11Rik	chr5	+	117115218	117118723	1157	processed_transcript	RIKEN_cDNA_9530046B11_gene	11	21	16	7	9	26	19	14	11	13	9	14	0.459105	0.944904	0.731865	0.331864	0.478197	1.13325	0.851231	0.611681	0.530357	0.546314	0.239519	0.489952
ENSMUSG00000085982	8.6751	11.6019	-0.10451	0.32108	NA	9530051G07Rik	chrX	+	153037629	153072915	4414	processed_transcript	RIKEN_cDNA_9530051G07_gene	17	7	4	3	9	9	17	8	12	12	19	9	0.185981	0.0825595	0.0479592	0.0372807	0.125345	0.102825	0.199638	0.0916195	0.151655	0.132185	0.132541	0.0825599
ENSMUSG00000097858	6.23542	10.9125	-0.18547	0.067136	NA	9530052C20Rik	chr3	+	142882495	142894644	3095	lincRNA	RIKEN_cDNA_9530052C20_gene	8	8	2	3	5	9	8	8	10	20	21	7	0.124819	0.134565	0.034199	0.0531687	0.0993133	0.146645	0.133985	0.130665	0.180239	0.314197	0.208924	0.0915791
ENSMUSG00000096938	5.44962	7.34666	-0.049266	0.52545	NA	9530052E02Rik	chr8	+	11007850	11054541	1531	lincRNA	RIKEN_cDNA_9530052E02_gene	9	4	5	0	6	7	13	8	10	0	16	2	0.28387	0.136015	0.172838	0	0.240921	0.230574	0.440145	0.264147	0.364363	0	0.321792	0.0528949
ENSMUSG00000078776	74.5503	77.2713	-0.042409	0.70901	0.90589	9530053A07Rik	chr7	+	28129466	28164811	7922	protein_coding	RIKEN_cDNA_9530053A07_gene	85	62	67	82	52	59	61	64	56	93	142	118	0.518128	0.407435	0.447594	0.567773	0.403521	0.375581	0.399137	0.40839	0.394332	0.570795	0.55193	0.603123
ENSMUSG00000045345	5.09876	4.99391	0.0047774	0.95634	NA	9530056K15Rik	chr5	-	143397248	143399563	2315	pseudogene	RIKEN_cDNA_9530056K15_gene	4	3	7	1	3	11	4	3	2	9	10	7	0.0834376	0.067464	0.160026	0.0236943	0.0796652	0.239623	0.0895646	0.0655089	0.0481935	0.189027	0.133009	0.122435
ENSMUSG00000097736	1.25103	0.959441	0.017998	0.70363	NA	9530059O14Rik	chr9	+	122572497	122679596	3978	lincRNA	RIKEN_cDNA_9530059O14_gene	0	0	3	1	0	3	1	1	1	1	0	2	0	0	0.0399117	0.0137889	0	0.0380315	0.0130305	0.0127077	0.0140231	0.0122227	0	0.0203575
ENSMUSG00000036275	3939.24	3733.44	0.072664	0.17552	0.67331	9530068E07Rik	chr11	+	52396428	52408728	2472	protein_coding	RIKEN_cDNA_9530068E07_gene	3871	3792	3620	3472	3065	3777	3505	3779	3298	3746	6221	4706	75.6184	79.8586	77.5004	77.0418	76.222	77.0522	73.4965	77.2785	74.4237	73.6804	77.4894	77.0837
ENSMUSG00000036411	61.8176	71.0853	-0.12666	0.25657	0.71213	9530077C05Rik	chr9	+	22411577	22444677	2155	protein_coding	RIKEN_cDNA_9530077C05_gene	60	55	67	48	45	66	60	72	89	65	89	92	1.34449	1.32867	1.6454	1.22177	1.2837	1.54448	1.44322	1.68895	2.30384	1.46656	1.27167	1.72862
ENSMUSG00000044125	2.01445	0.673897	0.083359	0.13611	NA	9530080O11Rik	chr4	-	95959715	95967655	1475	processed_transcript	RIKEN_cDNA_9530080O11_gene	1	4	2	1	2	1	1	0	0	1	2	1	0.0327387	0.141179	0.0717599	0.037188	0.0833559	0.0341896	0.0351427	0	0	0.032964	0.0417511	0.0274516
ENSMUSG00000097006	1017.54	912.527	0.1426	0.037389	0.46373	9530082P21Rik	chr17	+	23743234	23754065	3162	lincRNA	RIKEN_cDNA_9530082P21_gene	1134	955	869	902	793	936	810	906	855	1031	1477	1060	17.3183	15.7233	14.5446	15.6473	15.4173	14.928	13.2785	14.4843	15.0839	15.8536	14.383	13.5738
ENSMUSG00000059027	19.9081	14.8554	0.15244	0.18439	0.67599	9630013D21Rik	chr4	-	109651529	109657853	3096	processed_transcript	RIKEN_cDNA_9630013D21_gene	18	33	18	14	13	14	15	19	12	8	33	16	0.280753	0.5549	0.307692	0.24804	0.258131	0.228041	0.251141	0.310229	0.216217	0.125638	0.328204	0.209256
ENSMUSG00000086359	19.2488	19.707	-0.0049002	0.96607	0.99039	9630013K17Rik	chr11	+	63964226	63968040	1072	antisense	RIKEN_cDNA_9630013K17_gene	26	16	23	10	9	25	8	19	28	21	32	24	1.1712	0.77701	1.13547	0.511683	0.516114	1.17607	0.386832	0.895961	1.45704	0.952482	0.919148	0.906516
ENSMUSG00000051295	1.24679	0.297537	0.053841	0.17979	NA	9630028B13Rik	chr1	-	185429357	185441819	3406	antisense	RIKEN_cDNA_9630028B13_gene	2	0	0	1	1	3	0	0	0	1	0	1	0.0283556	0	0	0.0161046	0.018049	0.0444184	0	0	0	0.0142754	0	0.0118882
ENSMUSG00000085631	0.911301	0.704081	0.014957	0.71734	NA	9630028H03Rik	chr2	-	135325447	135583584	2364	antisense	RIKEN_cDNA_9630028H03_gene	0	2	1	1	0	1	1	0	2	1	0	0	0	0.0440437	0.022387	0.0232032	0	0.0213324	0.021927	0	0.0471945	0.0205677	0	0
ENSMUSG00000038028	279.682	285.708	-0.025988	0.75666	0.9235	9630033F20Rik	chr6	-	127085116	127109550	3651	protein_coding	RIKEN_cDNA_9630033F20_gene	293	328	248	213	201	262	287	276	254	261	463	391	3.87533	4.67696	3.59488	3.2001	3.38441	3.6189	4.07472	3.82145	3.88089	3.47585	3.90481	4.33635
ENSMUSG00000073386	4.13016	4.2978	-0.0018974	0.97508	NA	9830107B12Rik	chr17	-	48125605	48146307	3639	protein_coding	RIKEN_cDNA_9830107B12_gene	6	7	11	0	0	0	7	3	4	7	7	0	0.07962	0.100142	0.159976	0	0	0	0.099711	0.0416744	0.0613179	0.0935295	0.0592306	0
ENSMUSG00000087528	53.9834	59.6447	-0.077251	0.51178	0.83003	9830144P21Rik	chr2	-	129205958	129230579	3362	processed_transcript	RIKEN_cDNA_9830144P21_gene	38	54	77	38	30	62	62	54	51	72	72	84	0.545807	0.836176	1.2121	0.619985	0.548557	0.929995	0.955919	0.811945	0.846217	1.04128	0.659425	1.01167
ENSMUSG00000074158	248.269	285.881	-0.16333	0.073341	0.55629	9830147E19Rik	chr7	-	42609526	42642588	4868	protein_coding	RIKEN_cDNA_9830147E19_gene	252	251	280	140	217	234	295	276	277	304	436	320	2.49979	2.68426	3.04405	1.57751	2.74036	2.42411	3.14122	2.86608	3.17423	3.03638	2.75782	2.6617
ENSMUSG00000096052	3.67306	6.88325	-0.1675	0.0698	NA	9930004E17Rik	chr14	+	26670010	26670507	498	antisense	RIKEN_cDNA_9930004E17_gene	2	2	2	2	5	7	6	8	5	4	14	11	0.193934	0.209075	0.212542	0.220291	0.617218	0.708852	0.624524	0.812065	0.56008	0.390538	0.865624	0.894381
ENSMUSG00000044551	369.289	353.568	0.048616	0.5733	0.8557	9930012K11Rik	chr14	-	70154405	70159502	1986	protein_coding	RIKEN_cDNA_9930012K11_gene	392	401	283	297	307	350	319	333	280	358	681	464	9.53147	10.5115	7.54139	8.203	9.50292	8.88741	8.32604	8.47609	7.8648	8.76468	10.5584	9.46014
ENSMUSG00000097493	288.192	252.797	0.16573	0.047035	0.4901	9930014A18Rik	chr15	+	60822271	60831793	4116	lincRNA	RIKEN_cDNA_9930014A18_gene	321	321	269	174	234	280	254	247	230	269	403	295	3.76602	4.06005	3.45876	2.31883	3.49493	3.43059	3.19879	3.03356	3.11718	3.17767	3.01481	2.90206
ENSMUSG00000046138	773.049	900.192	-0.18344	0.034442	0.45066	9930021J03Rik	chr19	-	29714402	29805989	7524	protein_coding	RIKEN_cDNA_9930021J03_gene	847	776	785	420	602	877	926	869	787	946	1438	1092	5.4361	5.36926	5.5216	3.06193	4.91865	5.87811	6.37954	5.8385	5.83492	6.11329	5.88492	5.87669
ENSMUSG00000045065	0.383696	0.642185	-0.012677	0.7013	NA	9930022D16Rik	chr11	+	109413917	109420405	2706	protein_coding	RIKEN_cDNA_9930022D16_gene	0	1	0	0	1	0	0	1	2	0	1	0	0	0.0192386	0	0	0.022718	0	0	0.0186811	0.0412298	0	0.011379	0
ENSMUSG00000042976	2.82127	5.05504	-0.11345	0.17682	NA	9930038B18Rik	chr12	-	8873187	8877459	3872	lincRNA	RIKEN_cDNA_9930038B18_gene	5	2	4	1	2	2	8	5	2	6	4	8	0.0623573	0.0268903	0.0546725	0.0141664	0.0317536	0.0260484	0.107098	0.0652777	0.028814	0.0753439	0.0318094	0.0836592
ENSMUSG00000044730	436.295	432.879	0.0079947	0.90903	0.97464	9930104L06Rik	chr4	+	124937048	124944656	4749	processed_transcript	RIKEN_cDNA_9930104L06_gene	425	422	422	341	384	398	443	411	352	460	679	576	4.32155	4.62607	4.70278	3.93865	4.97081	4.22637	4.83536	4.37492	4.13475	4.70964	4.40249	4.91111
ENSMUSG00000069893	273.225	329.069	-0.18382	0.09268	0.58663	9930111J21Rik1	chr11	-	48946150	48979398	3863	protein_coding	RIKEN_cDNA_9930111J21_gene_1	360	249	299	123	189	318	379	321	277	362	526	339	4.50019	3.35565	4.09629	1.74653	3.0077	4.15135	5.08559	4.20059	4.00004	4.55634	4.19268	3.55332
ENSMUSG00000069892	762.662	862.123	-0.12255	0.26079	0.71324	9930111J21Rik2	chr11	-	49015874	49051242	5985	protein_coding	RIKEN_cDNA_9930111J21_gene_2	971	758	724	327	636	857	1004	925	775	897	1270	845	7.83444	6.59336	6.40204	2.99695	6.53268	7.2211	8.69554	7.81282	7.22348	7.2872	6.53386	5.71678
ENSMUSG00000027596	0.345227	0.407749	-0.002706	0.9159	NA	a	chr2	+	154791402	155051012	731	protein_coding	nonagouti	0	1	0	0	0	1	0	0	0	0	0	3	0	0.0712171	0	0	0	0.0689873	0	0	0	0	0	0.166174
ENSMUSG00000069136	8.79345	10.8161	-0.088258	0.42059	NA	A130006I12Rik	chr2	-	22895321	22895736	408	pseudogene	RIKEN_cDNA_A130006I12_gene	10	9	6	9	7	7	15	13	7	10	12	14	1.18357	1.14838	0.778279	1.20998	1.05472	0.865216	1.90572	1.6107	0.957077	1.19171	0.905631	1.3894
ENSMUSG00000079144	110.681	107.489	0.034617	0.7557	0.92302	A130010J15Rik	chr1	+	193168049	193177832	3782	protein_coding	RIKEN_cDNA_A130010J15_gene	155	105	96	49	93	123	124	109	94	107	173	113	1.97908	1.44534	1.34336	0.710673	1.51168	1.6401	1.69952	1.45692	1.38649	1.37561	1.40849	1.20981
ENSMUSG00000097944	144.094	143.846	0.0078344	0.93748	0.98293	A130014A01Rik	chr8	+	120101582	120103904	2323	lincRNA	RIKEN_cDNA_A130014A01_gene	165	143	131	100	118	140	136	144	122	200	189	161	3.42995	3.20471	2.98446	2.36127	3.1227	3.03924	3.03471	3.1336	2.92968	4.18613	2.5052	2.80631
ENSMUSG00000050066	0.213363	0.185427	0.0018481	0.92496	NA	A130023I24Rik	chr7	-	134227474	134230705	1897	sense_intronic	RIKEN_cDNA_A130023I24_gene	0	0	0	1	0	0	0	0	1	0	0	0	0	0	0	0.0289153	0	0	0	0	0.0294064	0	0	0
ENSMUSG00000097643	24.6002	24.3463	0.0047891	0.96675	0.99049	A130051J06Rik	chr15	-	95787856	95791642	2618	protein_coding	RIKEN_cDNA_A130051J0_gene	25	16	35	34	8	16	22	23	19	33	30	35	0.46113	0.318165	0.707526	0.712368	0.187853	0.308203	0.435592	0.444108	0.404849	0.612882	0.352843	0.541324
ENSMUSG00000097298	1.44963	0.614545	0.046586	0.30801	NA	A130057D12Rik	chr9	-	75441122	75441652	531	protein_coding	RIKEN_cDNA_A130057D12_gene	2	3	1	2	0	0	2	1	0	0	1	0	0.181881	0.294123	0.0996666	0.2066	0	0	0.195237	0.0951998	0	0	0.0579877	0
ENSMUSG00000052595	0.35205	0.16162	0.0058724	0.77927	NA	A1cf	chr19	+	31868761	31949406	3828	protein_coding	APOBEC1_complementation_factor	0	2	0	0	0	0	0	0	0	1	0	0	0	0.0271994	0	0	0	0	0	0	0	0.0127017	0	0
ENSMUSG00000087612	1.31082	0.766934	0.031053	0.50804	NA	A230005M16Rik	chr2	-	25705850	25709716	1605	antisense	RIKEN_cDNA_A230005M16_gene	1	2	1	0	3	0	2	0	1	0	1	1	0.0300869	0.0648719	0.0329738	0	0.114906	0	0.0645925	0	0.0347563	0	0.0191847	0.0252281
ENSMUSG00000089633	2.35179	2.48878	-0.0059936	0.91446	NA	A230009B12Rik	chr17	+	10456216	10493055	1810	antisense	RIKEN_cDNA_A230009B12_gene	0	1	4	0	3	5	5	4	0	0	8	1	0	0.0287623	0.116957	0	0.101892	0.139309	0.143192	0.111715	0	0	0.136095	0.0223707
ENSMUSG00000097845	1.81657	0	0.080081	0.035537	NA	A230020J21Rik	chr1	+	191025350	191026186	837	protein_coding	RIKEN_cDNA_A230020J21_gene	3	0	3	3	0	1	0	0	0	0	0	0	0.173081	0	0.189688	0.196603	0	0.0602506	0	0	0	0	0	0
[truncated: 24,181 more rows]
