# Supplementary material for: Sex‐dependent acrolein sensitivity in mice is associated with differential lung cell, protein, and transcript changes
Source: Physiol Rep. 2021 Oct 4;9(19):e14997. doi: 10.14814/phy2.14997 (PMC8488558; doi:10.14814/phy2.14997)
Supplement: Supplementary file 3 — Table S2. [file PHY2-9-e14997-s005.xlsx]

## Sheet: Contents
Supplemental Table 2. Transcripts that increased in male and female C57BL/6J mice treated for 30 min with 50 ppm acrolein
Sheet
1	Contents
2	4724 Transcripts increased in male mice
3	5245 Transcripts increased in female mice
4	4050 Transcripts increased in male and female mice
5	3787 Transcripts increased in male and female mice with known function used for pathway analysis
6	129 KEGG mouse pathways using transcripts in sheet 5
7	612 Gene Ontogeny (GO) Biological Process Categories 2018 using transcripts in sheet 5
8	105 Gene Ontogeny (GO) Molecular Function Categories 2018 using transcripts in sheet 5

## Sheet: Increased in M50
Gene Symbol	log2 Fold Change	p value	adjusted p value	Ma_50ppm	Ctl_Male	Gene Description	Gene_ID	Gene Type	Chrom	Strand	Start	End	Gene Length	M_50p_49_readcount	M_50p_50_readcount	M_50p_51_readcount	M_50p_52_readcount	M_50p_56_readcount	M_50p_58_readcount	M_50p_59_readcount	M_50p_60_readcount	Ctl_M_13_readcount	Ctl_M_14_readcount	Ctl_M_15_readcount	Ctl_M_16_readcount	Ctl_M_17_readcount	Ctl_M_18_readcount	M_50p_49_fpkm	M_50p_50_fpkm	M_50p_51_fpkm	M_50p_52_fpkm	M_50p_56_fpkm	M_50p_58_fpkm	M_50p_59_fpkm	M_50p_60_fpkm	Ctl_M_13_fpkm	Ctl_M_14_fpkm	Ctl_M_15_fpkm	Ctl_M_16_fpkm	Ctl_M_17_fpkm	Ctl_M_18_fpkm
1100001G20Rik	0.48808	0.00081595	0.0023687	122.57	86.5219	WAP_four-disulfide_core_domain_21	ENSMUSG00000051748	protein_coding	chr11	+	83746940	83752642	434	132	151	164	161	78	103	140	89	89	101	88	60	73	104	14.6877	17.3918	12.6796	15.4555	8.93303	11.6779	13.5384	10.6861	9.90269	12.1153	10.7309	7.58328	10.3403	12.0845
1110004E09Rik	0.15979	0.019123	0.040756	615.46	551.273	RIKEN_cDNA_1110004E09_gene	ENSMUSG00000022972	protein_coding	chr16	-	90925809	90934927	1143	604	495	939	688	600	616	693	499	654	571	560	495	453	533	25.5188	21.6479	27.5658	25.0777	26.0915	26.5188	25.4459	22.7496	27.6302	26.0071	25.929	23.755	24.3641	23.5162
1110004F10Rik	0.35163	1.6915e-08	1.0015e-07	1584.74	1240.76	RIKEN_cDNA_1110004F10_gene	ENSMUSG00000030663	protein_coding	chr7	+	116093301	116105210	1479	1379	1463	2241	1912	1465	1538	1736	1422	1304	1332	1252	942	1165	1352	45.0263	49.4462	50.8423	53.8599	49.2338	51.169	49.262	50.1015	42.5758	46.8854	44.8002	34.9364	48.4235	46.0994
1110007C09Rik	0.32099	0.0022206	0.0058971	717.708	573.69	RIKEN_cDNA_1110007C09_gene	ENSMUSG00000037960	protein_coding	chr13	-	49202951	49216026	804	652	667	984	816	647	636	863	684	544	531	540	705	478	550	39.1617	41.4693	41.0668	42.2844	39.9984	38.9242	45.049	44.3322	32.6735	34.3827	35.5453	48.0982	36.5485	34.4979
1110008F13Rik	0.48487	1.5022e-09	1.0023e-08	705.96	503.524	RIKEN_cDNA_1110008F13_gene	ENSMUSG00000027637	protein_coding	chr2	+	156863128	156873563	2004	614	730	1012	751	664	620	786	669	531	495	549	510	399	484	14.7959	18.2088	16.9447	15.6131	16.4689	15.2234	16.461	17.3959	12.7953	12.8591	14.4984	13.9594	12.2398	12.1796
1110008L16Rik	0.47893	1.1035e-06	5.1124e-06	161.435	114.89	RIKEN_cDNA_1110008L16_gene	ENSMUSG00000021023	protein_coding	chr12	+	55299577	55382533	3386	142	169	214	177	163	154	174	139	140	121	114	85	100	124	2.02522	2.49492	2.1207	2.17787	2.39273	2.23796	2.15671	2.13918	1.99661	1.86037	1.78181	1.37698	1.81556	1.84681
1110051M20Rik	0.31145	6.1165e-07	2.951e-06	587.845	473.183	RIKEN_cDNA_1110051M20_gene	ENSMUSG00000040591	protein_coding	chr2	-	91275068	91444704	2896	591	508	789	661	569	525	680	543	533	497	448	430	386	508	9.85506	8.76843	9.14176	9.50931	9.76579	8.9203	9.85463	9.77059	8.88754	8.93428	8.18698	8.14452	8.19383	8.8461
1110059G10Rik	0.50696	2.0613e-08	1.208e-07	373.663	261.777	RIKEN_cDNA_1110059G10_gene	ENSMUSG00000032551	protein_coding	chr9	-	122945089	122951000	3361	325	363	514	418	340	399	425	312	315	302	278	180	244	237	4.66966	5.39877	5.13152	5.18148	5.0281	5.84149	5.30702	4.83733	4.5258	4.67778	4.37744	2.93765	4.46292	3.55604
1300017J02Rik	0.94098	0.0026046	0.0068154	14.7071	6.97789	RIKEN_cDNA_1300017J02_gene	ENSMUSG00000033688	protein_coding	chr9	-	103250521	103305082	2470	7	9	19	25	10	14	21	18	6	5	10	3	10	7	0.136858	0.182139	0.258112	0.421686	0.201232	0.278901	0.356823	0.379748	0.117302	0.105384	0.214263	0.0666223	0.248886	0.142918
1500009L16Rik	0.91595	7.2285e-10	5.0105e-09	87.8071	45.5614	RIKEN_cDNA_1500009L16_gene	ENSMUSG00000087651	protein_coding	chr10	+	83722865	83762761	1193	66	76	104	99	91	100	92	92	43	45	43	39	37	63	2.67161	3.18442	2.92512	3.45733	3.79136	4.12457	3.23651	4.01853	1.74053	1.96369	1.90753	1.79316	1.9066	2.6631
1500011B03Rik	0.66795	5.3085e-08	2.9345e-07	153.936	95.7995	RIKEN_cDNA_1500011B03_gene	ENSMUSG00000072694	protein_coding	chr5	-	114808196	114813976	1333	174	125	179	172	155	149	143	163	102	100	108	97	64	96	6.30361	4.68745	4.50583	5.37581	5.77957	5.50016	4.50232	6.37202	3.69507	3.90545	4.28783	3.99151	2.95154	3.63185
1500015O10Rik	0.77222	0.0018551	0.0049986	23.5733	13.252	RIKEN_cDNA_1500015O10_gene	ENSMUSG00000026051	protein_coding	chr1	+	43730602	43742578	902	19	24	35	31	25	18	23	21	22	7	12	19	9	9	1.01723	1.33003	1.30201	1.43186	1.37761	0.98194	1.07017	1.2132	1.17779	0.404011	0.704075	1.15543	0.613386	0.503179
1700001J03Rik	2.227	9.6666e-31	3.862e-29	76.7127	15.1011	RIKEN_cDNA_1700001J03_gene	ENSMUSG00000095040	protein_coding	chr5	-	146182441	146185304	787	60	58	106	82	70	78	88	92	18	20	16	8	15	13	3.68169	3.68392	4.51942	4.34095	4.42097	4.87684	4.69286	6.09162	1.10446	1.32299	1.07594	0.557584	1.1717	0.83302
1700001K19Rik	0.46689	0.0037277	0.0094454	60.4193	43.1898	RIKEN_cDNA_1700001K19_gene	ENSMUSG00000056508	protein_coding	chr12	-	110667689	110682619	954	63	49	90	62	76	43	68	51	50	52	53	35	31	36	3.18906	2.56746	3.16552	2.70763	3.95967	2.21789	2.99151	2.78574	2.5309	2.83764	2.94016	2.0124	1.99761	1.90301
1700007K09Rik	2.5595	1.8298e-09	1.2098e-08	9.73688	0.555402	RIKEN_cDNA_1700007K09_gene	ENSMUSG00000030858	protein_coding	chr7	-	131325944	131329516	680	10	13	16	14	7	10	4	7	0	0	1	2	0	0	0.710168	0.955633	0.789519	0.857759	0.511662	0.723619	0.246877	0.536424	0	0	0.0778279	0.161331	0	0
1700011A15Rik	3.492	4.6582e-23	1.0869e-21	29.9784	1.37372	RIKEN_cDNA_1700011A15_gene	ENSMUSG00000063971	protein_coding	chr15	+	101447745	101453909	903	27	21	41	42	33	21	43	23	2	2	1	2	1	0	1.44393	1.16249	1.52352	1.93779	1.81644	1.14433	1.99853	1.32727	0.106954	0.115304	0.0586079	0.121489	0.0680786	0
1700011E24Rik	1.4203	0.0014324	0.0039449	5.40191	1.04783	RIKEN_cDNA_1700011E24_gene	ENSMUSG00000036557	protein_coding	chr17	-	87389571	87427741	847	11	2	9	5	1	4	10	4	0	4	0	1	1	0	0.627162	0.118033	0.356542	0.245942	0.0586828	0.232378	0.495503	0.246091	0	0.245854	0	0.0647608	0.0725796	0
1700011H14Rik	1.2011	0.0030767	0.0079299	7.63372	2.42743	RIKEN_cDNA_1700011H14_gene	ENSMUSG00000021850	protein_coding	chr14	-	49226358	49245428	1168	3	11	6	5	12	11	8	5	1	1	1	1	5	5	0.124036	0.470767	0.172369	0.17835	0.510661	0.463414	0.28746	0.223073	0.0413438	0.0445717	0.0453107	0.0469626	0.263163	0.215881
1700011L22Rik	1.434	0.00082185	0.002384	6.04707	1.3092	RIKEN_cDNA_1700011L22_gene	ENSMUSG00000031682	protein_coding	chr8	-	79210430	79248583	978	3	3	13	6	4	4	6	12	1	3	0	0	1	3	0.148133	0.153334	0.446022	0.255599	0.20329	0.201252	0.257479	0.639384	0.0493758	0.159692	0	0	0.0628578	0.154692
1700014D04Rik	1.4788	0.0010517	0.0029807	4.55269	0.715704	RIKEN_cDNA_1700014D04_gene	ENSMUSG00000051054	protein_coding	chr13	-	59740842	59746752	3235	6	9	4	2	6	4	2	3	0	2	0	0	2	0	0.0895668	0.139067	0.0414894	0.0257574	0.0921872	0.0608422	0.0259469	0.0483244	0	0.0321853	0	0	0.0380061	0
1700017B05Rik	1.1733	1.863e-19	3.3178e-18	1218.83	532.003	RIKEN_cDNA_1700017B05_gene	ENSMUSG00000032300	protein_coding	chr9	-	57252322	57262599	4934	1098	1229	1714	1388	1048	1143	1449	1050	534	467	477	750	384	487	10.7467	12.4511	11.6564	11.7202	10.5574	11.399	12.3254	11.0894	5.22631	4.92742	5.11639	8.33792	4.78443	4.97756
1700018B08Rik	1.3321	0.0034517	0.0088037	4.01908	0.737001	RIKEN_cDNA_1700018B08_gene	ENSMUSG00000031809	protein_coding	chr8	-	121530780	121544320	1084	1	8	8	6	4	3	3	1	0	0	0	0	3	1	0.0445493	0.368907	0.247635	0.230605	0.183411	0.136179	0.116151	0.0480718	0	0	0	0	0.170134	0.0465219
1700018C11Rik	1.8699	1.3081e-05	5.2003e-05	6.58546	0.894155	RIKEN_cDNA_1700018C11_gene	ENSMUSG00000058935	protein_coding	chr4	-	63607089	63622428	677	6	4	13	4	11	6	5	6	1	1	0	1	2	0	0.427989	0.295344	0.644327	0.24616	0.807603	0.436095	0.309964	0.46183	0.0713287	0.0768976	0	0.0810227	0.18161	0
1700019B03Rik	4.6616	8.229e-52	9.3013e-50	100.123	2.08742	RIKEN_cDNA_1700019B03_gene	ENSMUSG00000040340	protein_coding	chr8	+	3470862	3487181	1613	64	105	162	127	107	62	124	88	2	6	2	0	0	3	1.91609	3.25396	3.37002	3.28031	3.29718	1.89137	3.22639	2.84294	0.0598754	0.19365	0.0656205	0	0	0.0937937
1700022I11Rik	2.3951	4.511e-10	3.2059e-09	14.261	1.62642	RIKEN_cDNA_1700022I11_gene	ENSMUSG00000028451	protein_coding	chr4	+	42969604	42983640	3727	15	12	23	17	8	9	21	15	2	0	0	6	0	1	0.194358	0.160945	0.207071	0.190036	0.10669	0.118823	0.236478	0.209726	0.0259133	0	0	0.0883054	0	0.0135309
1700024P16Rik	1.4514	1.6516e-06	7.4448e-06	25.0222	7.94208	RIKEN_cDNA_1700024P16_gene	ENSMUSG00000078612	protein_coding	chr4	+	104913456	105016863	3136	19	14	48	31	22	30	20	27	6	10	15	11	0	5	0.292582	0.223156	0.51359	0.411843	0.348691	0.470722	0.26766	0.448649	0.0923907	0.166007	0.253139	0.192403	0	0.0804045
1700028K03Rik	0.79799	0.010504	0.023971	24.938	13.0318	RIKEN_cDNA_1700028K03_gene	ENSMUSG00000089798	protein_coding	chr5	+	107508944	107551549	5249	48	16	20	33	31	20	21	14	17	26	16	9	3	8	0.441606	0.15237	0.127851	0.261929	0.293548	0.187488	0.167909	0.138986	0.156396	0.257869	0.16132	0.0940506	0.0351352	0.0768599
1700029H14Rik	2.5632	6.7705e-14	7.3765e-13	22.0924	2.42501	RIKEN_cDNA_1700029H14_gene	ENSMUSG00000031452	protein_coding	chr8	-	13550733	13562461	1408	24	30	26	21	14	19	32	16	2	5	1	0	1	6	0.82315	1.06506	0.619615	0.621388	0.494219	0.664003	0.953844	0.592157	0.0685931	0.184871	0.0375873	0	0.0436612	0.214899
1700029P11Rik	1.1887	0.0067439	0.016147	2.50845	0	RIKEN_cDNA_1700029P11_gene	ENSMUSG00000061633	protein_coding	chr15	+	81980540	81981563	1024	2	4	0	3	0	7	4	0	0	0	0	0	0	0	0.0943192	0.195262	0	0.122058	0	0.33637	0.163942	0	0	0	0	0	0	0
1700037H04Rik	1.098	6.1279e-36	3.2508e-34	764.682	355.024	RIKEN_cDNA_1700037H04_gene	ENSMUSG00000027327	protein_coding	chr2	-	131146324	131160081	1647	718	714	1079	960	740	570	904	676	402	328	345	350	283	391	21.0524	21.6701	21.9826	24.2842	22.3322	17.0294	23.0359	21.3881	11.7865	10.3677	11.0859	11.6565	10.5631	11.9721
1700039E15Rik	1.5454	0.0004713	0.0014316	5.34452	0.943891	RIKEN_cDNA_1700039E15_gene	ENSMUSG00000070568	protein_coding	chr7	+	45277513	45288998	2838	4	6	2	4	6	9	5	6	0	0	1	3	1	0	0.068064	0.105681	0.0236466	0.058721	0.105083	0.156045	0.0739414	0.110169	0	0	0.018648	0.0579835	0.0216614	0
1700056E22Rik	0.69087	0.017339	0.037368	17.9759	10.4932	RIKEN_cDNA_1700056E22_gene	ENSMUSG00000044854	protein_coding	chr1	-	184033030	184034301	1272	9	15	20	27	24	9	28	17	6	12	10	7	10	17	0.341685	0.589469	0.527587	0.884347	0.937817	0.348156	0.923849	0.696436	0.227781	0.491129	0.416061	0.301861	0.483294	0.673982
1700061G19Rik	0.87733	3.1756e-07	1.5862e-06	56.3269	29.8884	RIKEN_cDNA_1700061G19_gene	ENSMUSG00000024209	protein_coding	chr17	+	56875477	56888904	2677	54	55	90	68	49	41	63	51	50	28	28	26	22	25	0.974127	1.027	1.12809	1.05829	0.909791	0.753624	0.987694	0.992753	0.901934	0.544517	0.553546	0.532746	0.505211	0.470954
1700086D15Rik	1.8216	5.4453e-10	3.8335e-09	23.9159	5.66576	RIKEN_cDNA_1700086D15_gene	ENSMUSG00000020548	protein_coding	chr11	-	65151910	65159891	1092	22	28	31	35	23	16	29	15	9	5	8	8	0	4	0.972905	1.28172	0.952556	1.33534	1.04689	0.720969	1.11457	0.715794	0.397991	0.238369	0.387714	0.401849	0	0.184724
1700093K21Rik	1.9586	2.3418e-09	1.5286e-08	16.9164	3.36805	RIKEN_cDNA_1700093K21_gene	ENSMUSG00000020286	protein_coding	chr11	-	23516203	23521155	1320	21	15	23	20	17	20	14	10	7	3	1	3	4	2	0.768273	0.568034	0.584663	0.631251	0.640131	0.745547	0.445127	0.394771	0.256081	0.118317	0.0400931	0.124664	0.186288	0.0764087
1700106J16Rik	2.1033	4.7908e-06	2.0255e-05	4.67377	0	RIKEN_cDNA_1700106J16_gene	ENSMUSG00000034031	protein_coding	chr11	+	88294058	88295261	1204	2	2	8	2	3	4	9	9	0	0	0	0	0	0	0.0802183	0.0830348	0.222954	0.0692069	0.123848	0.163475	0.313723	0.389525	0	0	0	0	0	0
1700109H08Rik	2.4426	2.0496e-60	3.3167e-58	226.66	39.2466	RIKEN_cDNA_1700109H08_gene	ENSMUSG00000008307	protein_coding	chr5	+	3571566	3584356	817	196	212	280	240	219	239	285	198	57	51	46	30	13	41	11.5852	12.9709	11.4997	12.2387	13.3234	14.3944	14.6404	12.6288	3.36904	3.24975	2.97975	2.01416	0.978181	2.53075
1700112E06Rik	0.38844	0.0095543	0.022028	84.7049	64.5912	RIKEN_cDNA_1700112E06_gene	ENSMUSG00000063458	protein_coding	chr14	+	22019712	23056085	1641	79	91	124	85	66	105	76	74	50	69	63	65	68	61	2.32482	2.77198	2.53551	2.15802	1.99908	3.14847	1.94373	2.34986	1.47134	2.18898	2.03178	2.1727	2.54741	1.8746
1700123I01Rik	1.1472	4.4794e-05	0.00016274	28.3131	11.5944	RIKEN_cDNA_1700123I01_gene	ENSMUSG00000024786	protein_coding	chr19	+	6184388	6224225	1562	53	19	37	22	35	21	27	19	11	16	16	13	3	10	1.63857	0.608036	0.794826	0.586797	1.11373	0.661542	0.725459	0.633858	0.340067	0.533262	0.542105	0.456518	0.11807	0.322854
1700125H20Rik	1.0803	0.016978	0.036715	1.81791	0.164458	RIKEN_cDNA_1700125H20_gene	ENSMUSG00000018479	protein_coding	chr11	+	85170404	85181145	966	2	0	3	1	2	4	1	2	0	0	1	0	0	0	0.0999823	0	0.104207	0.0431289	0.102907	0.203752	0.0434463	0.107888	0	0	0.0547857	0	0	0
1810013L24Rik	0.51173	1.0161e-09	6.9343e-09	2301.8	1609	RIKEN_cDNA_1810013L24_gene	ENSMUSG00000022507	protein_coding	chr16	+	8830100	8858916	4066	2010	2297	2981	2557	2006	2053	2866	2247	1709	1799	1845	1133	1337	1753	23.8726	28.2391	24.6006	26.2005	24.5221	24.8451	29.5828	28.7975	20.2968	23.0338	24.0145	15.2847	20.2145	21.7421
1810026J23Rik	0.36116	3.7879e-06	1.6226e-05	1072.08	833.603	RIKEN_cDNA_1810026J23_gene	ENSMUSG00000048429	protein_coding	chr9	+	21592722	21595970	3170	1050	995	1436	1214	1079	968	1129	985	918	748	835	905	669	831	15.9956	15.6899	15.2001	15.9553	16.9183	15.0257	14.9474	16.1918	13.9842	12.2841	13.9403	15.6597	12.9737	13.2199
1810032O08Rik	1.1673	3.3183e-30	1.2737e-28	187.36	82.6549	RIKEN_cDNA_1810032O08_gene	ENSMUSG00000020812	protein_coding	chr11	+	116671660	116675799	1988	190	156	242	208	179	175	220	178	84	88	77	67	80	92	4.61538	3.92252	4.08461	4.35906	4.47539	4.33152	4.64447	4.66577	2.0404	2.30445	2.04983	1.84865	2.47384	2.33377
1810055G02Rik	1.0591	2.6024e-19	4.566e-18	659.519	312.995	RIKEN_cDNA_1810055G02_gene	ENSMUSG00000035372	protein_coding	chr19	+	3708333	3717881	1882	596	688	763	678	601	624	842	623	277	295	325	381	237	315	15.2931	18.2737	13.6037	15.0091	15.8726	16.3149	18.7768	17.25	7.10744	8.16026	9.13919	11.1045	7.74153	8.44068
1810062G17Rik	0.65766	0.0011522	0.0032346	33.7539	20.6801	RIKEN_cDNA_1810062G17_gene	ENSMUSG00000027713	protein_coding	chr3	+	36475937	36482299	911	43	26	46	32	32	35	31	33	35	18	19	18	15	19	2.2794	1.42663	1.6943	1.46345	1.74592	1.89046	1.42815	1.88762	1.85525	1.02862	1.10377	1.0838	1.01221	1.05177
2010012O05Rik	0.33593	0.0045753	0.011382	288.707	227.198	RIKEN_cDNA_2010012O05_gene	ENSMUSG00000062376	protein_coding	chr19	+	46689906	46703382	2176	263	288	385	325	291	253	314	265	309	232	263	116	215	227	5.8367	6.61592	5.93681	6.22258	6.64704	5.72111	6.05621	6.34609	6.85729	5.55048	6.39648	2.92412	6.07404	5.26082
2010111I01Rik	0.16944	0.018061	0.038749	1162.18	1032.63	RIKEN_cDNA_2010111I01_gene	ENSMUSG00000021458	protein_coding	chr13	+	63014934	63326096	3509	1085	1205	1472	1321	1121	941	1358	1081	1067	1028	1052	896	942	1111	14.932	17.1657	14.0759	15.6843	15.8787	13.1955	16.2423	16.0532	14.6836	15.2515	15.8663	14.0062	16.5031	15.9668
2010300C02Rik	0.48685	1.8386e-06	8.2481e-06	1072.09	762.433	RIKEN_cDNA_2010300C02_gene	ENSMUSG00000026090	protein_coding	chr1	-	37611677	37720085	4634	1013	856	1541	1315	1089	1186	1063	848	774	760	691	877	589	785	10.5566	9.23367	11.1583	11.8227	11.6806	12.5935	9.62736	9.53585	8.06562	8.53806	7.89162	10.381	7.81371	8.5428
2310014L17Rik	0.44302	0.0047974	0.011876	77.5393	56.7817	RIKEN_cDNA_2310014L17_gene	ENSMUSG00000033967	protein_coding	chr7	+	12927416	12931072	3239	77	85	145	74	68	72	72	58	67	59	41	64	42	62	1.14802	1.31179	1.50213	0.951846	1.0435	1.09381	0.932936	0.933118	0.998888	0.948293	0.669911	1.08384	0.797143	0.965311
2310030G06Rik	0.56326	9.575e-10	6.5423e-09	475.068	319.842	RIKEN_cDNA_2310030G06_gene	ENSMUSG00000032062	protein_coding	chr9	-	50739691	50746521	1242	406	488	640	571	465	415	508	435	384	340	357	211	306	304	15.7861	19.6406	17.2906	19.154	18.6091	16.4417	17.1661	18.251	14.9301	14.2514	15.2122	9.31872	15.146	12.3435
2310035C23Rik	0.42629	2.1116e-05	8.0849e-05	1342.71	994.696	RIKEN_cDNA_2310035C23_gene	ENSMUSG00000026319	protein_coding	chr1	+	105663861	105755191	5414	1200	1179	1704	1544	1301	1380	1542	1234	1312	1063	1033	564	855	1142	10.7037	10.8856	10.5609	11.8816	11.9441	12.5424	11.9535	11.8773	11.7022	10.2215	10.0978	5.71421	9.70836	10.6374
2310057M21Rik	0.43795	2.6498e-06	1.1618e-05	239.909	176.623	RIKEN_cDNA_2310057M21_gene	ENSMUSG00000040177	protein_coding	chr7	-	131342718	131362698	2214	255	209	369	262	193	242	225	238	195	195	179	159	140	178	5.56202	4.71873	5.59243	4.93026	4.33285	5.37844	4.26516	5.60169	4.25314	4.5852	4.27878	3.93926	3.8873	4.05442
2410002F23Rik	0.26116	0.00076152	0.0022221	686.767	572.483	RIKEN_cDNA_2410002F23_gene	ENSMUSG00000045411	protein_coding	chr7	+	44246722	44252319	4201	631	550	900	758	683	767	731	648	612	517	580	554	494	619	7.25349	6.54435	7.18855	7.51731	8.08094	8.98383	7.30289	8.03788	7.0348	6.40677	7.30667	7.23357	7.2289	7.43061
2700029M09Rik	0.19983	0.0090301	0.020948	373.709	324.858	RIKEN_cDNA_2700029M09_gene	ENSMUSG00000038005	protein_coding	chr8	+	60890418	60907580	1191	379	315	534	416	349	397	393	318	387	346	320	232	307	338	15.3673	13.2207	15.0446	14.5522	14.5649	16.402	13.8488	13.9134	15.6911	15.124	14.2194	10.6849	15.8462	14.3117
2700060E02Rik	0.14535	0.015314	0.033472	1227.45	1108.53	RIKEN_cDNA_2700060E02_gene	ENSMUSG00000021807	protein_coding	chr14	-	19811402	19823823	1510	1139	1154	1684	1414	1130	1188	1398	1067	1343	1140	1146	796	988	1186	36.4265	38.2019	37.4211	39.0138	37.1959	38.7131	38.8562	36.822	42.9489	39.3033	40.1654	28.9156	40.2233	39.609
2700062C07Rik	0.62326	1.4675e-09	9.8005e-09	215.966	139.122	RIKEN_cDNA_2700062C07_gene	ENSMUSG00000024273	protein_coding	chr18	+	24470861	24477765	1040	196	167	315	227	205	246	228	207	168	117	158	108	114	164	9.10108	8.02675	10.1632	9.09365	9.79748	11.6391	9.20093	10.3719	7.80062	5.85672	8.04022	5.69621	6.7386	7.95238
2810403A07Rik	0.36829	1.0113e-09	6.9037e-09	1898.16	1468.76	RIKEN_cDNA_2810403A07_gene	ENSMUSG00000028060	protein_coding	chr3	+	88685794	88712933	2999	2002	1638	2835	2143	1725	1805	2139	1531	1787	1471	1491	1117	1273	1601	32.2372	27.302	31.7196	29.7709	28.5895	29.6155	29.934	26.6022	28.7741	25.5351	26.3115	20.4302	26.0946	26.9216
2810474O19Rik	1.0954	2.47e-52	2.8638e-50	5333.14	2483.59	RIKEN_cDNA_2810474O19_gene	ENSMUSG00000032712	protein_coding	chr6	+	149309414	149335663	6066	4967	4838	8176	5594	5616	5033	5934	4246	2928	2611	2591	1755	2109	2812	39.5423	39.8676	45.2262	38.4208	46.017	40.8266	41.0559	36.4751	23.3089	22.4082	22.6052	15.8698	21.3733	23.3776
2900026A02Rik	0.86135	9.911e-13	9.4863e-12	3440.74	1874.68	RIKEN_cDNA_2900026A02_gene	ENSMUSG00000051339	protein_coding	chr5	-	113086323	113163351	5876	3329	3009	4821	4067	2960	2764	4404	3270	1775	1662	1682	2445	1568	1780	27.3591	25.5975	27.53	28.8362	25.0382	23.146	31.4554	28.9992	14.5871	14.7248	15.1492	22.824	16.4045	15.2765
3110001I22Rik	0.64675	3.1241e-05	0.00011648	72.9072	46.0754	RIKEN_cDNA_3110001I22_gene	ENSMUSG00000079737	protein_coding	chr16	+	13671929	13678405	1722	58	75	95	102	76	61	72	64	53	56	37	39	49	37	1.62654	2.17713	1.85115	2.46782	2.19369	1.74307	1.75481	1.93672	1.48626	1.693	1.13714	1.2423	1.74929	1.08357
3110002H16Rik	0.33548	4.0739e-07	2.0047e-06	802.825	634.952	RIKEN_cDNA_3110002H16_gene	ENSMUSG00000024410	protein_coding	chr18	+	12168717	12189997	3776	818	798	1062	909	764	672	856	748	677	709	641	519	535	683	10.4614	10.564	9.43722	10.0295	10.0567	8.75702	9.51419	10.3226	8.65784	9.77498	8.98401	7.5393	8.71004	9.12169
4921507P07Rik	0.81107	8.6676e-05	0.00030022	44.0457	24.4142	RIKEN_cDNA_4921507P07_gene	ENSMUSG00000029828	protein_coding	chr6	-	50573302	50596632	2378	37	41	77	38	50	49	44	32	23	41	22	16	25	17	0.751381	0.861844	1.0865	0.66576	1.04509	1.01392	0.776553	0.701225	0.467056	0.897581	0.489615	0.369066	0.646288	0.360515
4921513I03Rik	2.5238	5.5106e-20	1.0143e-18	36.91	5.21825	RIKEN_cDNA_4921513I03_gene	ENSMUSG00000044544	protein_coding	chr10	+	120765774	120778886	1534	42	36	47	49	25	31	43	33	9	1	2	3	8	8	1.32219	1.1731	1.02807	1.33081	0.810044	0.994387	1.17645	1.12101	0.283315	0.0339372	0.0689999	0.107273	0.320599	0.262997
4930415O20Rik	0.58852	0.020856	0.043961	19.9028	12.8186	RIKEN_cDNA_4930415O20_gene	ENSMUSG00000022993	protein_coding	chr15	+	98571004	98589588	566	24	15	20	36	16	18	17	18	11	16	10	13	12	13	2.04769	1.32474	1.18567	2.64992	1.40507	1.56486	1.26056	1.6572	0.938489	1.47165	0.935035	1.25986	1.30336	1.15828
4930438A08Rik	1.3695	0.001736	0.0047086	6.7666	1.47172	RIKEN_cDNA_4930438A08_gene	ENSMUSG00000069873	protein_coding	chr11	+	58274799	58294289	2062	9	4	1	7	3	11	17	3	2	1	4	1	0	1	0.210777	0.0969679	0.0162728	0.141434	0.0723147	0.262496	0.346011	0.0758145	0.0468376	0.0252472	0.102663	0.0266015	0	0.0244567
4930442H23Rik	1.1655	0.011331	0.025606	2.94155	0.505666	RIKEN_cDNA_4930442H23_gene	ENSMUSG00000053603	protein_coding	chr10	-	81182605	81183849	1245	2	7	2	6	3	1	3	0	1	1	0	0	1	0	0.0775766	0.281051	0.0539029	0.200783	0.119769	0.039523	0.10113	0	0.0387868	0.041815	0	0	0.0493775	0
4930453N24Rik	0.5605	3.6845e-13	3.6998e-12	983.552	664.412	RIKEN_cDNA_4930453N24_gene	ENSMUSG00000059920	protein_coding	chr16	-	64751751	64771161	5522	939	865	1384	1177	974	895	1042	883	764	744	704	431	584	735	8.21182	7.83026	8.40991	8.88027	8.76711	7.97527	7.91957	8.33266	6.68113	7.0142	6.74715	4.28131	6.50152	6.7124
4930486L24Rik	0.68195	2.8033e-05	0.00010514	113.849	70.0192	RIKEN_cDNA_4930486L24_gene	ENSMUSG00000050345	protein_coding	chr13	-	60842621	60864416	1364	126	110	194	177	99	92	100	63	79	75	87	56	55	64	4.46094	4.03121	4.77242	5.40636	3.60757	3.31889	3.07692	2.40683	2.79683	2.86252	3.37558	2.252	2.47883	2.3662
4930523C07Rik	1.4589	2.4868e-71	6.215e-69	3233.75	1165.98	RIKEN_cDNA_4930523C07_gene	ENSMUSG00000090394	protein_coding	chr1	+	160044384	160078428	3872	3067	3030	4053	3603	3101	3090	3699	3009	1352	1245	1256	723	1040	1344	38.2515	39.1169	35.1231	38.7681	39.8071	39.2683	40.094	40.4955	16.8614	16.7392	17.1672	10.2423	16.5119	17.5045
4930558K02Rik	0.97719	0.023806	0.049489	1.38427	0	RIKEN_cDNA_4930558K02_gene	ENSMUSG00000086277	protein_coding	chr1	-	161942086	161979636	1011	1	1	1	1	0	1	2	4	0	0	0	0	0	0	0.047766	0.0494431	0.0331895	0.0412093	0	0.0486707	0.083025	0.206171	0	0	0	0	0	0
4930562F07Rik	2.3747	6.3911e-22	1.3575e-20	47.4897	7.88665	RIKEN_cDNA_4930562F07_gene	ENSMUSG00000026729	protein_coding	chr1	-	160074735	160077985	830	47	48	56	63	31	60	56	32	7	11	10	3	8	8	2.73458	2.89081	2.26392	3.16234	1.85643	3.55707	2.83165	2.00905	0.407261	0.689948	0.637626	0.198262	0.59253	0.48607
4930570N19Rik	1.4872	0.00080007	0.0023272	5.63493	0.981756	RIKEN_cDNA_4930570N19_gene	ENSMUSG00000090861	protein_coding	chr14	-	26628407	26638183	566	4	8	5	9	2	2	13	4	0	4	1	0	0	1	0.341282	0.706529	0.296418	0.662479	0.175634	0.173873	0.963956	0.368267	0	0.367913	0.0935035	0	0	0.0890985
4930578G10Rik	0.57867	0.010899	0.024749	24.0809	15.7511	RIKEN_cDNA_4930578G10_gene	ENSMUSG00000054885	protein_coding	chr4	+	42735545	42846248	762	26	29	33	21	24	21	24	20	14	15	11	12	21	19	1.64774	1.90239	1.45315	1.14818	1.56549	1.35607	1.32186	1.36771	0.887209	1.0248	0.76398	0.863817	1.69419	1.25743
4930590J08Rik	2.0779	2.4834e-08	1.4348e-07	13.044	2.0258	RIKEN_cDNA_4930590J08_gene	ENSMUSG00000034063	protein_coding	chr6	+	91914759	91950640	2802	12	17	19	12	16	4	17	11	2	4	2	2	1	1	0.206816	0.303276	0.227529	0.178426	0.283822	0.0702443	0.254631	0.204571	0.0344679	0.0743179	0.0377751	0.0391523	0.0219397	0.0179978
4931406B18Rik	1.225	0.007709	0.018205	2.94234	0.460086	RIKEN_cDNA_4931406B18_gene	ENSMUSG00000013353	protein_coding	chr7	-	43492044	43505940	3970	1	5	5	7	2	2	2	1	2	0	1	0	0	0	0.0121641	0.0629559	0.0422601	0.0734604	0.0250399	0.024789	0.0211431	0.0131259	0.0243272	0	0.0133307	0	0	0
4931406P16Rik	0.51085	1.6398e-11	1.3747e-10	3230.68	2261.39	RIKEN_cDNA_4931406P16_gene	ENSMUSG00000066571	protein_coding	chr7	-	34236707	34313551	6224	3109	2814	5136	3505	2807	2826	3759	3026	2567	2362	2421	1650	1757	2740	24.1224	22.6001	27.689	23.462	22.4164	22.342	25.3474	25.3349	19.9163	19.7566	20.5859	14.5415	17.354	22.2007
4931423N10Rik	1.6574	0.00016396	0.00053982	5.86483	0.901459	RIKEN_cDNA_4931423N10_gene	ENSMUSG00000026774	protein_coding	chr2	+	23207476	23267129	1842	4	7	6	1	8	8	7	6	0	0	1	0	3	1	0.104867	0.189961	0.109298	0.0226181	0.215871	0.213707	0.159492	0.169739	0	0	0.0287312	0	0.100122	0.0273777
4931440P22Rik	1.5717	1.3683e-32	6.1554e-31	148.765	48.4387	RIKEN_cDNA_4931440P22_gene	ENSMUSG00000074580	protein_coding	chr3	-	65507257	65529379	2430	158	129	194	180	126	146	147	148	73	54	50	40	29	45	3.13994	2.65363	2.67884	3.08612	2.57726	2.95642	2.53887	3.17377	1.45067	1.15688	1.08895	0.90292	0.733652	0.933884
4932431P20Rik	1.6805	8.9547e-05	0.00030907	6.17561	1.01095	RIKEN_cDNA_4932431P20_gene	ENSMUSG00000074224	protein_coding	chr7	+	29519205	29538057	9650	6	4	5	13	5	3	8	7	2	1	1	0	2	0	0.0300258	0.02072	0.0173858	0.0561257	0.0257535	0.0152972	0.0347931	0.0377999	0.0100082	0.00539479	0.00548424	0	0.0127409	0
4932438A13Rik	0.64342	2.6703e-11	2.1754e-10	2413.05	1536.2	RIKEN_cDNA_4932438A13_gene	ENSMUSG00000037270	protein_coding	chr3	+	36863106	37053033	15883	2518	2366	2894	2616	2061	2150	2896	2350	1853	1650	1657	921	1350	1755	7.65585	7.44627	6.11389	6.86201	6.4497	6.66078	7.65237	7.71001	5.63373	5.4082	5.52121	3.1807	5.22516	5.57226
4933402P03Rik	1.0557	0.014065	0.031041	1.96315	0	RIKEN_cDNA_4933402P03_gene	ENSMUSG00000044084	protein_coding	chr11	-	69816566	69818465	1640	0	0	2	4	2	0	2	6	0	0	0	0	0	0	0	0	0.0409202	0.101616	0.060615	0	0.0511819	0.190646	0	0	0	0	0	0
4933405L10Rik	1.6269	5.3031e-06	2.2271e-05	14.6957	3.5584	RIKEN_cDNA_4933405L10_gene	ENSMUSG00000013158	protein_coding	chr8	+	105708291	105710244	1212	19	16	31	19	9	9	11	11	2	3	7	1	0	9	0.757044	0.659894	0.858244	0.653126	0.369091	0.365392	0.380908	0.472944	0.0796857	0.128861	0.305661	0.0452577	0	0.374478
4933407L21Rik	1.2158	0.0046101	0.011458	5.25799	1.4982	RIKEN_cDNA_4933407L21_gene	ENSMUSG00000026224	protein_coding	chr1	+	85928483	85940624	2869	4	4	19	5	5	5	3	2	2	2	2	0	2	1	0.0673286	0.0696925	0.222216	0.0726081	0.086623	0.0857548	0.0438855	0.0363261	0.033663	0.0362912	0.036893	0	0.0428546	0.0175775
4933411K16Rik	0.60832	0.011821	0.026571	32.3306	20.2131	RIKEN_cDNA_4933411K16_gene	ENSMUSG00000090369	protein_coding	chr19	+	42052248	42053627	1380	35	16	35	46	35	34	27	37	28	16	20	9	14	36	1.22478	0.579559	0.851021	1.38875	1.26062	1.21232	0.821135	1.39715	0.979787	0.603591	0.766999	0.357733	0.623659	1.31556
4933426M11Rik	0.24971	0.0034359	0.0087673	4911.16	4124.98	RIKEN_cDNA_4933426M11_gene	ENSMUSG00000021133	protein_coding	chr12	+	80790532	80880832	5001	4476	4213	6652	5567	5017	4767	5387	4549	4343	4030	3631	4647	3248	4345	43.2219	42.1106	44.6321	46.3778	49.8633	46.9037	45.2085	47.4	41.9359	41.9517	38.425	50.9696	39.9261	43.8147
4933440N22Rik	1.1926	1.1485e-06	5.3101e-06	28.61	11.7992	RIKEN_cDNA_4933440N22_gene	ENSMUSG00000042087	protein_coding	chr6	-	117907110	117907760	651	25	33	31	32	27	23	29	33	10	10	8	9	20	11	1.85451	2.5339	1.59784	2.04793	2.06147	1.73846	1.86959	2.64151	0.741775	0.799688	0.650359	0.758328	1.88863	0.852115
5730455P16Rik	0.57102	1.4667e-06	6.6646e-06	808.478	539.833	RIKEN_cDNA_5730455P16_gene	ENSMUSG00000057181	protein_coding	chr11	-	80360492	80378034	4554	743	652	1097	909	771	802	963	763	689	596	612	265	445	642	7.87891	7.15667	8.08286	8.31604	8.41502	8.66563	8.8749	8.73074	7.30599	6.81326	7.11218	3.19189	6.0071	7.10933
5830403L16Rik	1.3123	1.7533e-10	1.305e-09	50.8974	19.7959	transmembrane_epididymal_family_member_2	ENSMUSG00000045968	protein_coding	chr1	-	153849542	153900228	3121	68	46	72	62	53	42	43	36	19	15	16	23	26	15	1.05217	0.736751	0.774088	0.827644	0.844065	0.662178	0.578236	0.601074	0.293977	0.250207	0.271313	0.404231	0.512127	0.242373
5830418K08Rik	0.36593	0.00083723	0.0024243	498.84	385.103	centrosomal_protein_295	ENSMUSG00000046111	protein_coding	chr9	-	15316915	15357788	7605	452	440	713	506	507	595	508	408	450	422	378	224	346	483	2.87018	2.89208	3.14588	2.77203	3.31362	3.84979	2.80346	2.79563	2.85737	2.88878	2.63049	1.61564	2.79689	3.20283
6330409D20Rik	0.39051	0.013729	0.030373	99.1631	75.1345	RIKEN_cDNA_6330409D20_gene	ENSMUSG00000009551	protein_coding	chr2	-	32732620	32741016	1119	93	76	117	108	106	102	115	98	57	77	77	97	44	88	4.0135	3.395	3.50839	4.02105	4.70836	4.48527	4.31318	4.56368	2.45979	3.5823	3.6417	4.75485	2.41725	3.96588
6430571L13Rik	2.3365	7.1281e-26	2.1041e-24	58.104	10.266	RIKEN_cDNA_6430571L13_gene	ENSMUSG00000037977	protein_coding	chr9	+	107340602	107352422	2590	50	53	72	74	44	51	66	69	18	8	10	11	8	6	0.932267	1.0229	0.932791	1.19036	0.844397	0.968923	1.06948	1.38825	0.335603	0.160802	0.204336	0.232964	0.189884	0.116826
6430573F11Rik	1.0026	4.457e-07	2.1813e-06	60.116	28.7145	RIKEN_cDNA_6430573F11_gene	ENSMUSG00000039620	protein_coding	chr8	+	36457548	36514320	3570	74	56	88	37	49	70	52	67	36	25	40	17	24	30	1.001	0.784109	0.827115	0.431797	0.682216	0.964826	0.611315	0.977971	0.486953	0.364564	0.592974	0.261202	0.413277	0.423779
6530409C15Rik	0.51098	0.0034358	0.0087673	55.9312	38.3434	RIKEN_cDNA_6530409C15_gene	ENSMUSG00000043340	protein_coding	chr6	+	28215555	28260862	1573	50	55	73	47	54	50	66	64	40	57	40	20	29	44	1.53501	1.7478	1.5572	1.24484	1.70631	1.56408	1.76094	2.12017	1.22796	1.88646	1.34578	0.697424	1.13336	1.41062
8030462N17Rik	0.65144	2.7918e-18	4.479e-17	624.069	395.395	RIKEN_cDNA_8030462N17_gene	ENSMUSG00000047466	protein_coding	chr18	-	77633281	77714010	3418	569	557	800	717	610	596	697	603	469	391	410	273	372	437	8.03915	8.14591	7.85361	8.73963	8.87057	8.58012	8.55837	9.19316	6.62603	5.95534	6.34828	4.38113	6.69066	6.44757
8430408G22Rik	2.1565	2.3148e-54	2.9416e-52	2381.95	516.035	RIKEN_cDNA_8430408G22_gene	ENSMUSG00000048489	protein_coding	chr6	+	116650684	116652847	1317	2462	1855	3650	2582	2391	2181	2877	1896	660	407	352	677	461	457	90.276	70.4068	92.9948	81.6801	90.2376	81.4871	91.682	75.0191	24.1998	16.0883	14.1449	28.1967	21.5186	17.4992
9330159F19Rik	1.1466	1.9868e-12	1.8307e-11	181.278	79.9428	RIKEN_cDNA_9330159F19_gene	ENSMUSG00000004360	protein_coding	chr10	+	29211643	29230779	5644	202	127	230	228	193	194	148	171	49	72	85	64	92	105	1.72836	1.12479	1.36739	1.68304	1.69967	1.69135	1.10054	1.57881	0.419239	0.664121	0.797032	0.621997	1.00207	0.938186
9330161L09Rik	0.91533	0.0079072	0.018628	14.4792	6.68139	RIKEN_cDNA_9330161L09_gene	ENSMUSG00000055271	protein_coding	chr12	-	103406822	103407820	999	15	25	19	11	15	4	20	10	3	9	11	6	1	10	0.725097	1.25092	0.638175	0.458747	0.746311	0.197021	0.840223	0.52162	0.145014	0.469006	0.582735	0.329444	0.0615365	0.504802
9330182L06Rik	0.56826	8.4545e-08	4.568e-07	353.653	236.789	RIKEN_cDNA_9330182L06_gene	ENSMUSG00000056004	protein_coding	chr5	+	9266118	9481825	4688	321	306	438	423	342	421	385	283	253	303	255	161	191	248	3.30665	3.2628	3.135	3.75923	3.62604	4.41889	3.4467	3.14571	2.60607	3.36478	2.8787	1.8838	2.50463	2.66778
9430016H08Rik	0.89964	6.2945e-24	1.5749e-22	345.46	184.157	RIKEN_cDNA_9430016H08_gene	ENSMUSG00000025971	protein_coding	chr1	+	57406328	57417953	4874	331	314	510	409	322	316	371	301	227	173	193	125	195	179	3.27954	3.22033	3.51104	3.4961	3.28371	3.19022	3.19461	3.21811	2.24902	1.84783	2.09564	1.40676	2.4595	1.85206
9430020K01Rik	0.28622	8.6666e-05	0.00030022	9881.62	8093.23	RIKEN_cDNA_9430020K01_gene	ENSMUSG00000033960	protein_coding	chr18	+	4634929	4682868	6730	10318	8175	14544	11894	9684	8673	10444	8517	8408	8512	8201	5874	7329	9723	74.0373	60.7197	72.5137	73.6307	71.521	63.4123	65.1301	65.9464	60.3296	65.8443	64.4905	47.8756	66.9465	72.8571
9430038I01Rik	0.29891	0.014121	0.031145	186.666	150.486	RIKEN_cDNA_9430038I01_gene	ENSMUSG00000040139	protein_coding	chr7	-	137375574	137410762	4805	192	210	214	199	171	170	216	159	185	198	132	95	126	164	1.92965	2.18465	1.49442	1.72546	1.76887	1.7409	1.88665	1.72434	1.85922	2.14523	1.45387	1.08449	1.61204	1.72122
9530068E07Rik	0.22866	2.6533e-06	1.1631e-05	4288.24	3659.45	RIKEN_cDNA_9530068E07_gene	ENSMUSG00000036275	protein_coding	chr11	+	52396428	52408728	2472	4018	4024	6305	4783	3896	4049	4701	3850	3871	3792	3620	3472	3065	3777	78.4931	81.3703	85.5831	80.6117	78.3365	80.5969	79.8127	81.1581	75.6184	79.8586	77.5004	77.0418	76.222	77.0522
9530077C05Rik	0.85359	1.0302e-11	8.8208e-11	104.781	57.4468	RIKEN_cDNA_9530077C05_gene	ENSMUSG00000036411	protein_coding	chr9	+	22411577	22444677	2155	115	91	165	112	96	97	122	78	60	55	67	48	45	66	2.57704	2.11082	2.56914	2.16529	2.21421	2.21485	2.37598	1.88611	1.34449	1.32867	1.6454	1.22177	1.2837	1.54448
9630033F20Rik	0.22618	0.016981	0.03672	305.081	259.977	RIKEN_cDNA_9630033F20_gene	ENSMUSG00000038028	protein_coding	chr6	-	127085116	127109550	3651	295	239	385	385	309	308	314	284	293	328	248	213	201	262	3.90194	3.27222	3.53835	4.39334	4.20669	4.15105	3.60951	4.05346	3.87533	4.67696	3.59488	3.2001	3.38441	3.6189
9830107B12Rik	1.0307	0.013841	0.030603	10.9532	3.84977	RIKEN_cDNA_9830107B12_gene	ENSMUSG00000073386	protein_coding	chr17	-	48125605	48146307	3639	12	25	16	8	6	6	6	10	6	7	11	0	0	0	0.159246	0.343411	0.147533	0.0915912	0.0819527	0.0811312	0.0691989	0.143198	0.07962	0.100142	0.159976	0	0	0
9930012K11Rik	1.314	2.4303e-37	1.4273e-35	862.929	343.179	RIKEN_cDNA_9930012K11_gene	ENSMUSG00000044551	protein_coding	chr14	-	70154405	70159502	1986	911	740	1171	1129	868	601	962	783	392	401	283	297	307	350	22.1518	18.6255	19.7847	23.6843	21.7237	14.8907	20.3295	20.5448	9.53147	10.5115	7.54139	8.203	9.50292	8.88741
9930022D16Rik	1.2633	0.0059218	0.01436	3.50465	0.357852	RIKEN_cDNA_9930022D16_gene	ENSMUSG00000045065	protein_coding	chr11	+	109413917	109420405	2706	9	9	1	2	4	1	0	1	0	1	0	0	1	0	0.160615	0.166254	0.0124001	0.0307927	0.0734727	0.0181841	0	0.0192571	0	0.0192386	0	0	0.022718	0
A130051J06Rik	1.2323	3.4808e-07	1.7283e-06	57.3823	22.8062	RIKEN_cDNA_A130051J0_gene	ENSMUSG00000097643	protein_coding	chr15	-	95787856	95791642	2618	55	45	60	69	38	85	56	61	25	16	35	34	8	16	1.01453	0.85921	0.769012	1.09806	0.721453	1.5976	0.897736	1.21417	0.46113	0.318165	0.707526	0.712368	0.187853	0.308203
A3galt2	3.1023	9.8963e-68	2.0422e-65	170.309	17.8399	alpha_13-galactosyltransferase_2_(isoglobotriaosylceramide_synthase)	ENSMUSG00000028794	protein_coding	chr4	+	128755364	128769298	3390	180	198	199	175	140	163	217	129	25	20	19	15	6	23	2.56415	2.91959	1.96972	2.15072	2.05268	2.36596	2.68652	1.98294	0.356117	0.307137	0.296618	0.24271	0.108805	0.342149
A430093F15Rik	1.6457	2.6237e-09	1.7017e-08	28.6823	7.98544	RIKEN_cDNA_A430093F15_gene	ENSMUSG00000067577	protein_coding	chr19	+	10740947	10786043	2115	25	31	43	26	33	10	45	26	10	8	8	5	6	11	0.570821	0.732669	0.682197	0.512164	0.775528	0.232653	0.892961	0.640593	0.228319	0.196916	0.200181	0.129675	0.174397	0.262282
A730049H05Rik	0.90888	0.00028705	0.00090773	38.9705	19.8089	RIKEN_cDNA_A730049H05_gene	ENSMUSG00000048636	protein_coding	chr6	+	92816478	92847174	2239	43	37	61	36	31	37	48	32	14	24	20	36	4	17	0.927437	0.826046	0.914171	0.669876	0.688179	0.813142	0.89974	0.744758	0.301944	0.558032	0.472737	0.88195	0.109826	0.382897
A930033H14Rik	0.44023	0.011485	0.025899	44.7819	32.371	RIKEN_cDNA_A930033H14_gene	ENSMUSG00000090622	protein_coding	chr10	-	69209762	69213098	2969	40	42	57	51	36	43	56	45	35	27	35	23	23	51	0.650609	0.707124	0.644193	0.715659	0.602679	0.712652	0.791604	0.789808	0.56926	0.473429	0.623881	0.424926	0.476229	0.866257
AA467197	1.98	2.6821e-19	4.6875e-18	94.9361	22.2692	expressed_sequence_AA467197	ENSMUSG00000033213	protein_coding	chr2	+	122636986	122641191	792	78	113	133	84	89	115	128	48	17	16	26	35	18	16	4.75598	7.13198	5.63479	4.41876	5.58546	7.14483	6.78289	3.15817	1.03652	1.05171	1.73737	2.42403	1.39716	1.01878
AA474408	0.89343	1.5219e-05	5.9657e-05	48.8499	25.3215	expressed_sequence_AA474408	ENSMUSG00000073867	protein_coding	chr7	-	110057987	110061325	3339	69	64	56	56	39	36	44	36	36	27	17	20	27	23	0.997936	0.958121	0.56276	0.698743	0.580553	0.530524	0.553053	0.561831	0.520642	0.420968	0.269449	0.328556	0.497102	0.347375
AA986860	1.056	1.1643e-17	1.7684e-16	2777.9	1318.48	expressed_sequence_AA986860	ENSMUSG00000042510	protein_coding	chr1	+	130731976	130744622	3205	2550	2282	3667	3041	2738	3278	2697	2642	1125	1180	1249	1690	1046	1393	38.4222	35.5913	38.3914	39.5307	42.4619	50.3269	35.3169	42.956	16.9503	19.1671	20.6243	28.9237	20.0633	21.9184
Aak1	0.55651	1.0768e-12	1.0254e-11	613.146	415.489	AP2_associated_kinase_1	ENSMUSG00000057230	protein_coding	chr6	+	86849517	86991864	7982	602	539	923	684	512	575	710	563	435	455	429	324	315	516	3.64213	3.37547	3.88009	3.57018	3.18825	3.54466	3.73316	3.6755	2.63166	2.96757	2.84439	2.22653	2.42603	3.26005
Aars	0.60746	3.1582e-13	3.197e-12	2723.19	1781.85	alanyl-tRNA_synthetase	ENSMUSG00000031960	protein_coding	chr8	+	111033144	111057664	5750	2633	2601	3856	3106	2672	2449	2890	2367	1855	1737	1696	2022	1370	1790	22.1133	22.6115	22.502	22.505	23.0974	20.9575	21.0941	21.4511	15.5786	15.7266	15.61	19.289	14.6471	15.699
Aatf	0.26933	0.00070314	0.0020666	286.953	237.439	apoptosis_antagonizing_transcription_factor	ENSMUSG00000018697	protein_coding	chr11	-	84422855	84513522	1992	286	258	395	299	260	315	302	257	263	248	263	179	216	239	6.93341	6.47421	6.65364	6.25357	6.48751	7.78109	6.36279	6.723	6.37557	6.48133	6.98732	4.929	6.66596	6.05055
Abca13	0.7292	0.021044	0.044299	12.1282	6.65182	ATP-binding_cassette_sub-family_A_(ABC1)_member_13	ENSMUSG00000004668	protein_coding	chr11	+	9191942	9684259	16011	7	12	11	11	12	18	19	9	9	5	5	3	7	11	0.021113	0.0374645	0.0230529	0.0286233	0.0372526	0.0553188	0.0498041	0.0292916	0.0271442	0.0162575	0.0165271	0.0102778	0.0268768	0.0346466
Abca4	0.57462	9.1636e-08	4.9263e-07	250.003	167.134	ATP-binding_cassette_sub-family_A_(ABC1)_member_4	ENSMUSG00000028125	protein_coding	chr3	+	122044443	122180061	7265	217	225	327	241	229	301	307	217	170	171	136	161	152	194	1.44243	1.54812	1.5103	1.38206	1.56673	2.03868	1.77351	1.55648	1.12997	1.22536	0.990712	1.21559	1.28619	1.34664
Abca5	0.5255	4.3685e-06	1.8554e-05	1946.79	1344.1	ATP-binding_cassette_sub-family_A_(ABC1)_member_5	ENSMUSG00000018800	protein_coding	chr11	-	110269369	110337716	8231	1628	1848	2668	2190	1989	1752	2184	1845	1569	1473	1365	687	1291	1655	9.55151	11.2229	10.8764	11.085	12.0109	10.4737	11.136	11.6805	9.20499	9.31648	8.77656	4.57825	9.6421	10.1399
Abcb1b	0.4075	0.0025661	0.0067232	137.136	102.359	ATP-binding_cassette_sub-family_B_(MDR/TAP)_member_1B	ENSMUSG00000028970	protein_coding	chr5	+	8798147	8866314	4344	137	119	226	157	143	129	133	103	136	129	113	55	74	110	1.523	1.36935	1.7457	1.50576	1.63621	1.46123	1.28497	1.23557	1.51183	1.54597	1.37668	0.694494	1.04723	1.277
Abcb6	1.251	0.000295	0.00093024	19.5866	6.80465	ATP-binding_cassette_sub-family_B_(MDR/TAP)_member_6	ENSMUSG00000026198	protein_coding	chr1	-	75171717	75180392	3772	14	9	24	29	15	43	14	14	5	12	11	6	0	7	0.179237	0.119269	0.213497	0.320311	0.197658	0.560939	0.155771	0.193409	0.0640105	0.165619	0.154335	0.0872519	0	0.0935865
Abcc1	0.42247	3.3853e-08	1.92e-07	1211.28	901.551	ATP-binding_cassette_sub-family_C_(CFTR/MRP)_member_1	ENSMUSG00000023088	protein_coding	chr16	+	14361558	14475737	6792	1090	997	1514	1286	1217	1415	1311	1138	1007	910	852	799	765	1005	7.74995	7.3376	7.47962	7.88841	8.90608	10.2513	8.10093	8.731	7.15953	6.97502	6.63875	6.45275	6.92408	7.462
Abcc2	1.5112	0.00010754	0.00036612	10.0486	2.4506	ATP-binding_cassette_sub-family_C_(CFTR/MRP)_member_2	ENSMUSG00000025194	protein_coding	chr19	+	43782192	43840740	8027	8	3	14	11	11	8	17	12	3	7	4	1	0	0	0.048129	0.0186821	0.058523	0.0570933	0.0681135	0.0490406	0.0888844	0.0779018	0.0180477	0.045399	0.0263725	0.00683348	0	0
Abcc4	0.45389	1.911e-06	8.5523e-06	463.633	336.901	ATP-binding_cassette_sub-family_C_(CFTR/MRP)_member_4	ENSMUSG00000032849	protein_coding	chr14	-	118482692	118706219	5729	392	435	505	480	460	519	560	443	377	346	351	318	266	335	3.30428	3.79548	2.95777	3.49067	3.99092	4.45767	4.10241	4.02944	3.17772	3.14412	3.24244	3.04469	2.85431	2.94885
Abcd3	0.40529	6.9288e-06	2.8654e-05	3975.6	2993.09	ATP-binding_cassette_sub-family_D_(ALD)_member_3	ENSMUSG00000028127	protein_coding	chr3	-	121758909	121815302	3487	3546	3572	5561	4345	3765	4587	4177	3368	3405	3420	3302	1870	2656	3196	49.1085	51.2054	53.5122	51.9139	53.667	64.7285	50.2739	50.3315	47.1539	51.0594	50.1152	29.4161	46.8246	46.2212
Abce1	0.34421	0.001186	0.0033216	1884.1	1478.82	ATP-binding_cassette_sub-family_E_(OABP)_member_1	ENSMUSG00000058355	protein_coding	chr8	-	79683442	79711740	3813	1744	1724	2502	2064	1800	1964	2133	1644	1624	1527	1606	791	1442	1836	22.0877	22.601	22.0177	22.5522	23.4639	25.3451	23.4776	22.4675	20.5671	20.8485	22.2907	11.379	23.2486	24.2825
Abhd10	0.29116	0.017399	0.037489	216.838	176.079	abhydrolase_domain_containing_10	ENSMUSG00000033157	protein_coding	chr16	-	45729725	45742955	2848	211	253	273	225	241	224	213	142	195	175	189	117	158	215	3.57777	4.44055	3.21643	3.29146	4.20602	3.87014	3.13884	2.59817	3.30634	3.19889	3.51209	2.25342	3.41048	3.80702
Abhd13	0.45342	2.7951e-08	1.6038e-07	1299.28	945.761	abhydrolase_domain_containing_13	ENSMUSG00000040396	protein_coding	chr8	+	9977707	9992155	5191	1208	1261	1850	1465	1179	1235	1451	1132	1172	1022	988	583	852	1033	11.2379	12.1429	11.9584	11.758	11.289	11.7067	11.7313	11.3636	10.9026	10.2495	10.0728	6.16046	10.0899	10.0354
Abhd17b	1.0191	7.3016e-26	2.1525e-24	1528.97	747.952	abhydrolase_domain_containing_17B	ENSMUSG00000047368	protein_coding	chr19	+	21653309	21685637	2475	1446	1679	2103	1751	1265	1277	1838	1319	929	761	791	465	706	810	28.2139	33.9103	28.5112	29.4752	25.4044	25.3884	31.1674	27.7708	18.1256	16.007	16.914	10.3056	17.5359	16.5043
Abhd17c	0.33651	1.3332e-07	7.0015e-07	1883.26	1490.75	abhydrolase_domain_containing_17C	ENSMUSG00000038459	protein_coding	chr7	-	84109356	84151893	2238	1685	1793	2665	2041	1868	1755	2038	1746	1572	1504	1417	1483	1332	1459	36.3588	40.0476	39.9566	37.9952	41.4869	38.5866	38.2185	40.654	33.9192	34.9856	33.5084	36.3477	36.5883	32.8762
Abhd2	0.46146	2.6539e-18	4.267e-17	10131.9	7350.68	abhydrolase_domain_containing_2	ENSMUSG00000039202	protein_coding	chr7	+	79273201	79365508	6875	9264	9725	13543	11439	9128	9552	11446	9657	7777	7821	7342	6850	6041	7594	65.0723	70.7088	66.0988	69.3204	65.9928	68.3661	69.8733	73.1963	54.6251	59.2231	56.5179	54.6529	54.0175	55.7038
Abi1	0.94953	8.4822e-30	3.2012e-28	4432.83	2281.9	abl-interactor_1	ENSMUSG00000058835	protein_coding	chr2	-	22940073	23040241	3403	4299	4473	6112	4795	3913	4232	5031	3845	2702	2556	2358	1400	2068	2536	61.0064	65.7043	60.2661	58.7047	57.1534	61.1931	62.0472	58.8781	38.3421	39.1021	36.6713	22.5664	37.3583	37.5815
Abi2	0.7246	1.2636e-24	3.3398e-23	1006.06	606.169	abl-interactor_2	ENSMUSG00000026782	protein_coding	chr1	+	60409619	60481158	5768	974	900	1364	1061	916	949	1209	953	680	675	613	427	510	707	8.15462	7.79963	7.93488	7.66366	7.8934	8.0958	8.79693	8.60968	5.69294	6.09228	5.62444	4.06067	5.43554	6.18131
Abi3bp	0.43072	3.2992e-06	1.4243e-05	2068.82	1530.41	ABI_gene_family_member_3_(NESH)_binding_protein	ENSMUSG00000035258	protein_coding	chr16	+	56477846	56690128	4687	2091	1772	3264	2382	1807	1557	2543	1896	1678	1453	1534	1077	1502	1837	21.5441	18.8984	23.3672	21.1735	19.1627	16.346	22.771	21.0796	17.2882	16.1388	17.3211	12.6042	19.7003	19.7652
Abl2	0.79808	9.8598e-27	3.0717e-25	2293.2	1312.86	v-abl_Abelson_murine_leukemia_viral_oncogene_2_(arg_Abelson-related_gene)	ENSMUSG00000026596	protein_coding	chr1	+	156558786	156649568	10151	2041	2055	2951	2498	2154	2169	2617	2414	1648	1361	1321	945	1096	1465	9.70967	10.1195	9.75465	10.2525	10.547	10.514	10.8199	12.3922	7.83973	6.97993	6.88713	5.10644	6.63743	7.27806
Ablim1	0.35684	1.6994e-07	8.8073e-07	5714.84	4455.62	actin-binding_LIM_protein_1	ENSMUSG00000025085	protein_coding	chr19	-	57032733	57314919	7152	5746	5235	8248	6235	5080	5023	6593	5295	5341	4531	4715	3052	3846	5096	38.7979	36.5886	38.6966	36.3208	35.3045	34.5585	38.6888	38.5796	36.0618	32.9813	34.8898	23.4074	33.0583	35.9326
Abra	1.2728	3.5499e-25	9.9436e-24	167.73	67.998	actin-binding_Rho_activating_protein	ENSMUSG00000042895	protein_coding	chr15	-	41865293	41869720	1762	139	159	205	160	161	172	227	158	87	75	62	54	56	71	3.8096	4.51074	3.90391	3.78321	4.54165	4.80332	5.40692	4.67273	2.38433	2.21593	1.86222	1.68106	1.9538	2.03207
Abt1	0.47039	3.1939e-09	2.0526e-08	370.357	266.73	activator_of_basal_transcription_1	ENSMUSG00000036376	protein_coding	chr13	-	23421539	23423866	1278	338	337	538	477	339	321	368	359	290	271	276	221	228	295	12.7719	13.1812	14.1255	15.5501	13.1845	12.3593	12.085	14.638	10.9577	11.0393	11.4294	9.48543	10.9674	11.6407
Abtb2	0.5502	4.1687e-05	0.00015222	344.777	233.904	ankyrin_repeat_and_BTB_(POZ)_domain_containing_2	ENSMUSG00000032724	protein_coding	chr2	+	103566310	103718423	4558	344	352	483	439	254	317	376	300	273	186	202	311	167	232	3.64464	3.86033	3.55569	4.01269	2.76983	3.42219	3.46213	3.42978	2.89229	2.12442	2.34542	3.74267	2.25237	2.56685
Acadl	0.47548	2.5008e-09	1.6272e-08	3103.88	2226.07	acyl-Coenzyme_A_dehydrogenase_long-chain	ENSMUSG00000026003	protein_coding	chr1	-	66830839	66863277	1916	2900	2749	4357	3533	2953	3419	3154	2650	2888	2437	2175	1501	1997	2285	73.0925	71.7193	76.3033	76.8235	76.6058	87.8057	69.087	72.0725	72.7871	66.2158	60.0769	42.9715	64.0738	60.1419
Acadsb	0.32886	0.00058096	0.0017347	2487.83	1974.97	acyl-Coenzyme_A_dehydrogenase_short/branched_chain	ENSMUSG00000030861	protein_coding	chr7	+	131410601	131446211	3348	2560	2139	3365	2739	2496	2445	2643	2185	2358	2310	2165	1127	1736	2116	36.9254	31.9361	33.7249	34.0842	37.0555	35.9346	33.1316	34.0083	34.0104	35.9193	34.2229	18.4643	31.8759	31.8726
Acap2	1.1018	4.922e-33	2.2457e-31	6530.82	3018.54	ArfGAP_with_coiled-coil_ankyrin_repeat_and_PH_domains_2	ENSMUSG00000049076	protein_coding	chr16	-	31092413	31201238	6493	6310	6060	8930	7604	6033	5806	7184	6147	3522	3433	3089	1752	2687	3564	46.9304	46.6535	46.1485	48.7913	46.183	43.9998	46.4356	49.333	26.1937	27.5252	25.1777	14.8008	25.4402	27.6808
Acbd3	0.32821	2.87e-05	0.00010752	1365.39	1085.14	acyl-Coenzyme_A_binding_domain_containing_3	ENSMUSG00000026499	protein_coding	chr1	+	180726043	180754203	3470	1269	1315	2002	1542	1183	1213	1566	1260	1331	1070	1126	713	969	1269	17.6605	18.9432	19.3591	18.514	16.9453	17.2009	18.9405	18.9217	18.5226	16.053	17.1733	11.2708	17.1669	18.4425
Acbd5	0.24747	0.012557	0.028052	1818.39	1528.1	acyl-Coenzyme_A_binding_domain_containing_5	ENSMUSG00000026781	protein_coding	chr2	+	23068168	23114510	3721	1730	1831	2437	2121	1614	1671	2154	1511	1769	1709	1696	860	1398	1697	22.4521	24.5972	21.9759	23.748	21.5595	22.0971	24.295	21.1604	22.9573	23.9102	24.1218	12.6775	23.0965	22.999
Accsl	2.1305	3.1272e-07	1.5648e-06	9.32958	1.07159	1-aminocyclopropane-1-carboxylate_synthase_(non-functional)-like	ENSMUSG00000075023	protein_coding	chr2	-	93855361	93869157	2224	14	2	14	6	8	10	15	9	0	2	0	2	1	1	0.303993	0.0449523	0.211225	0.112399	0.178792	0.22125	0.283065	0.210876	0	0.0468163	0	0.0493277	0.0276416	0.0226752
Acer3	0.54105	5.2365e-08	2.8976e-07	1136.16	776.635	alkaline_ceramidase_3	ENSMUSG00000030760	protein_coding	chr7	-	98213658	98321208	4225	990	1077	1442	1201	1079	1277	1269	1023	915	828	799	451	732	912	11.3156	12.7422	11.4522	11.843	12.6937	14.8725	12.6056	12.6174	10.458	10.2025	10.0084	5.85525	10.6508	10.8857
Ackr3	1.9253	3.9253e-83	1.3583e-80	2655.38	688.142	atypical_chemokine_receptor_3	ENSMUSG00000044337	protein_coding	chr1	+	90203980	90216751	3065	2596	2954	3407	2828	2455	2288	3283	2118	803	680	593	748	502	739	40.902	48.1767	37.2987	38.441	39.8121	36.732	44.9542	36.0093	12.6514	11.5499	10.2393	13.3865	10.0687	12.1591
Acot4	1.6	7.7467e-06	3.1843e-05	12.0538	3.07973	acyl-CoA_thioesterase_4	ENSMUSG00000052392	protein_coding	chr12	+	84038379	84044723	2325	8	19	23	15	7	10	8	11	4	2	2	2	5	3	0.166164	0.408495	0.331938	0.268791	0.149647	0.211639	0.14441	0.246541	0.0830787	0.0447825	0.0455251	0.0471848	0.132204	0.0650706
Acot9	0.84668	1.2094e-21	2.5141e-20	1210.72	668.9	acyl-CoA_thioesterase_9	ENSMUSG00000025287	protein_coding	chrX	+	155262443	155297654	1752	1052	1206	1463	1394	1241	1080	1394	1131	718	755	700	441	610	755	28.9969	34.4088	28.0196	33.1493	35.2072	30.3325	33.3933	33.6394	19.7899	22.4344	21.145	13.807	21.4039	21.732
Acox1	0.51097	6.0797e-22	1.2987e-20	4430.55	3105.56	acyl-Coenzyme_A_oxidase_1_palmitoyl	ENSMUSG00000020777	protein_coding	chr11	-	116171888	116199045	3987	3988	4091	6127	5014	4237	4669	4845	3737	3465	3333	3141	2797	2517	3133	48.3036	51.2908	51.5648	52.3943	52.8209	57.6231	51.0009	48.8423	41.9672	43.5202	41.6933	38.4806	38.8092	39.6279
Acoxl	0.24869	0.001133	0.0031884	1263.83	1062.56	acyl-Coenzyme_A_oxidase-like	ENSMUSG00000027380	protein_coding	chr2	+	127838876	128123873	2842	1107	1316	1601	1414	1127	1069	1536	1252	1112	1052	1052	962	972	1115	18.8102	23.1467	18.9025	20.7287	19.7103	18.5086	22.6828	22.9562	18.8944	19.2705	19.5901	18.5672	21.0252	19.7851
Acp1	0.29258	0.0017294	0.0046922	853.755	694.872	acid_phosphatase_1_soluble	ENSMUSG00000044573	protein_coding	chr12	-	30893326	30911612	3107	795	798	1100	975	757	875	971	780	807	762	707	405	660	805	12.3565	12.8386	11.8796	13.074	12.1101	13.8575	13.1162	13.082	12.5425	12.7678	12.0427	7.15005	13.0587	13.066
Acpp	0.31955	0.010859	0.024679	198.605	157.836	acid_phosphatase_prostate	ENSMUSG00000032561	protein_coding	chr9	-	104288316	104337728	4418	211	172	263	251	144	203	194	204	202	160	173	90	125	199	2.30636	1.94607	1.99748	2.36698	1.62006	2.26094	1.84292	2.40616	2.2079	1.88537	2.07236	1.11741	1.73933	2.27151
Acpt	1.5915	0.00017448	0.00057268	9.92639	1.99306	acid_phosphatase_testicular	ENSMUSG00000012777	protein_coding	chr7	-	44252148	44257378	1634	16	2	12	19	12	3	10	9	1	2	1	0	7	0	0.472866	0.0611835	0.246423	0.484448	0.365025	0.0903417	0.256849	0.287019	0.029553	0.0637206	0.0323886	0	0.263357	0
Acr	2.7359	1.3094e-55	1.7325e-53	230.69	31.7732	acrosin_prepropeptide	ENSMUSG00000022622	protein_coding	chr15	+	89568326	89574585	1504	251	157	347	225	248	252	243	194	47	54	31	14	19	28	8.05928	5.21805	7.74164	6.23276	8.19592	8.24464	6.78092	6.72161	1.50905	1.86916	1.09083	0.510594	0.776612	0.938851
Acsl1	0.21495	0.0049637	0.012252	1852.65	1594.06	acyl-CoA_synthetase_long-chain_family_member_1	ENSMUSG00000018796	protein_coding	chr8	+	46471041	46536051	5632	1833	1592	2712	2132	1665	1921	2025	1535	2109	1522	1560	1103	1436	1786	15.717	14.1298	16.1577	15.7714	14.6942	16.7835	15.0901	14.2025	18.0828	14.0687	14.6591	10.7426	15.6744	15.9921
Acsl4	0.42355	4.794e-06	2.0265e-05	4756.55	3535.14	acyl-CoA_synthetase_long-chain_family_member_4	ENSMUSG00000031278	protein_coding	chrX	-	142317993	142390535	5280	4256	4645	6685	5215	4331	5038	5323	3940	4022	4057	3891	2093	3189	3845	38.9258	43.9753	42.4834	41.1497	40.7707	46.9508	42.3109	38.885	36.7842	40.0012	39.0006	21.7436	37.1295	36.7239
Acsm3	0.6228	0.013179	0.029274	23.1274	14.5232	acyl-CoA_synthetase_medium-chain_family_member_3	ENSMUSG00000030935	protein_coding	chr7	+	119760923	119787513	3295	19	29	37	16	28	20	23	19	18	8	12	10	22	15	0.278464	0.439946	0.376789	0.202307	0.422373	0.298671	0.292956	0.300481	0.263797	0.126397	0.192739	0.166472	0.410455	0.229574
Acsm4	1.1113	0.015446	0.03373	2.36811	0.305768	acyl-CoA_synthetase_medium-chain_family_member_4	ENSMUSG00000047026	protein_coding	chr7	+	119690026	119714567	2154	3	2	1	5	0	1	2	5	1	0	0	0	0	1	0.0672583	0.0464131	0.0155778	0.0967097	0	0.0228441	0.0389686	0.120961	0.0224185	0	0	0	0	0.0234121
Actb	0.36373	0.0017375	0.0047116	61548.1	47635	actin_beta	ENSMUSG00000029580	protein_coding	chr5	-	142903115	142906754	1920	58506	59594	80631	65804	60760	55877	70236	56481	44575	43992	45471	63022	37478	42821	1471.53	1551.52	1409.13	1427.9	1572.93	1432.03	1535.28	1532.92	1121.1	1192.82	1253.36	1800.47	1199.98	1124.71
Actg1	1.0673	1.8506e-30	7.252e-29	36360	17219.4	actin_gamma_cytoplasmic_1	ENSMUSG00000062825	protein_coding	chr11	-	120345690	120348542	1952	34212	37256	49151	40742	34450	34375	37564	32516	16812	16063	16297	20274	14659	16549	846.387	954.054	844.898	869.578	877.209	866.527	807.648	868.034	415.903	428.399	441.847	569.712	461.66	427.542
Actl6a	0.41814	5.4445e-12	4.8006e-11	630.145	470.886	actin-like_6A	ENSMUSG00000027671	protein_coding	chr3	+	32708546	32726968	1966	582	552	852	721	582	658	718	555	526	453	477	391	413	531	14.2958	14.035	14.5414	15.2791	14.7141	16.4688	15.3275	14.7105	12.9198	11.9954	12.8404	10.9091	12.9141	13.6206
Actl7a	1.9129	1.4036e-05	5.5436e-05	6.67445	0.713735	actin-like_7a	ENSMUSG00000070979	protein_coding	chr4	+	56743413	56744925	1513	5	4	2	11	9	4	12	7	0	1	0	2	0	1	0.159588	0.132153	0.044355	0.3029	0.295663	0.130089	0.332868	0.24109	0	0.0344083	0	0.0725081	0	0.033331
Actn1	0.46529	6.6108e-15	7.973e-14	5402.83	3908.25	actinin_alpha_1	ENSMUSG00000015143	protein_coding	chr12	-	80167542	80260371	3739	4727	5098	7115	5926	5017	5476	6232	5036	3991	3923	4010	3690	3197	4266	61.0521	68.1555	63.8515	66.0316	66.6933	72.0654	69.9523	70.1859	51.5441	54.6216	56.7588	54.1335	52.5636	57.5376
Actn4	0.76337	7.5817e-23	1.7473e-21	13085.8	7680.62	actinin_alpha_4	ENSMUSG00000054808	protein_coding	chr7	-	28893248	28962340	3877	11882	12319	17959	14454	12122	12189	14712	12622	7572	7555	7186	8388	6394	7980	148.001	158.831	155.431	155.324	155.408	154.7	159.26	169.649	94.3122	101.447	98.0924	118.675	101.385	103.799
Actr10	0.36756	1.6898e-07	8.7597e-07	1336.37	1033.62	ARP10_actin-related_protein_10	ENSMUSG00000021076	protein_coding	chr12	+	70937857	70964718	4022	1286	1318	1858	1473	1298	1157	1471	1201	1181	1156	996	722	945	1147	15.4408	16.3806	15.5008	15.2583	16.0408	14.155	15.3497	15.5604	14.1795	14.963	13.1057	9.8467	14.444	14.3816
Actr3	0.50444	1.343e-08	8.0405e-08	6623.29	4652.8	ARP3_actin-related_protein_3	ENSMUSG00000026341	protein_coding	chr1	-	125392905	125435727	2565	6177	6741	8815	7348	6050	5804	7901	5945	5688	4848	5177	2832	4256	4979	116.295	131.369	115.315	119.351	117.236	111.342	129.278	120.777	107.084	98.3959	106.816	60.5622	102.003	97.8907
Acvr2a	0.66482	1.4913e-10	1.1174e-09	1411.11	883.836	activin_receptor_IIA	ENSMUSG00000052155	protein_coding	chr2	+	48814109	48903269	5686	1326	1280	1802	1407	1394	1436	1603	1366	1101	930	879	495	779	1115	11.2618	11.2528	10.6341	10.3094	12.1857	12.427	11.832	12.5188	9.35047	8.51486	8.18137	4.77522	8.42226	9.88905
Ada	1.1354	1.1255e-12	1.0691e-11	172.272	76.5487	adenosine_deaminase	ENSMUSG00000017697	protein_coding	chr2	-	163726584	163750239	1688	159	184	278	174	145	152	223	127	114	82	73	90	45	50	4.54878	5.44881	5.52616	4.2946	4.26962	4.43088	5.5445	3.92058	3.26126	2.52897	2.28873	2.92459	1.63885	1.49377
Adam15	0.83356	3.3647e-11	2.7155e-10	4234.63	2350.43	a_disintegrin_and_metallopeptidase_domain_15_(metargidin)	ENSMUSG00000028041	protein_coding	chr3	-	89338542	89349996	3914	4017	4215	5771	4890	3821	3865	4858	3650	2276	2371	2174	3214	1718	1936	49.5623	53.8311	49.4745	52.0516	48.5233	48.5901	52.0915	48.595	28.0805	31.5364	29.3956	45.0423	26.9836	24.9443
Adam21	1.0183	0.0037398	0.0094739	12.178	5.16825	a_disintegrin_and_metallopeptidase_domain_21	ENSMUSG00000008438	protein_coding	chr12	-	81558584	81568474	2911	14	15	18	5	15	14	7	11	5	7	1	2	10	5	0.23225	0.257576	0.207483	0.0715606	0.25612	0.236649	0.100922	0.196911	0.0829432	0.125186	0.0181803	0.0376863	0.211182	0.0866193
Adam22	0.28486	0.021441	0.045037	381.195	311.368	a_disintegrin_and_metallopeptidase_domain_22	ENSMUSG00000040537	protein_coding	chr5	-	8072352	8368160	9245	401	378	563	416	267	421	435	293	358	328	355	171	260	395	2.09463	2.04381	2.0434	1.8747	1.43548	2.24075	1.97475	1.65151	1.86995	1.84701	2.0322	1.01458	1.72888	2.15465
Adam30	1.7416	0.00012056	0.00040661	6.69615	0.659345	a_disintegrin_and_metallopeptidase_domain_30	ENSMUSG00000043468	protein_coding	chr3	+	98160812	98163173	2362	8	13	5	14	2	1	8	4	0	4	0	0	0	0	0.163561	0.275119	0.07103	0.246941	0.0420866	0.0208324	0.142148	0.0882469	0	0.088162	0	0	0	0
Adam32	0.76691	0.012229	0.027392	13.4693	7.20739	a_disintegrin_and_metallopeptidase_domain_32	ENSMUSG00000037437	protein_coding	chr8	-	24836140	24948804	2450	17	15	18	16	11	15	15	5	14	9	8	2	6	5	0.335083	0.306043	0.246523	0.272082	0.223162	0.301262	0.256954	0.106347	0.27594	0.19124	0.17281	0.0447774	0.150551	0.102918
Adam8	0.81613	2.1715e-12	1.9887e-11	847.079	476.755	a_disintegrin_and_metallopeptidase_domain_8	ENSMUSG00000025473	protein_coding	chr7	-	139978932	139992562	3669	936	918	1121	1065	576	655	905	831	504	439	534	492	350	496	12.3196	12.507	10.252	12.0934	7.80313	8.78441	10.3522	11.8025	6.63339	6.229	7.7026	7.35551	5.86433	6.81743
Adam9	0.41333	6.0974e-06	2.5374e-05	4380.58	3279.52	a_disintegrin_and_metallopeptidase_domain_9_(meltrin_gamma)	ENSMUSG00000031555	protein_coding	chr8	-	24949611	25016922	3985	3951	4468	6351	4935	3863	3903	5117	3814	3489	3737	3610	2002	2989	3709	47.8794	56.0456	53.4768	51.5947	48.1826	48.1936	53.8911	49.8737	42.2791	48.8198	47.9428	27.557	46.1101	46.937
Adamts1	1.4246	2.5202e-26	7.7229e-25	9118.8	3323.26	a_disintegrin-like_and_metallopeptidase_(reprolysin_type)_with_thrombospondin_type_1_motif_1	ENSMUSG00000022893	protein_coding	chr16	-	85793827	85803113	4884	7926	12342	10346	9133	7799	6502	12204	8465	2892	3682	3845	2725	2852	3630	78.3698	126.318	71.0801	77.9083	79.3701	65.5074	104.871	90.3173	28.594	39.2473	41.6644	30.6046	35.8981	37.4816
Adamts12	0.37331	0.0091523	0.021197	91.9419	70.1798	a_disintegrin-like_and_metallopeptidase_(reprolysin_type)_with_thrombospondin_type_1_motif_12	ENSMUSG00000047497	protein_coding	chr15	+	11064790	11346867	6234	72	85	149	85	79	98	118	82	100	79	66	45	49	84	0.557745	0.681567	0.801994	0.568065	0.629875	0.773532	0.794411	0.685435	0.774615	0.659723	0.560301	0.395951	0.483201	0.679515
Adamts14	1.3701	5.0652e-32	2.1995e-30	607.233	231.253	a_disintegrin-like_and_metallopeptidase_(reprolysin_type)_with_thrombospondin_type_1_motif_14	ENSMUSG00000059901	protein_coding	chr10	-	61197112	61273438	5188	466	536	862	637	633	555	774	576	274	246	228	255	135	233	4.33767	5.16442	5.57518	5.11547	6.06454	5.26395	6.26139	5.78551	2.55037	2.46852	2.32584	2.6961	1.59968	2.26487
Adamts15	1.9398	1.3803e-61	2.4067e-59	5785.63	1474.55	a_disintegrin-like_and_metallopeptidase_(reprolysin_type)_with_thrombospondin_type_1_motif_15	ENSMUSG00000033453	protein_coding	chr9	-	30899155	30922452	5928	5851	4818	7903	5824	5626	7375	5270	5031	1829	1745	1297	1546	1086	1212	47.6642	40.627	44.7337	40.9316	47.1721	61.2171	37.3106	44.2248	14.899	15.3246	11.5791	14.3053	11.2621	10.3105
Adamts17	0.34182	0.0068535	0.01638	235.564	185.557	a_disintegrin-like_and_metallopeptidase_(reprolysin_type)_with_thrombospondin_type_1_motif_17	ENSMUSG00000058145	protein_coding	chr7	+	66839735	67152625	6025	247	245	367	233	200	165	270	232	177	202	160	217	154	175	1.97975	2.03266	2.0439	1.61118	1.64993	1.34755	1.88077	2.00655	1.41863	1.7454	1.40542	1.9756	1.57131	1.46476
Adamts3	0.94137	1.3289e-11	1.1258e-10	133.101	67.8641	a_disintegrin-like_and_metallopeptidase_(reprolysin_type)_with_thrombospondin_type_1_motif_3	ENSMUSG00000043635	protein_coding	chr5	-	89673841	89883334	7582	113	130	164	157	110	136	155	132	73	95	53	45	51	89	0.719722	0.85707	0.725791	0.862704	0.721112	0.882621	0.857982	0.907214	0.464935	0.652291	0.369944	0.325555	0.413509	0.591961
Adamts4	2.1139	2.765e-24	7.0675e-23	153.176	32.2789	a_disintegrin-like_and_metallopeptidase_(reprolysin_type)_with_thrombospondin_type_1_motif_4	ENSMUSG00000006403	protein_coding	chr1	+	171250421	171260637	4389	121	177	151	128	129	222	146	163	44	50	39	19	22	20	1.33134	2.01588	1.15442	1.21504	1.46089	2.48889	1.3961	1.93527	0.484105	0.59307	0.470265	0.237456	0.308145	0.229801
Adamts9	1.1323	1.6375e-17	2.462e-16	1963.04	880.055	a_disintegrin-like_and_metallopeptidase_(reprolysin_type)_with_thrombospondin_type_1_motif_9	ENSMUSG00000030022	protein_coding	chr6	-	92772699	92943492	8016	2381	2234	2536	2214	1282	1435	2338	1803	905	1173	899	614	679	975	14.3441	13.931	10.6156	11.5071	7.94921	8.80873	12.241	11.7208	5.45185	7.61802	5.93535	4.20152	5.20727	6.13386
Adamtsl2	0.55267	7.292e-05	0.00025556	3689.55	2492.77	ADAMTS-like_2	ENSMUSG00000036040	protein_coding	chr2	+	27079379	27108981	5956	3451	3495	4450	3977	3292	4274	3822	3522	2064	2498	2252	3512	1790	2365	27.9808	29.3325	25.0701	27.8193	27.4726	35.3101	26.9318	30.8144	16.7343	21.8343	20.0105	32.3441	18.4755	20.0246
Adamtsl3	0.38057	6.7987e-06	2.8152e-05	611.487	468.181	ADAMTS-like_3	ENSMUSG00000070469	protein_coding	chr7	+	82335694	82614450	7249	581	617	887	673	486	500	729	605	559	508	471	344	386	523	3.87051	4.25465	4.10579	3.86797	3.33236	3.39399	4.22065	4.34907	3.7238	3.64827	3.43864	2.60301	3.27346	3.6384
Adamtsl4	0.67306	3.0827e-08	1.7585e-07	2912.69	1812.08	ADAMTS-like_4	ENSMUSG00000015850	protein_coding	chr3	-	95676201	95687917	4036	2897	2942	4440	3010	2621	2770	2986	2523	1812	1698	1481	2433	1350	1802	34.6631	36.4375	36.9133	31.0714	32.2782	33.7713	31.0505	32.5751	21.68	21.9022	19.4199	33.0664	20.5627	22.5159
Adap2	0.8813	2.7795e-20	5.2361e-19	781.408	420.556	ArfGAP_with_dual_PH_domains_2	ENSMUSG00000020709	protein_coding	chr11	+	80154105	80178958	1785	730	757	974	758	671	892	864	771	529	425	395	284	375	503	19.7494	21.1989	18.3093	17.692	18.6844	24.5893	20.3145	22.5079	14.311	12.3952	11.7112	8.72721	12.9149	14.2107
Adarb1	0.33337	2.3791e-07	1.208e-06	3508.16	2781	adenosine_deaminase_RNA-specific_B1	ENSMUSG00000020262	protein_coding	chr10	-	77290726	77418270	6662	3265	3389	4983	3640	3175	3319	3997	3289	2903	2998	2822	2583	2047	3125	23.6673	25.4287	25.0979	22.7637	23.6883	24.5144	25.1802	25.7264	21.0424	23.4276	22.418	21.2674	18.8891	23.6555
Adarb2	1.291	0.0047581	0.011793	2.39063	0.147814	adenosine_deaminase_RNA-specific_B2	ENSMUSG00000052551	protein_coding	chr13	+	8202866	8768747	6721	6	3	3	3	1	1	3	0	1	0	0	0	0	0	0.0431109	0.0223123	0.0149775	0.0185966	0.00739537	0.00732125	0.0187334	0	0.00718487	0	0	0	0	0
Adat2	0.74762	1.3071e-07	6.8755e-07	114.269	67.2491	adenosine_deaminase_tRNA-specific_2	ENSMUSG00000019808	protein_coding	chr10	+	13552894	13563376	1466	106	87	195	119	96	111	137	108	55	79	85	52	45	84	3.49174	2.96648	4.46326	3.38189	3.25485	3.7257	3.92208	3.83892	1.81168	2.8054	3.06852	1.94565	1.88702	2.88956
Adcy10	1.4972	1.6948e-05	6.5874e-05	12.5721	3.45554	adenylate_cyclase_10	ENSMUSG00000026567	protein_coding	chr1	+	165485183	165576774	5569	14	11	16	9	12	11	10	19	8	1	5	2	3	2	0.121401	0.0987352	0.0964038	0.0673304	0.107102	0.0971929	0.0753621	0.177785	0.069369	0.00934812	0.0475157	0.0196992	0.0331163	0.0181109
Adcy2	0.33734	5.5558e-05	0.00019864	679.529	536.385	adenylate_cyclase_2	ENSMUSG00000021536	protein_coding	chr13	-	68620043	68999541	4211	687	716	956	812	626	533	675	621	599	628	555	418	436	552	7.87847	8.49932	7.6177	8.03372	7.38895	6.22818	6.72742	7.68468	6.86902	7.76383	6.97512	5.44486	6.36501	6.61059
Add3	0.20802	0.010141	0.02325	4689.55	4054.62	adducin_3_(gamma)	ENSMUSG00000025026	protein_coding	chr19	+	53140445	53247399	4520	4626	4053	6815	5339	5016	4188	4687	4173	4857	4445	4142	2636	3636	4468	49.4239	44.8224	50.5917	49.2116	55.1586	45.5918	43.5198	48.1093	51.8899	51.1959	48.4971	31.9891	49.452	49.8496
Adh7	0.77254	8.4983e-06	3.4768e-05	416.21	238.616	alcohol_dehydrogenase_7_(class_IV)_mu_or_sigma_polypeptide	ENSMUSG00000055301	protein_coding	chr3	+	138217823	138233382	3369	340	277	627	463	413	703	292	334	308	229	240	151	251	240	4.87358	4.10994	6.24479	5.72566	6.09316	10.2677	3.63757	5.16612	4.41471	3.53864	3.77011	2.45851	4.58006	3.5925
Adipor1	0.24255	0.00091342	0.0026239	4095.92	3459.49	adiponectin_receptor_1	ENSMUSG00000026457	protein_coding	chr1	+	134415378	134433351	3446	4062	3871	5830	4651	3690	3689	4511	3680	3564	3351	3397	3751	2878	3374	56.9239	56.1519	56.7682	56.2312	53.2237	52.6759	54.9399	55.6483	49.9431	50.6245	52.1704	59.7073	51.3421	49.3761
Adipor2	0.41236	8.3342e-14	8.9867e-13	4369.52	3280.39	adiponectin_receptor_2	ENSMUSG00000030168	protein_coding	chr6	-	119353150	119417704	4184	4234	3724	6088	5017	4238	4325	4646	3938	3695	3297	3114	3210	2653	3413	48.8685	44.4913	48.8241	49.9572	50.3458	50.8643	46.6034	49.046	42.6457	41.0231	39.3886	42.0832	38.9802	41.1369
Adk	0.32174	5.5904e-06	2.3368e-05	1863.74	1489	adenosine_kinase	ENSMUSG00000039197	protein_coding	chr14	+	21052574	21448568	1781	1664	1840	2583	2101	1725	1754	2091	1678	1684	1553	1504	1033	1491	1564	45.119	51.6429	48.6645	49.1482	48.1414	48.4601	49.2743	49.0962	45.6595	45.3951	44.6918	31.815	51.465	44.2853
Adm	3.1746	3.4246e-110	2.3343e-107	779.233	81.149	adrenomedullin	ENSMUSG00000030790	protein_coding	chr7	+	110627661	110629820	1390	802	781	1103	874	802	487	923	694	129	94	84	61	45	77	27.8631	28.0862	26.6264	26.1965	28.6783	17.2398	27.8687	26.0174	4.48155	3.52058	3.19822	2.40719	1.9902	2.79359
Adm2	1.5702	0.00016025	0.00052858	8.39909	1.7765	adrenomedullin_2	ENSMUSG00000054136	protein_coding	chr15	+	89322972	89324728	1043	3	14	6	7	9	6	11	11	1	0	3	5	0	1	0.138902	0.670966	0.193027	0.279614	0.428896	0.283065	0.442628	0.549576	0.0462987	0	0.152223	0.262955	0	0.0483507
Adora1	1.2199	1.0294e-08	6.2528e-08	275.72	112.612	adenosine_A1_receptor	ENSMUSG00000042429	protein_coding	chr1	-	134199223	134235431	4968	174	170	331	274	342	480	256	232	117	117	93	166	68	96	1.69137	1.7105	2.23562	2.29781	3.42167	4.75421	2.16266	2.43347	1.13725	1.22604	0.990707	1.83283	0.841444	0.974488
Adora2b	0.73687	3.1288e-11	2.5306e-10	344.244	205.227	adenosine_A2b_receptor	ENSMUSG00000018500	protein_coding	chr11	+	62248984	62266453	1845	309	381	414	374	247	348	424	335	205	204	193	217	176	210	8.08783	10.3225	7.52931	8.44542	6.65418	9.28115	9.64494	9.46167	5.3655	5.75619	5.53611	6.45147	5.86428	5.73997
Adrb2	0.76844	5.7197e-10	4.0129e-09	2729.56	1586.98	adrenergic_receptor_beta_2	ENSMUSG00000045730	protein_coding	chr18	-	62177817	62179959	2143	2694	2360	3559	3388	2569	2781	2701	2498	1116	1568	1470	1894	1320	1879	60.708	55.0486	55.7259	65.8669	59.5848	63.8554	52.8972	60.7421	25.1475	38.0913	36.3027	48.479	37.866	44.2172
Adrm1	0.61089	6.7177e-10	4.6709e-09	2111.09	1376.27	adhesion_regulating_molecule_1	ENSMUSG00000039041	protein_coding	chr2	+	180171485	180176286	4131	2023	1991	3156	2325	1847	2078	2194	1922	1417	1252	1262	1688	1093	1342	23.6489	24.092	25.635	23.4484	22.2231	24.7519	22.2901	24.2447	16.5641	15.778	16.1677	22.4137	16.2653	16.3826
Adss	0.45657	1.6325e-05	6.365e-05	2123.17	1540.16	adenylosuccinate_synthetase_non_muscle	ENSMUSG00000015961	protein_coding	chr1	-	177762962	177796511	2771	1776	2022	2918	2453	1970	2068	2469	1921	1816	1719	1596	830	1552	1672	30.9511	36.4755	35.3346	36.8814	35.3365	36.7226	37.3951	36.1252	31.647	32.2954	30.4818	16.43	34.4313	30.4289
Aebp2	0.26621	0.0018541	0.0049986	1843.42	1529.88	AE_binding_protein_2	ENSMUSG00000030232	protein_coding	chr6	+	140622449	140678472	4460	1736	1794	2629	2088	1688	1663	2097	1608	1778	1652	1643	924	1458	1662	18.7968	20.1069	19.7791	19.5048	18.8118	18.3475	19.733	18.7876	19.2508	19.2831	19.4961	11.364	20.0965	18.7924
Aen	0.52611	3.9832e-08	2.2398e-07	630.567	435.908	apoptosis_enhancing_nuclease	ENSMUSG00000030609	protein_coding	chr7	+	78895854	78911209	4428	458	612	756	671	623	727	750	585	485	409	444	389	380	471	4.99491	6.90877	5.72883	6.31336	6.99317	8.07878	7.10859	6.88443	5.28916	4.80858	5.30664	4.81878	5.27563	5.36414
Aff1	0.92068	5.6203e-69	1.2274e-66	7056.34	3718.78	AF4/FMR2_family_member_1	ENSMUSG00000029313	protein_coding	chr5	+	103692374	103855322	8323	6448	6870	9448	7853	6405	6468	8298	6576	4288	3802	3850	2910	3128	4131	37.4124	41.2604	38.09	39.3099	38.2501	38.2392	41.8431	41.1719	24.8787	23.7812	24.4808	19.1782	23.1039	25.0301
Aff2	0.58205	1.3584e-05	5.3803e-05	114.793	75.7161	AF4/FMR2_family_member_2	ENSMUSG00000031189	protein_coding	chrX	+	69360294	69868037	4523	110	105	160	94	94	131	152	104	81	90	77	53	58	93	1.17445	1.16043	1.18698	0.865859	1.03299	1.42516	1.41042	1.19819	0.864791	1.0359	0.900966	0.642754	0.788315	1.03691
Aff3	0.66962	3.9922e-24	1.0101e-22	1973.54	1237.65	AF4/FMR2_family_member_3	ENSMUSG00000037138	protein_coding	chr1	-	38177326	38664955	6010	1906	1721	2393	2384	1762	1993	2144	1950	1418	1174	1187	1142	1087	1306	15.3151	14.3141	13.3604	16.5264	14.5722	16.3174	14.972	16.9075	11.3934	10.1694	10.4525	10.4229	11.1187	10.9586
Aff4	1.1136	6.0787e-36	3.2323e-34	8635.29	3960.84	AF4/FMR2_family_member_4	ENSMUSG00000049470	protein_coding	chr11	+	53350833	53421830	10099	7952	8539	11573	9188	7456	7795	10400	8473	4475	4305	4125	2454	3563	4710	38.0249	42.2654	38.452	37.9043	36.6962	37.9802	43.22	43.7198	21.3977	22.192	21.6167	13.3288	21.6888	23.5196
Afg3l2	0.32801	2.8239e-06	1.2295e-05	1173.03	932.591	AFG3-like_AAA_ATPase_2	ENSMUSG00000024527	protein_coding	chr18	-	67404767	67449166	3085	1092	1068	1555	1252	1065	1289	1312	1056	979	973	1052	681	818	1035	17.0938	17.305	16.9132	16.9081	17.1589	20.5597	17.8488	17.8373	15.3243	16.4195	18.047	12.1084	16.3003	16.9189
Afmid	1.0656	2.402e-14	2.7482e-13	108.361	50.9082	arylformamidase	ENSMUSG00000017718	protein_coding	chr11	+	117825924	117839908	2327	104	92	119	123	110	113	144	87	52	63	53	47	43	42	2.15828	1.97628	1.71594	2.20219	2.34958	2.38947	2.59715	1.94824	1.0791	1.40944	1.20538	1.10789	1.13598	0.910206
Aftph	0.2363	0.0091338	0.02116	1660.83	1406.88	aftiphilin	ENSMUSG00000049659	protein_coding	chr11	-	20685084	20741589	4147	1538	1531	2426	1886	1540	1559	1851	1472	1773	1510	1496	818	1212	1621	17.9099	18.4543	19.6295	18.9476	18.4578	18.4983	18.7328	18.4967	20.6456	18.9559	19.0916	10.8197	17.9666	19.7122
Agfg1	0.27176	0.0017141	0.004657	3225.14	2666.94	ArfGAP_with_FG_repeats_1	ENSMUSG00000026159	protein_coding	chr1	+	82839483	82901182	8044	3212	2942	5181	3672	2933	2809	3662	2578	2996	2805	2705	1704	2506	3166	19.283	18.2821	21.6119	19.0185	18.1232	17.183	19.1063	16.7005	17.9855	18.1536	17.7967	11.6196	19.1517	19.8484
Aggf1	0.31573	0.00024004	0.00076901	1518.57	1216.98	angiogenic_factor_with_G_patch_and_FHA_domains_1	ENSMUSG00000021681	protein_coding	chr13	-	95350683	95375352	3249	1379	1413	2079	1715	1522	1522	1600	1331	1448	1255	1329	735	1138	1356	20.4967	21.7395	21.4712	21.9918	23.2841	23.0507	20.6681	21.3475	21.5215	20.1092	21.6481	12.4089	21.5323	21.0473
Agmo	0.38971	0.00046572	0.0014162	319.937	242.839	alkylglycerol_monooxygenase	ENSMUSG00000050103	protein_coding	chr12	+	37241641	37582202	3155	337	264	408	404	297	290	349	297	293	304	215	142	236	258	5.15823	4.18274	4.33923	5.33492	4.67898	4.52291	4.64255	4.90542	4.48457	5.01621	3.60648	2.46879	4.59844	4.12389
Ago2	0.16085	0.0014108	0.0038918	3004.3	2685.94	argonaute_RISC_catalytic_subunit_2	ENSMUSG00000036698	protein_coding	chr15	-	73095844	73184840	13705	3012	2717	4085	3182	2585	2981	3402	2880	2962	2653	2680	2339	2240	3042	10.6132	9.90985	10.0015	9.67313	9.37509	10.7029	10.418	10.9505	10.4366	10.0777	10.349	9.36152	10.0477	11.1935
Agpat2	0.34322	0.00093905	0.0026885	748.987	588.836	1-acylglycerol-3-phosphate_O-acyltransferase_2_(lysophosphatidic_acid_acyltransferase_beta)	ENSMUSG00000026922	protein_coding	chr2	-	26593057	26604417	1489	700	673	974	792	754	764	776	733	688	548	557	706	444	516	22.7025	22.5932	21.9491	22.1603	25.1693	25.2475	21.8724	25.6524	22.3124	19.1596	19.7972	26.0079	18.331	17.476
Agpat9	0.44299	9.0449e-05	0.00031185	165.274	120.706	1-acylglycerol-3-phosphate_O-acyltransferase_9	ENSMUSG00000029314	protein_coding	chr5	+	100845713	100899102	3059	136	172	190	220	145	165	176	155	142	109	143	103	100	119	2.14699	2.81064	2.08413	2.99633	2.35604	2.65414	2.4147	2.64041	2.24162	1.85502	2.47401	1.84694	2.00964	1.9618
Agps	0.24075	0.0053116	0.013017	1912.14	1615.19	alkylglycerone_phosphate_synthase	ENSMUSG00000042410	protein_coding	chr2	+	75832177	75931350	7359	1765	1823	2728	2184	1713	1779	2220	1672	1977	1664	1798	972	1438	1807	11.5823	12.383	12.4388	12.3646	11.57	11.8953	12.6609	11.8396	12.973	11.7716	12.9305	7.24507	12.0126	12.383
Agt	1.7396	5.1392e-16	6.8272e-15	81.7635	22.6736	angiotensinogen_(serpin_peptidase_inhibitor_clade_A_member_8)	ENSMUSG00000031980	protein_coding	chr8	-	124556534	124569706	1891	67	87	84	81	48	134	77	86	25	19	26	24	16	24	1.71101	2.29977	1.49052	1.78459	1.26166	3.48684	1.70895	2.36988	0.638413	0.523075	0.727656	0.69617	0.520148	0.640039
Agtr1a	0.49434	2.3118e-11	1.9012e-10	486.169	343.685	angiotensin_II_receptor_type_1a	ENSMUSG00000049115	protein_coding	chr13	+	30336441	30382867	2199	489	438	676	532	495	458	540	401	448	360	311	281	272	377	10.7388	9.95647	10.3151	10.0793	11.1886	10.2485	10.3062	9.50252	9.83797	8.52273	7.48478	7.00933	7.60399	8.64575
Agxt	5.9291	6.1944e-110	4.098e-107	293.245	2.75792	alanine-glyoxylate_aminotransferase	ENSMUSG00000026272	protein_coding	chr1	+	93135240	93145421	1553	258	252	451	357	302	233	365	236	3	8	2	0	1	3	8.02266	8.11121	9.74443	9.57729	9.66561	7.3825	9.86396	7.91881	0.093283	0.268176	0.0681558	0	0.0395846	0.0974174
Ahctf1	0.51302	7.6495e-09	4.7063e-08	2182.9	1523.84	AT_hook_containing_transcription_factor_1	ENSMUSG00000026491	protein_coding	chr1	-	179744894	179803680	8506	2036	2072	2779	2429	1956	2227	2452	2048	1625	1511	1618	961	1419	1942	11.5591	12.1765	10.9626	11.8973	11.4298	12.8829	12.0983	12.5465	9.22531	9.24785	10.0669	6.19717	10.2555	11.5136
Ahcyl1	0.20974	0.0073571	0.017462	2649.97	2288.23	S-adenosylhomocysteine_hydrolase-like_1	ENSMUSG00000027893	protein_coding	chr3	-	107663118	107696560	3863	2471	2286	3704	2864	2564	2659	2955	2447	2778	2265	2433	1455	2147	2566	30.89	29.5807	32.1735	30.8883	32.9904	33.8698	32.1043	33.0087	34.7265	30.5243	33.332	20.6602	34.1669	33.498
Ahcyl2	0.81384	1.7268e-24	4.5163e-23	3117.03	1764.72	S-adenosylhomocysteine_hydrolase-like_2	ENSMUSG00000029772	protein_coding	chr6	+	29768011	29912310	5155	2954	2947	4225	3459	2939	3090	3326	2824	2201	1922	1955	1120	1592	1740	27.6727	28.5764	27.5011	27.9555	28.3377	29.495	27.0784	28.5467	20.6179	19.41	20.0707	11.9175	18.9851	17.0219
Ahnak	0.21076	0.0018436	0.0049728	39785.3	34349.2	AHNAK_nucleoprotein_(desmoyokin)	ENSMUSG00000069833	protein_coding	chr19	+	8989284	9076919	18099	36598	34594	54191	45179	38468	37412	42649	39834	38547	35024	34627	24999	29059	42342	97.6502	95.5439	100.467	103.999	105.643	101.713	98.8973	114.688	102.846	100.743	101.252	75.7641	98.7016	117.979
AI182371	0.51964	0.020966	0.044156	65.8862	44.5832	expressed_sequence_AI182371	ENSMUSG00000035875	protein_coding	chr2	-	35084046	35101543	1724	37	52	75	75	79	104	71	48	44	58	42	18	34	73	1.03642	1.50773	1.45974	1.81247	2.27763	2.96835	1.72843	1.45085	1.23245	1.75143	1.28931	0.572705	1.21238	2.13537
AI314180	0.3023	0.0009208	0.0026424	2277.54	1842.37	expressed_sequence_AI314180	ENSMUSG00000050812	protein_coding	chr4	-	58798911	58912749	7045	2131	2014	3111	2499	2150	2367	2507	2066	2294	1928	1848	1074	1739	2127	14.6074	14.2901	14.8173	14.7785	15.1688	16.5324	14.9349	15.2816	15.7241	14.2471	13.8824	8.36216	15.1746	15.2256
AI606181	0.55124	8.5841e-08	4.6347e-07	338.978	229.475	expressed_sequence_AI606181	ENSMUSG00000074873	protein_coding	chr19	+	41593363	41596158	2796	358	281	443	341	362	300	385	325	327	252	220	154	199	221	6.18324	5.02372	5.3164	5.08116	6.43525	5.27962	5.77901	6.05711	5.64759	4.69208	4.16418	3.0212	4.37536	3.98604
AI607873	0.69176	2.7116e-06	1.1855e-05	408.008	248.884	expressed_sequence_AI607873	ENSMUSG00000073490	protein_coding	chr1	-	173723430	173741809	3481	262	382	496	411	365	534	504	400	358	277	301	168	186	203	3.63469	5.4855	4.78111	4.91908	5.21174	7.54842	6.07654	5.98791	4.96629	4.14264	4.57622	2.64728	3.28479	2.94089
AI661453	0.64699	9.1628e-07	4.3021e-06	1713.71	1084.61	expressed_sequence_AI661453	ENSMUSG00000034382	protein_coding	chr17	+	47436615	47470638	4866	1634	1505	2540	1828	1701	1428	2073	1549	1033	1003	941	1527	765	1049	16.2162	15.4604	17.5151	15.6513	17.3751	14.4403	17.8796	16.5882	10.2514	10.7308	10.2344	17.2132	9.66468	10.8715
AI846148	0.46047	4.8683e-05	0.00017602	575.958	416.962	expressed_sequence_AI846148	ENSMUSG00000024970	protein_coding	chr19	-	7356464	7383026	3183	486	570	723	638	560	559	631	571	409	370	379	526	335	416	7.37343	8.95148	7.62172	8.35084	8.74471	8.6416	8.31999	9.348	6.20497	6.05155	6.30154	9.06451	6.47003	6.59088
Aig1	0.2424	0.00012551	0.00042197	631.843	533.514	androgen-induced_1	ENSMUSG00000019806	protein_coding	chr10	-	13647054	13868980	4369	674	558	831	722	649	565	696	530	597	539	528	463	454	579	7.44986	6.38423	6.3822	6.88495	7.3834	6.36334	6.68586	6.3214	6.5985	6.42256	6.39582	5.81292	6.3881	6.68318
Aim1l	0.51767	2.7228e-06	1.1892e-05	293.393	204.316	absent_in_melanoma_1-like	ENSMUSG00000012123	protein_coding	chr4	+	134065912	134092504	4761	303	267	343	329	282	301	320	265	202	177	184	248	177	205	3.07337	2.8033	2.41739	2.87901	2.94405	3.11091	2.82086	2.90046	2.04883	1.93543	2.04533	2.85725	2.28546	2.17141
Aim2	0.39165	0.0038507	0.0097254	330.337	249.721	absent_in_melanoma_2	ENSMUSG00000037860	protein_coding	chr1	+	173350879	173466040	2839	293	262	422	379	284	325	442	329	409	243	250	135	222	246	4.98394	4.6131	4.98768	5.56186	4.97218	5.63296	6.53412	6.03879	6.95682	4.45597	4.66035	2.60834	4.80713	4.36975
Aimp1	0.22218	0.0066038	0.015849	652.357	557.768	aminoacyl_tRNA_synthetase_complex-interacting_multifunctional_protein_1	ENSMUSG00000028029	protein_coding	chr3	-	132660498	132683879	1122	637	621	853	753	649	660	704	515	692	631	515	381	493	615	27.4168	27.6666	25.5098	27.9607	28.7505	28.9448	26.3336	23.9185	29.7828	29.2778	24.2917	18.6263	27.0117	27.642
Aipl1	3.9388	1.2123e-36	6.7663e-35	67.6169	2.67123	aryl_hydrocarbon_receptor-interacting_protein-like_1	ENSMUSG00000040554	protein_coding	chr11	-	72027963	72037509	2403	64	74	80	84	66	27	94	69	3	2	2	3	1	5	1.28616	1.53934	1.11709	1.45637	1.36516	0.552878	1.64174	1.49629	0.0602865	0.0433289	0.0440474	0.0684799	0.0255826	0.104931
Akap11	0.45707	5.889e-06	2.4548e-05	2673.34	1939.02	A_kinase_(PRKA)_anchor_protein_11	ENSMUSG00000022016	protein_coding	chr14	-	78492246	78536860	9416	2305	2531	3457	2796	2657	2682	3098	2512	2185	2125	2098	1103	1690	2399	11.8216	13.4364	12.3193	12.3713	14.0255	14.0156	13.8085	13.9019	11.2057	11.7488	11.7919	6.42546	11.0336	12.8484
Akap12	2.1904	7.9399e-76	2.2896e-73	16347.9	3488.86	A_kinase_(PRKA)_anchor_protein_(gravin)_12	ENSMUSG00000038587	protein_coding	chr10	+	4266329	4359468	6244	15535	19580	21066	18486	12856	10573	21882	15227	3651	3709	3738	2564	3098	3950	120.149	156.75	113.206	123.346	102.338	83.321	147.08	127.078	28.2359	30.924	31.6826	22.5243	30.5012	31.9022
Akap13	1.0633	4.0523e-73	1.0851e-70	14464.7	6900.44	A_kinase_(PRKA)_anchor_protein_13	ENSMUSG00000066406	protein_coding	chr7	+	75455534	75754609	12597	13263	13733	19244	16783	13068	12766	16588	14168	7697	6983	7015	5330	5989	7978	50.8446	54.4948	51.2601	55.5071	51.5627	49.8662	55.2659	58.6085	29.5058	28.8587	29.4717	23.209	29.2271	31.9384
Akap2	1.0414	1.6176e-05	6.3177e-05	27.7802	12.7212	A_kinase_(PRKA)_anchor_protein_2	ENSMUSG00000038729	protein_coding	chr4	+	57717657	57896984	7231	27	27	32	36	37	21	26	22	13	19	10	16	6	11	0.180317	0.186647	0.148492	0.20742	0.25433	0.142903	0.150906	0.158542	0.0868156	0.136791	0.073189	0.121372	0.0510095	0.0767151
Akirin1	0.547	1.8404e-12	1.7021e-11	1586.69	1082.23	akirin_1	ENSMUSG00000023075	protein_coding	chr4	-	123734559	123750345	3052	1400	1568	2121	1798	1423	1442	1899	1479	1213	1184	1168	730	916	1242	22.152	25.6814	23.3189	24.5443	23.1747	23.2488	26.1138	25.2524	19.1924	20.1962	20.2536	13.12	18.4505	20.5222
Akr1b8	1.8841	5.3277e-31	2.167e-29	1057.57	274.056	aldo-keto_reductase_family_1_member_B8	ENSMUSG00000029762	protein_coding	chr6	+	34354119	34368463	1358	726	866	1260	1017	1165	1801	962	854	292	318	287	185	235	315	25.8171	31.8768	31.1331	31.2009	42.6403	65.2579	29.7307	32.7701	10.3833	12.1907	11.1847	7.47252	10.6382	11.6976
Akr1c14	0.52298	1.4462e-05	5.6949e-05	2020.95	1396.85	aldo-keto_reductase_family_1_member_C14	ENSMUSG00000033715	protein_coding	chr13	+	4049011	4090422	2917	1912	1654	2803	2241	2151	2186	2022	1751	1573	1568	1422	706	1256	1846	31.6535	28.3436	32.2432	32.0075	36.652	36.8751	29.0921	31.2802	26.0403	27.9841	25.7993	13.2759	26.4698	31.914
Akr1c19	0.79672	1.0703e-08	6.4909e-08	98.868	56.2672	aldo-keto_reductase_family_1_member_C19	ENSMUSG00000071551	protein_coding	chr13	+	4228700	4248681	1349	72	96	171	111	103	96	98	81	63	67	51	39	54	60	2.57745	3.55726	4.25339	3.42813	3.79506	3.50169	3.04891	3.12891	2.25518	2.58562	2.00079	1.5858	2.46082	2.24298
Alcam	0.29416	0.0021704	0.0057712	10240.6	8332.25	activated_leukocyte_cell_adhesion_molecule	ENSMUSG00000022636	protein_coding	chr16	-	52248996	52454074	6036	10120	9668	14426	11810	9808	9507	10888	8691	9539	9452	9450	4678	7471	9203	80.9658	80.0652	80.1952	81.5167	80.7654	77.5021	75.7058	75.0309	76.3144	81.5222	82.8565	42.5115	76.09	76.8895
Aldh1a1	0.35455	0.0010981	0.0030962	29313.6	22845.4	aldehyde_dehydrogenase_family_1_subfamily_A1	ENSMUSG00000053279	protein_coding	chr19	+	20601961	20643462	2053	28525	24231	38555	34317	28719	37056	27731	23012	27349	24689	23317	13752	21538	25661	670.976	589.982	630.149	696.412	695.303	888.155	566.9	584.097	643.288	626.06	601.074	367.428	644.933	630.335
Aldh1a3	1.2824	2.2804e-08	1.325e-07	72.1691	27.6934	aldehyde_dehydrogenase_family_1_subfamily_A3	ENSMUSG00000015134	protein_coding	chr7	-	66390892	66427517	3441	52	73	60	77	68	128	67	58	44	18	34	20	28	21	0.729775	1.06046	0.585084	0.932292	0.982241	1.83039	0.817185	0.87834	0.617477	0.272326	0.522924	0.318816	0.500232	0.307766
Aldh3a1	0.58029	0.00057526	0.0017188	830.307	547.523	aldehyde_dehydrogenase_family_3_subfamily_A1	ENSMUSG00000019102	protein_coding	chr11	+	61207537	61218421	1729	721	634	980	875	919	1333	762	587	630	551	503	694	429	395	20.1377	18.3295	19.0188	21.0843	26.4189	37.9362	18.4965	17.6914	17.5954	16.5905	15.3963	22.0171	15.2532	11.521
Aldh3a2	0.1521	0.013536	0.029995	2595.11	2333.94	aldehyde_dehydrogenase_family_3_subfamily_A2	ENSMUSG00000010025	protein_coding	chr11	-	61223417	61267464	3091	2526	2421	3757	3008	2425	2428	2691	2285	2613	2621	2342	1665	2116	2511	39.4643	39.1519	40.7844	40.5438	38.9948	38.6517	36.538	38.5218	40.8219	44.1438	40.0989	29.5468	42.0838	40.967
Aldh6a1	0.25861	0.0069955	0.01669	1822.79	1520.02	aldehyde_dehydrogenase_family_6_subfamily_A1	ENSMUSG00000021238	protein_coding	chr12	-	84430723	84450950	3340	1728	1532	2671	2061	1870	1956	1797	1517	1893	1650	1556	900	1365	1728	24.9843	22.9281	26.8336	25.7085	27.8285	28.8165	22.5804	23.6678	27.3689	25.7181	24.6551	14.7806	25.1237	26.0906
Aldh8a1	1.9065	1.9237e-05	7.4142e-05	5.71285	0.525145	aldehyde_dehydrogenase_8_family_member_A1	ENSMUSG00000037542	protein_coding	chr10	+	21377291	21396585	2704	4	8	9	3	4	2	8	9	0	2	0	1	0	0	0.071437	0.14789	0.111683	0.0462232	0.0735271	0.036395	0.124169	0.173442	0	0.0385057	0	0.0202856	0	0
Aldob	1.3073	0.0027836	0.0072408	5.67067	1.3314	aldolase_B_fructose-bisphosphate	ENSMUSG00000028307	protein_coding	chr4	-	49535995	49549546	2016	3	3	3	11	8	1	8	9	2	0	2	2	0	2	0.0718623	0.0743853	0.0499324	0.227325	0.197239	0.0244078	0.166544	0.232633	0.0479063	0	0.0525029	0.054417	0	0.0500295
Alg10b	0.41372	2.6257e-05	9.8962e-05	1042.47	779.215	asparagine-linked_glycosylation_10B_(alpha-12-glucosyltransferase)	ENSMUSG00000075470	protein_coding	chr15	+	90224311	90230554	3727	962	940	1470	1186	965	1067	1073	971	911	830	878	433	687	925	12.4648	12.6074	13.2346	13.2578	12.8695	14.0872	12.0829	13.5762	11.8035	11.5937	12.4675	6.37271	11.3317	12.5161
Alg5	0.23187	0.0021112	0.0056259	521.996	443.055	asparagine-linked_glycosylation_5_(dolichyl-phosphate_beta-glucosyltransferase)	ENSMUSG00000036632	protein_coding	chr3	+	54735539	54751127	2781	481	468	704	562	523	550	536	484	519	425	459	317	390	529	8.35246	8.41204	8.49421	8.4194	9.34748	9.73152	8.08898	9.06909	9.01196	7.9559	8.73486	6.2525	8.62108	9.59271
Alkbh1	0.5755	1.9706e-16	2.711e-15	474.599	317.043	alkB_alkylation_repair_homolog_1_(E._coli)	ENSMUSG00000079036	protein_coding	chr12	-	87425840	87444017	3857	455	464	588	546	479	463	500	412	358	315	336	269	260	343	5.69681	6.01347	5.11539	5.89778	6.17277	5.90677	5.44065	5.56631	4.48215	4.2517	4.61035	3.82559	4.14402	4.48468
Alkbh3	0.51967	1.4088e-13	1.4759e-12	372.288	259.191	alkB_alkylation_repair_homolog_3_(E._coli)	ENSMUSG00000040174	protein_coding	chr2	-	93980550	94010807	1395	356	313	527	404	350	391	395	348	292	268	248	222	230	274	12.3238	11.2157	12.6762	12.0657	12.4706	13.7918	11.8837	12.9994	10.1079	10.0014	9.40853	8.72919	10.1357	9.90519
Alkbh5	0.2688	1.4949e-06	6.7821e-06	3605.14	2991.43	alkB_alkylation_repair_homolog_5_(E._coli)	ENSMUSG00000042650	protein_coding	chr11	+	60536381	60558512	5730	3391	3259	5250	4086	3313	3358	3876	3395	3206	2938	2881	2967	2523	3118	28.5788	28.4306	30.7437	29.7091	28.7383	28.8367	28.3896	30.8748	27.0185	26.6931	26.6093	28.4026	27.0683	27.4415
Alkbh8	0.49378	2.6281e-08	1.5153e-07	321.014	226.344	alkB_alkylation_repair_homolog_8_(E._coli)	ENSMUSG00000025899	protein_coding	chr9	+	3335478	3387050	3570	314	288	443	339	314	303	349	304	270	235	253	140	191	265	4.24748	4.03256	4.16377	3.95619	4.37175	4.17632	4.10287	4.43736	3.65215	3.4269	3.75056	2.15107	3.289	3.74338
Alox12	0.71787	5.812e-09	3.6253e-08	365.7	220.592	arachidonate_12-lipoxygenase	ENSMUSG00000000320	protein_coding	chr11	-	70241457	70255353	3001	302	372	658	407	347	245	382	356	290	207	196	219	185	208	4.85972	6.19632	7.35718	5.65034	5.74721	4.01716	5.34229	6.18164	4.66643	3.59092	3.45648	4.00289	3.78969	3.4953
Alpl	0.82331	7.4117e-05	0.00025943	288.872	158.151	alkaline_phosphatase_liver/bone/kidney	ENSMUSG00000028766	protein_coding	chr4	-	137741733	137796384	2522	220	375	287	264	199	445	275	273	116	180	159	232	100	130	4.21258	7.43264	3.81846	4.36119	3.92195	8.68228	4.57633	5.64075	2.22109	3.7156	3.33654	5.0459	2.43755	2.59947
Alyref	0.57796	7.7401e-11	5.9869e-10	1090.3	728.473	Aly/REF_export_factor	ENSMUSG00000025134	protein_coding	chr11	-	120592121	120598365	3527	1045	948	1531	1158	951	1192	1230	982	767	626	703	820	627	728	14.3081	13.4357	14.5654	13.6788	13.402	16.6299	14.6362	14.5086	10.5013	9.23997	10.5486	12.7527	10.9285	10.4091
Amer1	0.52686	7.7274e-07	3.6685e-06	894.043	616.662	APC_membrane_recruitment_1	ENSMUSG00000050332	protein_coding	chrX	-	95420318	95444872	8496	746	874	1144	1062	903	780	1055	821	766	700	665	344	530	691	4.24028	5.14225	4.51817	5.20782	5.28284	4.51751	5.21156	5.03556	4.35379	4.28929	4.14239	2.22095	3.83495	4.10157
Amfr	0.39601	2.4571e-07	1.2453e-06	5266.58	3995.68	autocrine_motility_factor_receptor	ENSMUSG00000031751	protein_coding	chr8	-	93971588	94012663	3701	4870	4856	7191	5946	4844	4910	5931	5040	3917	3768	3842	4346	3470	4080	63.5448	65.5868	65.1961	66.9348	65.0547	65.2802	67.2572	70.9628	51.1078	53.0021	54.9392	64.4119	57.638	55.594
Amica1	0.76424	6.6719e-10	4.6419e-09	146.903	84.9203	adhesion_molecule_interacts_with_CXADR_antigen_1	ENSMUSG00000048534	protein_coding	chr9	+	45079183	45108530	2457	170	145	163	149	127	140	161	146	119	83	88	68	58	93	3.34129	2.94998	2.22604	2.52654	2.56917	2.80377	2.75011	3.09647	2.33881	1.75863	1.89549	1.5181	1.45118	1.90882
Amigo3	1.2237	5.1384e-33	2.3396e-31	257.749	109.291	adhesion_molecule_with_Ig_like_domain_3	ENSMUSG00000032593	protein_coding	chr9	+	108053159	108055701	2543	239	245	361	262	237	255	279	252	117	119	104	122	72	111	4.5386	4.81589	4.76335	4.29241	4.63229	4.93415	4.60456	5.16385	2.22174	2.43614	2.16437	2.63153	1.74054	2.20122
Ammecr1l	0.4774	3.5153e-13	3.541e-12	1085.84	777.856	AMME_chromosomal_region_gene_1-like	ENSMUSG00000041915	protein_coding	chr18	+	31759824	31784071	4769	1022	1087	1499	1198	1007	977	1290	921	887	820	812	571	652	890	10.3489	11.3935	10.5469	10.4659	10.4953	10.0806	11.3525	10.0636	8.98151	8.95134	9.011	6.56756	8.40463	9.41129
Amn	0.92749	0.013692	0.03031	8.02476	3.48385	amnionless	ENSMUSG00000021278	protein_coding	chr12	+	111271111	111276426	1685	12	10	10	9	5	2	9	9	4	3	1	2	3	8	0.343915	0.296658	0.199137	0.22253	0.14749	0.0584049	0.224168	0.278331	0.114634	0.0926879	0.0314083	0.0651067	0.109451	0.239429
Amn1	0.20989	0.023434	0.048797	302.001	260.633	antagonist_of_mitotic_exit_network_1	ENSMUSG00000068250	protein_coding	chr6	-	149157147	149188712	3273	258	250	463	361	325	309	322	232	335	271	269	193	220	266	3.80666	3.81813	4.74664	4.59523	4.9355	4.64549	4.12895	3.6937	4.94256	4.31047	4.34961	3.2345	4.13214	4.09847
Ampd1	1.4664	5.6949e-08	3.1373e-07	32.5706	10.6587	adenosine_monophosphate_deaminase_1	ENSMUSG00000070385	protein_coding	chr3	+	103074014	103099714	2913	24	45	35	33	36	23	53	19	11	10	8	6	18	9	0.39787	0.772198	0.403161	0.471975	0.614265	0.388514	0.763599	0.339885	0.18235	0.178715	0.145343	0.112981	0.379866	0.155808
Ampd3	1.6785	4.2259e-106	2.569e-103	2670.19	826.957	adenosine_monophosphate_deaminase_3	ENSMUSG00000005686	protein_coding	chr7	+	110768206	110812405	4094	2442	2576	3538	2697	2341	3011	3062	2373	976	897	760	746	615	920	28.805	31.4525	28.9976	27.446	28.4215	36.1894	31.3897	30.2043	11.5121	11.4063	9.82449	9.99508	9.23476	11.3325
Amy1	0.73822	3.3255e-05	0.00012333	131.705	76.9201	amylase_1_salivary	ENSMUSG00000074264	protein_coding	chr3	-	113555710	113606699	1985	123	121	173	155	107	159	155	99	123	86	64	26	69	99	2.99237	3.04706	2.9244	3.25325	2.67927	3.94145	3.27719	2.59893	2.99225	2.25548	1.70633	0.718469	2.13691	2.51514
Anapc16	0.4054	1.5891e-09	1.0578e-08	1123.99	847.257	anaphase_promoting_complex_subunit_16	ENSMUSG00000020107	protein_coding	chr10	-	59987409	60003135	2464	1088	929	1596	1235	1185	1209	1105	961	913	886	847	714	723	936	21.3235	18.8465	21.7342	20.882	23.9041	24.1437	18.8214	20.3237	17.893	18.7195	18.1923	15.8947	18.0383	19.1567
Angptl4	1.5089	7.2757e-19	1.2195e-17	2906.77	982.998	angiopoietin-like_4	ENSMUSG00000002289	protein_coding	chr17	-	33773750	33781575	3053	2698	2536	4021	2880	2943	3594	2776	2529	1159	1035	824	1476	478	790	42.6762	41.5221	44.1935	39.3017	47.9134	57.9256	38.1613	43.166	18.332	17.6488	14.2838	26.5189	9.62497	13.0493
Ank3	0.57334	3.0604e-13	3.1008e-12	2599.6	1741.18	ankyrin_3_epithelial	ENSMUSG00000069601	protein_coding	chr10	+	69533772	70027438	9963	2242	2542	3628	2781	2363	2475	2957	2523	1856	2034	1981	1311	1288	1905	10.8671	12.7539	12.2188	11.6294	11.7887	12.2237	12.4564	13.1961	8.99582	10.6283	10.523	7.21785	7.94738	9.64254
Ankdd1a	2.4878	6.1046e-14	6.6786e-13	32.7253	4.0266	ankyrin_repeat_and_death_domain_containing_1A	ENSMUSG00000066510	protein_coding	chr9	-	65501453	65516999	1443	40	40	23	27	27	17	53	37	9	1	8	2	1	4	1.33864	1.38564	0.534827	0.779549	0.930018	0.579698	1.54149	1.33615	0.301182	0.0360774	0.293405	0.0760255	0.0426022	0.139791
Ankib1	0.51131	1.1438e-09	7.7401e-09	1349.04	942.946	ankyrin_repeat_and_IBR_domain_containing_1	ENSMUSG00000040351	protein_coding	chr5	-	3690000	3803109	6610	1302	1245	1848	1467	1228	1267	1546	1263	1119	947	1015	572	895	1076	9.51217	9.41509	9.38106	9.24644	9.23402	9.43179	9.81608	9.95684	8.17488	7.45848	8.1266	4.74668	8.32376	8.20914
Ankle2	0.28658	0.00096699	0.0027599	1253.58	1025.13	ankyrin_repeat_and_LEM_domain_containing_2	ENSMUSG00000029501	protein_coding	chr5	+	110231004	110256651	5259	1259	1125	1728	1364	1125	1217	1418	1146	1200	1175	1038	614	916	1181	11.5609	10.6932	11.0253	10.8058	10.6327	11.3869	11.3163	11.3554	11.0187	11.6315	10.4457	6.40414	10.7076	11.3249
Ankra2	0.2122	0.016563	0.035936	494.723	425.733	ankyrin_repeat_family_A_(RFXANK-like)_2	ENSMUSG00000021661	protein_coding	chr13	+	98263158	98274750	2328	539	438	661	546	439	499	551	421	503	461	429	264	379	507	11.1809	9.40476	9.5273	9.77137	9.37293	10.5472	9.93342	9.42364	10.4337	10.3091	9.75255	6.22037	10.0082	10.9828
Ankrd1	1.3967	5.4326e-46	4.7733e-44	1460.08	548.036	ankyrin_repeat_domain_1_(cardiac_muscle)	ENSMUSG00000024803	protein_coding	chr19	-	36111965	36119844	1765	1210	1467	2117	1561	1246	1329	1918	1299	569	551	644	359	479	662	33.1063	41.5472	40.2465	36.8472	35.0887	37.0509	45.6073	38.3516	15.5676	16.2521	19.3101	11.1569	16.6836	18.9147
Ankrd11	0.84002	1.059e-30	4.216e-29	7731.53	4302.4	ankyrin_repeat_domain_11	ENSMUSG00000035569	protein_coding	chr8	-	122883337	122974793	8869	7335	7483	10576	8819	6846	6435	9128	7427	4869	4525	4515	3025	3655	5049	39.9389	42.1753	40.0127	41.4277	38.3668	35.702	43.1948	43.6373	26.5105	26.5611	26.9418	18.7088	25.3344	28.709
Ankrd12	0.31804	0.00045492	0.0013869	1466.72	1173.55	ankyrin_repeat_domain_12	ENSMUSG00000034647	protein_coding	chr17	-	65967501	66077089	8991	1407	1322	1909	1620	1218	1486	1732	1425	1206	1200	1201	760	1121	1488	7.55712	7.34988	7.12442	7.50677	6.73338	8.13261	8.08481	8.25898	6.47727	6.94824	7.06934	4.63661	7.66471	8.34606
Ankrd13a	0.46611	5.4432e-11	4.2854e-10	6631.36	4792.34	ankyrin_repeat_domain_13a	ENSMUSG00000041870	protein_coding	chr5	+	114774677	114806200	3717	6386	6194	9840	7354	5992	6297	7321	5757	4917	4689	4500	5139	3881	5058	82.9672	83.2981	88.8288	82.4284	80.1259	83.3605	82.6624	80.7092	63.8794	65.6734	64.0714	75.8371	64.1873	68.6235
Ankrd13c	0.3729	8.2697e-07	3.907e-06	1131.18	871.213	ankyrin_repeat_domain_13c	ENSMUSG00000039988	protein_coding	chr3	+	157947414	158006833	2650	1059	1070	1560	1209	1046	1035	1285	1093	988	891	900	575	800	1035	19.2984	20.1834	19.7529	19.0076	19.6191	19.2182	20.3511	21.4928	18.0038	17.5038	17.9738	11.9019	18.5585	19.6961
Ankrd17	0.31795	5.8558e-05	0.00020841	2529.45	2024.91	ankyrin_repeat_domain_17	ENSMUSG00000055204	protein_coding	chr5	-	90227190	90366185	10042	2371	2292	3518	2746	2249	2483	3066	2259	2423	2103	2208	1303	1690	2381	11.402	11.4091	11.7551	11.3927	11.1317	12.1668	12.8139	11.7224	11.6516	10.9024	11.6365	7.11737	10.3458	11.9571
Ankrd2	2.0158	4.4345e-08	2.4769e-07	13.1158	2.20202	ankyrin_repeat_domain_2_(stretch_responsive_muscle)	ENSMUSG00000025172	protein_coding	chr19	+	42036038	42045110	1100	5	18	16	17	13	11	16	12	4	0	1	3	2	3	0.219507	0.817968	0.488066	0.643876	0.587414	0.492061	0.61046	0.568471	0.175598	0	0.0481118	0.149597	0.111773	0.137536
Ankrd23	0.36349	0.00093199	0.0026715	280.407	217.739	ankyrin_repeat_domain_23	ENSMUSG00000067653	protein_coding	chr1	-	36530534	36535729	1954	249	252	368	309	233	271	378	264	247	205	191	250	190	193	6.15382	6.44663	6.31938	6.5884	5.92687	6.82439	8.1189	7.04042	6.10415	5.46174	5.17312	7.01796	5.9776	4.98103
Ankrd28	0.68258	2.5752e-14	2.9358e-13	1003	621.252	ankyrin_repeat_domain_28	ENSMUSG00000014496	protein_coding	chr14	-	31700015	31830415	5229	903	950	1361	1051	890	991	1193	956	791	648	704	380	547	645	8.33949	9.08158	8.73355	8.37394	8.4599	9.32554	9.57529	9.52706	7.30484	6.45146	7.12522	3.98621	6.43083	6.22053
Ankrd46	0.38754	7.3473e-13	7.1449e-12	2140.02	1634.1	ankyrin_repeat_domain_46	ENSMUSG00000048307	protein_coding	chr15	-	36477668	36496791	2480	1917	1962	2974	2418	2111	2182	2234	1914	1851	1686	1601	1278	1524	1743	37.3285	39.5461	40.2384	40.621	42.3088	43.2934	37.8061	40.217	36.0419	35.3922	34.1652	28.2667	37.7773	35.4432
Ankrd53	1.9862	3.8815e-11	3.1048e-10	22.2475	4.67207	ankyrin_repeat_domain_53	ENSMUSG00000014747	protein_coding	chr6	+	83762644	83768326	1739	27	18	23	33	16	17	25	24	5	4	5	5	6	2	0.749781	0.517404	0.443792	0.790606	0.457314	0.481026	0.603352	0.719169	0.138843	0.119746	0.152165	0.157712	0.212104	0.0579985
Ankrd61	1.0861	7.0323e-13	6.8476e-12	104.471	48.028	ankyrin_repeat_domain_61	ENSMUSG00000029607	protein_coding	chr5	-	143890741	143897685	1774	107	100	124	120	84	102	123	100	42	75	50	29	43	46	2.91273	2.81775	2.34541	2.81821	2.35353	2.82921	2.90992	2.93742	1.14327	2.20095	1.49163	0.896685	1.49009	1.30765
Anln	0.31526	0.01544	0.033722	212.539	170.053	anillin_actin_binding_protein	ENSMUSG00000036777	protein_coding	chr9	-	22331214	22389206	5421	201	161	360	251	227	180	254	155	219	195	165	92	160	187	1.79055	1.48458	2.2283	1.92904	2.08133	1.63385	1.96646	1.48995	1.95082	1.87265	1.61083	0.930902	1.81442	1.7396
Ano6	0.84557	4.8288e-52	5.5415e-50	6669.98	3703.15	anoctamin_6	ENSMUSG00000064210	protein_coding	chr15	+	95790843	95975464	5640	5812	6516	8392	7373	6562	6736	7203	6295	4065	3803	3793	3131	3198	3940	49.7642	57.7509	49.9273	54.4642	57.8297	58.7681	53.6	58.1616	34.8044	35.1034	35.5916	30.4508	34.8576	35.2293
Anp32e	0.2617	0.0026664	0.0069577	2559.42	2130.46	acidic_(leucine-rich)_nuclear_phosphoprotein_32_family_member_E	ENSMUSG00000015749	protein_coding	chr3	+	95929246	95947390	3274	2505	2396	3441	2823	2458	2448	2815	2273	2620	2511	2292	1297	1893	2111	36.9487	36.5818	35.2661	35.9235	37.3162	36.7919	36.0853	36.1776	38.6434	39.9273	37.0493	21.7298	35.5443	32.5159
Anxa1	0.92752	1.0462e-20	2.0147e-19	7206.69	3759.35	annexin_A1	ENSMUSG00000024659	protein_coding	chr19	-	20373428	20390944	1674	5907	7232	9084	8159	7363	7265	7898	6447	4242	3854	4107	2219	3444	4578	170.405	215.953	182.085	203.061	218.622	213.55	198.012	200.688	122.368	119.855	129.841	72.7105	126.475	137.914
Anxa2	0.37039	2.0539e-10	1.5167e-09	12278.5	9488.91	annexin_A2	ENSMUSG00000032231	protein_coding	chr9	+	69453620	69491795	2280	11621	11996	16893	14643	11454	10050	13829	11280	10175	10054	9792	8110	8458	9493	246.138	263.002	248.613	267.572	249.699	216.895	254.558	257.806	215.503	229.565	227.29	195.111	228.05	209.969
Anxa3	0.75968	2.6923e-16	3.6525e-15	7634.35	4483.93	annexin_A3	ENSMUSG00000029484	protein_coding	chr5	+	96793385	96845968	1597	6869	7108	10207	8185	7887	7577	8421	6791	4750	4912	4615	2690	4228	5516	207.711	222.484	214.459	213.53	245.471	233.459	221.304	221.589	143.629	160.123	152.936	92.3938	162.753	174.183
Anxa4	0.3136	1.1873e-07	6.2883e-07	3858.39	3101.3	annexin_A4	ENSMUSG00000029994	protein_coding	chr6	-	86736840	86793584	2623	3437	3640	5349	4456	3648	3659	4256	3520	3373	3325	3264	2247	2837	3362	63.2778	69.3681	68.4267	70.7771	69.1274	68.6409	68.0979	69.93	62.097	65.9926	65.8561	46.9894	66.4904	64.6377
Anxa5	0.19165	0.00011788	0.00039825	9759.72	8543.25	annexin_A5	ENSMUSG00000027712	protein_coding	chr3	-	36448925	36475843	1678	9524	8818	13821	11368	9268	8244	11068	8917	9137	9021	8391	7602	7385	8954	274.093	262.685	276.375	282.253	274.529	241.749	276.826	276.915	262.945	279.875	264.646	248.503	270.556	269.099
Anxa7	0.72785	8.1693e-55	1.056e-52	4121.04	2485.08	annexin_A7	ENSMUSG00000021814	protein_coding	chr14	-	20455261	20480133	2965	3798	4046	5460	4725	3806	3927	4649	3662	2704	2508	2489	2062	2266	2673	61.8586	68.2115	61.7902	66.3931	63.8025	65.1711	65.8059	64.3596	44.0387	44.0356	44.4267	38.1469	46.9822	45.4633
Aoc2	1.545	9.6444e-45	8.0345e-43	251.174	84.6958	amine_oxidase_copper_containing_2_(retina-specific)	ENSMUSG00000078651	protein_coding	chr11	+	101325063	101329702	2543	204	240	333	278	227	283	309	206	97	70	99	72	73	91	3.87395	4.7176	4.39389	4.55454	4.43684	5.47594	5.09967	4.22124	1.84195	1.43302	2.06031	1.55304	1.76472	1.8046
Aox1	1.054	9.7465e-17	1.3693e-15	3106.49	1474.2	aldehyde_oxidase_1	ENSMUSG00000063558	protein_coding	chr1	+	58029931	58106413	6429	2600	2401	4351	3216	3578	4177	2949	2408	1908	1668	1614	920	1189	1535	19.5299	18.6683	22.709	20.841	27.6625	31.9698	19.2514	19.5179	14.3314	13.5069	13.2863	7.84946	11.3694	12.0407
Aox4	3.514	1.7495e-21	3.5742e-20	26.5105	0.965752	aldehyde_oxidase_4	ENSMUSG00000038242	protein_coding	chr1	+	58210397	58268597	4973	18	25	42	30	23	30	39	16	3	1	1	0	1	0	0.174793	0.251292	0.283389	0.251333	0.229881	0.29684	0.329137	0.167657	0.029131	0.0104685	0.0106421	0	0.0123617	0
Ap1g1	0.34134	6.8433e-06	2.8316e-05	2254.68	1775.73	adaptor_protein_complex_AP-1_gamma_1_subunit	ENSMUSG00000031731	protein_coding	chr8	+	109778554	109864204	6899	2060	2233	3082	2489	2117	2193	2511	1970	2145	1871	1924	1143	1552	1968	14.4195	16.1793	14.9899	15.0309	15.2521	15.6412	15.2753	14.8799	15.0139	14.1185	14.7592	9.08773	13.8294	14.3855
Ap2a2	0.23792	0.0055018	0.013441	2874.36	2434.51	adaptor-related_protein_complex_2_alpha_2_subunit	ENSMUSG00000002957	protein_coding	chr7	+	141562180	141633011	4639	2540	2658	3778	3223	2741	2772	3281	2748	2440	2242	2280	2753	2018	2543	26.4411	28.6409	27.3268	28.9456	29.3683	29.4027	29.6833	30.8682	25.3991	25.1601	26.0109	32.552	26.7421	27.6445
Ap3s1	0.22361	0.015345	0.033529	537.127	459.376	adaptor-related_protein_complex_3_sigma_1_subunit	ENSMUSG00000024480	protein_coding	chr18	+	46741917	46790826	1479	479	500	699	726	418	514	689	443	564	439	491	358	415	461	15.64	16.8989	15.8584	20.451	14.0476	17.1007	19.5515	15.6083	18.4147	15.4525	17.5694	13.2773	17.2496	15.7188
Ap4b1	0.16042	0.012783	0.028476	450.445	402.351	adaptor-related_protein_complex_AP-4_beta_1	ENSMUSG00000032952	protein_coding	chr3	+	103809520	103822025	2799	444	436	612	509	435	460	451	376	471	399	401	343	343	429	7.66038	7.78646	7.33669	7.57636	7.72468	8.08675	6.76245	7.0001	8.12589	7.42116	7.58203	6.72182	7.53337	7.72932
Ap4e1	0.87307	5.1222e-13	5.0666e-12	1000.9	540.225	adaptor-related_protein_complex_AP-4_epsilon_1	ENSMUSG00000001998	protein_coding	chr2	+	127008717	127067909	4600	942	751	1305	997	1118	1387	962	781	621	598	558	369	470	603	9.88925	8.16091	9.51928	9.02991	12.0803	14.8367	8.77703	8.84734	6.51909	6.76776	6.41978	4.40011	6.28114	6.61068
Apc	0.22856	0.0070147	0.016734	3589.75	3058.73	adenomatosis_polyposis_coli	ENSMUSG00000005871	protein_coding	chr18	+	34220924	34322189	12346	3170	3384	5044	3962	3390	3390	4096	3314	3565	3407	3215	1891	2566	3650	12.3995	13.7013	13.7088	13.3701	13.6479	13.5112	13.924	13.9877	13.944	14.3664	13.7816	8.40157	12.777	14.9092
Apex1	0.59598	0.00013878	0.00046273	94.9842	62.5291	apurinic/apyrimidinic_endonuclease_1	ENSMUSG00000035960	protein_coding	chr14	+	50924968	50927139	1239	91	86	142	110	105	70	97	88	50	48	80	61	73	51	3.54683	3.46963	3.84564	3.69885	4.21223	2.78001	3.28572	3.7011	1.94873	2.01684	3.41714	2.70056	3.62201	2.0758
Api5	0.59498	1.5893e-12	1.4821e-11	3180.62	2097.71	apoptosis_inhibitor_5	ENSMUSG00000027193	protein_coding	chr2	-	94411682	94438136	3736	3030	2877	4580	3617	2912	2942	3625	2844	2497	2256	2239	1256	1892	2392	39.1657	38.4937	41.1349	40.3355	38.7417	38.7485	40.7222	39.6682	32.2749	31.4365	31.7169	18.4407	31.1324	32.288
Aplp2	0.16154	0.00039226	0.0012116	17306.7	15470.3	amyloid_beta_(A4)_precursor-like_protein_2	ENSMUSG00000031996	protein_coding	chr9	-	31149557	31211815	3658	16448	16455	24197	19506	16583	16045	19270	14961	16551	15407	15165	14645	13199	16333	217.14	224.859	221.957	222.162	225.327	215.832	221.09	213.126	218.491	219.268	219.403	219.604	221.817	225.169
Apmap	0.43411	2.9376e-15	3.6406e-14	1314.85	971.116	adipocyte_plasma_membrane_associated_protein	ENSMUSG00000033096	protein_coding	chr2	-	150583080	150608567	2235	1211	1247	1869	1423	1266	1223	1424	1226	1158	1028	941	747	831	1072	26.166	27.8898	28.0597	26.5261	28.1546	26.9258	26.7401	28.5846	25.0198	23.9451	22.2821	18.3332	22.8571	24.1882
Apoa1	1.193	0.0094002	0.021715	2.73533	0.315907	apolipoprotein_A-I	ENSMUSG00000032083	protein_coding	chr9	+	46228580	46230466	1035	2	2	2	4	8	0	2	2	0	0	0	0	0	2	0.0933168	0.0965931	0.0648397	0.161015	0.384188	0	0.0810998	0.100695	0	0	0	0	0	0.0974488
Apob	0.63494	0.012667	0.028261	36.3264	22.38	apolipoprotein_B	ENSMUSG00000020609	protein_coding	chr12	+	7977648	8016835	13934	28	20	52	21	62	34	40	41	17	31	30	20	11	24	0.0970404	0.0717482	0.125222	0.0627898	0.221162	0.120067	0.12048	0.15333	0.058915	0.115821	0.113943	0.0787317	0.0485305	0.0868604
Apobec3	0.28779	8.2161e-06	3.3656e-05	2505.25	2049.81	apolipoprotein_B_mRNA_editing_enzyme_catalytic_polypeptide_3	ENSMUSG00000009585	protein_coding	chr15	+	79891659	79915906	2765	2444	2028	3391	2789	2505	2667	2791	2132	2572	1881	1970	1720	1792	2238	42.6851	36.6631	41.1514	42.0242	45.0305	47.4621	42.3638	40.1801	44.9189	35.4157	37.7064	34.1215	39.842	40.818
Apod	0.43555	0.0053937	0.013203	183.884	134.808	apolipoprotein_D	ENSMUSG00000022548	protein_coding	chr16	-	31296192	31314808	2074	146	149	247	175	156	310	182	151	159	133	123	135	125	118	3.39949	3.59115	3.99613	3.5154	3.73861	7.35482	3.68292	3.79392	3.70204	3.33845	3.13863	3.57043	3.7051	2.86919
Apol7a	1.9002	2.1366e-10	1.5742e-09	60.1441	13.4089	apolipoprotein_L_7a	ENSMUSG00000010601	protein_coding	chr15	-	77388221	77399110	2388	34	29	80	42	44	134	65	66	17	20	11	7	18	6	0.687567	0.607044	1.12411	0.732759	0.915824	2.76115	1.14238	1.44022	0.34377	0.436011	0.243782	0.16079	0.463379	0.126708
Apol8	5.7507	1.964e-56	2.7269e-54	349.397	1.56901	apolipoprotein_L_8	ENSMUSG00000056656	protein_coding	chr15	-	77747799	77755229	2498	303	585	442	421	224	109	503	302	3	1	2	0	0	4	5.85761	11.7063	5.9372	7.02159	4.45707	2.1471	8.45095	6.2999	0.0579938	0.0208405	0.0423723	0	0	0.0807522
Apol9a	1.062	9.9538e-05	0.00034119	64.7159	28.8493	apolipoprotein_L_9a	ENSMUSG00000057346	protein_coding	chr15	-	77403789	77411080	1527	32	32	77	61	95	111	71	52	22	25	22	48	30	17	1.012	1.04753	1.69201	1.66432	3.09228	3.57687	1.95141	1.77453	0.695723	0.85232	0.762479	1.72424	1.20776	0.561431
Apold1	3.8698	1.4049e-123	1.4363e-120	1271.85	79.3831	apolipoprotein_L_domain_containing_1	ENSMUSG00000090698	protein_coding	chr6	+	134982001	134986836	3284	1440	1603	1778	1267	1064	835	1779	809	92	95	94	75	57	57	21.1753	24.3998	18.1669	16.0738	16.1039	12.5113	22.7354	12.837	1.35281	1.50599	1.51485	1.25272	1.06701	0.875303
App	0.23031	1.8073e-06	8.111e-06	28890.4	24617.2	amyloid_beta_(A4)_precursor_protein	ENSMUSG00000022892	protein_coding	chr16	-	84954440	85173707	3128	26935	28348	41735	32462	25677	25792	32032	26766	26290	25805	24827	20119	22178	26471	415.834	453.015	447.698	432.369	408.011	405.73	429.781	445.899	405.86	429.476	420.051	352.805	435.867	426.766
Appbp2	0.70047	1.3988e-16	1.9457e-15	2137.1	1308.72	amyloid_beta_precursor_protein_(cytoplasmic_tail)_binding_protein_2	ENSMUSG00000018481	protein_coding	chr11	-	85187262	85235130	6463	1912	2069	2681	2334	1999	2002	2686	1954	1533	1424	1374	842	1123	1520	14.2864	16.0023	13.9192	15.0457	15.3735	15.2422	17.4422	15.7547	11.4541	11.4704	11.2511	7.14617	10.6818	11.8603
Aqp1	0.45029	0.00042876	0.0013143	24977.5	18167.3	aquaporin_1	ENSMUSG00000004655	protein_coding	chr6	+	55336432	55348555	2627	25099	24248	33984	28369	22076	21850	28233	22925	18767	16704	15520	25473	13470	15880	461.388	461.395	434.076	449.914	417.69	409.27	451.052	454.746	344.975	331.026	312.662	531.882	315.214	304.844
Aqp7	0.69402	0.02238	0.046805	23.3635	13.3092	aquaporin_7	ENSMUSG00000028427	protein_coding	chr4	-	41033074	41048139	2527	24	18	33	31	23	13	25	27	37	5	18	8	8	6	0.458644	0.356061	0.438188	0.511096	0.452394	0.253138	0.415207	0.556773	0.707049	0.103007	0.376974	0.173652	0.194618	0.119738
Araf	0.13172	0.0020001	0.0053499	2423.06	2209.72	v-raf_murine_sarcoma_3611_viral_oncogene_homolog	ENSMUSG00000001127	protein_coding	chrX	+	20797814	20860519	2854	2354	2178	3358	2591	2366	2404	2576	2213	2535	2283	2219	1829	1825	2431	39.8311	38.147	39.4801	37.8233	41.2055	41.4476	37.881	40.4061	42.8921	41.6441	41.1479	35.1524	39.3104	42.9554
Arc	0.89833	0.00026951	0.00085755	47.1354	24.0708	activity_regulated_cytoskeletal-associated_protein	ENSMUSG00000022602	protein_coding	chr15	-	74669083	74672570	3055	34	43	40	39	47	28	92	61	25	19	22	32	21	21	0.53745	0.703581	0.43934	0.531862	0.764681	0.450989	1.26388	1.04049	0.395168	0.323775	0.381115	0.574558	0.422577	0.346653
Arcn1	0.62265	2.1367e-11	1.7656e-10	5468.39	3534.94	archain_1	ENSMUSG00000032096	protein_coding	chr9	-	44741564	44767845	4072	5164	5185	7556	6379	4931	5001	6054	5042	4082	3723	3967	2029	3136	4201	61.2419	63.6499	62.2638	65.2666	60.1896	60.4321	62.3972	64.523	48.4081	47.5978	51.5583	27.3319	47.3442	52.0273
Areg	1.2111	5.6294e-10	3.957e-09	307.01	127.209	amphiregulin	ENSMUSG00000029378	protein_coding	chr5	+	91139615	91148432	1199	169	383	242	297	305	400	327	342	85	138	146	133	109	132	6.80672	15.9675	6.77248	10.3201	12.6437	16.4157	11.4461	14.8637	3.42336	5.99186	6.44433	6.08454	5.58863	5.5519
Arf1	0.2524	0.00022189	0.00071442	9272.42	7777.86	ADP-ribosylation_factor_1	ENSMUSG00000048076	protein_coding	chr11	-	59211412	59228270	1991	8650	8766	13167	10572	8612	8728	10126	8286	8008	7586	7334	8268	6672	7810	209.805	220.083	221.905	221.224	214.994	215.706	213.45	216.867	194.225	198.355	194.946	227.785	206.007	197.818
Arf2	0.84901	7.9711e-47	7.2296e-45	1916.28	1060.93	ADP-ribosylation_factor_2	ENSMUSG00000062421	protein_coding	chr11	+	103966739	103985337	2660	1717	1809	2528	2124	1724	2042	2167	1723	1193	1103	1117	829	970	1075	31.1716	33.9949	31.8894	33.2674	32.2144	37.774	34.1907	33.7538	21.6577	21.5872	22.2237	17.095	22.4176	20.3804
Arf4	0.49413	7.1608e-22	1.509e-20	4318.3	3063.8	ADP-ribosylation_factor_4	ENSMUSG00000021877	protein_coding	chr14	+	26638074	26665084	2165	3948	4174	6235	4784	3962	3930	5030	3806	3156	3091	3106	2810	2646	3273	88.0622	96.3721	96.634	92.0617	90.96	89.321	97.508	91.6073	70.3934	74.3263	75.9255	71.1941	75.1329	76.2386
Arfgap3	0.42364	2.2896e-09	1.4953e-08	1235.26	919.884	ADP-ribosylation_factor_GTPase_activating_protein_3	ENSMUSG00000054277	protein_coding	chr15	-	83299740	83350247	2618	1152	1025	1762	1388	1234	1232	1279	1165	955	945	891	939	726	967	21.2497	19.5709	22.5833	22.0885	23.4282	23.1558	20.5036	23.1887	17.6152	18.7916	18.0116	19.6739	17.0477	18.627
Arfgef2	0.39797	2.9316e-10	2.1257e-09	2983.94	2260.67	ADP-ribosylation_factor_guanine_nucleotide-exchange_factor_2_(brefeldin_A-inhibited)	ENSMUSG00000074582	protein_coding	chr2	+	166805588	166898052	8770	2686	2652	4205	3249	2796	2978	3377	2788	2579	2420	2254	1631	1906	2679	14.7903	15.1158	16.0886	15.4346	15.8464	16.7088	16.1608	16.5658	14.2005	14.3654	13.6019	10.2012	13.3605	15.4049
Arfip1	0.2956	0.0030228	0.0078008	1619.16	1315.27	ADP-ribosylation_factor_interacting_protein_1	ENSMUSG00000074513	protein_coding	chr3	-	84496093	85887516	2913	1441	1525	2198	1847	1612	1559	1798	1420	1604	1426	1402	719	1231	1484	23.8888	26.1689	25.3185	26.4163	27.5054	26.3345	25.9047	25.402	26.5899	25.4848	25.4713	13.5389	25.9786	25.6909
Arg1	1.2074	1.6705e-14	1.9438e-13	93.5344	39.354	arginase_liver	ENSMUSG00000019987	protein_coding	chr10	-	24915208	24927470	1476	67	75	128	92	101	123	106	81	46	43	32	31	34	48	2.19209	2.53999	2.90988	2.59685	3.40117	4.10051	3.01404	2.85968	1.50496	1.51664	1.14738	1.15205	1.41609	1.63999
Arg2	1.8785	1.0148e-69	2.3057e-67	356.566	95.391	arginase_type_II	ENSMUSG00000021125	protein_coding	chr12	+	79130777	79156301	1428	334	360	447	406	297	385	377	330	102	102	114	88	83	73	11.2951	12.6018	10.5034	11.8452	10.3377	13.2664	11.0801	12.0422	3.44925	3.71855	4.22494	3.38026	3.57312	2.57799
Arhgap10	0.45724	1.369e-09	9.179e-09	476.079	345.7	Rho_GTPase_activating_protein_10	ENSMUSG00000037148	protein_coding	chr8	-	77250366	77517907	3038	498	458	642	493	443	447	513	436	368	346	354	247	342	391	7.91611	7.53589	7.09086	6.76091	7.24786	7.24	7.08696	7.47856	5.84942	5.92912	6.1668	4.45969	6.92048	6.49046
Arhgap11a	0.30156	0.016819	0.036431	254.075	205.117	Rho_GTPase_activating_protein_11A	ENSMUSG00000041219	protein_coding	chr2	-	113831492	113848661	4958	228	258	366	310	193	167	332	262	236	211	242	135	169	232	2.22074	2.60118	2.477	2.60496	1.93484	1.65741	2.81036	2.75368	2.29857	2.21553	2.58317	1.49356	2.09545	2.35976
Arhgap15	0.33704	0.0081469	0.019132	254.02	199.815	Rho_GTPase_activating_protein_15	ENSMUSG00000049744	protein_coding	chr2	+	43748824	44395953	4709	243	260	348	316	197	188	331	230	308	195	219	137	161	179	2.492	2.75995	2.47972	2.79579	2.07937	1.96448	2.95005	2.54518	3.15846	2.1558	2.46127	1.59583	2.10182	1.91695
Arhgap24	0.87632	4.8668e-27	1.5594e-25	820.12	443.965	Rho_GTPase_activating_protein_24	ENSMUSG00000057315	protein_coding	chr5	+	102481391	102897936	4277	742	746	1170	947	763	799	950	699	518	481	480	277	385	511	8.37789	8.71879	9.17906	9.22479	8.86705	9.19235	9.32212	8.51643	5.84849	5.85474	5.93945	3.55252	5.53375	6.02516
Arhgap26	0.56723	7.1633e-11	5.556e-10	916.719	615.662	Rho_GTPase_activating_protein_26	ENSMUSG00000036452	protein_coding	chr18	+	38601534	39376284	7898	849	843	1091	1053	971	809	1011	904	685	604	627	431	546	773	5.19112	5.3354	4.6351	5.55466	6.11077	5.04023	5.37235	5.96445	4.18819	3.98127	4.2014	2.99334	4.24985	4.9357
Arhgap28	0.7963	1.5224e-07	7.9339e-07	808.12	457.944	Rho_GTPase_activating_protein_28	ENSMUSG00000024043	protein_coding	chr17	-	67842713	68004120	5322	984	846	1188	958	545	421	917	860	480	482	461	301	435	563	8.92874	7.94607	7.49019	7.49957	5.08997	3.89248	7.23144	8.4206	4.35531	4.71491	4.58427	3.10232	5.02473	5.33482
Arhgap31	0.32976	3.5302e-11	2.8419e-10	8579.69	6821.44	Rho_GTPase_activating_protein_31	ENSMUSG00000022799	protein_coding	chr16	-	38598340	38713274	7964	8084	7325	12279	9209	8159	8563	9369	8129	7410	7378	6797	5667	5539	7694	49.0191	45.9762	51.7349	48.1756	50.9213	52.9071	49.3733	53.1894	44.9304	48.2291	45.1679	39.0317	42.7561	48.72
Arhgap32	0.63402	1.8092e-12	1.6747e-11	1636.86	1049.44	Rho_GTPase_activating_protein_32	ENSMUSG00000041444	protein_coding	chr9	+	32116136	32268446	13568	1533	1280	2233	1846	1579	1652	1892	1549	1312	1180	993	668	875	1255	5.45628	4.71575	5.52236	5.66842	5.78442	5.99119	5.85242	5.94915	4.66951	4.5276	3.87327	2.70057	3.96452	4.6646
Arhgap44	0.36989	1.0749e-07	5.7309e-07	2073.1	1602.17	Rho_GTPase_activating_protein_44	ENSMUSG00000033389	protein_coding	chr11	-	65002039	65162961	4074	1833	2045	2830	2155	1993	2056	2143	2039	1659	1622	1527	1603	1358	1665	21.7276	25.0916	23.3086	22.038	24.3153	24.8325	22.0766	26.0805	19.6643	20.7268	19.8364	21.5828	20.4916	20.6101
Arhgap8	0.28156	0.0066993	0.016056	427.083	350.934	Rho_GTPase_activating_protein_8	ENSMUSG00000078954	protein_coding	chr15	+	84720052	84772207	2446	353	372	537	440	406	432	563	421	325	342	342	387	296	364	6.96929	7.60227	7.36664	7.49449	8.25018	8.69053	9.66011	8.96902	6.41623	7.27899	7.39969	8.67861	7.43932	7.50467
Arhgef26	0.29968	0.0004876	0.0014775	2769.17	2245.01	Rho_guanine_nucleotide_exchange_factor_(GEF)_26	ENSMUSG00000036885	protein_coding	chr3	+	62338344	62462221	5638	2659	2551	4267	2988	2835	2606	2841	2292	2783	2484	2308	1396	1959	2492	22.7753	22.6174	25.395	22.0801	24.9932	22.7441	21.1483	21.184	23.8364	22.9365	21.6648	13.5818	21.3603	22.29
Arhgef28	0.90587	3.517e-24	8.9692e-23	2337.77	1239.57	Rho_guanine_nucleotide_exchange_factor_(GEF)_28	ENSMUSG00000021662	protein_coding	chr13	-	97898595	98206165	6259	2093	2290	3239	2719	2345	1832	2797	2078	1535	1250	1348	801	1081	1391	16.1486	18.2889	17.3643	18.0988	18.6222	14.4026	18.755	17.3006	11.8429	10.397	11.398	7.01977	10.6174	11.2075
Arhgef5	0.413	2.9335e-10	2.1265e-09	2346.24	1759.12	Rho_guanine_nucleotide_exchange_factor_(GEF)_5	ENSMUSG00000033542	protein_coding	chr6	+	43265582	43289320	5469	2145	2147	3364	2737	2110	2115	2653	2215	1839	1892	1870	1330	1431	2100	18.9404	19.6237	20.6395	20.8503	19.1765	19.0292	20.3591	21.105	16.2378	18.01	18.0958	13.3395	16.0853	19.3641
Arid1b	0.59508	7.0021e-18	1.0817e-16	3005.23	1984.58	AT_rich_interactive_domain_1B_(SWI-like)	ENSMUSG00000069729	protein_coding	chr17	+	4994332	5347656	11325	2862	2953	4112	3337	2598	2400	3680	2953	2266	2015	2119	1669	1641	2064	12.204	13.0341	12.1833	12.2762	11.4024	10.4278	13.6377	13.5877	9.66217	9.26272	9.90232	8.08376	8.90776	9.1909
Arid2	0.44075	2.4029e-07	1.2189e-06	2521.28	1851.7	AT_rich_interactive_domain_2_(ARID_RFX-like)	ENSMUSG00000033237	protein_coding	chr15	+	96287518	96404992	8507	2583	2238	3573	2920	2391	2309	2608	2283	2262	1975	1914	1132	1579	2222	14.6628	13.1504	14.0931	14.3005	13.97	13.3557	12.8665	13.9846	12.8401	12.0863	11.9072	7.29903	11.4105	13.1721
Arid4b	0.43077	8.8806e-05	0.00030679	2045.3	1510.07	AT_rich_interactive_domain_4B_(RBP1-like)	ENSMUSG00000039219	protein_coding	chr13	+	14063232	14199603	5864	1975	1941	2874	2298	1861	2024	2291	1704	1905	1624	1576	765	1370	1821	16.2646	16.5458	16.4454	16.3268	15.7742	16.9838	16.3969	15.1424	15.6875	14.4176	14.2235	7.15588	14.3623	15.6604
Arid5a	1.7654	2.2591e-25	6.4158e-24	2157.79	607.347	AT_rich_interactive_domain_5A_(MRF1-like)	ENSMUSG00000037447	protein_coding	chr1	+	36307733	36324029	5504	1818	2297	2418	2259	1904	2027	2791	2175	483	539	689	937	395	471	15.9509	20.8612	14.7411	17.0995	17.1942	18.1215	21.282	20.5921	4.23762	5.09814	6.62498	9.33806	4.41181	4.31548
Arid5b	0.82511	4.5953e-26	1.3781e-24	1979.48	1112.07	AT_rich_interactive_domain_5B_(MRF1-like)	ENSMUSG00000019947	protein_coding	chr10	-	68095593	68278726	4494	1810	1997	2554	2112	1904	1648	2369	1929	1240	1101	1040	882	954	1391	19.4498	22.2127	19.0695	19.5797	21.0585	18.0444	22.1239	22.3676	13.3242	12.7543	12.2474	10.7654	13.0501	15.6092
Arih1	0.68453	1.1354e-14	1.3413e-13	3402.69	2107	ariadne_ubiquitin-conjugating_enzyme_E2_binding_protein_homolog_1_(Drosophila)	ENSMUSG00000025234	protein_coding	chr9	-	59388258	59486618	6971	3154	3334	4568	3923	2946	2956	4166	3146	2606	2188	2063	1325	1886	2525	21.8493	23.9071	21.9878	23.446	21.0054	20.8655	25.0815	23.5171	18.0523	16.3401	15.662	10.426	16.632	18.2664
Arih2	0.69112	3.9331e-48	3.7015e-46	1828.44	1131.06	ariadne_homolog_2_(Drosophila)	ENSMUSG00000064145	protein_coding	chr9	-	108602942	108649380	3924	1658	1705	2487	1989	1767	1734	2144	1650	1268	1163	1140	969	988	1167	20.4045	21.7196	21.2666	21.1179	22.3821	21.744	22.9312	21.9116	15.6043	15.4295	15.3752	13.5453	15.4784	14.9978
Arl1	0.38496	8.9799e-06	3.6605e-05	2966.97	2265.93	ADP-ribosylation_factor-like_1	ENSMUSG00000060904	protein_coding	chr10	+	88730858	88744094	2080	2690	2800	4154	3448	2693	2804	3336	2684	2712	2385	2514	1349	2026	2556	62.4538	67.2901	67.0123	69.0637	64.3527	66.3336	67.312	67.2417	62.9621	59.6934	63.9655	35.5749	59.879	61.9704
Arl2bp	0.33764	4.8562e-08	2.7011e-07	3143.98	2486.02	ADP-ribosylation_factor-like_2_binding_protein	ENSMUSG00000031776	protein_coding	chr8	+	94666755	94674417	1900	3115	2966	4408	3433	3117	2842	3366	2783	2760	2475	2523	2496	2070	2328	79.1725	78.0323	77.8466	75.2777	81.5412	73.602	74.3517	76.3271	70.1469	67.8146	70.2761	72.0587	66.9753	61.7897
Arl4a	1.502	2.7544e-71	6.8083e-69	1516.87	530.491	ADP-ribosylation_factor-like_4A	ENSMUSG00000047446	protein_coding	chr12	-	40005447	40038025	3936	1443	1434	1954	1880	1416	1458	1642	1313	569	556	489	358	512	668	17.7044	18.2117	16.6579	19.8998	17.8814	18.2273	17.5085	17.3832	6.98088	7.35396	6.57503	4.98911	7.99674	8.5587
Arl4c	1.0002	6.7281e-28	2.2723e-26	2740.48	1361.05	ADP-ribosylation_factor-like_4C	ENSMUSG00000049866	protein_coding	chr1	-	88673125	88702221	3997	2687	2933	3682	3114	2394	2022	3296	2553	1431	1197	1390	1351	1254	1377	32.4641	36.6804	30.9102	32.4586	29.7703	24.8924	34.6085	33.284	17.2885	15.5906	18.4045	18.5403	19.2869	17.3735
Arl4d	1.3019	8.7995e-21	1.7122e-19	2820.12	1119.87	ADP-ribosylation_factor-like_4D	ENSMUSG00000034936	protein_coding	chr11	+	101665541	101667832	1382	2969	2362	3421	3507	2725	2953	2773	2516	1040	977	812	1567	939	1165	103.746	85.4336	83.0609	105.724	98.0059	105.142	84.2116	94.8685	36.3394	36.8034	31.0951	62.1951	41.7692	42.5113
Arl5b	0.4534	1.7625e-05	6.8259e-05	1785.42	1297.88	ADP-ribosylation_factor-like_5B	ENSMUSG00000017418	protein_coding	chr2	+	15049395	15082456	6939	1533	1840	2268	1891	1563	1610	2377	1664	1298	1581	1484	835	1049	1492	10.6688	13.2549	10.9672	11.3538	11.1958	11.4169	14.3768	12.4961	9.03297	11.8614	11.3183	6.60062	9.29345	10.8432
Arl8b	0.30792	1.3936e-05	5.5099e-05	2087.64	1683.5	ADP-ribosylation_factor-like_8B	ENSMUSG00000030105	protein_coding	chr6	+	108783059	108823723	2928	1961	2042	2778	2469	1949	1971	2407	1715	1924	1875	1758	1157	1454	1862	32.3427	34.8611	31.8356	35.1314	33.0853	33.1234	34.5013	30.522	31.7312	33.3374	31.7755	21.6749	30.5275	32.0697
Arl9	1.0886	0.00046912	0.0014255	15.9245	6.58002	ADP-ribosylation_factor-like_9	ENSMUSG00000063820	protein_coding	chr5	+	77004055	77010606	534	10	13	23	13	21	12	29	12	7	12	5	3	3	10	0.904334	1.21691	1.44523	1.01426	1.95466	1.10576	2.27922	1.17101	0.633009	1.16988	0.495533	0.308159	0.345365	0.944377
Armc10	0.36844	1.7674e-05	6.8436e-05	813.805	628.549	armadillo_repeat_containing_10	ENSMUSG00000038525	protein_coding	chr5	+	21645813	21662694	2700	682	728	1089	869	812	962	883	697	704	655	689	441	585	659	12.1981	13.478	13.5337	13.4092	14.9481	17.532	13.7255	13.452	12.591	12.6293	13.5052	8.95922	13.3196	12.3086
Armc12	2.2593	1.2565e-07	6.6253e-07	8.44782	0.680263	armadillo_repeat_containing_12	ENSMUSG00000024223	protein_coding	chr17	+	28530860	28538954	1083	3	5	17	9	7	13	6	11	0	1	1	0	1	1	0.133771	0.23078	0.52671	0.346226	0.321265	0.590655	0.232516	0.529278	0	0.0480699	0.048867	0	0.0567636	0.0465648
Armcx5	1.4023	5.8145e-45	4.9353e-43	443.732	165.662	armadillo_repeat_containing_X-linked_5	ENSMUSG00000072969	protein_coding	chrX	+	135742733	135747322	2779	405	416	608	508	369	427	567	386	204	196	176	104	155	152	7.0378	7.48275	7.34119	7.6159	6.59981	7.56064	8.56297	7.23799	3.54482	3.67172	3.35172	2.05277	3.42879	2.7583
Arnt	0.35991	5.3317e-10	3.7583e-09	2559.66	1991.27	aryl_hydrocarbon_receptor_nuclear_translocator	ENSMUSG00000015522	protein_coding	chr3	+	95434388	95497240	4325	2406	2412	3411	2844	2432	2429	2968	2270	2315	2110	2033	1445	1691	2267	26.8646	27.8771	26.4635	27.3961	27.9493	27.6351	28.801	27.3501	25.8475	25.3979	24.8768	18.3264	24.0356	26.4333
Arntl	1.5953	1.1084e-22	2.5234e-21	557.292	177.279	aryl_hydrocarbon_receptor_nuclear_translocator-like	ENSMUSG00000055116	protein_coding	chr7	+	113207465	113314122	2904	551	573	783	554	552	321	714	566	285	234	183	105	117	148	9.16274	9.86313	9.04725	7.94802	9.44792	5.4391	10.3189	10.1564	4.73916	4.19489	3.33502	1.9833	2.47678	2.57011
Arpc1b	0.17959	0.0011928	0.0033382	3958.03	3493.64	actin_related_protein_2/3_complex_subunit_1B	ENSMUSG00000029622	protein_coding	chr5	+	145114215	145130705	3105	3771	3858	5372	4539	3291	3748	4468	3717	3944	3513	3581	3078	3179	3339	58.6496	62.1094	58.0532	60.9038	52.6817	59.396	60.3923	62.3807	61.3378	58.9004	61.0361	54.3754	62.94	54.2302
Arpc2	0.51507	4.1582e-18	6.5406e-17	6605.74	4615.27	actin_related_protein_2/3_complex_subunit_2	ENSMUSG00000006304	protein_coding	chr1	+	74236084	74268209	1439	6410	6828	9028	7308	5773	5843	7678	5827	5210	4706	4834	3549	4264	4797	215.113	237.186	210.515	211.584	199.404	199.799	223.933	211.01	174.836	170.252	177.783	135.282	182.161	168.111
Arpc3	0.25062	1.7884e-06	8.0322e-06	2488.77	2090.55	actin_related_protein_2/3_complex_subunit_3	ENSMUSG00000029465	protein_coding	chr5	+	122391878	122406179	899	2436	2465	3203	2744	2293	2214	2867	2312	2301	2096	2071	1793	1912	2183	130.854	137.061	119.55	127.166	126.776	121.182	133.844	134.013	123.598	121.376	121.917	109.4	130.745	122.456
Arpc5	0.41992	2.7133e-08	1.5597e-07	5106.23	3808.29	actin_related_protein_2/3_complex_subunit_5	ENSMUSG00000008475	protein_coding	chr1	+	152766542	152775597	1914	4923	4935	7016	5723	4727	4825	5497	4603	4440	4145	4132	2415	3441	4134	124.21	128.885	122.998	124.574	122.755	124.044	120.535	125.319	112.02	112.742	114.252	69.2103	110.52	108.922
Arpc5l	0.34997	1.0974e-10	8.3333e-10	1120.79	878.133	actin_related_protein_2/3_complex_subunit_5-like	ENSMUSG00000026755	protein_coding	chr2	+	39008076	39015877	4167	1135	1006	1529	1320	1033	1063	1202	996	1075	816	930	733	750	910	13.1535	12.0679	12.3122	13.1976	12.3217	12.5525	12.1063	12.4553	12.4577	10.1946	11.8115	9.64886	11.0646	11.013
Arr3	2.2132	9.0152e-11	6.9114e-10	18.4166	2.85869	arrestin_3_retinal	ENSMUSG00000060890	protein_coding	chrX	+	100605497	100618493	1692	18	11	28	25	9	22	25	17	3	7	2	1	3	1	0.513739	0.324974	0.555276	0.615582	0.264385	0.639796	0.620111	0.523562	0.0856197	0.215377	0.0625567	0.0324187	0.108998	0.0298048
Arrdc2	0.98883	1.9652e-15	2.4778e-14	857.106	426.549	arrestin_domain_containing_2	ENSMUSG00000002910	protein_coding	chr8	-	70835155	70839720	2329	818	563	1046	980	863	1055	812	904	395	420	391	469	356	470	16.9611	12.0836	15.07	17.5308	18.4177	22.2896	14.6324	20.2264	8.18994	9.38818	8.88488	11.0458	9.39677	10.1769
Arsg	0.53387	3.2487e-07	1.621e-06	173.455	119.089	arylsulfatase_G	ENSMUSG00000020604	protein_coding	chr11	+	109473374	109573330	3273	155	168	273	194	157	189	164	144	141	141	124	94	92	117	2.28695	2.56578	2.79878	2.46946	2.38423	2.84142	2.10295	2.29264	2.0803	2.24272	2.00502	1.57535	1.72798	1.80271
Art3	0.26949	0.0011356	0.0031944	606.013	501.767	ADP-ribosyltransferase_3	ENSMUSG00000034842	protein_coding	chr5	+	92331827	92414628	1815	552	542	903	619	629	590	660	535	555	537	480	336	488	585	14.687	14.9272	16.6941	14.2089	17.2253	15.9954	15.2615	15.3602	14.7662	15.4028	13.9962	10.1545	16.5288	16.2542
Artn	1.7097	9.2852e-23	2.1333e-21	156.68	45.6336	artemin	ENSMUSG00000028539	protein_coding	chr4	-	117926162	117929763	2177	133	142	184	186	151	155	152	180	59	78	31	38	36	29	2.95028	3.26052	2.83603	3.55959	3.44756	3.50342	2.93032	4.30857	1.30872	1.86525	0.753611	0.95746	1.01658	0.671779
Asah1	0.30828	0.00027484	0.00087278	3615.38	2913.89	N-acylsphingosine_amidohydrolase_1	ENSMUSG00000031591	protein_coding	chr8	-	41340197	41374773	2773	3443	3489	5001	4085	3308	3372	4098	3166	3232	3252	2979	1775	2740	3383	59.9594	62.8938	60.5144	61.3745	59.2938	59.8352	62.0229	59.495	56.2826	61.0523	56.8545	35.1111	60.7434	61.5232
Asap1	0.72024	6.6958e-21	1.3119e-19	2433.02	1471.34	ArfGAP_with_SH3_domain_ankyrin_repeat_and_PH_domain1	ENSMUSG00000022377	protein_coding	chr15	-	64086857	64382919	6164	2214	2342	3407	2618	2337	2031	2803	2389	1603	1508	1521	1017	1428	1654	17.3454	18.9924	18.5465	17.6951	18.8447	16.2131	19.0849	20.1964	12.5581	12.7362	13.059	9.05011	14.2418	13.5319
Asap2	0.88594	8.6954e-39	5.448e-37	1910.65	1030.07	ArfGAP_with_SH3_domain_ankyrin_repeat_and_PH_domain_2	ENSMUSG00000052632	protein_coding	chr12	+	21111748	21270171	5678	1804	1648	2442	2154	2113	1666	2169	1768	1174	1119	988	880	866	1079	15.343	14.5084	14.4312	15.8051	18.4969	14.4377	16.0322	16.2258	9.98448	10.2597	9.20885	8.50125	9.37607	9.58325
Asb14	0.41906	0.00032967	0.0010307	131.538	97.5291	ankyrin_repeat_and_SOCS_box-containing_14	ENSMUSG00000021898	protein_coding	chr14	+	26894557	26915258	2062	109	96	176	157	130	133	156	133	127	102	99	65	84	106	2.55275	2.32723	2.86402	3.17217	3.13364	3.17382	3.17516	3.36111	2.97418	2.57521	2.54092	1.7291	2.50431	2.59241
Asb17	1.6191	0.00043686	0.0013362	3.24507	0.164458	ankyrin_repeat_and_SOCS_box-containing_17	ENSMUSG00000038997	protein_coding	chr3	+	153844209	153855082	2553	4	2	7	4	5	2	4	0	0	0	1	0	0	0	0.0756623	0.0391594	0.0920023	0.0652762	0.0973449	0.0385477	0.0657566	0	0	0	0.0207297	0	0	0
Asb5	1.2622	6.3267e-05	0.0002241	16.8818	6.1113	ankyrin_repeat_and_SOCs_box-containing_5	ENSMUSG00000031519	protein_coding	chr8	+	54550331	54587836	1579	8	19	28	15	23	21	9	16	5	10	6	7	3	5	0.244668	0.60149	0.595014	0.395781	0.724002	0.654419	0.239216	0.528028	0.152912	0.3297	0.201101	0.243171	0.116798	0.159689
Asb8	0.48334	2.2627e-08	1.3161e-07	732.323	522.474	ankyrin_repeat_and_SOCS_box-containing_8	ENSMUSG00000048175	protein_coding	chr15	-	98134637	98165625	2226	690	618	1001	843	734	709	793	675	695	493	442	532	443	483	14.969	13.8778	15.089	15.7779	16.3895	15.6726	14.9513	15.8015	15.0769	11.5298	10.5085	13.1094	12.2342	10.9423
Ascc3	0.27308	0.0018844	0.0050687	796.521	657.307	activating_signal_cointegrator_1_complex_subunit_3	ENSMUSG00000038774	protein_coding	chr10	+	50592669	50851202	7477	838	806	1079	905	673	746	871	675	780	702	678	406	597	761	5.41236	5.38846	4.84223	5.04275	4.47385	4.90942	4.88901	4.70431	5.03756	4.88778	4.79895	2.97848	4.90846	5.13268
Asf1a	0.69625	8.8148e-11	6.767e-10	583.09	356.685	anti-silencing_function_1A_histone_chaperone	ENSMUSG00000019857	protein_coding	chr10	+	53596961	53609213	2180	545	490	813	654	523	624	632	550	515	380	343	200	311	395	12.0729	11.2356	12.5137	12.4988	11.9245	14.0847	12.1672	13.147	11.4078	9.07462	8.32687	5.03233	8.77005	9.1375
Asic3	1.0596	1.3313e-05	5.2845e-05	29.6851	13.6062	acid-sensing_(proton-gated)_ion_channel_3	ENSMUSG00000038276	protein_coding	chr5	+	24413451	24417834	1942	38	32	50	30	24	17	36	22	9	10	21	13	15	11	0.944941	0.823678	0.863917	0.643603	0.614265	0.430743	0.778007	0.590327	0.223793	0.268073	0.572287	0.367189	0.474832	0.285647
Asic5	1.6594	0.00031302	0.00098335	3.71197	0.164458	acid-sensing_(proton-gated)_ion_channel_family_member_5	ENSMUSG00000028008	protein_coding	chr3	+	81982290	82021233	1706	4	1	1	9	3	7	2	3	0	0	1	0	0	0	0.113227	0.0293007	0.0196686	0.219791	0.087405	0.201901	0.0492018	0.0916351	0	0	0.0310217	0	0	0
Asmt	1.6478	7.1566e-05	0.00025136	8.79736	1.69753	acetylserotonin_O-methyltransferase	ENSMUSG00000093806	protein_coding	chrX	+	170672644	170678054	1191	4	12	18	2	15	9	7	6	4	1	1	2	2	0	0.162188	0.503647	0.507122	0.0699623	0.625999	0.371835	0.24667	0.262518	0.162181	0.0437109	0.0444357	0.0921115	0.103232	0
Asns	1.1596	3.9469e-21	7.8495e-20	654.9	289.191	asparagine_synthetase	ENSMUSG00000029752	protein_coding	chr6	-	7675169	7693254	2016	683	657	916	857	737	428	652	506	312	299	228	289	274	297	16.3606	16.2904	15.246	17.7107	18.1707	10.4465	13.5734	13.0791	7.47338	7.72115	5.98533	7.86326	8.35523	7.42938
Asphd1	1.0468	0.00093311	0.002674	14.4314	6.17854	aspartate_beta-hydroxylase_domain_containing_1	ENSMUSG00000046378	protein_coding	chr7	-	126945567	126949582	1647	16	9	21	16	19	8	17	14	5	5	5	1	8	13	0.469134	0.273153	0.427836	0.404736	0.573395	0.23901	0.433197	0.442949	0.146598	0.158044	0.160665	0.0333044	0.298603	0.398049
Asprv1	1.3451	2.1056e-08	1.2318e-07	94.7507	34.6604	aspartic_peptidase_retroviral-like_1	ENSMUSG00000033508	protein_coding	chr6	+	86628174	86629702	1529	106	98	181	141	46	74	99	62	70	25	23	44	20	25	3.34787	3.20387	3.97212	3.842	1.49535	2.38146	2.71743	2.11302	2.21077	0.851205	0.796094	1.57849	0.80412	0.824554
Aste1	0.48551	0.00034938	0.0010875	165.211	116.651	asteroid_homolog_1_(Drosophila)	ENSMUSG00000032567	protein_coding	chr9	+	105395392	105412229	2755	150	149	205	167	161	209	186	133	152	141	111	60	114	120	2.6293	2.70347	2.4968	2.52546	2.90468	3.73288	2.83349	2.51565	2.66425	2.6644	2.13229	1.19461	2.54379	2.19658
Asun	0.355	0.0016772	0.0045662	770.04	599.124	asunder_spermatogenesis_regulator	ENSMUSG00000040250	protein_coding	chr6	-	146549632	146577835	3059	595	819	987	813	684	831	829	773	742	630	599	343	586	677	9.39307	13.3832	10.8265	11.0728	11.114	13.3672	11.3738	13.168	11.7132	10.7217	10.3631	6.15049	11.7765	11.1608
Asxl1	0.62238	1.8331e-23	4.4239e-22	2735.4	1772.95	additional_sex_combs_like_1	ENSMUSG00000042548	protein_coding	chr2	+	153345845	153404007	6968	2545	2553	3821	3091	2496	2227	3288	2667	2067	1808	1806	1457	1464	1931	17.638	18.3147	18.4001	18.4815	17.8045	15.7265	19.804	19.945	14.3247	13.508	13.7168	11.4696	12.9161	13.9753
Asxl3	0.90569	0.00045704	0.0013924	30.0141	15.12	additional_sex_combs_like_3_(Drosophila)	ENSMUSG00000045215	protein_coding	chr18	+	22344883	22530227	11697	21	31	63	20	40	22	32	24	25	20	11	15	11	8	0.0866992	0.132478	0.180725	0.0712363	0.169973	0.092548	0.114817	0.106919	0.103209	0.0890137	0.0497694	0.0703416	0.0578118	0.0344907
Atad1	0.28389	0.0021132	0.0056305	1643.83	1346.82	ATPase_family_AAA_domain_containing_1	ENSMUSG00000013662	protein_coding	chr19	-	32672563	32712298	2813	1541	1588	2191	1835	1520	1653	1827	1434	1569	1461	1484	774	1283	1463	26.4547	28.2187	26.1351	27.1777	26.8576	28.9149	27.2583	26.5643	26.9343	27.0385	27.9195	15.0927	28.0385	26.2278
Atad2b	0.26793	0.0075789	0.017935	489.451	404.903	ATPase_family_AAA_domain_containing_2B	ENSMUSG00000052812	protein_coding	chr12	+	4917404	5044047	4688	422	377	653	504	438	501	641	515	508	442	409	284	313	467	4.34705	4.01985	4.67387	4.47908	4.64387	5.25859	5.73853	5.72452	5.23274	4.90836	4.61721	3.32297	4.10445	5.02361
Atad5	0.5411	7.2488e-06	2.9884e-05	163.031	111.203	ATPase_family_AAA_domain_containing_5	ENSMUSG00000017550	protein_coding	chr11	+	80089400	80135794	7272	132	135	244	175	139	176	202	155	109	141	130	72	92	118	0.876577	0.927976	1.12587	1.00261	0.950068	1.19091	1.16581	1.1107	0.723812	1.00941	0.946092	0.543093	0.777736	0.818304
Atcay	1.378	0.0001363	0.00045506	13.3758	4.20914	ataxia_cerebellar_Cayman_type_homolog_(human)	ENSMUSG00000034958	protein_coding	chr10	-	81204508	81230833	3736	15	11	35	15	12	10	11	7	2	2	8	9	1	2	0.19389	0.147178	0.314349	0.167275	0.15965	0.131708	0.123571	0.0976361	0.0258509	0.0278692	0.113325	0.132139	0.0164547	0.0269966
Ate1	0.44121	6.9561e-07	3.3304e-06	1493.28	1095.83	arginyltransferase_1	ENSMUSG00000030850	protein_coding	chr7	-	130391526	130519961	4661	1459	1390	2066	1597	1426	1438	1629	1349	1333	1111	1117	645	1021	1322	15.1163	14.9071	14.8731	14.2749	15.2067	15.1809	14.668	15.0818	13.8103	12.409	12.6829	7.5906	13.4662	14.3034
Atf1	0.61991	5.1283e-10	3.6228e-09	1221.58	790.546	activating_transcription_factor_1	ENSMUSG00000023027	protein_coding	chr15	+	100227819	100261244	2365	1080	1254	1738	1361	1080	1010	1474	1141	922	867	793	471	801	850	22.0528	26.5047	24.6587	23.9758	22.6979	21.014	26.1575	25.1405	18.8258	19.0849	17.7454	10.9241	20.8209	18.1248
Atf2	0.20117	0.015873	0.034586	1296.89	1125.93	activating_transcription_factor_2	ENSMUSG00000027104	protein_coding	chr2	-	73816509	73892639	4210	1245	1223	1735	1397	1220	1266	1530	1114	1331	1280	1176	694	994	1249	14.281	14.5211	13.8283	13.8248	14.4036	14.7969	15.2524	13.7887	15.2668	15.8281	14.7832	9.04217	14.5145	14.9612
Atf3	2.9307	1.9717e-62	3.5198e-60	1838	222.614	activating_transcription_factor_3	ENSMUSG00000026628	protein_coding	chr1	-	191170296	191183340	1984	1675	2218	2283	2068	1592	1283	2607	1477	205	309	235	281	138	134	40.7702	55.8826	38.6114	43.4265	39.8837	31.8203	55.148	38.7934	4.98959	8.10809	6.2686	7.76891	4.27598	3.40604
Atf4	0.85526	8.1682e-19	1.364e-17	5216.85	2865.01	activating_transcription_factor_4	ENSMUSG00000042406	protein_coding	chr15	+	80255184	80257540	1724	5084	5376	6394	5798	5365	4246	6087	4600	2852	2855	2750	3258	2279	2810	142.409	155.876	124.448	140.116	154.677	121.189	148.182	139.04	79.885	86.2125	84.4189	103.66	81.2653	82.1969
Atf6	0.44015	1.1039e-06	5.1132e-06	2776.8	2039.62	activating_transcription_factor_6	ENSMUSG00000026663	protein_coding	chr1	-	170704674	170867771	7246	2415	2750	3680	3125	2430	2834	3175	2542	2444	2222	2182	1234	1743	2378	16.0949	18.971	17.0412	17.9679	16.6687	19.2451	18.3897	18.2809	16.2876	15.9642	15.9368	9.34141	14.7876	16.5501
Atf7ip2	2.1858	9.6106e-07	4.4989e-06	6.40719	0.360309	activating_transcription_factor_7_interacting_protein_2	ENSMUSG00000039200	protein_coding	chr16	+	10192712	10243051	2778	8	11	8	6	5	2	10	3	0	1	0	1	0	0	0.139068	0.197932	0.0966294	0.0899839	0.0894606	0.0354256	0.151077	0.0562741	0	0.01874	0	0.0197453	0	0
Atg16l1	0.22262	0.0048316	0.011953	1027.05	880.006	autophagy_related_16-like_1_(S._cerevisiae)	ENSMUSG00000026289	protein_coding	chr1	+	87755870	87792428	3751	962	937	1409	1066	966	999	1210	950	920	818	869	965	742	851	12.3851	12.4867	12.6042	11.8401	12.8004	13.105	13.5384	13.1976	11.8439	11.3529	12.2607	14.1116	12.1606	11.4411
Atg2b	0.19529	0.0015253	0.0041779	1110.48	968.777	autophagy_related_2B	ENSMUSG00000041341	protein_coding	chr12	-	105613539	105685241	10173	1060	952	1505	1280	1070	1136	1212	980	1035	991	990	733	850	1154	5.03184	4.67783	4.96408	5.24212	5.22792	5.49475	5.00016	5.01992	4.91297	5.07138	5.15027	3.9523	5.13651	5.72062
Atg3	0.32639	0.00017635	0.00057838	1301.76	1035.49	autophagy_related_3	ENSMUSG00000022663	protein_coding	chr16	+	45158785	45188538	2081	1227	1252	1882	1521	1198	1163	1400	1166	1182	1080	1169	624	933	1193	28.4736	30.0738	30.3458	30.4511	28.614	27.4996	28.2349	29.1975	27.4283	27.018	29.7294	16.4478	27.5618	28.9105
Atg4a	0.23893	0.01955	0.041535	494.427	417.755	autophagy_related_4A_cysteine_peptidase	ENSMUSG00000079418	protein_coding	chrX	+	140956907	141164270	2202	429	460	710	571	475	484	576	406	499	504	421	237	393	440	9.40828	10.4423	10.8191	10.8035	10.7219	10.8155	10.9783	9.60789	10.943	11.9156	10.1183	5.90373	10.9717	10.0768
Atg9b	0.70578	0.006487	0.015596	30.5994	18.0699	autophagy_related_9B	ENSMUSG00000038295	protein_coding	chr5	-	24384181	24392143	3902	37	39	46	21	11	28	49	24	21	14	13	18	24	15	0.457915	0.499613	0.395569	0.224222	0.14012	0.353094	0.527034	0.320511	0.259887	0.186785	0.176319	0.253035	0.378113	0.193861
Atl2	0.69247	1.2879e-14	1.5111e-13	1347.03	828.831	atlastin_GTPase_2	ENSMUSG00000059811	protein_coding	chr17	-	79848392	79896123	3521	1237	1289	1770	1455	1324	1395	1515	1139	1012	864	827	499	757	995	16.9658	18.2997	16.8678	17.2164	18.6903	19.4952	18.0583	16.8569	13.8793	12.7747	12.4304	7.77374	13.2169	14.2509
Atmin	0.14284	0.0064195	0.015455	929.356	841.715	ATM_interactor	ENSMUSG00000047388	protein_coding	chr8	+	116943393	116960445	4877	920	809	1274	1043	886	828	1100	845	918	860	864	707	738	896	9.10972	8.29187	8.76533	8.91	9.02973	8.35404	9.46608	9.02866	9.08956	9.1801	9.37573	7.95174	9.30254	9.26492
Atp11a	0.15284	0.002611	0.0068306	14599.2	13126.6	ATPase_class_VI_type_11A	ENSMUSG00000031441	protein_coding	chr8	+	12757014	12868728	7549	13678	13072	20207	15976	13462	15401	15614	13397	14005	13882	14229	10563	10794	14434	87.4991	86.5584	89.8181	88.1708	88.6368	100.387	86.807	92.4778	89.5873	95.7336	99.7537	76.7526	87.9005	96.4237
Atp11b	0.36044	0.00026387	0.0008408	1920.28	1490.55	ATPase_class_VI_type_11B	ENSMUSG00000037400	protein_coding	chr3	+	35754134	35856274	4866	1832	1903	2599	2065	1752	1727	2216	1783	1900	1586	1530	830	1362	1719	18.1812	19.5489	17.922	17.6805	17.896	17.4638	19.113	19.0941	18.8553	16.9681	16.6404	9.35624	17.2069	17.8152
Atp13a1	0.24977	0.020249	0.042864	1691.13	1419.45	ATPase_type_13A1	ENSMUSG00000031862	protein_coding	chr8	+	69791163	69807749	3915	1567	1562	2168	1846	1613	1655	1876	1649	1411	1247	1276	1797	1173	1379	19.3289	19.9437	18.5814	19.6447	20.4784	20.801	20.1109	21.9487	17.404	16.582	17.249	25.1774	18.4189	17.7631
Atp13a3	0.92979	4.7144e-20	8.7062e-19	8837.91	4601.54	ATPase_type_13A3	ENSMUSG00000022533	protein_coding	chr16	-	30312423	30388837	7310	7929	8613	11937	9192	8043	9356	10019	7932	5364	5204	4785	2560	4044	5590	52.3807	58.8971	54.7935	52.3888	54.6883	62.9784	57.5224	56.5438	35.4343	37.0614	34.6425	19.2096	34.0088	38.5639
Atp13a5	0.98597	0.009369	0.021652	7.4791	3.10935	ATPase_type_13A5	ENSMUSG00000048939	protein_coding	chr16	-	29231851	29378732	4598	7	5	4	12	8	11	5	8	2	3	2	3	4	4	0.0735189	0.0543573	0.0291906	0.108732	0.0864798	0.117718	0.0456385	0.0906652	0.0210046	0.0339667	0.02302	0.0357888	0.0534797	0.043871
Atp1a1	0.62094	5.7001e-13	5.6111e-12	19815.3	12836.4	ATPase_Na+/K+_transporting_alpha_1_polypeptide	ENSMUSG00000033161	protein_coding	chr3	-	101576219	101604603	3598	18098	17883	28125	21801	18937	20823	21099	17451	13029	12297	12050	14790	10303	12802	242.907	248.448	262.291	252.442	261.604	284.774	246.111	252.743	174.865	177.926	177.243	225.477	176.036	179.433
Atp1a4	2.7967	9.4182e-14	1.0093e-12	19.4826	1.40818	ATPase_Na+/K+_transporting_alpha_4_polypeptide	ENSMUSG00000007107	protein_coding	chr1	-	172223513	172258414	3470	19	11	21	18	20	18	41	14	4	3	1	0	0	1	0.26442	0.15846	0.203068	0.216117	0.28648	0.255248	0.495889	0.210241	0.0556652	0.0450084	0.0152516	0	0	0.0145331
Atp1b1	1.1342	2.8096e-37	1.6414e-35	14857.8	6718.13	ATPase_Na+/K+_transporting_beta_1_polypeptide	ENSMUSG00000026576	protein_coding	chr1	-	164437267	164458355	2422	13399	12529	20604	16014	15276	18789	14278	11952	7396	7150	6772	5128	5814	7648	267.158	258.582	285.449	275.468	313.494	381.723	247.413	257.15	147.46	153.686	147.975	116.137	147.57	159.243
Atp1b3	0.43881	9.2076e-09	5.6203e-08	4058.07	2987.01	ATPase_Na+/K+_transporting_beta_3_polypeptide	ENSMUSG00000032412	protein_coding	chr9	-	96332655	96364442	1994	3829	4087	5255	4496	3668	3538	4820	3813	3303	3088	3087	2043	2918	3289	92.7322	102.456	88.4299	93.9392	91.432	87.3075	101.45	99.6463	79.9901	80.622	81.9324	56.2003	89.9618	83.1812
Atp2a2	0.38306	7.8672e-13	7.6307e-12	12410.8	9508.26	ATPase_Ca++_transporting_cardiac_muscle_slow_twitch_2	ENSMUSG00000029467	protein_coding	chr5	-	122442702	122502225	4491	11819	10657	17774	13270	11645	12963	13870	10973	10958	8999	8958	7829	8750	10843	127.089	118.617	132.799	123.104	128.881	142.03	129.617	127.322	117.826	104.316	105.563	95.6222	119.774	121.757
Atp2b1	0.47103	2.8661e-07	1.4406e-06	6460.95	4644.87	ATPase_Ca++_transporting_plasma_membrane_1	ENSMUSG00000019943	protein_coding	chr10	+	98915152	99026143	7130	5819	6240	8594	6728	6055	6609	7254	6016	5533	5308	4732	2765	3968	5492	39.412	43.7473	40.4443	39.3136	42.2103	45.6105	42.699	43.9681	37.4735	38.7564	35.1236	21.2716	34.2121	38.8443
Atp2b2	0.3582	0.00050494	0.0015247	389.852	303.667	ATPase_Ca++_transporting_plasma_membrane_2	ENSMUSG00000030302	protein_coding	chr6	-	113745669	114042613	7326	376	309	565	511	384	436	366	298	307	319	304	317	232	310	2.47851	2.10838	2.58781	2.90603	2.6053	2.92845	2.09674	2.11967	2.0236	2.26686	2.19609	2.37349	1.94679	2.13394
Atp4a	2.2282	4.105e-07	2.0191e-06	7.80723	0.460465	ATPase_H+/K+_exchanging_gastric_alpha_polypeptide	ENSMUSG00000005553	protein_coding	chr7	+	30712209	30725535	3498	6	13	11	2	10	4	7	10	2	1	0	0	0	0	0.0828327	0.185772	0.105517	0.0238208	0.142093	0.0562677	0.0839863	0.14897	0.0276098	0.0148827	0	0	0	0
Atp4b	1.4172	0.0019713	0.0052831	3.37072	0.164458	ATPase_H+/K+_exchanging_beta_polypeptide	ENSMUSG00000031449	protein_coding	chr8	-	13386209	13396778	1327	2	2	0	6	5	8	4	0	0	0	1	0	0	0	0.0727829	0.0753383	0	0.188376	0.187281	0.296646	0.126508	0	0	0	0.0398817	0	0	0
Atp5a1	0.20003	9.4891e-07	4.4457e-06	9344.29	8133.02	ATP_synthase_H+_transporting_mitochondrial_F1_complex_alpha_subunit_1	ENSMUSG00000025428	protein_coding	chr18	+	77773729	77782869	2674	8788	8317	12957	10258	8862	9142	10219	8800	9175	8086	7943	7134	7478	8229	158.708	155.475	162.59	159.826	164.727	168.228	160.39	171.491	165.69	157.425	157.205	146.341	171.918	155.193
Atp5f1	0.20806	0.0081398	0.019118	2739.84	2368.84	ATP_synthase_H+_transporting_mitochondrial_F0_complex_subunit_B1	ENSMUSG00000000563	protein_coding	chr3	-	105942698	105960099	2527	2617	2588	3786	3074	2632	2662	2993	2340	2763	2411	2492	1494	2333	2601	50.0114	51.1936	50.2721	50.6809	51.7696	51.8348	49.7086	48.2536	52.7993	49.6699	52.1899	32.4295	56.7555	51.9065
Atp5j2	0.19819	0.00025541	0.00081568	1741.53	1517.58	ATP_synthase_H+_transporting_mitochondrial_F0_complex_subunit_F2	ENSMUSG00000038690	protein_coding	chr5	-	145183698	145192062	955	1574	1582	2371	1932	1704	1607	2089	1569	1748	1394	1534	1341	1354	1606	79.5924	82.8056	83.3066	84.2849	88.687	82.8002	91.8048	85.6129	88.3875	75.9908	85.0092	77.0231	87.1592	84.8064
Atp5l	0.19826	0.001022	0.0029037	1226.03	1069.48	ATP_synthase_H+_transporting_mitochondrial_F0_complex_subunit_G	ENSMUSG00000038717	protein_coding	chr9	-	44913250	44920742	511	1211	1073	1748	1362	1171	1161	1354	1093	1060	1026	1057	1009	1018	1115	114.444	104.963	114.782	111.046	113.902	111.797	111.206	111.46	100.17	104.527	109.471	108.309	122.469	110.037
Atp6ap2	0.39323	7.6938e-08	4.1781e-07	1823.15	1385.13	ATPase_H+_transporting_lysosomal_accessory_protein_2	ENSMUSG00000031007	protein_coding	chrX	+	12587801	12617049	2324	1664	1835	2488	2027	1621	1699	2143	1621	1679	1430	1468	936	1288	1445	34.577	39.469	35.9224	36.3382	34.669	35.973	38.7005	36.3468	34.8873	32.0333	33.4298	22.092	34.0705	31.3558
Atp6v0a4	0.75174	0.008454	0.019769	224.677	125.209	ATPase_H+_transporting_lysosomal_V0_subunit_A4	ENSMUSG00000038600	protein_coding	chr6	-	38048483	38124586	3307	155	152	248	185	273	524	118	164	128	115	159	112	107	118	2.26343	2.29756	2.51634	2.33068	4.1032	7.79679	1.49754	2.58422	1.86908	1.81036	2.54453	1.85772	1.98906	1.79943
Atp6v1g1	0.42418	2.2442e-17	3.3167e-16	2584.73	1925.19	ATPase_H+_transporting_lysosomal_V1_subunit_G1	ENSMUSG00000039105	protein_coding	chr4	+	63544772	63550750	1135	2451	2328	3676	2918	2404	2735	2728	2199	2124	2049	1945	1635	1725	1906	104.284	102.528	108.675	107.111	105.277	118.572	100.874	100.96	90.3674	93.9826	90.6918	79.0164	93.4311	84.6864
Atp6v1h	0.45766	6.2035e-08	3.4024e-07	1372.35	995.841	ATPase_H+_transporting_lysosomal_V1_subunit_H	ENSMUSG00000033793	protein_coding	chr1	+	5083173	5162549	1976	1208	1344	1776	1576	1191	1503	1488	1240	1112	1128	1050	651	883	1109	29.5223	33.9992	30.1583	33.2288	29.9584	37.4275	31.6043	32.7005	27.1751	29.7183	28.122	18.0713	27.4708	28.3029
Atp8a1	0.20036	0.014797	0.03245	7429.97	6458.45	ATPase_aminophospholipid_transporter_(APLT)_class_I_type_8A_member_1	ENSMUSG00000037685	protein_coding	chr5	-	67618140	67847432	8176	7260	6833	10151	8547	7421	7189	7734	6350	7504	7451	6902	4010	5697	6980	42.8811	41.776	41.66	43.5531	45.1144	43.266	39.7003	40.4718	44.3205	47.4433	44.6764	26.9029	42.8355	43.0528
Atp8b3	1.0081	0.020524	0.043375	4.47539	1.47388	ATPase_class_I_type_8B_member_3	ENSMUSG00000003341	protein_coding	chr10	-	80519585	80539124	4411	8	5	4	2	2	8	4	3	4	2	1	1	1	0	0.0875837	0.0566617	0.0304281	0.0188903	0.0225365	0.0892425	0.0380586	0.0354408	0.0437901	0.0236045	0.0119979	0.0124354	0.0139367	0
Atp9b	0.32685	3.3596e-10	2.4197e-09	1873.49	1491.75	ATPase_class_II_type_9B	ENSMUSG00000024566	protein_coding	chr18	-	80734143	80934058	5397	1738	1743	2549	2175	1790	1778	1997	1729	1650	1588	1472	1155	1302	1690	15.5513	16.1436	15.8478	16.7901	16.4852	16.2106	15.5294	16.6941	14.7633	15.3179	14.4344	11.7388	14.8305	15.7914
Atrip	0.22728	0.016842	0.036464	328.226	280.614	ATR_interacting_protein	ENSMUSG00000025646	protein_coding	chr9	-	109057933	109074124	4248	303	348	488	347	326	282	339	288	261	280	290	298	245	270	3.44452	4.09498	3.85467	3.40323	3.81441	3.26651	3.34923	3.53287	2.96694	3.43143	3.61291	3.84793	3.54552	3.20528
Atrnl1	0.53592	1.0917e-12	1.0383e-11	2607.83	1793.45	attractin_like_1	ENSMUSG00000054843	protein_coding	chr19	+	57611034	58133338	6581	2379	2536	3793	3006	2339	2232	3012	2380	2080	1931	1846	1222	1502	2123	17.4571	19.2626	19.3394	19.0302	17.6658	16.6887	19.2085	18.8454	15.2625	15.2754	14.8451	10.1853	14.0306	16.2684
Atrx	0.27757	0.0041383	0.01039	4810.79	3959.51	alpha_thalassemia/mental_retardation_syndrome_X-linked_homolog_(human)	ENSMUSG00000031229	protein_coding	chrX	-	105797615	105929397	10269	4674	4536	6619	5230	4551	4330	5699	4224	4683	4400	4194	2205	3613	4583	21.9802	22.0801	21.628	21.2187	22.0279	20.7481	23.2917	21.4346	22.0216	22.3062	21.6145	11.7781	21.6291	22.5065
Atxn1	0.72055	1.1907e-14	1.4048e-13	2174.1	1312.08	ataxin_1	ENSMUSG00000046876	protein_coding	chr13	-	45549758	45964991	10605	1811	2275	2746	2285	2490	1682	2652	1964	1475	1383	1352	1007	1150	1424	8.24666	10.7233	8.68843	8.9768	11.6703	7.80431	10.4953	9.65051	6.71636	6.78911	6.74699	5.20852	6.66631	6.77152
Atxn1l	0.49066	1.6441e-25	4.7291e-24	2976.64	2116.17	ataxin_1-like	ENSMUSG00000069895	protein_coding	chr8	-	109726451	109737739	7526	2898	2750	4125	3205	2782	2643	3328	2897	2392	2180	2177	1855	1742	2193	18.5953	18.2652	18.3912	17.7423	18.3733	17.2803	18.5588	20.0587	15.3479	15.0797	15.3087	13.52	14.2293	14.6947
Atxn7	0.50371	1.3044e-08	7.8321e-08	2051.75	1441.6	ataxin_7	ENSMUSG00000021738	protein_coding	chr14	+	14012491	14107296	6847	1982	1907	2751	2302	1818	1999	2342	1875	1606	1603	1451	869	1292	1786	13.9789	13.9222	13.4816	14.0072	13.1974	14.3659	14.3554	14.2699	11.3266	12.1881	11.2153	6.96169	11.6001	13.1543
Atxn7l2	0.22434	0.01652	0.035857	209.46	179.12	ataxin_7-like_2	ENSMUSG00000048997	protein_coding	chr3	-	108202222	108210934	3224	226	197	297	222	188	233	204	167	181	185	198	167	143	184	3.38519	3.05441	3.0911	2.86882	2.89839	3.55615	2.65562	2.69924	2.71104	2.9873	3.25023	2.8413	2.72671	2.87812
AU019823	0.35823	0.00021071	0.00068125	724.373	562.83	expressed_sequence_AU019823	ENSMUSG00000059820	protein_coding	chr9	-	50605240	50617464	3339	679	672	1043	789	623	716	822	668	712	629	584	317	501	628	9.82027	10.0603	10.4814	9.84479	9.27397	10.5515	10.332	10.4251	10.2971	9.80699	9.25637	5.20761	9.224	9.48484
Auts2	0.43161	5.1019e-06	2.1466e-05	369.679	273.609	autism_susceptibility_candidate_2	ENSMUSG00000029673	protein_coding	chr5	-	131437333	132543344	7409	359	365	467	412	332	292	482	346	292	247	258	245	281	286	2.33994	2.46258	2.11499	2.31677	2.22727	1.93929	2.73035	2.43353	1.90316	1.73556	1.84291	1.81385	2.33155	1.94667
Aven	0.28276	0.0015544	0.004254	243.114	200.148	apoptosis_caspase_activation_inhibitor	ENSMUSG00000003604	protein_coding	chr2	+	112492964	112634573	4735	258	226	387	254	200	223	260	219	225	204	173	192	180	206	2.6313	2.38586	2.74247	2.23491	2.09944	2.31742	2.30454	2.41015	2.29464	2.24291	1.93362	2.22421	2.33696	2.19399
Avl9	0.57598	2.2202e-11	1.83e-10	1396.87	932.991	AVL9_homolog_(S._cerevisiase)	ENSMUSG00000029787	protein_coding	chr6	+	56714927	56761911	6669	1315	1290	1869	1545	1268	1377	1636	1259	1111	967	997	557	863	1076	9.52215	9.66909	9.40373	9.65192	9.45045	10.16	10.2956	9.83749	8.04463	7.54862	7.91186	4.58131	7.95515	8.13651
Avpi1	0.41842	0.0041044	0.010318	951.305	706.927	arginine_vasopressin-induced_1	ENSMUSG00000018821	protein_coding	chr19	-	42123273	42129059	1044	915	811	1209	1009	862	1183	1041	814	639	624	583	1034	553	664	42.3244	38.8309	38.8577	40.2658	41.0394	55.7575	41.8485	40.6297	29.5565	31.1161	29.5537	54.327	32.5629	32.0741
Axin1	0.40387	1.2042e-05	4.8052e-05	1539.79	1161.32	axin_1	ENSMUSG00000024182	protein_coding	chr17	+	26138688	26195811	3777	1498	1481	2235	1717	1381	1273	1743	1456	1243	999	1029	1319	1004	1216	19.1529	19.6004	19.8556	18.9395	18.1736	16.5844	19.3678	20.0879	15.8919	13.7696	14.4182	19.1555	16.3412	16.2358
Azi2	0.42206	1.6553e-05	6.4438e-05	1999.79	1486.8	5-azacytidine_induced_gene_2	ENSMUSG00000039285	protein_coding	chr9	+	118040499	118069794	3396	1940	1856	2698	2180	1805	2004	2397	1687	1791	1563	1640	827	1328	1752	27.587	27.3191	26.6579	26.7445	26.4182	29.0368	29.6231	25.8861	25.4672	23.9603	25.5576	13.3577	24.0397	26.0168
Azin1	0.38281	2.0357e-05	7.8191e-05	3332.41	2548.36	antizyme_inhibitor_1	ENSMUSG00000037458	protein_coding	chr15	-	38487430	38519266	4868	2986	3401	4479	3487	3227	3354	3821	2782	2857	2913	2902	1586	2121	2844	29.6217	34.9231	30.8732	29.8433	32.949	33.9025	32.9425	29.7801	28.3408	31.1524	31.5494	17.871	26.7848	29.4622
B230216G23Rik	1.6234	1.2091e-14	1.4247e-13	63.1471	19.3375	RIKEN_cDNA_B230216G23_gene	ENSMUSG00000071112	protein_coding	chr6	+	142413441	142419730	1613	52	48	66	65	72	85	67	60	17	27	11	22	21	14	1.55682	1.48752	1.37297	1.6789	2.21867	2.59301	1.74329	1.93837	0.508941	0.871427	0.360913	0.748141	0.800356	0.437704
B3galt1	0.41807	0.012749	0.028418	66.5321	49.0703	UDP-Gal:betaGlcNAc_beta_13-galactosyltransferase_polypeptide_1	ENSMUSG00000034780	protein_coding	chr2	+	67565871	68122689	4977	50	56	81	79	55	56	80	90	58	51	66	37	39	41	0.485146	0.562441	0.546096	0.66131	0.549274	0.553655	0.67461	0.942311	0.562747	0.533463	0.701811	0.407783	0.48172	0.415435
B3glct	0.19685	0.022787	0.047581	289.23	252.024	beta-3-glucosyltransferase	ENSMUSG00000051950	protein_coding	chr5	+	149678230	149762599	4570	286	301	376	295	260	282	333	252	249	253	258	193	257	277	3.02218	3.29236	2.76072	2.68938	2.82782	3.03635	3.05815	2.87345	2.63109	2.88208	2.98777	2.31652	3.45712	3.05668
B3gnt5	0.55686	1.2034e-05	4.8026e-05	435.785	293.483	UDP-GlcNAc:betaGal_beta-13-N-acetylglucosaminyltransferase_5	ENSMUSG00000022686	protein_coding	chr16	+	19760208	19772753	4872	508	393	599	481	370	423	478	360	442	254	315	152	285	315	5.03531	4.0322	4.12545	4.11324	3.77475	4.2722	4.11766	3.85048	4.38095	2.71411	3.42174	1.71132	3.59613	3.26054
B4galnt4	1.0047	0.00011461	0.00038784	21.9385	10.2588	beta-14-N-acetyl-galactosaminyl_transferase_4	ENSMUSG00000055629	protein_coding	chr7	+	141061274	141072119	3105	19	22	28	27	24	29	14	17	12	13	7	13	8	7	0.295503	0.354175	0.302585	0.362283	0.384188	0.459574	0.189233	0.285303	0.186626	0.217963	0.119311	0.229656	0.15839	0.11369
B4galt1	0.84593	2.5024e-25	7.0693e-24	5582.23	3091.61	UDP-Gal:betaGlcNAc_beta_14-_galactosyltransferase_polypeptide_1	ENSMUSG00000028413	protein_coding	chr4	-	40804602	40854005	3983	5210	5782	7353	6306	4947	4972	6278	5247	3695	2939	2904	3305	2475	2910	63.1681	72.5645	61.9449	65.9614	61.7342	61.4242	66.1517	68.6468	44.7978	38.4141	38.5861	45.5152	38.2	36.8442
B4galt3	0.41706	1.537e-05	6.021e-05	822.315	614.695	UDP-Gal:betaGlcNAc_beta_14-galactosyltransferase_polypeptide_3	ENSMUSG00000052423	protein_coding	chr1	+	171270328	171276896	3261	805	733	1091	959	707	817	944	752	603	569	561	733	506	624	11.9211	11.236	11.226	12.2522	10.7761	12.3279	12.1493	12.0167	8.92934	9.08371	9.1045	12.3296	9.53889	9.64985
B9d1	0.25524	0.017049	0.036827	230.471	193.151	B9_protein_domain_1	ENSMUSG00000001039	protein_coding	chr11	+	61505144	61512931	890	254	208	314	287	210	206	254	181	183	198	202	218	139	195	13.7821	11.6823	11.8383	13.435	11.728	11.3893	11.9777	10.5976	9.92919	11.5818	12.0117	13.4357	9.60114	11.0492
Bach1	1.0653	7.3777e-25	1.9945e-23	3940.07	1864.37	BTB_and_CNC_homology_1	ENSMUSG00000025612	protein_coding	chr16	+	87698945	87733346	5867	3514	4149	5299	4752	3549	3301	4652	3434	2188	2130	1944	1063	1646	2182	28.9238	35.3496	30.306	33.7448	30.0666	27.6852	33.2777	30.5003	18.0088	18.9001	17.5357	9.93831	17.2469	18.7554
Bach2	0.79802	4.9915e-14	5.5063e-13	1118.52	638.115	BTB_and_CNC_homology_2	ENSMUSG00000040270	protein_coding	chr4	+	32238804	32586108	8882	1180	1069	1726	1397	992	788	1265	933	878	616	675	419	541	693	6.41566	6.01622	6.52051	6.55287	5.5513	4.3655	5.97737	5.47382	4.7735	3.61053	4.02195	2.58761	3.74442	3.93468
Bag1	0.25885	2.3589e-07	1.1991e-06	3509.05	2930.67	BCL2-associated_athanogene_1	ENSMUSG00000028416	protein_coding	chr4	-	40936398	40948294	1348	3562	3225	4850	3938	3435	3245	3825	2989	3369	3056	2962	2223	2699	3079	127.607	119.59	120.727	121.712	126.657	118.452	119.089	115.546	120.688	118.023	116.289	90.4576	123.087	115.188
Bag2	0.80691	5.8404e-18	9.0913e-17	253.033	144.451	BCL2-associated_athanogene_2	ENSMUSG00000042215	protein_coding	chr1	-	33745484	33757795	1860	235	237	345	309	226	244	312	196	144	146	133	135	139	152	6.10134	6.3693	6.22383	6.92136	6.03934	6.45499	7.03999	5.49114	3.73854	4.08641	3.78428	3.98122	4.5941	4.12114
Bag3	0.74481	9.761e-09	5.9419e-08	2495.08	1473.68	BCL2-associated_athanogene_3	ENSMUSG00000030847	protein_coding	chr7	+	128523583	128546977	2591	2255	2636	3068	2902	2308	2011	3104	2296	1346	1373	1318	1988	1189	1352	42.029	50.8551	39.7319	46.6633	44.2754	38.1912	50.2787	46.1768	25.086	27.587	26.9211	42.0867	28.2106	26.3145
Bag4	0.23343	0.023809	0.049491	298.929	253.71	BCL2-associated_athanogene_4	ENSMUSG00000037316	protein_coding	chr8	-	25764538	25785209	4798	317	246	447	346	260	283	325	266	281	271	258	146	262	291	3.19058	2.5629	3.12607	3.00443	2.69344	2.90232	2.84285	2.88896	2.82813	2.94043	2.84579	1.66912	3.35691	3.05858
Bag5	0.63724	2.9371e-13	2.9799e-12	1313.97	841.513	BCL2-associated_athanogene_5	ENSMUSG00000049792	protein_coding	chr12	-	111709488	111713257	2139	1282	1215	2114	1501	1214	977	1534	1156	958	852	875	582	796	938	28.9433	28.3937	33.1624	29.2359	28.2099	22.4752	30.0985	28.1622	21.6276	20.7363	21.6492	14.9248	22.8771	22.1146
Baiap2	0.96894	3.3059e-27	1.0699e-25	2853.77	1449.25	brain-specific_angiogenesis_inhibitor_1-associated_protein_2	ENSMUSG00000025372	protein_coding	chr11	+	119942763	120006782	4005	2947	2253	4233	3161	2854	2703	3064	2517	1499	1433	1283	1644	1129	1527	35.5343	28.12	35.4648	32.8827	35.4197	33.2095	32.1082	32.7492	18.0739	18.6271	16.9538	22.5162	17.3296	19.2275
Baiap2l1	0.46551	2.6222e-15	3.2658e-14	1260.52	912.645	BAI1-associated_protein_2-like_1	ENSMUSG00000038859	protein_coding	chr5	-	144264526	144358112	3247	1224	1222	1738	1429	1145	1195	1427	1068	910	879	950	793	872	973	18.2041	18.8125	17.9605	18.3356	17.5274	18.1094	18.4447	17.1399	13.5336	14.0932	15.4841	13.3963	16.5094	15.1118
Bambi	0.28371	0.0057634	0.014012	506.612	414.8	BMP_and_activin_membrane-bound_inhibitor	ENSMUSG00000024232	protein_coding	chr18	+	3507957	3516404	5040	470	463	614	589	498	658	450	418	453	405	396	375	343	484	4.50337	4.59205	4.0878	4.8689	4.91126	6.42413	3.74724	4.32181	4.34031	4.18337	4.15823	4.08128	4.18371	4.84285
Bap1	0.30637	0.00056439	0.0016882	1688.39	1363.56	Brca1_associated_protein_1	ENSMUSG00000021901	protein_coding	chr14	+	31251450	31259944	3855	1656	1698	2524	1840	1498	1504	1871	1447	1426	1253	1252	1565	1114	1389	20.7447	22.0176	21.9693	19.8856	19.3144	19.1974	20.3695	19.5598	17.8627	16.9211	17.1879	22.2682	17.7647	18.1704
Baz1a	0.35367	0.00016732	0.0005504	994.04	775.057	bromodomain_adjacent_to_zinc_finger_domain_1A	ENSMUSG00000035021	protein_coding	chr12	-	54892989	55014348	6188	891	1025	1276	1143	827	952	1225	880	987	737	849	499	647	922	6.95341	8.28	6.91914	7.69559	6.64277	7.57017	8.30837	7.41057	7.70229	6.20039	7.26108	4.42329	6.42765	7.51393
Baz2a	0.37118	1.4212e-13	1.4869e-12	4611.22	3562.29	bromodomain_adjacent_to_zinc_finger_domain_2A	ENSMUSG00000040054	protein_coding	chr10	+	128092783	128129303	8372	4316	4107	6426	5089	4355	4174	5510	4268	3986	3752	3574	3166	2802	3844	24.8956	24.5218	25.7551	25.325	25.8555	24.5325	27.6218	26.5653	22.9912	23.3311	22.5928	20.7433	20.5749	23.1548
Baz2b	0.26443	0.0035204	0.0089625	2304.23	1913.97	bromodomain_adjacent_to_zinc_finger_domain_2B	ENSMUSG00000026987	protein_coding	chr2	-	59899363	60209839	7895	2227	2045	3121	2539	2172	2262	2735	1991	2393	2112	2031	1123	1615	2196	13.6219	12.9479	13.2646	13.3985	13.6742	14.0981	14.539	13.1413	14.6367	13.9265	13.6145	7.80231	12.5753	14.0271
Bbc3	0.41905	0.0014893	0.0040878	625.577	465.658	BCL2_binding_component_3	ENSMUSG00000002083	protein_coding	chr7	+	16309616	16318205	1814	667	592	998	699	571	464	686	547	524	415	345	614	381	440	17.7566	16.3133	18.4606	16.0541	15.6456	12.5863	15.8715	15.7134	13.9491	11.91	10.0653	18.5663	12.9118	12.2321
BC005537	0.34071	3.6583e-06	1.5685e-05	7071.56	5574.49	cDNA_sequence_BC005537	ENSMUSG00000019132	protein_coding	chr13	+	24801657	24814013	3665	6646	6459	9602	7806	6751	7103	7744	6375	6621	5962	6040	3578	4895	6176	87.5702	88.0943	87.9102	88.7361	91.5563	95.3645	88.6791	90.6412	87.2374	84.6875	87.2182	53.5503	82.1064	84.9806
BC005561	0.81679	1.9181e-17	2.867e-16	355.173	199.768	cDNA_sequence_BC005561	ENSMUSG00000079065	protein_coding	chr5	+	104508352	104522383	5181	317	310	525	358	329	413	383	312	242	222	191	144	151	245	2.95472	2.99092	3.40014	2.87883	3.15628	3.92243	3.10252	3.13805	2.25556	2.2307	1.95103	1.52456	1.79168	2.38473
BC016579	1.1972	0.003458	0.0088157	9.85676	3.06877	cDNA_sequence_BC016579	ENSMUSG00000033187	protein_coding	chr16	-	45626848	45654118	2192	7	10	7	3	24	6	6	14	1	5	4	0	5	3	0.154215	0.228043	0.107154	0.0570199	0.544208	0.134688	0.114879	0.332818	0.0220299	0.118749	0.0965747	0	0.140226	0.0690188
BC018507	0.48565	2.4287e-07	1.2312e-06	2319.61	1649.69	interactor_of_little_elongation_complex_ELL_subunit_1	ENSMUSG00000034525	protein_coding	chr13	-	70588689	70637634	7675	2169	2094	2933	2572	2149	2339	2629	2236	2010	1786	1674	963	1440	2005	13.6474	13.6381	12.8229	13.9617	13.9172	14.9958	14.3761	15.1814	12.6465	12.1145	11.5431	6.88245	11.5341	13.1742
BC021614	0.38247	0.0045693	0.011368	107.823	82.5148	cDNA_sequence_BC021614	ENSMUSG00000058216	protein_coding	chr19	-	4057477	4059446	708	95	114	181	107	94	112	104	92	84	80	85	97	53	87	6.47978	8.04875	8.57821	6.29646	6.59916	7.78402	6.16496	6.77133	5.72927	5.88245	6.35374	7.51508	4.60194	6.19687
BC024139	0.79033	0.0012208	0.0034112	22.6287	12.412	cDNA_sequence_BC024139	ENSMUSG00000044361	protein_coding	chr15	-	76119517	76126596	2973	34	14	28	24	21	23	20	22	16	14	9	12	8	15	0.552273	0.235391	0.31602	0.336327	0.35109	0.380673	0.282335	0.385609	0.259883	0.245152	0.160211	0.221402	0.165422	0.254439
BC049352	1.4468	3.8762e-07	1.9129e-06	26.6828	8.61913	cDNA_sequence_BC049352	ENSMUSG00000091996	protein_coding	chr9	+	45182007	45250020	1768	35	36	22	24	29	14	41	16	11	9	10	9	6	6	0.955996	1.01783	0.417534	0.565555	0.815285	0.389641	0.973266	0.471582	0.300444	0.26501	0.299338	0.279226	0.208625	0.171142
BC049635	1.4471	5.1379e-12	4.5427e-11	58.6439	20.0731	cDNA_sequence_BC049635	ENSMUSG00000050141	protein_coding	chr4	-	42868004	42874234	1655	56	35	74	52	59	82	70	55	35	22	22	16	12	14	1.63403	1.05713	1.50032	1.30903	1.77194	2.43801	1.77513	1.73175	1.02123	0.692032	0.703508	0.530295	0.44574	0.426596
BC049715	0.89107	0.0025726	0.0067387	19.4314	9.42483	cDNA_sequence_BC049715	ENSMUSG00000047515	protein_coding	chr6	+	136828843	136840536	1120	23	12	23	18	15	24	20	24	12	17	7	5	1	16	0.991699	0.535574	0.689067	0.669577	0.665682	1.05442	0.749449	1.11664	0.517388	0.790192	0.330768	0.244877	0.0548883	0.720425
BC049762	0.91222	0.019737	0.041892	7.01313	2.99353	cDNA_sequence_BC049762	ENSMUSG00000045942	protein_coding	chr11	-	51253651	51263046	883	9	13	6	10	4	6	6	3	3	4	2	0	4	5	0.492212	0.735935	0.228004	0.47183	0.225161	0.334356	0.285181	0.177043	0.164064	0.235831	0.119871	0	0.278482	0.285559
BC055111	1.3242	0.0031561	0.0081068	4.23949	0.88224	cDNA_sequence_BC055111	ENSMUSG00000054362	protein_coding	chr4	-	106590909	106617241	1569	1	2	7	5	9	4	2	5	0	1	2	1	1	0	0.0307785	0.0637182	0.149702	0.132768	0.285111	0.125446	0.053498	0.166061	0	0.0331802	0.0674607	0.0349601	0.039181	0
Bcar1	0.81957	3.4367e-08	1.9471e-07	2311.61	1290.01	breast_cancer_anti-estrogen_resistance_1	ENSMUSG00000031955	protein_coding	chr8	-	111710485	111743849	3171	2110	2563	3027	2599	2052	1591	2931	2235	1168	1181	1149	1843	984	1162	32.1334	40.4026	32.0308	34.1473	32.1644	24.6884	38.7927	36.7283	17.7869	19.389	19.1764	31.8805	19.0764	18.4798
Bcar3	1.9607	1.1381e-176	4.2665e-173	3924.51	1000.76	breast_cancer_anti-estrogen_resistance_3	ENSMUSG00000028121	protein_coding	chr3	+	122419780	122530180	3298	3624	3829	5036	4425	3763	3928	4241	3513	1130	975	1002	1036	768	997	53.0649	58.0352	51.2373	55.8996	56.7123	58.6057	53.9694	55.5069	16.5455	15.3906	16.0791	17.2308	14.3156	15.2451
Bcas2	0.15629	0.010369	0.023706	1055.93	946.267	breast_carcinoma_amplified_sequence_2	ENSMUSG00000005687	protein_coding	chr3	+	103171655	103179166	3878	1003	1010	1381	1228	1027	987	1147	939	1025	1023	1001	697	848	1023	12.49	13.0188	11.9492	13.1928	13.163	12.5236	12.4133	12.6176	12.7635	13.7331	13.6606	9.85872	13.4427	13.3031
Bcl10	0.44098	3.1576e-05	0.00011749	1080.57	793.052	B_cell_leukemia/lymphoma_10	ENSMUSG00000028191	protein_coding	chr3	+	145924378	145934283	1760	911	1235	1340	1172	915	965	1314	1042	800	752	786	897	662	750	24.9963	35.0761	25.5472	27.7435	25.8406	26.9795	31.3338	30.8514	21.9498	22.2437	23.6349	27.956	23.123	21.4899
Bcl11b	0.38716	0.0055725	0.01359	206.936	156.772	B_cell_leukemia/lymphoma_11B	ENSMUSG00000048251	protein_coding	chr12	-	107910403	108003602	8111	215	188	213	255	171	154	287	217	223	148	158	96	149	164	1.28007	1.15862	0.881164	1.30982	1.04789	0.934255	1.48504	1.39413	1.32765	0.949924	1.03092	0.649221	1.1293	1.01966
Bcl2	0.45408	0.00010972	0.00037286	725.708	526.284	B_cell_leukemia/lymphoma_2	ENSMUSG00000057329	protein_coding	chr1	-	106538178	106714274	7191	621	714	867	868	673	547	969	728	621	582	603	326	397	627	4.17035	4.96324	4.04558	5.02894	4.65179	3.74298	5.65542	5.27547	4.17018	4.21343	4.43784	2.4867	3.3939	4.39709
Bcl2l1	1.8346	4.4538e-44	3.6036e-42	8800.67	2401.88	BCL2-like_1	ENSMUSG00000007659	protein_coding	chr2	-	152780668	152831728	2568	8955	7082	12070	10238	9124	8342	8977	8056	2377	2081	1811	3348	1952	2396	168.399	137.853	157.712	166.099	176.597	159.843	146.712	163.472	44.6979	42.187	37.3222	71.5131	46.7286	47.052
Bcl2l11	0.3353	8.3315e-10	5.7239e-09	1231.95	975.051	BCL2-like_11_(apoptosis_facilitator)	ENSMUSG00000027381	protein_coding	chr2	+	128126038	128162547	5036	1166	1088	1757	1382	1139	1192	1339	1154	1112	1067	1064	788	779	984	11.1811	10.7994	11.7068	11.4332	11.2417	11.6469	11.159	11.941	10.6628	11.0301	11.1815	8.58294	9.50933	9.85362
Bcl2l13	0.20141	0.0017194	0.0046696	937.84	815.635	BCL2-like_13_(apoptosis_facilitator)	ENSMUSG00000009112	protein_coding	chr6	+	120836230	120892842	6933	957	836	1335	1019	791	945	1102	806	917	726	857	761	680	883	6.66593	6.02756	6.46118	6.12349	5.67086	6.70702	6.67099	6.05806	6.38706	5.45151	6.5419	6.02086	6.02956	6.42283
Bcl3	0.99049	1.7662e-09	1.1698e-08	880.902	433.418	B_cell_leukemia/lymphoma_3	ENSMUSG00000053175	protein_coding	chr7	-	19808462	19822770	1850	699	1033	1033	971	724	877	1059	836	430	409	423	657	285	313	18.2463	27.9116	18.7361	21.8672	19.4518	23.3264	24.0245	23.548	11.2241	11.5094	12.1008	19.48	9.47046	8.53217
Bclaf1	0.80767	4.8608e-17	7.0086e-16	4612.87	2617.97	BCL2-associated_transcription_factor_1	ENSMUSG00000037608	protein_coding	chr10	+	20312469	20344613	5437	4206	4246	6061	4944	4409	4785	5290	4153	3173	2885	2891	1488	2202	3052	37.3577	39.0371	37.4056	37.8848	40.3065	43.3054	40.8344	39.8036	28.1815	27.6241	28.1406	15.012	24.8975	28.3082
Bdkrb2	1.1113	6.851e-11	5.3285e-10	145.141	65.7331	bradykinin_receptor_beta_2	ENSMUSG00000021070	protein_coding	chr12	+	105563172	105593071	1680	130	184	168	180	103	126	195	112	54	71	54	79	70	52	3.73684	5.47476	3.35546	4.46385	3.04735	3.69046	4.87142	3.47399	1.55216	2.20014	1.70109	2.57937	2.56146	1.56092
Bean1	2.2484	7.7048e-24	1.9192e-22	62.1058	11.7848	brain_expressed_associated_with_Nedd4_1	ENSMUSG00000031872	protein_coding	chr8	+	104170513	104219092	3386	55	60	66	66	72	82	56	49	14	11	14	8	16	6	0.784415	0.88577	0.654046	0.812088	1.05691	1.19164	0.694115	0.754099	0.199661	0.169125	0.218819	0.129598	0.29049	0.0893616
Becn1	0.27739	6.2991e-06	2.617e-05	1332.35	1098.47	beclin_1_autophagy_related	ENSMUSG00000035086	protein_coding	chr11	-	101285952	101302286	4365	1323	1119	1897	1510	1224	1332	1405	1240	1169	1194	1193	841	1016	1090	14.6368	12.8145	14.5826	14.4125	13.9377	15.0155	13.509	14.8032	12.9325	14.2404	14.4644	10.5683	14.3089	12.593
Begain	0.66422	3.6392e-10	2.6152e-09	229.445	144.455	brain-enriched_guanylate_kinase-associated	ENSMUSG00000040867	protein_coding	chr12	-	109032187	109068217	2707	204	249	346	224	203	201	286	195	159	125	135	145	141	143	3.63925	4.59799	4.28883	3.44751	3.72736	3.65365	4.43412	3.75375	2.83636	2.40394	2.63931	2.93816	3.20206	2.664
Bend3	0.60005	8.8116e-12	7.6084e-11	363.983	239.084	BEN_domain_containing_3	ENSMUSG00000038214	protein_coding	chr10	+	43479140	43515396	6028	351	356	526	390	335	337	467	269	277	268	236	200	178	264	2.81193	2.95212	2.92795	2.69549	2.76227	2.75091	3.25143	2.3254	2.21901	2.31453	2.07197	1.81992	1.81529	2.2086
Bend5	0.53927	2.0223e-05	7.7705e-05	102.163	69.8687	BEN_domain_containing_5	ENSMUSG00000028545	protein_coding	chr4	+	111415006	111460298	1826	80	106	159	127	98	77	116	90	83	65	78	56	60	73	2.11573	2.90176	2.92178	2.89767	2.66759	2.07496	2.66617	2.56839	2.19498	1.85317	2.26067	1.68222	2.01999	2.01608
Bend7	0.31738	0.00043171	0.0013223	1004.84	804.161	BEN_domain_containing_7	ENSMUSG00000048186	protein_coding	chr2	+	4717831	4802142	2860	970	928	1300	1086	964	870	1215	964	866	869	830	499	780	939	16.3786	16.2195	15.2521	15.8201	16.7535	14.9683	17.8295	17.5643	14.6219	15.8181	15.3588	9.5704	16.7659	16.5572
Bet1l	0.33103	0.001459	0.004013	794.622	630.422	blocked_early_in_transport_1_homolog_(S._cerevisiae)-like	ENSMUSG00000025484	protein_coding	chr7	-	140853384	140856383	1552	717	700	1069	820	739	806	946	771	709	575	548	761	533	564	22.3099	22.5457	23.112	22.0124	23.6672	25.5542	25.5817	25.887	22.0601	19.2876	18.6867	26.896	21.1122	18.3263
Bex4	0.441	2.49e-05	9.4161e-05	729.229	534.973	brain_expressed_gene_4	ENSMUSG00000047844	protein_coding	chrX	+	136138996	136140443	837	680	635	1000	849	700	931	658	577	549	596	533	379	537	571	39.2332	37.9232	40.0891	42.2599	41.5687	54.7322	32.9937	35.9228	31.6738	37.07	33.7012	24.8376	39.4409	34.4031
Bglap	1.0826	0.017638	0.037931	3.36432	0.766233	bone_gamma_carboxyglutamate_protein	ENSMUSG00000074483	protein_coding	chr3	-	88383501	88384464	440	0	4	3	2	5	6	4	3	3	1	0	0	0	1	0	0.454427	0.228781	0.189375	0.564821	0.670992	0.381538	0.355294	0.329247	0.118317	0	0	0	0.114613
Bhlha15	0.7421	6.339e-05	0.00022447	108.605	63.4177	basic_helix-loop-helix_family_member_a15	ENSMUSG00000052271	protein_coding	chr5	+	144190286	144194441	3494	89	107	113	87	119	170	101	94	57	88	51	66	52	58	1.23009	1.5308	1.08519	1.03739	1.69285	2.39411	1.21319	1.40192	0.78778	1.31118	0.772487	1.03614	0.91491	0.837128
Bhlhe40	1.4819	6.4541e-41	4.5366e-39	3412.12	1203.62	basic_helix-loop-helix_family_member_e40	ENSMUSG00000030103	protein_coding	chr6	+	108660629	108666925	3113	3017	4098	4921	4103	2655	2770	4144	2690	1359	1144	1011	1247	1129	1179	46.8022	65.8036	53.0427	54.9121	42.3915	43.7844	55.869	45.029	21.0811	19.1315	17.1876	21.9727	22.2953	19.0995
Bhlhe41	0.73814	5.0975e-13	5.0444e-12	840.957	501.396	basic_helix-loop-helix_family_member_e41	ENSMUSG00000030256	protein_coding	chr6	-	145858243	145865558	6133	792	742	1321	1041	667	779	905	781	522	465	435	364	564	608	6.23623	6.04766	7.22739	7.0717	5.40564	6.25005	6.19307	6.63586	4.11008	3.94713	3.75371	3.25555	5.65333	4.99939
Birc2	0.45383	1.0776e-05	4.3431e-05	1350.93	981.762	baculoviral_IAP_repeat-containing_2	ENSMUSG00000057367	protein_coding	chr9	-	7818227	7837064	3331	1361	1185	1828	1496	1224	1317	1525	1245	1131	1119	1032	521	933	1130	19.7312	17.7828	18.4142	18.7113	18.2642	19.4549	19.2143	19.4766	16.3961	17.4887	16.3964	8.57943	17.2189	17.1077
Birc3	0.90944	1.1622e-22	2.6404e-21	2229.36	1178.2	baculoviral_IAP_repeat-containing_3	ENSMUSG00000032000	protein_coding	chr9	-	7848699	7873186	2909	1993	2288	2662	2436	1984	2211	2531	2201	1498	1281	1296	743	1021	1204	33.0852	39.316	30.7055	34.8883	33.8994	37.3993	36.5156	39.4272	24.8669	22.9249	23.5779	14.0101	21.5765	20.8723
Birc5	0.61625	5.0955e-05	0.00018356	91.3712	59.2598	baculoviral_IAP_repeat-containing_5	ENSMUSG00000017716	protein_coding	chr11	+	117849251	117855743	3334	101	84	118	121	81	62	109	82	59	43	50	68	58	68	1.46294	1.25942	1.18759	1.51205	1.20757	0.91505	1.37212	1.28164	0.854554	0.671436	0.793686	1.11876	1.06945	1.02856
Birc6	0.26854	7.9566e-05	0.00027747	3422.41	2837.02	baculoviral_IAP_repeat-containing_6	ENSMUSG00000024073	protein_coding	chr17	+	74528295	74703356	15768	3304	3155	4632	3677	3190	3351	3830	3155	3309	2822	3056	1923	2455	3358	10.1189	10.0018	9.85697	9.71545	10.0556	10.4572	10.1942	10.4266	10.1338	9.31713	10.257	6.68957	9.57135	10.7397
Birc7	0.9393	0.0020861	0.0055636	15.7395	7.61488	baculoviral_IAP_repeat-containing_7_(livin)	ENSMUSG00000038840	protein_coding	chr2	+	180929023	180934010	1529	15	21	35	14	18	10	10	10	7	8	5	7	11	6	0.473755	0.686544	0.76809	0.381475	0.585139	0.321819	0.274488	0.34081	0.221077	0.272386	0.173064	0.251123	0.442266	0.197893
Blm	0.58583	4.9003e-05	0.00017709	135.469	88.7826	Bloom_syndrome_RecQ_helicase-like	ENSMUSG00000030528	protein_coding	chr7	-	80454993	80535119	4869	126	117	170	121	112	152	192	128	123	112	79	56	61	104	1.24969	1.20117	1.17155	1.03536	1.14333	1.53611	1.65498	1.3699	1.21988	1.19751	0.85868	0.630876	0.770173	1.07716
Bloc1s4	0.33688	0.00059293	0.0017655	405.065	320.35	biogenesis_of_lysosomal_organelles_complex-1_subunit_4_cappuccino	ENSMUSG00000060708	protein_coding	chr5	-	36747374	36748679	1306	426	391	508	495	335	379	448	363	333	335	308	360	260	283	15.752	14.9655	13.0518	15.7909	12.7496	14.2796	14.3968	14.4838	12.3127	13.3537	12.4811	15.1201	12.2385	10.9277
Blvrb	0.35118	0.0042824	0.010716	501.858	392.272	biliverdin_reductase_B_(flavin_reductase_(NADPH))	ENSMUSG00000040466	protein_coding	chr7	+	27447978	27466144	1028	422	475	657	582	462	551	523	469	395	344	378	509	335	322	19.8239	23.0971	21.4449	23.5872	22.3379	26.3741	21.352	23.7738	18.5548	17.4208	19.46	27.1594	20.0332	15.7961
Blzf1	0.55327	3.911e-08	2.202e-07	764.28	517.6	basic_leucine_zipper_nuclear_factor_1	ENSMUSG00000026577	protein_coding	chr1	-	164289800	164307489	3948	654	732	958	827	737	788	837	753	614	552	542	295	486	603	7.99965	9.2681	8.14216	8.72719	9.27864	9.82128	8.89771	9.93888	7.51007	7.27886	7.26551	4.09864	7.56758	7.70241
Bmp1	0.55868	4.2498e-10	3.0318e-09	2938.13	1988.13	bone_morphogenetic_protein_1	ENSMUSG00000022098	protein_coding	chr14	-	70474557	70520260	3757	2777	2549	4786	3063	2910	2691	2955	2759	1942	2016	1951	2192	1512	2074	35.6948	33.9145	42.7448	33.9666	38.4987	35.2445	33.0101	38.2675	24.9609	27.9351	27.4827	32.0033	24.7405	27.839
Bmp2k	0.34666	1.3794e-05	5.4576e-05	919.948	721.486	BMP2_inducible_kinase	ENSMUSG00000034663	protein_coding	chr5	+	96997689	97091867	7387	835	900	1215	1007	745	841	1139	924	847	726	754	515	640	813	5.45869	6.09019	5.51899	5.67946	5.01282	5.60205	6.47121	6.51813	5.53692	5.11647	5.40191	3.82415	5.32611	5.55021
Bmpr1a	0.33347	0.00081069	0.0023547	2409.55	1906.34	bone_morphogenetic_protein_receptor_type_1A	ENSMUSG00000021796	protein_coding	chr14	-	34410734	34503341	5956	2348	2285	3269	2705	2181	2213	2756	2190	2207	2055	1979	1047	1761	2351	19.0377	19.1773	18.4167	18.9216	18.201	18.2829	19.4202	19.1606	17.8937	17.9622	17.5847	9.64245	18.1762	19.906
Bnip1	0.83199	5.7163e-34	2.6731e-32	539.364	301.75	BCL2/adenovirus_E1B_interacting_protein_1	ENSMUSG00000024191	protein_coding	chr17	+	26781079	26792565	3443	525	526	732	564	520	522	603	466	381	281	290	257	273	307	7.36364	7.63669	7.13388	6.82477	7.50689	7.46023	7.35039	7.05291	5.34369	4.24884	4.45764	4.09441	4.87443	4.49664
Bnip2	0.2473	0.011673	0.026288	3161.41	2657.61	BCL2/adenovirus_E1B_interacting_protein_2	ENSMUSG00000011958	protein_coding	chr9	+	69989466	70008317	2464	3006	3112	4494	3575	2969	2733	3661	2698	3082	2976	2787	1491	2480	3058	58.914	63.1329	61.1989	60.4479	59.8913	54.578	62.3576	57.0585	60.4011	62.8773	59.8605	33.1919	61.8741	62.5869
Bnip3	0.72678	1.3051e-14	1.5305e-13	1743.23	1046.86	BCL2/adenovirus_E1B_interacting_protein_3	ENSMUSG00000078566	protein_coding	chr7	-	138890836	138909519	1756	1744	1344	2193	2126	1756	1919	1715	1580	1325	1143	1123	680	879	1110	47.9614	38.2588	41.905	50.4411	49.7043	53.7736	40.9892	46.887	36.4371	33.8862	33.8454	21.2412	30.7725	31.8776
Bola3	0.31612	2.9779e-05	0.00011134	453.329	363.812	bolA-like_3_(E._coli)	ENSMUSG00000045160	protein_coding	chr6	+	83349147	83360136	2312	473	381	636	518	404	465	514	375	432	391	382	333	289	328	9.87969	8.23747	9.23041	9.33443	8.68535	9.89656	9.33051	8.45207	9.02296	8.80421	8.74419	7.90045	7.68437	7.15439
Boll	1.0456	0.013399	0.029722	5.87411	2.07672	bol_boule-like_(Drosophila)	ENSMUSG00000025977	protein_coding	chr1	-	55248658	55363469	2635	4	3	4	9	7	7	14	1	0	3	2	3	1	3	0.0733077	0.0569111	0.0509367	0.142301	0.132042	0.130718	0.222986	0.019776	0	0.059271	0.0401692	0.0624505	0.0233301	0.0574153
Braf	0.41437	6.3558e-06	2.6396e-05	2182.88	1632.28	Braf_transforming_gene	ENSMUSG00000002413	protein_coding	chr6	-	39603237	39725463	9728	2037	1941	2872	2431	1999	2262	2454	2039	1864	1836	1908	968	1379	1804	10.112	9.97375	9.90632	10.4114	10.2137	11.4416	10.5872	10.9223	9.25284	9.82541	10.38	5.45817	8.71443	9.35189
Brap	0.481	1.6127e-12	1.5033e-11	2032.84	1454.62	BRCA1_associated_protein	ENSMUSG00000029458	protein_coding	chr5	+	121660563	121687248	3861	1888	1854	2798	2297	1831	2030	2290	1853	1471	1424	1393	1511	1177	1588	23.6142	24.0031	24.3164	24.786	23.5712	25.8711	24.8923	25.0089	18.3978	19.2005	19.0939	21.4664	18.7402	20.7414
Brcc3	0.53848	2.8665e-06	1.2471e-05	694.344	474.594	BRCA1/BRCA2-containing_complex_subunit_3	ENSMUSG00000031201	protein_coding	chrX	+	75416628	75454001	4310	651	629	855	857	609	727	842	573	573	545	558	248	409	512	7.29414	7.29508	6.65641	8.28418	7.02318	8.29996	8.19908	6.92782	6.41993	6.58295	6.85174	3.15624	5.8337	5.99072
Brd1	0.57498	4.0515e-20	7.519e-19	3368.62	2257.82	bromodomain_containing_1	ENSMUSG00000022387	protein_coding	chr15	-	88687300	88734233	4886	3289	3054	4631	3899	3059	2912	3774	3284	2480	2095	2182	2227	1925	2407	32.5073	31.2444	31.8033	33.2465	31.1186	29.3263	32.4174	35.0243	24.5104	22.322	23.6344	25.0013	24.2201	24.8433
Brd2	0.27065	0.0015472	0.0042347	7411.74	6134.53	bromodomain_containing_2	ENSMUSG00000024335	protein_coding	chr17	-	34112023	34122634	4520	6953	7196	10034	8563	7046	6889	7881	6725	6555	5679	5815	7075	4928	5945	74.2855	79.581	74.4881	78.9284	77.4815	74.9958	73.1767	77.5306	70.0305	65.4086	68.0856	85.8585	67.024	66.3285
Brd4	0.54763	1.5331e-10	1.1475e-09	3910.03	2666.94	bromodomain_containing_4	ENSMUSG00000024002	protein_coding	chr17	-	32196274	32284722	5955	3759	3616	5549	4385	3484	3324	4618	3721	2691	2524	2486	2991	2132	2837	30.4832	30.3531	31.2669	30.6785	29.0797	27.4662	32.5463	32.561	21.8215	22.0653	22.0934	27.5505	22.0092	24.025
Bre	0.36909	0.00067781	0.0019982	430.069	332.516	brain_and_reproductive_organ-expressed_protein	ENSMUSG00000052139	protein_coding	chr5	+	31697684	32084962	2034	385	357	581	493	410	441	489	405	306	314	272	398	290	361	9.14071	8.77352	9.58466	10.0982	10.0191	10.6686	10.0899	10.3758	7.2648	8.03675	7.07721	10.7332	8.76486	8.95041
Brinp2	1.3158	0.0001022	0.00034942	15.7061	5.15743	bone_morphogenic_protein/retinoic_acid_inducible_neural-specific_2	ENSMUSG00000004031	protein_coding	chr1	-	158245271	158356260	4099	12	13	9	13	17	22	18	21	3	12	4	3	2	7	0.141375	0.158534	0.0736743	0.132133	0.206141	0.264097	0.1843	0.266969	0.0353424	0.152407	0.0516447	0.0401457	0.0299951	0.0861205
Brix1	0.70454	6.0788e-13	5.9629e-12	675.67	411.723	BRX1_biogenesis_of_ribosomes_homolog_(S._cerevisiae)	ENSMUSG00000022247	protein_coding	chr15	-	10474779	10485947	2664	642	683	908	744	644	618	750	595	459	403	439	238	396	521	11.6378	12.8157	11.4368	11.6355	12.0156	11.4149	11.8156	11.6386	8.32015	7.8754	8.72116	4.90047	9.13817	9.86257
Brms1	0.39967	1.1488e-05	4.6035e-05	855.533	647.466	breast_cancer_metastasis-suppressor_1	ENSMUSG00000080268	protein_coding	chr19	+	5041404	5049917	1338	806	740	1206	952	796	901	907	781	632	658	615	748	500	644	29.0904	27.646	30.2442	29.6433	29.57	33.1351	28.4499	30.4169	22.8094	25.6019	24.3256	30.6649	22.9727	24.2726
Brox	0.30119	0.00090954	0.0026141	1693.24	1370.55	BRO1_domain_and_CAAX_motif_containing	ENSMUSG00000046836	protein_coding	chr1	-	183276342	183297256	3456	1610	1533	2340	1912	1603	1736	1863	1435	1649	1455	1535	797	1184	1584	22.4969	22.173	22.7192	23.0494	23.0544	24.717	22.624	21.637	23.0409	21.9175	23.506	12.6497	21.0609	23.1136
Brpf1	0.76095	1.2489e-23	3.0668e-22	1719.93	1011.25	bromodomain_and_PHD_finger_containing_1	ENSMUSG00000001632	protein_coding	chr6	+	113307181	113324857	4729	1502	1637	2084	1921	1594	1627	2121	1679	1066	1056	1049	983	788	1031	15.3381	17.3036	14.787	16.924	16.7538	16.9292	18.8235	18.5012	10.8853	11.6251	11.7395	11.402	10.2437	10.9945
Brsk2	1.6979	4.794e-11	3.7902e-10	31.0691	8.41097	BR_serine/threonine_kinase_2	ENSMUSG00000053046	protein_coding	chr7	+	141949751	142004247	4223	28	25	37	36	32	31	43	25	8	12	4	5	4	18	0.32019	0.295921	0.29399	0.355163	0.376637	0.36121	0.427344	0.308488	0.0914791	0.147932	0.0501283	0.0649448	0.0582287	0.21495
Bsdc1	0.33503	1.1536e-07	6.1213e-07	1625.11	1287.79	BSD_domain_containing_1	ENSMUSG00000040859	protein_coding	chr4	+	129461581	129488498	3025	1636	1538	2112	1839	1515	1491	1861	1437	1314	1295	1269	1286	1127	1282	26.1173	25.4149	23.4272	25.3281	24.8932	24.2533	25.8197	24.7543	20.976	22.2867	22.2014	23.3191	22.9032	21.3722
Bst1	0.373	4.478e-06	1.8997e-05	429.962	330.825	bone_marrow_stromal_cell_antigen_1	ENSMUSG00000029082	protein_coding	chr5	+	43818886	43843247	2115	406	434	636	509	395	413	435	346	402	351	361	228	279	353	9.27013	10.2574	10.0902	10.0266	9.28283	9.60857	8.63195	8.52482	9.17843	8.63969	9.03318	5.91316	8.10946	8.41688
Btaf1	0.80639	5.1369e-11	4.0528e-10	2322.15	1313.5	BTAF1_RNA_polymerase_II_B-TFIID_transcription_factor-associated_(Mot1_homolog_S._cerevisiae)	ENSMUSG00000040565	protein_coding	chr19	+	36926079	37012752	7204	1987	2398	2711	2731	2013	2203	3009	2084	2014	1470	1224	752	1126	1316	13.3197	16.6392	12.6272	15.7941	13.8888	15.0473	17.5299	15.0745	13.5002	10.623	8.99191	5.72584	9.60866	9.21232
Btbd1	0.27002	0.0018729	0.0050415	1796.99	1487.09	BTB_(POZ)_domain_containing_1	ENSMUSG00000025103	protein_coding	chr7	-	81792075	81829431	3000	1779	1717	2520	2017	1576	1640	2145	1528	1799	1627	1548	899	1320	1696	28.6368	28.6092	28.1858	28.0111	26.1113	26.8993	30.0079	26.5413	28.9576	28.2337	27.3082	16.4374	27.049	28.5096
Btbd11	1.082	2.5235e-13	2.58e-12	176.3	81.8954	BTB_(POZ)_domain_containing_11	ENSMUSG00000020042	protein_coding	chr10	+	85386814	85660292	5788	190	175	222	221	144	134	219	155	110	58	63	101	74	74	1.58524	1.51135	1.28699	1.59078	1.2366	1.13919	1.58798	1.39548	0.917735	0.521676	0.576045	0.957168	0.785962	0.644748
Btbd9	0.78153	1.0564e-24	2.8153e-23	1039.92	602.792	BTB_(POZ)_domain_containing_9	ENSMUSG00000062202	protein_coding	chr17	-	30215524	30576287	6857	889	931	1402	1097	1118	1027	1118	998	650	620	567	600	478	644	6.26091	6.78691	6.86065	6.66528	8.10404	7.36979	6.84286	7.58431	4.57754	4.70716	4.37616	4.79968	4.28541	4.73629
Btf3	0.40852	1.0527e-12	1.0042e-11	2700.25	2031.76	basic_transcription_factor_3	ENSMUSG00000021660	protein_coding	chr13	-	98309896	98317006	1091	2624	2634	3785	3005	2660	2451	3002	2224	2371	1992	2014	1541	1885	2258	116.147	120.683	116.411	114.753	121.186	110.545	115.482	106.226	104.945	95.0531	97.6965	77.4771	106.215	104.372
Btf3l4	0.37629	7.7005e-05	0.00026912	950.772	730.007	basic_transcription_factor_3-like_4	ENSMUSG00000028568	protein_coding	chr4	-	108814295	108833614	3141	930	807	1352	1020	935	939	1059	843	842	817	770	415	720	786	14.2983	12.8429	14.4431	13.5294	14.7958	14.7101	14.1501	13.9855	12.9449	13.5412	12.9738	7.24729	14.0917	12.6195
Btg1	0.58857	1.3557e-13	1.423e-12	4105.73	2721.74	B_cell_translocation_gene_1_anti-proliferative	ENSMUSG00000036478	protein_coding	chr10	+	96617001	96622813	5010	3937	4487	4994	4926	3390	3471	4766	3855	3236	2523	2727	2419	2420	2780	37.9488	44.7688	33.4474	40.964	33.6322	34.0907	39.9251	40.0965	31.1906	26.2169	28.8066	26.4846	29.6945	27.983
Btg3	1.1084	1.2904e-42	9.8726e-41	1674.28	771.19	B_cell_translocation_gene_3	ENSMUSG00000022863	protein_coding	chr16	-	78359860	78377192	1414	1478	1596	2000	1846	1627	1848	1957	1425	916	774	736	558	701	904	50.4772	56.4209	47.4605	54.3911	57.1916	64.309	58.086	52.5152	31.2823	28.4966	27.5469	21.6461	30.4766	32.2408
Btg4	0.85773	0.010785	0.024538	14.9241	7.12334	B_cell_translocation_gene_4	ENSMUSG00000032056	protein_coding	chr9	+	51116001	51119700	1311	23	14	6	17	14	16	10	18	17	5	9	3	4	6	0.847218	0.533804	0.153568	0.540247	0.530786	0.600532	0.320131	0.715466	0.62618	0.19855	0.363315	0.12552	0.187567	0.2308
Btla	1.4259	2.2879e-23	5.4864e-22	2097.16	760.497	B_and_T_lymphocyte_associated	ENSMUSG00000052013	protein_coding	chr16	+	45224315	45252895	3251	2171	1674	2424	2350	2185	2103	2234	2065	1225	663	760	354	712	877	32.2488	25.7392	25.0188	30.116	33.4063	31.8303	28.8401	33.0996	18.1958	10.6169	12.372	5.97285	13.4636	13.6041
Bud31	0.33632	0.0004058	0.0012502	553.376	436.874	BUD31_homolog_(yeast)	ENSMUSG00000038722	protein_coding	chr5	+	145140362	145148078	928	533	539	762	730	502	519	564	445	497	515	469	274	396	452	27.7364	29.0334	27.5523	32.7733	26.8875	27.5194	25.5071	24.988	25.862	28.8909	26.7466	16.1956	26.2328	24.5628
Bzw1	0.55507	3.3598e-09	2.1549e-08	4547.51	3081.84	basic_leucine_zipper_and_W2_domains_1	ENSMUSG00000051223	protein_coding	chr1	+	58392898	58407353	3876	4276	4448	6047	5154	4154	4237	5182	4105	3659	3254	3315	1748	2894	3540	53.2751	57.3638	52.3489	55.3996	53.2693	53.789	56.1104	55.1885	45.586	43.7054	45.2631	24.7373	45.9	46.0581
C030046E11Rik	0.27758	0.0014159	0.003905	1467.46	1207.45	RAB6A_GEF_complex_partner_1	ENSMUSG00000038658	protein_coding	chr19	+	29522282	29606829	7190	1403	1388	1857	1493	1262	1427	1852	1420	1479	1327	1220	792	1005	1397	9.42321	9.64978	8.66632	8.65121	8.72417	9.76594	10.8104	10.2915	9.93327	9.60823	8.97997	6.04215	8.59281	9.79838
C130026I21Rik	0.76093	0.0095069	0.02193	23.9818	13.1018	RIKEN_cDNA_C130026I21_gene	ENSMUSG00000052477	protein_coding	chr1	-	84992690	85270566	1948	27	12	28	13	19	35	38	25	25	6	15	15	5	13	0.669337	0.307928	0.482304	0.278036	0.484795	0.884093	0.8187	0.66876	0.619732	0.160348	0.407518	0.422375	0.15779	0.336543
C1d	0.50688	7.3493e-05	0.00025741	708.729	494.8	C1D_nuclear_receptor_co-repressor	ENSMUSG00000000581	protein_coding	chr11	+	17257579	17269176	2981	643	637	975	767	657	659	897	644	594	608	496	225	461	584	10.4164	10.6815	10.9747	10.7196	10.9546	10.8778	12.6288	11.2575	9.62227	10.618	8.8057	4.14015	9.50686	9.87956
C1qbp	0.2411	0.0042947	0.010744	713.808	603.801	complement_component_1_q_subcomponent_binding_protein	ENSMUSG00000018446	protein_coding	chr11	-	70977836	70983026	1998	685	655	969	771	718	736	747	617	626	520	546	649	552	648	16.5564	16.3871	16.2735	16.077	17.8617	18.126	15.6912	16.092	15.1298	13.5491	14.4624	17.8174	16.9841	16.3556
C4bp	1.0956	0.013289	0.029492	5.83634	1.70453	complement_component_4_binding_protein	ENSMUSG00000026405	protein_coding	chr1	-	130634773	130661632	3845	2	6	4	4	8	13	8	2	0	1	7	1	1	0	0.0251191	0.078003	0.0349072	0.0433421	0.103416	0.166367	0.087322	0.0271052	0	0.0135396	0.0963487	0.0142659	0.0159883	0
C6	0.21148	0.0063259	0.015246	1144.37	986.545	complement_component_6	ENSMUSG00000022181	protein_coding	chr15	+	4727175	4815456	3404	1052	1127	1605	1203	1159	1067	1240	1013	1065	1160	1091	675	835	1047	14.9244	16.5497	15.8211	14.7239	16.9234	15.4239	15.2884	15.5074	15.1082	17.7407	16.9621	10.877	15.0798	15.5111
C7	0.40503	4.1897e-07	2.0585e-06	7501.9	5653.01	complement_component_7	ENSMUSG00000079105	protein_coding	chr15	-	4988762	5063773	2709	6921	7303	11336	7834	6681	6554	8560	7159	5720	6523	6360	4000	4622	6409	123.376	134.756	140.411	120.482	122.582	119.046	132.616	137.709	101.962	125.355	124.249	80.9928	104.886	119.308
C77080	0.73854	5.7054e-09	3.5618e-08	3001.04	1781.25	expressed_sequence_C77080	ENSMUSG00000050390	protein_coding	chr4	-	129219578	129261404	5187	2468	2954	4026	3505	2499	2735	3785	2900	1653	1694	1641	2388	1354	1644	22.9773	28.4676	26.0441	28.1525	23.9466	25.9454	30.6253	29.1341	15.389	17.0019	16.7431	25.253	16.0472	15.9835
C78339	0.47446	3.185e-08	1.8141e-07	2250.45	1614.53	expressed_sequence_C78339	ENSMUSG00000069237	protein_coding	chr13	+	46669522	46678056	3664	2204	2194	3229	2567	2007	2184	2329	1951	1899	1827	1640	982	1541	1732	29.0487	29.9321	29.5709	29.1888	27.2261	29.3303	26.6774	27.7473	25.0278	25.9588	23.6882	14.7012	25.855	23.8385
C8g	0.37351	0.010287	0.023529	75.082	57.4559	complement_component_8_gamma_polypeptide	ENSMUSG00000015083	protein_coding	chr2	-	25498651	25501719	1150	58	59	94	88	79	77	70	91	64	64	54	49	55	53	2.43557	2.56455	2.74272	3.18809	3.41447	3.29467	2.55464	4.12347	2.68742	2.89723	2.48508	2.33719	2.94011	2.32415
Cab39	0.81978	3.2725e-19	5.6577e-18	6068.46	3417.58	calcium_binding_protein_39	ENSMUSG00000036707	protein_coding	chr1	+	85793441	85851576	3805	5605	5919	8203	6931	5537	5588	6901	5538	3984	3764	3674	1975	3090	3935	71.1363	77.7589	72.3385	75.8905	72.3292	72.2638	76.118	75.8434	50.5612	51.4987	51.1009	28.4713	49.9231	52.1527
Cabp1	0.44495	0.01364	0.030204	103.537	75.1567	calcium_binding_protein_1	ENSMUSG00000029544	protein_coding	chr5	-	115168689	115194381	1621	112	99	179	152	100	57	99	75	75	118	78	48	58	71	3.33661	3.05287	3.70528	3.90667	3.06627	1.73026	2.5632	2.411	2.23425	3.78966	2.54657	1.62425	2.1996	2.20883
Cabp4	1.8187	1.156e-17	1.7568e-16	58.7337	15.3971	calcium_binding_protein_4	ENSMUSG00000024842	protein_coding	chr19	-	4135425	4139609	1431	67	47	108	57	48	38	67	62	25	19	13	11	14	10	2.26102	1.64178	2.53242	1.65951	1.66723	1.30666	1.96501	2.25773	0.843632	0.691219	0.480782	0.421646	0.601432	0.352409
Cabyr	2.6632	4.0841e-37	2.3494e-35	93.9977	13.2434	calcium-binding_tyrosine-(Y)-phosphorylation_regulated_(fibrousheathin_2)	ENSMUSG00000024430	protein_coding	chr18	+	12741324	12755146	2131	71	117	135	109	100	67	109	72	22	9	10	8	16	14	1.60896	2.74447	2.1257	2.13103	2.33244	1.54707	2.14671	1.76063	0.498531	0.219867	0.248348	0.205922	0.461567	0.331307
Cacna1c	0.51768	9.7144e-12	8.3495e-11	2437.13	1697.72	calcium_channel_voltage-dependent_L_type_alpha_1C_subunit	ENSMUSG00000051331	protein_coding	chr6	-	118587240	119196418	13162	2209	2429	3448	2522	2248	2044	2771	2488	1735	1749	1732	1419	1356	2083	8.10483	9.22491	8.79016	7.98305	8.48923	7.64149	8.83578	9.85027	6.36547	6.91782	6.96418	5.91365	6.33339	7.98094
Cacna1d	0.50031	1.165e-05	4.6636e-05	1444.59	1015.22	calcium_channel_voltage-dependent_L_type_alpha_1D_subunit	ENSMUSG00000015968	protein_coding	chr14	-	30039949	30491156	9054	1462	1241	2030	1607	1223	1026	1865	1544	1283	1192	1109	629	841	1022	7.79789	6.85154	7.52328	7.39471	6.71398	5.57604	8.64507	8.88641	6.84288	6.85389	6.48239	3.81071	5.71023	5.69242
Cacna1s	0.69045	0.0062495	0.015079	52.173	31.0192	calcium_channel_voltage-dependent_L_type_alpha_1S_subunit	ENSMUSG00000026407	protein_coding	chr1	+	136052750	136119822	6251	33	50	58	62	42	92	42	47	15	28	33	43	16	46	0.254938	0.399832	0.311336	0.413226	0.333959	0.724198	0.281988	0.391803	0.115876	0.23319	0.279388	0.377324	0.157351	0.371103
Cacna2d1	0.48199	1.0501e-05	4.2413e-05	1031.74	734.819	calcium_channel_voltage-dependent_alpha2/delta_subunit_1	ENSMUSG00000040118	protein_coding	chr5	+	15934691	16374511	7472	972	963	1465	1188	995	880	1210	898	809	862	712	393	720	888	6.28202	6.44238	6.57888	6.62408	6.61881	5.79515	6.7964	6.26266	5.22835	6.00582	5.04298	2.88504	5.92371	5.99325
Cacna2d4	0.38288	0.0018613	0.0050134	184.848	140.709	calcium_channel_voltage-dependent_alpha_2/delta_subunit_4	ENSMUSG00000041460	protein_coding	chr6	+	119236526	119352407	5803	216	129	224	171	184	227	189	176	151	153	164	110	117	140	1.79751	1.1112	1.29523	1.22769	1.57601	1.92483	1.36691	1.58045	1.25654	1.37259	1.49567	1.03977	1.23946	1.21664
Cacnb2	0.31005	0.004117	0.010343	263.702	212.065	calcium_channel_voltage-dependent_beta_2_subunit	ENSMUSG00000057914	protein_coding	chr2	+	14604306	14987908	3945	289	222	342	286	218	216	341	268	230	233	188	149	221	234	3.5377	2.81295	2.90891	3.0204	2.74665	2.69417	3.62775	3.54003	2.81536	3.07475	2.52206	2.07174	3.44384	2.99127
Cacng1	1.9894	1.0885e-05	4.3845e-05	5.63144	0.32279	calcium_channel_voltage-dependent_gamma_subunit_1	ENSMUSG00000020722	protein_coding	chr11	-	107703218	107716522	1249	9	5	6	2	4	11	2	6	0	1	0	0	0	1	0.347977	0.200108	0.161191	0.0667135	0.159181	0.43336	0.0672044	0.250327	0	0.0416811	0	0	0	0.0403761
Cacng4	1.1468	0.00027432	0.00087126	16.6455	6.63663	calcium_channel_voltage-dependent_gamma_subunit_4	ENSMUSG00000020723	protein_coding	chr11	-	107732357	107794557	3500	23	16	24	13	14	29	10	8	10	6	4	8	6	5	0.317344	0.228512	0.230088	0.154747	0.198817	0.407708	0.119912	0.119108	0.13797	0.0892452	0.0604834	0.125377	0.105386	0.0720425
Cacul1	0.75108	1.8875e-18	3.0676e-17	1996.09	1179.76	CDK2_associated_cullin_domain_1	ENSMUSG00000033417	protein_coding	chr19	-	60524696	60581023	5790	1922	2039	2760	2215	1738	1672	2434	1773	1439	1247	1258	766	979	1367	16.0304	17.6033	15.9949	15.9383	14.9199	14.2094	17.643	15.9569	12.0015	11.2122	11.4986	7.25681	10.3945	11.9063
Cacybp	0.55582	2.4878e-06	1.097e-05	937.272	633.213	calcyclin_binding_protein	ENSMUSG00000014226	protein_coding	chr1	-	160202367	160212892	2115	960	1011	1386	1184	826	666	991	779	748	646	730	358	611	685	21.9195	23.8945	21.9889	23.3232	19.4117	15.4947	19.665	19.1932	17.0783	15.901	18.2666	9.2847	17.7594	16.333
Cadm1	0.32404	0.00031841	0.0009986	5981.39	4767.23	cell_adhesion_molecule_1	ENSMUSG00000032076	protein_coding	chr9	+	47530173	47857637	4767	6168	5892	8397	6667	5520	4787	6882	5292	5382	5285	4923	2934	4504	5369	62.4841	61.7837	59.1059	58.2681	57.5556	49.4125	60.5898	57.8488	54.5194	57.7167	54.6549	33.7606	58.0833	56.7982
Cadps	1.1513	0.0049821	0.012294	6.01293	1.92138	Ca2+-dependent_secretion_activator	ENSMUSG00000054423	protein_coding	chr14	-	12372563	12823079	5478	8	4	10	10	5	5	6	3	5	0	1	0	2	4	0.0705242	0.0365001	0.0612533	0.0760543	0.0453672	0.0449125	0.0459684	0.0285377	0.0440759	0	0.009661	0	0.0224443	0.0368235
Cadps2	0.34787	2.9553e-06	1.2837e-05	987.357	774.478	Ca2+-dependent_activator_protein_for_secretion_2	ENSMUSG00000017978	protein_coding	chr6	-	23262773	23839421	4969	963	867	1405	1169	929	801	1124	943	869	747	812	556	734	880	9.35896	8.72181	9.48765	9.80147	9.29267	7.932	9.49352	9.88922	8.44508	7.82624	8.64831	6.13764	9.08082	8.931
Calca	2.6037	2.3781e-38	1.4655e-36	164.319	24.8337	calcitonin/calcitonin-related_polypeptide_alpha	ENSMUSG00000030669	protein_coding	chr7	-	114631480	114636357	992	139	119	204	205	149	222	162	155	20	20	33	40	17	13	6.76664	5.99642	6.90033	8.6097	7.46566	11.0118	6.85383	8.14216	0.973579	1.04959	1.76054	2.21179	1.0535	0.660873
Calcr	1.5841	3.0589e-11	2.4795e-10	45.7216	13.8107	calcitonin_receptor	ENSMUSG00000023964	protein_coding	chr6	-	3685677	3764713	3758	32	39	48	52	60	34	54	54	13	23	19	10	5	13	0.41121	0.518758	0.428584	0.576491	0.793576	0.445186	0.603069	0.748784	0.167047	0.31862	0.267572	0.145962	0.0817921	0.174451
Cald1	0.3875	3.53e-05	0.00013044	6063.06	4621.24	caldesmon_1	ENSMUSG00000029761	protein_coding	chr6	+	34598500	34775473	4777	5688	6123	8561	6942	5266	5208	7041	5485	5103	5001	5342	2754	4088	5297	57.5009	64.0716	60.1341	60.5446	54.7923	53.6457	61.8599	59.833	51.585	54.5008	59.1824	31.6231	52.6082	55.9193
Calm1	0.36128	1.3309e-05	5.2843e-05	16047.8	12466.5	calmodulin_1	ENSMUSG00000001175	protein_coding	chr12	+	100199435	100209806	4107	15820	15500	22712	18917	14684	14414	17469	13690	14340	13479	13383	7647	11378	14138	186.017	188.653	185.559	191.899	177.711	172.695	178.514	173.699	168.608	170.858	172.454	102.132	170.31	173.6
Calm2	0.64718	5.5135e-15	6.6783e-14	8568.45	5450.35	calmodulin_2	ENSMUSG00000036438	protein_coding	chr17	-	87433412	87446935	1205	8367	8336	11678	9876	8007	8129	9323	7232	6313	5886	5855	3320	5073	6052	335.315	345.802	325.187	341.46	330.276	331.947	324.712	312.745	252.989	254.293	257.148	151.129	258.807	253.279
Calu	0.4748	3.4632e-09	2.2187e-08	8087.31	5803.81	calumenin	ENSMUSG00000029767	protein_coding	chr6	+	29348069	29377110	3229	7848	7866	10913	9110	7232	7635	9095	7218	6389	6493	6273	3637	5166	6644	117.371	121.771	113.404	117.543	111.323	116.348	118.213	116.485	95.5472	104.684	102.814	61.7832	98.3523	103.764
Camk1g	1.5619	9.7748e-13	9.3639e-12	41.2612	13.1054	calcium/calmodulin-dependent_protein_kinase_I_gamma	ENSMUSG00000016179	protein_coding	chr1	-	193346346	193370297	2468	34	29	67	38	43	37	45	50	12	11	17	15	9	13	0.665279	0.587367	0.910922	0.641482	0.865999	0.737693	0.76524	1.05571	0.234795	0.232033	0.364542	0.333382	0.224179	0.265635
Camk2d	0.55039	1.5049e-10	1.1272e-09	2272.31	1545.3	calcium/calmodulin-dependent_protein_kinase_II_delta	ENSMUSG00000053819	protein_coding	chr3	+	126596302	126844913	4205	1973	2248	2899	2485	2301	2249	2564	2010	1866	1681	1640	974	1306	1774	22.6585	26.7231	23.1331	24.621	27.1985	26.3174	25.5907	24.9086	21.4288	20.8115	20.6406	12.7054	19.0931	21.2752
Camk4	0.64425	1.3315e-06	6.0847e-06	145.3	91.892	calcium/calmodulin-dependent_protein_kinase_IV	ENSMUSG00000038128	protein_coding	chr18	+	32939041	33195767	12331	138	154	172	156	133	116	181	144	76	108	112	59	87	102	0.540444	0.624279	0.468039	0.527075	0.536102	0.462891	0.616042	0.608532	0.297624	0.45596	0.480689	0.262452	0.43373	0.417146
Camp	1.8986	8.0254e-06	3.2911e-05	38.7799	5.42242	cathelicidin_antimicrobial_peptide	ENSMUSG00000038357	protein_coding	chr9	-	109847375	109849456	601	24	14	26	68	22	11	140	25	7	6	8	5	0	7	1.92844	1.16442	1.45161	4.7139	1.81946	0.900611	9.77651	2.16763	0.56244	0.519731	0.704465	0.456343	0	0.587368
Camsap2	0.36214	1.3604e-05	5.3872e-05	2087.76	1619.92	calmodulin_regulated_spectrin-associated_protein_family_member_2	ENSMUSG00000041570	protein_coding	chr1	-	136268123	136346104	7823	1994	1996	2815	2356	1982	1917	2306	1899	1875	1774	1637	1015	1375	2009	12.309	12.7539	12.0741	12.5472	12.5929	12.0578	12.3713	12.6494	11.5739	11.8054	11.0744	7.11686	10.8051	12.9507
Camta1	0.63186	9.5336e-15	1.1358e-13	646.957	415.746	calmodulin_binding_transcription_activator_1	ENSMUSG00000014592	protein_coding	chr4	-	150917322	151861876	8533	691	533	878	704	592	705	714	541	430	456	408	304	364	508	3.91063	3.12235	3.45258	3.4373	3.44837	4.06543	3.51177	3.30381	2.43343	2.78205	2.53048	1.95419	2.62239	3.00226
Cand1	0.21708	0.00087329	0.0025193	1802.33	1548.52	cullin_associated_and_neddylation_disassociated_1	ENSMUSG00000020114	protein_coding	chr10	-	119199255	119240055	7766	1636	1678	2530	2045	1692	1678	2041	1645	1807	1639	1580	1068	1358	1776	10.1732	10.8007	10.9314	10.9709	10.8292	10.632	11.03	11.0379	11.2361	10.9871	10.7672	7.54344	10.7498	11.5327
Capn12	1.3399	6.1634e-05	0.00021884	15.2575	4.90893	calpain_12	ENSMUSG00000054083	protein_coding	chr7	+	28881656	28893585	2828	15	13	15	6	16	14	22	22	9	2	5	2	4	8	0.256143	0.229784	0.177977	0.088393	0.281212	0.243595	0.326493	0.40538	0.15368	0.0368173	0.0935696	0.0387923	0.0869518	0.142658
Capn2	0.61728	7.9677e-19	1.3315e-17	8144.3	5295.63	calpain_2	ENSMUSG00000026509	protein_coding	chr1	-	182467256	182517495	3200	7741	7245	12546	9406	7979	7238	8650	7070	5982	5801	5591	3666	4472	6052	116.82	113.174	131.555	122.462	123.935	111.298	113.448	115.13	90.2712	94.3745	92.4663	62.8402	85.9112	95.3752
Capn7	0.35532	0.00031516	0.00098909	1390.11	1082.99	calpain_7	ENSMUSG00000021893	protein_coding	chr14	+	31336638	31371986	4662	1373	1287	1958	1630	1265	1228	1675	1145	1277	1205	1198	609	950	1242	14.2223	13.7995	14.0926	14.5667	13.4869	12.9612	15.079	12.7983	13.2273	13.456	13.5997	7.1654	12.5271	13.4349
Capza1	0.43797	2.6247e-05	9.8939e-05	2280.83	1676.23	capping_protein_(actin_filament)_muscle_Z-line_alpha_1	ENSMUSG00000070372	protein_coding	chr3	-	104822779	104864505	3193	2053	2358	3148	2498	1974	2119	2720	2027	2117	1856	1829	916	1470	1860	31.0499	36.9149	33.0817	32.5941	30.7286	32.6551	35.752	33.0807	32.0166	30.2608	30.3151	15.7359	28.302	29.3765
Capza2	0.32247	0.00082207	0.0023844	3423.91	2730.56	capping_protein_(actin_filament)_muscle_Z-line_alpha_2	ENSMUSG00000015733	protein_coding	chr6	+	17636234	17666972	3678	3214	3528	4700	3806	3152	3353	3807	2789	3392	3119	2831	1567	2492	2926	42.1992	47.9483	42.8783	43.1125	42.596	44.8581	43.4411	39.5145	44.5345	44.1474	40.7354	23.3697	41.6519	40.1189
Capzb	0.29787	3.9455e-06	1.6885e-05	6166.84	5012.19	capping_protein_(actin_filament)_muscle_Z-line_beta	ENSMUSG00000028745	protein_coding	chr4	+	139192899	139291818	1702	5909	5990	8469	6926	5580	5421	6847	5886	5299	4936	4935	5092	4322	4901	167.658	175.924	166.964	169.539	162.955	156.725	168.838	180.211	150.344	150.979	153.452	164.106	156.107	145.215
Car13	1.0259	2.5858e-16	3.5122e-15	152.976	73.6553	carbonic_anhydrase_13	ENSMUSG00000027555	protein_coding	chr3	+	14641727	14663002	2299	139	152	219	154	128	180	166	129	109	65	75	48	63	82	2.91975	3.30492	3.19637	2.79079	2.76736	3.85259	3.03039	2.92395	2.2895	1.47189	1.7265	1.14524	1.68461	1.79871
Car14	0.68418	2.52e-11	2.0604e-10	460.383	285.609	carbonic_anhydrase_14	ENSMUSG00000038526	protein_coding	chr3	-	95897768	95904691	1709	461	390	642	496	425	469	510	421	272	280	225	335	255	301	13.0265	11.4072	12.605	12.0916	12.3606	13.5036	12.5244	12.8369	7.68563	8.52938	6.96762	10.7522	9.17268	8.88201
Car5b	0.38513	3.0686e-05	0.00011452	303.461	231.299	carbonic_anhydrase_5b_mitochondrial	ENSMUSG00000031373	protein_coding	chrX	-	163976822	164027997	3436	257	265	437	339	282	356	315	266	267	237	231	190	169	285	3.61202	3.85522	4.26756	4.11048	4.07934	5.09819	3.84758	4.03411	3.75242	3.59085	3.55798	3.03316	3.02365	4.18291
Card14	1.2269	6.2244e-09	3.8676e-08	50.5476	20.5174	caspase_recruitment_domain_family_member_14	ENSMUSG00000013483	protein_coding	chr11	+	119307768	119345375	4206	58	41	60	63	41	52	40	59	22	15	14	27	12	31	0.66593	0.487272	0.478667	0.624047	0.484516	0.608349	0.399136	0.730974	0.252584	0.185662	0.176158	0.352119	0.175392	0.371688
Carf	0.39362	0.0022758	0.0060259	249.034	188.007	calcium_response_factor	ENSMUSG00000026017	protein_coding	chr1	+	60098247	60153953	5463	296	232	321	283	272	219	253	180	245	203	201	96	176	206	2.61656	2.12282	1.97163	2.15825	2.47475	1.97257	1.94366	1.71696	2.16565	1.93449	1.94719	0.963908	1.98052	1.90162
Carhsp1	1.3932	2.7905e-56	3.8508e-54	7054.88	2662.71	calcium_regulated_heat_stable_protein_1	ENSMUSG00000008393	protein_coding	chr16	-	8658587	8672153	2849	6913	6966	9283	7948	6131	5945	8435	6711	2686	2527	2511	2977	2299	2599	117.178	122.222	109.332	116.228	106.963	102.678	124.258	122.748	45.5267	46.1758	46.6443	57.3168	49.6072	46.0045
Carns1	0.74336	1.4103e-14	1.6487e-13	327.841	194.177	carnosine_synthase_1	ENSMUSG00000075289	protein_coding	chr19	-	4164324	4175479	3968	349	267	375	371	302	324	377	328	262	194	192	170	155	182	4.24741	3.36354	3.17111	3.89536	3.78294	4.01784	3.98749	4.30746	3.18847	2.54526	2.56079	2.35003	2.40136	2.31306
Cars	0.72623	3.4388e-11	2.7704e-10	965.798	579.895	cysteinyl-tRNA_synthetase	ENSMUSG00000010755	protein_coding	chr7	-	143557230	143600090	3222	1177	962	1389	1247	928	708	997	638	605	582	587	534	508	605	17.6409	14.9247	14.4653	16.1245	14.3158	10.8125	12.9867	10.3185	9.0674	9.40371	9.64177	9.09099	9.69251	9.46927
Casc1	0.35178	0.0018229	0.0049241	254.547	198.445	cancer_susceptibility_candidate_1	ENSMUSG00000043541	protein_coding	chr6	-	145174834	145210970	4308	244	189	357	300	275	212	279	255	262	200	202	121	200	198	2.73517	2.19302	2.78064	2.90129	3.17286	2.42147	2.71806	3.08449	2.93683	2.41688	2.48153	1.54065	2.85399	2.3178
Cask	0.51786	3.8017e-09	2.4238e-08	1147.71	798.209	calcium/calmodulin-dependent_serine_protein_kinase_(MAGUK_family)	ENSMUSG00000031012	protein_coding	chrX	-	13517080	13851367	8366	1050	1104	1589	1280	1109	1131	1285	961	875	938	849	490	682	932	6.06096	6.59641	6.3732	6.37438	6.58882	6.65218	6.44637	5.98584	5.0506	5.83696	5.37074	3.21273	5.01146	5.61804
Casp4	0.3771	0.0055533	0.013548	302.757	231.099	caspase_4_apoptosis-related_cysteine_peptidase	ENSMUSG00000033538	protein_coding	chr9	+	5308828	5336783	1901	233	270	329	298	300	431	342	271	313	223	256	150	195	247	5.91894	7.09967	5.80718	6.53101	7.84392	11.1561	7.55047	7.42859	7.95088	6.10695	7.12692	4.32817	6.30595	6.55242
Casp8ap2	0.29597	0.0024445	0.0064288	645.952	523.939	caspase_8_associated_protein_2	ENSMUSG00000028282	protein_coding	chr4	+	32615451	32653265	6799	628	625	878	670	585	646	733	575	657	510	593	306	432	646	4.46051	4.59506	4.33312	4.10559	4.27666	4.67527	4.52469	4.40699	4.66631	3.90505	4.61587	2.46872	3.90604	4.79153
Casq1	0.61351	0.0058086	0.014117	41.1046	26.2915	calsequestrin_1	ENSMUSG00000007122	protein_coding	chr1	-	172209894	172219868	1847	48	37	49	51	37	41	33	41	11	21	25	36	21	38	1.255	1.00136	0.890186	1.1504	0.9957	1.09228	0.749855	1.15674	0.287593	0.591908	0.716337	1.06913	0.698957	1.03754
Cast	0.73729	2.0378e-14	2.3529e-13	3353.12	1999.04	calpastatin	ENSMUSG00000021585	protein_coding	chr13	-	74694286	74807921	2894	2936	3185	4324	3536	3080	3392	4000	3206	2320	2157	2217	1172	1690	2410	48.9923	55.0133	50.1347	50.9049	52.8988	57.6735	58.0085	57.7277	38.7117	38.8019	40.5426	22.2139	35.8993	41.9957
Catsper2	0.50637	0.0050088	0.012351	57.9726	40.1736	cation_channel_sperm_associated_2	ENSMUSG00000033486	protein_coding	chr2	-	121392631	121413792	2293	61	33	86	79	42	52	79	55	48	46	41	19	37	50	1.28468	0.719394	1.25848	1.43539	0.910414	1.11588	1.44595	1.24991	1.01086	1.04437	0.946289	0.454512	0.991964	1.09965
Cbfa2t2	0.44312	2.6342e-10	1.9256e-09	887.465	651.057	core-binding_factor_runt_domain_alpha_subunit_2_translocated_to_2_(human)	ENSMUSG00000038533	protein_coding	chr2	+	154436481	154539356	6080	920	802	1336	967	778	774	1017	795	849	655	630	499	533	719	7.30726	6.59367	7.37317	6.62627	6.36019	6.26407	7.02017	6.8137	6.74306	5.6084	5.48379	4.50186	5.38917	5.96365
Cblb	1.2514	1.7803e-68	3.7424e-66	2837.79	1184.55	Casitas_B-lineage_lymphoma_b	ENSMUSG00000022637	protein_coding	chr16	+	52031549	52208047	6323	2630	2488	3418	3102	2831	2804	3331	2741	1496	1267	1148	894	971	1289	20.0864	19.6691	18.1385	20.4392	22.2541	21.821	22.1096	22.5894	11.4251	10.4317	9.60866	7.7555	9.44048	10.2806
Cbr3	1.6409	7.115e-26	2.103e-24	1178.49	365.339	carbonyl_reductase_3	ENSMUSG00000022947	protein_coding	chr16	+	93683215	93690990	1170	1129	729	1836	1413	1107	1596	1095	935	438	300	322	488	274	316	46.5992	31.1457	52.6548	50.3155	47.0279	67.1222	39.2788	41.6433	18.0776	13.3486	14.5651	22.8786	14.3967	13.6203
Cbwd1	0.35633	0.0036957	0.0093727	199.262	154.397	COBW_domain_containing_1	ENSMUSG00000024878	protein_coding	chr19	-	24919916	24961616	1944	177	206	300	200	172	213	210	175	178	177	170	80	127	195	4.39691	5.29697	5.17817	4.28627	4.3977	5.39141	4.5337	4.69095	4.42157	4.74	4.62804	2.2573	4.01611	5.05854
Ccar1	0.56808	2.0493e-10	1.5138e-09	2011.49	1351.22	cell_division_cycle_and_apoptosis_regulator_1	ENSMUSG00000020074	protein_coding	chr10	-	62743928	62792368	4478	1872	1826	2678	2223	1900	1928	2486	1748	1490	1385	1352	835	1301	1684	20.1879	20.3832	20.0668	20.6824	21.0894	21.1857	23.2995	20.3412	16.0678	16.1015	15.9785	10.2282	17.8604	18.9646
Ccdc104	0.34337	0.00037982	0.001176	856.356	672.563	cilia_and_flagella_associated_protein_36	ENSMUSG00000020462	protein_coding	chr11	-	29221532	29247409	1664	787	825	1140	954	885	845	941	701	754	788	739	391	616	724	22.8398	24.7832	22.9881	23.8859	26.4353	24.9875	23.7338	21.9525	21.8812	24.6533	23.5036	12.889	22.7576	21.9418
Ccdc11	1.1149	3.5509e-15	4.3669e-14	279.644	126.211	cilia_and_flagella_associated_protein_53	ENSMUSG00000035394	protein_coding	chr18	+	74283090	74359986	2086	278	217	439	322	307	285	320	174	187	130	153	79	78	136	6.43577	5.19998	7.06158	6.43113	7.31506	6.72279	6.43822	4.34665	4.32893	3.24437	3.88169	2.07734	2.29868	3.28784
Ccdc115	0.35549	1.088e-06	5.0492e-06	555.821	433.044	coiled-coil_domain_containing_115	ENSMUSG00000042111	protein_coding	chr1	-	34436670	34439672	1903	479	547	775	610	544	543	612	491	496	444	498	312	367	461	12.1553	14.3683	13.6651	13.3548	14.2087	14.0404	13.4972	13.445	12.5862	12.1463	13.8495	8.99314	11.8557	12.2166
Ccdc116	1.2797	1.3292e-05	5.2803e-05	21.5726	7.9672	coiled-coil_domain_containing_116	ENSMUSG00000022768	protein_coding	chr16	-	17139064	17147229	4210	23	23	23	12	17	22	29	26	12	3	6	11	10	4	0.263825	0.273088	0.183315	0.118753	0.200706	0.257134	0.289099	0.321818	0.137642	0.0370972	0.0754246	0.14332	0.146021	0.0479142
Ccdc120	1.2254	2.794e-28	9.639e-27	1292.31	546.103	coiled-coil_domain_containing_120	ENSMUSG00000031150	protein_coding	chrX	-	7731714	7750905	3658	1109	1336	1856	1506	1231	944	1587	1173	614	554	446	627	416	556	14.6406	18.2566	17.0249	17.1525	16.7266	12.6983	18.208	16.7099	8.10546	7.88438	6.45261	9.40198	6.99114	7.6651
Ccdc149	0.42395	4.8164e-05	0.00017429	255.867	189.764	coiled-coil_domain_containing_149	ENSMUSG00000045790	protein_coding	chr5	-	52374651	52471543	3317	227	250	345	284	225	287	237	253	177	234	185	144	170	213	3.30484	3.76748	3.49	3.56713	3.37156	4.25751	2.9987	3.97461	2.5768	3.67259	2.95169	2.38129	3.15066	3.23833
Ccdc152	0.93957	3.231e-10	2.3287e-09	224.663	114.665	coiled-coil_domain_containing_152	ENSMUSG00000091119	protein_coding	chr15	-	3280627	3303526	798	184	222	272	248	214	282	224	198	162	136	104	54	123	107	11.1349	13.9061	11.4371	12.9478	13.3292	17.3886	11.7808	12.9295	9.80314	8.87233	6.89723	3.71181	9.47546	6.76188
Ccdc169	1.4385	0.00023	0.00073883	8.33398	2.16314	coiled-coil_domain_containing_169	ENSMUSG00000048655	protein_coding	chr3	+	55137339	55172935	2889	7	9	5	9	7	13	10	7	3	0	5	1	2	2	0.117009	0.155723	0.058073	0.12979	0.120433	0.221419	0.145272	0.126261	0.0501449	0	0.0915939	0.0189866	0.0425579	0.0349115
Ccdc174	0.2347	0.0043054	0.010769	507.294	429.839	coiled-coil_domain_containing_174	ENSMUSG00000034083	protein_coding	chr6	+	91878053	91899843	4415	502	454	684	607	451	467	553	482	487	469	475	275	375	483	5.4909	5.14022	5.19849	5.72801	5.07738	5.20481	5.25684	5.689	5.32661	5.53024	5.69386	3.41663	5.22154	5.517
Ccdc184	0.97168	3.7856e-10	2.717e-09	206.504	103.286	coiled-coil_domain_containing_184	ENSMUSG00000029875	protein_coding	chr15	+	98167806	98170134	2329	211	236	254	232	195	115	269	191	120	87	112	123	72	94	4.37505	5.06523	3.65945	4.15016	4.16159	2.42967	4.84745	4.2735	2.48808	1.94469	2.54503	2.89688	1.90047	2.03538
Ccdc25	0.6419	5.7383e-10	4.0234e-09	669.205	425.667	coiled-coil_domain_containing_25	ENSMUSG00000022035	protein_coding	chr14	+	65837302	65866604	2227	573	634	808	711	675	739	744	613	471	459	485	248	384	494	12.4252	14.2307	12.1743	13.3013	15.0653	16.3284	14.0211	14.3437	10.213	10.7299	11.5257	6.10839	10.6001	11.1865
Ccdc36	1.5279	0.00045913	0.0013982	5.48256	1.00267	coiled-coil_domain_containing_36	ENSMUSG00000047220	protein_coding	chr9	-	108403642	108428484	2859	6	4	10	8	5	9	1	3	0	1	2	0	1	2	0.101346	0.0699363	0.117365	0.116579	0.086926	0.154899	0.0146797	0.0546798	0	0.0182091	0.037022	0	0.0215023	0.0352779
Ccdc55	0.69552	2.8186e-10	2.0511e-09	705.255	431.87	coiled-coil_domain_containing_55	ENSMUSG00000037958	protein_coding	chr11	-	77044292	77078435	3114	680	668	941	823	668	645	811	604	542	499	468	220	413	442	10.5453	10.723	10.1396	11.011	10.6623	10.192	10.9303	10.1074	8.40492	8.34226	7.95374	3.87525	8.15323	7.15798
Ccdc57	0.46913	4.4449e-05	0.0001617	248.562	178.707	coiled-coil_domain_containing_57	ENSMUSG00000048445	protein_coding	chr11	-	120826529	120932872	3403	252	229	345	262	236	315	207	204	187	198	175	184	139	170	3.57609	3.3638	3.4018	3.20764	3.44702	4.55478	2.55293	3.12383	2.65358	3.02904	2.72157	2.96586	2.51102	2.51926
Ccdc59	0.54341	1.2308e-08	7.4044e-08	993.627	678.223	coiled-coil_domain_containing_59	ENSMUSG00000019897	protein_coding	chr10	+	105841067	105847833	4314	965	885	1275	1169	961	992	1065	891	853	739	730	386	638	707	10.8023	10.2546	9.91703	11.2896	11.0723	11.3149	10.3609	10.7626	9.54821	8.91797	8.95544	4.90798	9.09157	8.26468
Ccdc6	0.68368	2.7409e-28	9.4702e-27	1875.37	1165	coiled-coil_domain_containing_6	ENSMUSG00000048701	protein_coding	chr10	+	70097121	70193200	5511	1733	1806	2697	2083	1705	1632	2308	1629	1302	1157	1137	975	970	1374	15.1858	16.3811	16.4211	15.7473	15.3776	14.5716	17.5766	15.4032	11.4086	10.9296	10.9188	9.70442	10.8203	12.5731
Ccdc64b	0.76884	4.4001e-11	3.4911e-10	225.556	131.753	coiled-coil_domain_containing_64B	ENSMUSG00000043782	protein_coding	chr17	+	23660523	23668610	1913	221	219	288	264	201	180	285	208	132	128	145	143	122	100	5.57889	5.7225	5.0516	5.74956	5.22246	4.62995	6.25259	5.66589	3.33205	3.48335	4.01141	4.10031	3.92051	2.63616
Ccdc71l	0.19141	0.013371	0.029663	678.95	593.464	coiled-coil_domain_containing_71_like	ENSMUSG00000090946	protein_coding	chr12	+	32378704	32382943	4240	598	601	961	814	623	742	645	639	654	604	650	457	480	686	6.81092	7.08541	7.60517	7.99842	7.30325	8.61107	6.38446	7.85334	7.44843	7.41605	8.11319	5.91215	6.95943	8.15915
Ccdc73	0.99657	9.927e-12	8.5192e-11	107.139	52.5774	coiled-coil_domain_containing_73	ENSMUSG00000045106	protein_coding	chr2	+	104867805	105017904	3944	106	87	188	129	108	93	117	75	61	65	58	30	38	64	1.29789	1.10265	1.59946	1.3627	1.36107	1.16029	1.24503	0.990932	0.746871	0.857982	0.778279	0.417234	0.592304	0.818332
Ccdc82	0.39659	0.0001906	0.00062213	722.34	545.914	coiled-coil_domain_containing_82	ENSMUSG00000079084	protein_coding	chr9	+	13246982	13289409	1695	710	716	948	821	694	615	833	634	636	625	605	295	463	648	20.2283	21.1154	18.7668	20.1799	20.3509	17.8535	20.6255	19.4912	18.1193	19.1961	18.8899	9.54658	16.7923	19.2793
Ccdc86	0.66186	9.8291e-09	5.9805e-08	400.106	251.575	coiled-coil_domain_containing_86	ENSMUSG00000024732	protein_coding	chr19	-	10941481	10949266	3745	387	399	528	466	336	365	458	370	280	232	234	319	199	207	4.99033	5.32571	4.73079	5.18418	4.45945	4.79579	5.13267	5.14837	3.61043	3.22506	3.3068	4.67234	3.26663	2.78744
Ccdc9	0.41107	6.3329e-07	3.0535e-06	2456.55	1843.75	coiled-coil_domain_containing_9	ENSMUSG00000041375	protein_coding	chr7	-	16274042	16286795	2773	2416	2249	3200	2653	2279	2199	2862	2418	1936	1847	1791	2042	1472	1743	42.0743	40.5412	38.7214	39.8596	40.8497	39.0206	43.3162	45.4387	33.7139	34.6752	34.1814	40.3926	32.6329	31.6982
Ccdc94	0.23062	0.019485	0.04143	215.629	183.481	coiled-coil_domain_containing_94	ENSMUSG00000003208	protein_coding	chr17	+	55959187	55967949	1311	213	208	261	214	217	228	233	195	201	167	159	193	166	192	7.84598	7.9308	6.6802	6.80075	8.22718	8.55758	7.45905	7.75089	7.40366	6.63155	6.41857	8.07514	7.78401	7.38559
Ccin	1.648	0.00027082	0.00086111	5.71578	0.658209	calicin	ENSMUSG00000070999	protein_coding	chr4	+	43983483	43985423	1941	9	6	11	0	6	2	10	4	0	1	3	0	0	0	0.223917	0.154519	0.19016	0	0.153645	0.0507018	0.216224	0.107388	0	0.0268211	0.0817975	0	0	0
Ccl11	1.1751	3.7286e-11	2.9899e-10	133.219	57.0434	chemokine_(C-C_motif)_ligand_11	ENSMUSG00000020676	protein_coding	chr11	+	82057823	82062955	1082	97	110	160	155	103	223	139	110	67	51	54	37	64	65	4.32927	5.08185	4.96186	5.9683	4.73155	10.1414	5.3916	5.29767	2.9902	2.45383	2.64126	1.87573	3.63623	3.02951
Ccl12	1.9022	1.5679e-11	1.3169e-10	58.7722	13.4224	chemokine_(C-C_motif)_ligand_12	ENSMUSG00000035352	protein_coding	chr11	+	82101845	82103400	537	22	49	58	50	39	105	76	78	15	10	9	9	18	18	1.97842	4.56119	3.62414	3.8792	3.60981	9.6213	5.93977	7.56902	1.34887	0.969454	0.886977	0.919314	2.06061	1.69038
Ccl17	1.1439	4.2427e-16	5.6737e-15	195.14	86.8755	chemokine_(C-C_motif)_ligand_17	ENSMUSG00000031780	protein_coding	chr8	+	94810453	94812035	513	196	182	306	258	178	157	213	145	68	73	103	92	59	117	18.4505	17.7342	20.015	20.9531	17.2463	15.0592	17.4258	14.7289	6.40095	7.4081	10.6259	9.83707	7.07022	11.5015
Ccl2	2.6731	9.487e-27	2.9638e-25	132.033	17.6819	chemokine_(C-C_motif)_ligand_2	ENSMUSG00000035385	protein_coding	chr11	+	82035571	82037453	1096	65	146	100	125	117	147	180	182	14	19	17	28	12	12	2.864	6.65885	3.06155	4.75166	5.30602	6.59972	6.89274	8.65327	0.616837	0.902495	0.820885	1.40134	0.673083	0.55215
Ccl3	0.91793	0.00049734	0.0015038	42.8786	21.2722	chemokine_(C-C_motif)_ligand_3	ENSMUSG00000000982	protein_coding	chr11	-	83647844	83649355	766	24	56	73	63	22	21	65	39	35	19	21	8	24	21	1.51305	3.6544	3.19776	3.42655	1.42754	1.34899	3.56135	2.65311	2.20644	1.2913	1.45089	0.572871	1.92611	1.38254
Ccl4	2.2014	1.5318e-30	6.0341e-29	103.545	20.9488	chemokine_(C-C_motif)_ligand_4	ENSMUSG00000018930	protein_coding	chr11	+	83662584	83664683	660	84	132	114	104	87	88	120	115	17	17	28	25	13	23	6.14618	9.99739	5.79579	6.56501	6.55193	6.56081	7.63075	9.07974	1.24382	1.34093	2.24522	2.07774	1.21087	1.7574
Ccl5	0.87127	2.6783e-07	1.3517e-06	650.049	347.789	chemokine_(C-C_motif)_ligand_5	ENSMUSG00000035042	protein_coding	chr11	-	83525778	83530518	668	468	799	730	714	552	479	1021	592	396	315	361	461	217	291	33.8329	59.7898	36.6689	44.5315	41.073	35.284	64.1474	46.1811	28.6267	24.5491	28.6006	37.8547	19.9702	21.9686
Ccl7	3.0917	1.4693e-39	9.4696e-38	128.883	12.8927	chemokine_(C-C_motif)_ligand_7	ENSMUSG00000035373	protein_coding	chr11	+	82045712	82047525	801	77	107	136	105	130	183	159	151	14	5	10	15	15	16	4.64225	6.67741	5.69715	5.46138	8.06686	11.2418	8.33095	9.82345	0.844012	0.324967	0.660711	1.0272	1.15122	1.00734
Ccl9	0.40248	0.0014248	0.0039275	558.603	420.318	chemokine_(C-C_motif)_ligand_9	ENSMUSG00000019122	protein_coding	chr11	-	83572919	83578636	3006	483	595	999	661	450	461	642	418	601	455	491	310	315	344	7.7594	9.89429	11.1514	9.16133	7.44076	7.54625	8.96347	7.24614	9.65469	7.87996	8.64443	5.65676	6.44199	5.77107
Ccnc	0.3095	0.007237	0.017207	641.614	515.504	cyclin_C	ENSMUSG00000028252	protein_coding	chr4	+	21727701	21759922	3484	615	575	846	739	599	704	742	495	612	597	585	265	486	537	8.52447	8.24986	8.14786	8.83715	8.5456	9.94291	8.93832	7.40366	8.48255	8.92068	8.88632	4.17218	8.57544	7.77289
Ccne2	0.88591	2.7283e-09	1.767e-08	125.073	66.3258	cyclin_E2	ENSMUSG00000028212	protein_coding	chr4	+	11191351	11204779	3006	158	141	143	144	81	104	150	108	79	57	67	49	59	84	2.53827	2.3447	1.59624	1.99581	1.33934	1.70241	2.09427	1.87221	1.26909	0.98716	1.17959	0.894134	1.20659	1.40921
Ccnk	0.34755	1.8167e-07	9.3807e-07	804.395	631.662	cyclin_K	ENSMUSG00000021258	protein_coding	chr12	+	108179738	108203359	2627	769	776	1108	909	746	726	876	747	668	625	683	625	487	642	14.1363	14.7658	14.1524	14.4162	14.1147	13.5986	13.995	14.8177	12.2792	12.3857	13.7596	13.0501	11.3964	12.3243
Ccnl1	0.9288	1.9194e-19	3.4102e-18	4411.59	2297.65	cyclin_L1	ENSMUSG00000027829	protein_coding	chr3	-	65946151	65958249	4134	4465	4802	5745	5187	4092	3609	4945	3616	2733	2567	2597	1337	1984	2527	52.158	58.0642	46.6306	52.2747	49.1993	42.9571	50.2026	45.5803	31.9244	32.3264	33.2465	17.7401	29.5032	30.8263
Ccnl2	0.29876	2.0671e-07	1.0596e-06	5014.62	4072.25	cyclin_L2	ENSMUSG00000029068	protein_coding	chr4	+	155812489	155824543	4220	4543	4678	6723	5552	4718	5005	5731	4523	4482	4304	4253	2997	3489	4695	51.9877	55.4121	53.4567	54.8129	55.5699	58.3594	56.9965	55.8513	51.2876	53.0959	53.3368	38.9556	50.8261	56.1061
Ccnt1	0.24381	0.010173	0.023312	1442.06	1214.68	cyclin_T1	ENSMUSG00000011960	protein_coding	chr15	-	98538689	98570923	7397	1258	1362	1749	1583	1425	1520	1659	1308	1362	1389	1473	771	992	1266	8.21287	9.20403	7.93388	8.91602	9.57532	10.1113	9.41284	9.2145	8.89149	9.77571	10.5388	5.71734	8.24431	8.63107
Ccnt2	0.22369	0.011287	0.025517	2716.44	2322.13	cyclin_T2	ENSMUSG00000026349	protein_coding	chr1	+	127774164	127808061	7640	2620	2277	3835	2985	2639	2741	3081	2363	2781	2524	2439	1390	1988	2776	16.5607	14.8979	16.8432	16.2778	17.1688	17.6537	16.925	16.1172	17.5776	17.1988	16.8952	9.97969	15.9964	18.3237
Ccny	1.0584	5.392e-43	4.1678e-41	4241.5	2025.34	cyclin_Y	ENSMUSG00000024286	protein_coding	chr18	-	9314044	9450150	4017	4082	4076	6192	4667	3880	3896	4634	3784	2321	2226	2228	1281	1772	2257	49.0729	50.7211	51.7226	48.4041	48.0091	47.7239	48.4155	49.0873	27.9014	28.8486	29.3533	17.4921	27.1181	28.3346
Ccnyl1	0.6657	3.8287e-14	4.2845e-13	718.992	450.625	cyclin_Y-like_1	ENSMUSG00000070871	protein_coding	chr1	+	64690455	64725644	3281	653	776	879	806	654	634	859	659	485	520	485	315	381	496	9.61119	11.8226	8.98947	10.2347	9.90753	9.50828	10.988	10.4664	7.1382	8.25085	7.82311	5.26623	7.13866	7.62363
Ccr1	0.72154	0.00013431	0.00044896	263.727	155.932	chemokine_(C-C_motif)_receptor_1	ENSMUSG00000025804	protein_coding	chr9	-	123962126	123968692	2831	221	333	382	330	143	197	313	273	224	220	184	94	77	146	3.76984	5.87978	4.52767	4.85646	2.51067	3.42409	4.64018	5.02507	3.82086	4.04561	3.43971	1.82131	1.67205	2.60076
Ccrn4l	2.1066	6.6234e-57	9.3112e-55	1086.68	244.359	CCR4_carbon_catabolite_repression_4-like_(S._cerevisiae)	ENSMUSG00000023087	protein_coding	chr3	+	51224447	51251644	9797	793	1390	1093	1054	1066	1172	1261	1001	237	257	290	213	196	252	3.90886	7.09216	3.74351	4.48222	5.40827	5.88645	5.40197	5.32427	1.16818	1.36566	1.56657	1.19256	1.22988	1.29716
Ccsap	0.92014	5.7659e-10	4.0402e-09	95.1708	49.1818	centriole_cilia_and_spindle_associated_protein	ENSMUSG00000031971	protein_coding	chr8	-	123840831	123860209	2673	95	77	133	95	81	112	107	88	55	44	53	24	50	68	1.71631	1.43995	1.66957	1.48071	1.50619	2.06176	1.68002	1.71555	0.993612	0.85695	1.04935	0.492502	1.14992	1.28291
Ccser1	0.98412	1.5168e-29	5.6578e-28	375.726	188.078	coiled-coil_serine_rich_1	ENSMUSG00000039578	protein_coding	chr6	+	61180324	62382865	5657	367	309	534	452	347	355	413	345	234	190	195	125	152	230	3.13293	2.73042	3.16743	3.32888	3.04886	3.08789	3.06404	3.17799	1.99748	1.74851	1.82428	1.21205	1.65179	2.05035
Cct2	0.37913	2.9549e-16	3.9967e-15	3131.93	2407.03	chaperonin_containing_Tcp1_subunit_2_(beta)	ENSMUSG00000034024	protein_coding	chr10	-	117050998	117063814	1962	2938	3039	4233	3345	3001	2958	3485	2876	2587	2402	2378	2177	2168	2492	72.3141	77.4263	72.3937	71.0302	76.0258	74.1853	74.5476	76.3852	63.6723	63.7346	64.1441	60.8632	67.9295	64.0524
Cct3	0.42672	2.4267e-16	3.3021e-15	2091.07	1554.08	chaperonin_containing_Tcp1_subunit_3_(gamma)	ENSMUSG00000001416	protein_coding	chr3	+	88297116	88321767	3335	1944	2081	2824	2350	1914	2018	2374	1800	1699	1581	1629	1230	1436	1626	28.1495	31.1913	28.4132	29.3574	28.5259	29.7745	29.8755	28.1252	24.6009	24.6796	25.8505	20.2304	26.4702	24.5873
Cct6a	0.65483	3.6123e-18	5.7099e-17	2084.44	1319.11	chaperonin_containing_Tcp1_subunit_6a_(zeta)	ENSMUSG00000029447	protein_coding	chr5	+	129787439	129845820	1599	2046	1984	2738	2372	1965	2067	2224	1819	1593	1345	1330	856	1274	1456	61.7913	62.0226	57.4561	61.8034	61.0813	63.6079	58.3736	59.2794	48.1083	43.79	44.0197	29.3644	48.98	45.9198
Cct6b	1.086	0.00027042	0.0008601	14.6518	6.20389	chaperonin_containing_Tcp1_subunit_6b_(zeta)	ENSMUSG00000020698	protein_coding	chr11	-	82719250	82764321	1871	14	14	25	9	17	15	17	11	9	9	4	5	5	5	0.361347	0.374034	0.448351	0.200408	0.451616	0.39449	0.381334	0.306364	0.232285	0.250421	0.113144	0.146586	0.164284	0.134767
Cct8	0.37172	7.4169e-06	3.0555e-05	2408.59	1857.08	chaperonin_containing_Tcp1_subunit_8_(theta)	ENSMUSG00000025613	protein_coding	chr16	-	87483326	87495873	2394	2270	2345	3339	2724	2235	2305	2757	1998	2102	2021	1997	1144	1757	2039	45.7901	48.9638	46.7998	47.4055	46.4031	47.3768	48.3329	43.4901	42.3996	43.9485	44.1467	26.2118	45.1176	42.9516
Ccz1	0.58456	1.3138e-17	1.9856e-16	1248.59	829.655	CCZ1_vacuolar_protein_trafficking_and_biogenesis_associated	ENSMUSG00000029617	protein_coding	chr5	-	143987916	144014853	1762	1172	1115	1747	1450	1182	1196	1399	1099	1043	902	876	576	668	894	32.1212	31.6319	33.2689	34.2853	33.3431	33.3998	33.3228	32.5021	28.5845	26.6503	26.3113	17.9313	23.3061	25.5869
Cd14	0.53914	6.8976e-08	3.7666e-07	804.185	550.644	CD14_antigen	ENSMUSG00000051439	protein_coding	chr18	-	36725074	36726736	1572	680	861	1039	878	689	966	801	705	683	532	553	551	397	549	20.8894	27.3783	22.1776	23.2695	21.7852	30.2373	21.385	23.3699	20.9808	17.6182	18.6173	19.2262	15.5252	17.6119
Cd163	0.52155	3.5004e-06	1.5049e-05	351.895	243.516	CD163_antigen	ENSMUSG00000008845	protein_coding	chr6	+	124304651	124330527	4492	313	282	528	446	292	435	347	291	295	266	223	168	198	306	3.36492	3.13809	3.94408	4.13658	3.231	4.76506	3.24205	3.37577	3.17128	3.08279	2.6273	2.05147	2.70971	3.43533
Cd164	0.3514	2.2397e-05	8.5459e-05	6572.52	5140.73	CD164_antigen	ENSMUSG00000019818	protein_coding	chr10	+	41519414	41531048	2922	6467	6238	9336	7443	5637	6176	7529	5751	6176	5622	5570	3147	4597	5588	106.879	106.714	107.209	106.124	95.8874	104.003	108.14	102.561	102.066	100.164	100.883	59.0761	96.7147	96.4412
Cd164l2	2.7517	3.894e-24	9.8635e-23	110.91	13.5231	CD164_sialomucin-like_2	ENSMUSG00000028865	protein_coding	chr4	+	133212131	133224555	986	79	138	92	137	71	70	180	137	4	17	10	11	23	12	3.86919	6.99614	3.13085	5.78881	3.57911	3.49333	7.66171	7.24041	0.195901	0.897581	0.536744	0.611943	1.434	0.613749
Cd207	0.91399	7.5139e-06	3.0926e-05	37.9513	19.2226	CD207_antigen	ENSMUSG00000034783	protein_coding	chr6	-	83671207	83677857	1530	27	37	46	35	45	44	38	38	23	20	23	9	19	21	0.852202	1.20883	1.00883	0.953065	1.46189	1.41508	1.04237	1.29423	0.725921	0.680519	0.795574	0.322661	0.763414	0.692173
Cd24a	0.32655	0.0013204	0.0036625	6278.37	4992.26	CD24a_antigen	ENSMUSG00000047139	protein_coding	chr10	+	43579169	43584262	1813	6293	4853	9941	7457	5854	6597	6765	4789	6445	4961	5477	2981	4441	5579	167.622	133.804	183.986	171.361	160.49	179.047	156.603	137.647	171.664	142.453	159.878	90.1902	150.585	155.183
Cd274	0.56847	0.0015653	0.0042806	731.189	484.714	CD274_antigen	ENSMUSG00000016496	protein_coding	chr19	+	29367455	29388095	3622	469	565	844	624	772	1291	820	598	731	449	455	297	418	564	6.25309	7.79752	7.8189	7.17765	10.5941	17.5387	9.50157	8.60344	9.7459	6.45356	6.64825	4.49783	7.09457	7.85267
Cd28	1.4	1.4737e-16	2.0462e-15	258.278	93.9979	CD28_antigen	ENSMUSG00000026012	protein_coding	chr1	+	60716800	60773359	4347	249	291	284	304	203	155	363	274	140	100	97	49	68	115	2.76618	3.34626	2.1922	2.9136	2.32113	1.75453	3.50467	3.28458	1.55522	1.1976	1.18094	0.618304	0.961651	1.33412
Cd300lf	0.9254	8.3348e-13	8.0461e-12	853.382	443.183	CD300_antigen_like_family_member_F	ENSMUSG00000047798	protein_coding	chr11	-	115116214	115133992	3929	804	1009	1266	1032	562	840	871	711	605	542	482	356	309	354	9.88198	12.8371	10.8119	10.9432	7.10965	10.52	9.30393	9.4299	7.43578	7.18156	6.49246	4.97008	4.83476	4.54368
Cd300lg	0.47496	9.4649e-05	0.00032523	513.888	367.925	CD300_antigen_like_family_member_G	ENSMUSG00000017309	protein_coding	chr11	+	102041509	102055620	2737	544	369	774	475	460	670	476	488	410	331	340	390	345	342	9.5983	6.7392	9.48894	7.23044	8.35366	12.0453	7.29898	9.29104	7.23372	6.29586	6.57428	7.81601	7.74894	6.30141
Cd302	0.19648	0.017271	0.037243	730.242	636.034	CD302_antigen	ENSMUSG00000060703	protein_coding	chr2	-	60251993	60284488	1354	690	753	1023	846	587	728	754	666	723	704	714	433	564	647	24.6094	27.7992	25.3518	26.0314	21.5483	26.4565	23.3713	25.6316	25.7853	27.068	27.9077	17.5414	25.607	24.0975
Cd33	1.0916	5.7614e-13	5.6664e-12	556.127	255.16	CD33_antigen	ENSMUSG00000004609	protein_coding	chr7	-	43527456	43533171	2571	633	607	803	730	348	368	543	585	330	345	240	171	212	226	11.8897	11.8017	10.4801	11.8295	6.72777	7.04311	8.86396	11.857	6.19819	6.98584	4.9403	3.64829	5.06911	4.43295
Cd3d	0.49011	6.9649e-05	0.00024517	137.093	97.2677	CD3_antigen_delta_polypeptide	ENSMUSG00000032094	protein_coding	chr9	+	44981793	44987052	1323	136	132	176	152	130	102	185	122	108	72	103	90	99	100	4.9642	4.98736	4.4638	4.78663	4.88402	3.79367	5.8687	4.80529	3.942	2.83318	4.12023	3.73145	4.60017	3.81177
Cd44	0.30875	0.00055866	0.0016726	3376.6	2720.17	CD44_antigen	ENSMUSG00000005087	protein_coding	chr2	-	102811141	102901665	5614	3067	3663	4536	4078	2534	2856	4170	3096	3164	2908	2994	1998	2342	2774	26.3822	32.6153	27.1114	30.2636	22.4351	25.0325	31.1741	28.7374	27.2155	26.9664	28.2243	19.5217	25.6456	24.9184
Cd47	0.26217	2.5208e-05	9.5183e-05	7842.74	6532.93	CD47_antigen_(Rh-related_antigen_integrin-associated_signal_transducer)	ENSMUSG00000055447	protein_coding	chr16	+	49855618	49915010	5277	7542	7497	10743	9173	7472	6993	8354	7140	7963	6864	6625	4603	5765	7106	69.0191	71.0161	68.3109	72.4219	70.3791	65.2072	66.4412	70.5067	72.869	67.7161	66.442	47.8464	67.1599	67.9086
Cd6	0.50595	0.0021053	0.0056114	147.442	102.778	CD6_antigen	ENSMUSG00000024670	protein_coding	chr19	-	10789341	10830058	3032	181	148	184	190	108	82	185	143	123	90	88	127	76	100	2.88283	2.44	2.03629	2.61078	1.77047	1.33077	2.56078	2.45769	1.95897	1.54531	1.53602	2.29758	1.54093	1.66325
Cd69	0.74169	7.8681e-06	3.2319e-05	230.947	135.404	CD69_antigen	ENSMUSG00000030156	protein_coding	chr6	-	129267324	129275369	1621	234	243	209	294	192	171	235	295	139	101	160	86	143	174	6.97113	7.49342	4.32628	7.55632	5.88724	5.19077	6.08436	9.48328	4.1408	3.24369	5.22373	2.91012	5.42314	5.41319
Cd86	0.41955	0.00070943	0.0020843	156.421	115.773	CD86_antigen	ENSMUSG00000022901	protein_coding	chr16	-	36603869	36666081	2539	146	177	161	173	150	147	160	159	135	115	108	78	120	131	2.7769	3.48471	2.12772	2.83876	2.93645	2.84888	2.64477	3.26328	2.56758	2.35796	2.25115	1.68511	2.90547	2.60193
Cd9	0.45104	7.3912e-28	2.4888e-26	6456.13	4720.47	CD9_antigen	ENSMUSG00000030342	protein_coding	chr6	-	125460266	125494791	1228	5969	6008	9167	7674	6030	5993	7153	5623	5222	4796	4934	3934	4184	4875	234.733	244.562	250.484	260.357	244.069	240.14	244.467	238.61	205.348	203.321	212.64	175.724	209.455	200.199
Cd93	0.72899	8.7431e-21	1.7027e-19	23213.6	13953.8	CD93_antigen	ENSMUSG00000027435	protein_coding	chr2	-	148436640	148443563	6677	23064	21136	38133	25624	22139	19216	25803	19160	15915	16497	13806	10900	10557	15468	166.811	158.233	191.633	159.886	164.805	141.612	162.188	149.532	115.101	128.625	109.429	89.5448	97.198	116.826
Cdc42	0.26872	2.4053e-05	9.1142e-05	9259.84	7678.93	cell_division_cycle_42	ENSMUSG00000006699	protein_coding	chr4	-	137319696	137357720	2108	9087	9377	13113	10556	8602	8014	10256	7813	8880	7980	7780	5538	7134	8306	208.171	222.357	208.729	208.629	202.826	187.067	204.191	193.138	203.421	197.076	195.323	144.105	208.047	198.705
Cdc42bpa	0.49215	5.0236e-10	3.5533e-09	4531.64	3212.68	CDC42_binding_protein_kinase_alpha	ENSMUSG00000026490	protein_coding	chr1	+	179960472	180165603	9161	4144	3997	6524	4901	4421	4552	4921	4118	3660	3664	3460	2079	2610	3726	21.8447	21.8096	23.8959	22.2889	23.9868	24.45	22.5445	23.4241	19.2926	20.8216	19.9884	12.4482	17.5144	20.511
Cdc42bpb	0.57382	1.0281e-11	8.8066e-11	6105.31	4088.45	CDC42_binding_protein_kinase_beta	ENSMUSG00000021279	protein_coding	chr12	-	111292972	111377718	6718	5771	5839	8667	6791	5183	5423	6830	6094	4106	4124	3904	4499	3119	4294	41.4841	43.4465	43.2893	42.1153	38.3473	39.7209	42.6688	47.2696	29.5143	31.958	30.7549	36.7343	28.5413	32.2336
Cdc42ep4	0.41504	0.0028196	0.0073225	4858.3	3619.44	CDC42_effector_protein_(Rho_GTPase_binding)_4	ENSMUSG00000041598	protein_coding	chr11	-	113726850	113751881	3405	4485	4577	7329	5125	4385	4624	5475	4396	3522	3254	2873	5348	2596	3441	63.6086	67.1924	72.2236	62.708	64.0098	66.822	67.4834	67.276	49.9488	49.751	44.6542	86.1529	46.869	50.9629
Cdc42se1	0.31467	0.0011744	0.0032933	3184.71	2555.05	CDC42_small_effector_1	ENSMUSG00000046722	protein_coding	chr3	+	95228732	95236409	2805	2946	2963	4270	3533	2844	2875	3826	3095	2704	2277	2471	3046	2113	2345	50.7189	52.8026	51.0795	52.4755	50.3954	50.4341	57.2456	57.4973	46.5508	42.2602	46.6213	59.5652	46.3089	42.1596
Cdc42se2	0.229	7.7478e-05	0.00027061	2909.93	2480.61	CDC42_small_effector_2	ENSMUSG00000052298	protein_coding	chr11	-	54717456	54787675	3069	2632	2736	3634	3295	2812	2662	3410	2805	2971	2426	2410	2183	2144	2562	41.4151	44.5631	39.7319	44.7306	45.542	42.6806	46.6324	47.6272	46.7475	41.1524	41.5589	39.0169	42.9463	42.0987
Cdc6	0.47319	0.00067533	0.0019916	70.1881	50.5333	cell_division_cycle_6	ENSMUSG00000017499	protein_coding	chr11	+	98907801	98923940	4802	77	69	103	76	62	72	72	52	48	54	45	53	46	50	0.774353	0.718263	0.719725	0.659382	0.641746	0.737784	0.629275	0.564288	0.482694	0.585428	0.495946	0.605409	0.58889	0.525091
Cdc73	0.53891	2.0042e-10	1.4819e-09	1552.69	1064.65	cell_division_cycle_73_Paf1/RNA_polymerase_II_complex_component	ENSMUSG00000026361	protein_coding	chr1	-	143598800	143702893	11586	1455	1516	2118	1808	1410	1453	1778	1331	1224	1259	1084	661	952	1171	6.06456	6.54067	6.134	6.50146	6.04894	6.17094	6.44063	5.98638	5.10153	5.6571	4.95153	3.12942	5.05128	5.09695
Cdcp1	0.69225	4.5552e-22	9.8331e-21	1108.84	683.396	CUB_domain_containing_protein_1	ENSMUSG00000035498	protein_coding	chr9	-	123170824	123216038	5310	936	1094	1446	1165	1101	1018	1307	1076	772	736	733	537	551	735	8.51239	10.2986	9.13746	9.14065	10.3059	9.43349	10.3303	10.5594	7.02062	7.21581	7.30556	5.54722	6.37904	6.98039
Cdh1	0.61401	1.3539e-34	6.6059e-33	9799.62	6395.15	cadherin_1	ENSMUSG00000000303	protein_coding	chr8	+	106603351	106670246	4430	8654	9497	13464	10623	9409	10163	10695	8546	6802	6370	6580	5728	5591	6703	94.3373	107.162	101.982	99.9055	105.568	112.885	101.323	100.526	74.1457	74.8578	78.6079	70.9242	77.5861	76.3048
Cdh13	0.23959	0.013303	0.029522	1310.6	1108.29	cadherin_13	ENSMUSG00000031841	protein_coding	chr8	+	118283733	119324921	4565	1250	1297	1750	1536	1184	921	1746	1193	1124	1236	1027	1053	903	1199	13.2233	14.2022	12.8632	14.0183	12.8915	9.92745	16.0522	13.6182	11.8899	14.0955	11.9062	12.6527	12.1603	13.2454
Cdh15	1.563	0.00012837	0.00043084	8.5339	1.87281	cadherin_15	ENSMUSG00000031962	protein_coding	chr8	+	122848374	122867397	2843	2	4	13	13	9	6	9	15	1	1	4	3	0	2	0.0339722	0.0703299	0.153433	0.190508	0.157347	0.103847	0.13286	0.274937	0.0169854	0.0183115	0.0744607	0.0578815	0	0.0354764
Cdh23	0.57056	0.0070788	0.01687	54.1262	35.4915	cadherin_23_(otocadherin)	ENSMUSG00000012819	protein_coding	chr10	-	60302748	60696490	11096	54	51	92	81	46	31	49	51	56	41	45	14	33	25	0.235016	0.229753	0.27821	0.304134	0.206056	0.137472	0.185336	0.23951	0.243711	0.192362	0.21463	0.0692081	0.182829	0.113621
Cdh5	0.40879	4.2264e-08	2.3691e-07	27543.7	20709.1	cadherin_5	ENSMUSG00000031871	protein_coding	chr8	+	104101625	104144502	3986	26611	27254	37448	31349	25004	22208	32035	26111	21433	21200	19969	21261	17166	20849	322.399	341.782	315.241	327.667	311.793	274.152	337.301	341.355	259.656	276.885	265.133	292.578	264.746	263.776
Cdhr5	1.2062	0.0068796	0.016434	4.80729	1.13524	cadherin-related_family_member_5	ENSMUSG00000025497	protein_coding	chr7	-	141269085	141276786	2629	3	2	3	6	5	7	2	10	4	0	0	0	2	1	0.0551062	0.0380273	0.0382897	0.0950838	0.0945308	0.131017	0.0319278	0.198212	0.0734721	0	0	0	0.0467668	0.0191821
Cdk11b	0.49375	2.5727e-10	1.8819e-09	2726.44	1930.83	cyclin-dependent_kinase_11B	ENSMUSG00000029062	protein_coding	chr4	+	155624854	155649938	3170	2695	2641	3515	3144	2534	2521	3111	2366	2035	2088	2064	1263	1787	2245	41.0553	41.6453	37.2064	41.3208	39.7321	39.132	41.188	38.8933	30.9997	34.2904	34.4584	21.8544	34.6548	35.7144
Cdk12	0.26487	0.0012206	0.003411	1355.47	1125.52	cyclin-dependent_kinase_12	ENSMUSG00000003119	protein_coding	chr11	+	98203059	98278504	5912	1214	1214	1646	1497	1245	1324	1743	1295	1280	1270	1131	819	889	1325	9.91641	10.2646	9.34215	10.5495	10.4672	11.0198	12.3735	11.4144	10.4551	11.1833	10.1245	7.5988	9.24412	11.3023
Cdk13	0.56047	9.4101e-14	1.0089e-12	2286.9	1545.87	cyclin-dependent_kinase_13	ENSMUSG00000041297	protein_coding	chr13	-	17715962	17805097	7081	2159	2123	3265	2519	1918	2094	2771	2147	1898	1561	1638	1044	1321	1770	14.7241	14.9869	15.4718	14.8211	13.4632	14.5513	16.4237	15.8	12.9436	11.4765	12.2423	8.08726	11.4685	12.6057
Cdk17	0.21754	0.0083206	0.019509	1379.29	1184	cyclin-dependent_kinase_17	ENSMUSG00000020015	protein_coding	chr10	+	93160876	93241342	3643	1301	1377	1929	1482	1330	1134	1462	1382	1464	1217	1207	789	1107	1270	17.246	18.8943	17.7674	16.9486	18.1462	15.317	16.843	19.7683	19.4059	17.3913	17.5345	11.8799	18.6804	17.5805
Cdk18	0.30371	0.017202	0.037109	841.493	679.486	cyclin-dependent_kinase_18	ENSMUSG00000026437	protein_coding	chr1	-	132112237	132139684	4355	753	781	1131	886	744	928	1006	734	610	657	654	920	486	632	8.34982	8.96436	8.71417	8.47601	8.49139	10.4852	9.69482	8.78269	6.76386	7.85378	7.94756	11.5876	6.86035	7.31839
Cdk6	0.5422	7.2792e-08	3.9654e-07	461.844	315.493	cyclin-dependent_kinase_6	ENSMUSG00000040274	protein_coding	chr5	+	3343893	3523218	3735	450	455	787	493	376	364	508	434	370	334	374	233	229	345	5.81825	6.08944	7.07026	5.49923	5.0037	4.79545	5.70825	6.05506	4.7837	4.6554	5.29938	3.42185	3.76915	4.65817
Cdk8	0.44268	7.4305e-08	4.0419e-07	1190.02	872.461	cyclin-dependent_kinase_8	ENSMUSG00000029635	protein_coding	chr5	+	146231230	146302874	2973	1110	1114	1658	1273	1082	1169	1356	1093	1052	1000	882	545	742	996	18.0301	18.7304	18.7129	17.8394	18.0895	19.3481	19.1423	19.1578	17.0873	17.5108	15.7007	10.0553	15.3429	16.8947
Cdk9	0.24855	0.0032582	0.0083488	1910.69	1606.79	cyclin-dependent_kinase_9_(CDC2-related_kinase)	ENSMUSG00000009555	protein_coding	chr2	-	32705784	32713076	3565	1765	1831	2578	2104	1808	1741	2196	1778	1671	1464	1453	1811	1401	1615	23.9087	25.6735	24.2647	24.5885	25.2077	24.0302	25.8525	25.9891	22.6344	21.3788	21.57	27.8647	24.1589	22.8454
Cdkn1a	3.644	3.0202e-135	4.2459e-132	16810.3	1256.08	cyclin-dependent_kinase_inhibitor_1A_(P21)	ENSMUSG00000023067	protein_coding	chr17	+	29090979	29100722	1910	17217	16643	22729	19791	15401	13891	19042	14549	1274	1334	1091	1845	751	1031	435.306	435.567	399.299	431.698	400.783	357.865	418.417	396.935	32.2099	36.36	30.2298	52.9857	24.1716	27.2215
Cdkn2b	1.0891	1.6368e-46	1.4668e-44	1139.28	532.221	cyclin-dependent_kinase_inhibitor_2B_(p15_inhibits_CDK4)	ENSMUSG00000073802	protein_coding	chr4	-	89306289	89311032	1393	1075	999	1552	1273	1056	1052	1237	1173	635	533	563	360	515	558	37.2673	35.8485	37.3845	38.0735	37.6796	37.1607	37.2691	43.88	22.0128	19.9195	21.3895	14.1758	22.7276	20.2009
Cdkn2d	0.5696	1.1082e-05	4.4534e-05	537.865	359.902	cyclin-dependent_kinase_inhibitor_2D_(p19_inhibits_CDK4)	ENSMUSG00000096472	protein_coding	chr9	-	21288463	21291209	1271	501	555	816	623	443	418	683	453	444	387	341	426	261	258	19.0354	21.8275	21.5425	20.4215	17.3242	16.1827	22.553	18.5726	16.869	15.8514	14.1988	18.3848	12.6239	10.2367
Cdo1	0.19261	0.0069947	0.01669	3607.22	3152.84	cysteine_dioxygenase_1_cytosolic	ENSMUSG00000033022	protein_coding	chr18	-	46713205	46728342	1530	3515	3097	4755	4070	3402	3834	3702	3397	3797	3437	3309	2173	2843	3212	110.944	101.183	104.282	110.828	110.519	123.305	101.549	115.697	119.84	116.947	114.459	77.9047	114.231	105.869
Cdr2	1.7246	1.381e-64	2.5886e-62	1893.99	564.345	cerebellar_degeneration-related_2	ENSMUSG00000030878	protein_coding	chr7	-	120957036	120982312	2525	1824	2163	2447	2208	1623	1399	2270	1714	580	617	655	400	492	608	34.8846	42.8205	32.518	36.432	31.9485	27.2631	37.7307	35.3728	11.0922	12.7211	13.7285	8.68948	11.9785	12.1431
Cds1	0.5235	4.5997e-16	6.1329e-15	1195.23	831.109	CDP-diacylglycerol_synthase_1	ENSMUSG00000029330	protein_coding	chr5	+	101765130	101823858	3924	1104	1125	1670	1272	1065	1221	1383	1064	827	818	803	803	763	872	13.5866	14.3311	14.2804	13.5053	13.4901	15.3111	14.7919	14.1297	10.1772	10.8524	10.8301	11.2249	11.9535	11.2066
Cds2	0.35429	1.3306e-05	5.2843e-05	10064.1	7857.94	CDP-diacylglycerol_synthase_(phosphatidate_cytidylyltransferase)_2	ENSMUSG00000058793	protein_coding	chr2	+	132263148	132312050	8396	9750	9577	13482	10736	9436	9273	11621	9300	8444	7678	7153	8855	6244	7798	56.0793	57.0182	53.8807	53.2741	55.8611	54.3459	58.09	57.7205	48.5656	47.6077	45.0879	57.8511	45.7181	46.8379
Cdsn	0.54486	0.013479	0.029878	36.2049	24.2636	corneodesmosin	ENSMUSG00000039518	protein_coding	chr17	+	35552128	35557180	2678	27	39	49	47	49	22	40	27	21	23	28	31	11	29	0.486882	0.727965	0.613956	0.731195	0.909451	0.404232	0.626873	0.525379	0.378671	0.447115	0.553339	0.63496	0.252511	0.546102
Cdt1	0.45727	8.5992e-05	0.00029831	234.346	170.428	chromatin_licensing_and_DNA_replication_factor_1	ENSMUSG00000006585	protein_coding	chr8	+	122568015	122573128	2189	210	245	342	254	204	197	272	221	175	143	177	207	142	152	4.6328	5.5947	5.24242	4.8343	4.6321	4.42832	5.21499	5.26097	3.86051	3.40088	4.27929	5.18704	3.98787	3.50174
Cdv3	0.5614	5.5872e-11	4.3942e-10	3245.17	2190.9	carnitine_deficiency-associated_gene_expressed_in_ventricle_3	ENSMUSG00000032803	protein_coding	chr9	-	103353094	103365840	3787	3025	3205	4412	3602	2934	3073	3688	2914	2485	2366	2376	1318	2050	2466	38.5745	42.3048	39.0923	39.6273	38.5087	39.9288	40.872	40.0972	31.6872	32.5253	33.2044	19.0904	33.278	32.8386
Cdyl	0.21259	0.014973	0.032773	457.622	394.366	chromodomain_protein_Y_chromosome-like	ENSMUSG00000059288	protein_coding	chr13	+	35659862	35874064	3575	365	394	578	530	424	518	531	437	406	399	412	310	382	421	4.93045	5.50905	5.42504	6.17655	5.895	7.12972	6.23374	6.36979	5.48407	5.8103	6.09909	4.75643	6.56879	5.93872
Ceacam1	0.69387	1.295e-16	1.8036e-15	2237.7	1376.87	carcinoembryonic_antigen-related_cell_adhesion_molecule_1	ENSMUSG00000074272	protein_coding	chr7	-	25461702	25477625	3736	2032	2032	3152	2451	1911	2321	2739	1949	1678	1550	1442	913	1067	1594	26.2656	27.1878	28.3094	27.3327	25.4242	30.5694	30.7691	27.1847	21.6889	21.5986	20.4269	13.4048	17.5572	21.5163
Ceacam10	1.0853	0.013911	0.030744	5.58177	1.6742	carcinoembryonic_antigen-related_cell_adhesion_molecule_10	ENSMUSG00000054169	protein_coding	chr7	+	24777204	24784649	1043	9	10	7	10	2	1	8	0	3	1	2	0	3	1	0.416705	0.479261	0.225198	0.399449	0.0953102	0.0471775	0.321911	0	0.138896	0.0499134	0.101482	0	0.176822	0.0483507
Ceacam16	0.69797	0.0030335	0.0078266	27.9246	16.361	carcinoembryonic_antigen-related_cell_adhesion_molecule_16	ENSMUSG00000014686	protein_coding	chr7	-	19852097	19861299	1635	25	29	40	35	25	35	15	26	20	17	24	9	9	20	0.738401	0.886619	0.820907	0.891859	0.760004	1.05334	0.385038	0.828657	0.590698	0.541293	0.776851	0.30194	0.338394	0.616877
Ceacam18	1.2186	0.0011718	0.003287	8.74422	2.90097	carcinoembryonic_antigen-related_cell_adhesion_molecule_18	ENSMUSG00000030472	protein_coding	chr7	+	43634739	43649287	1930	9	7	15	13	5	5	11	9	5	5	6	0	1	1	0.225193	0.1813	0.260787	0.280629	0.128768	0.127477	0.239202	0.242999	0.125102	0.13487	0.164527	0	0.0318523	0.0261294
Cebpb	0.71179	1.487e-06	6.7515e-06	2524.33	1521.26	CCAAT/enhancer_binding_protein_(C/EBP)_beta	ENSMUSG00000056501	protein_coding	chr2	+	167688915	167690418	1504	2493	2806	3463	2994	2268	1999	2663	2203	1494	1401	1367	2245	1155	1158	80.0469	93.2602	77.2603	82.9373	74.953	65.4009	74.3111	76.3284	47.9684	48.4944	48.1022	81.8774	47.2098	38.8282
Cebpz	0.29569	0.0062207	0.015016	822.953	667.947	CCAAT/enhancer_binding_protein_zeta	ENSMUSG00000024081	protein_coding	chr17	-	78919006	78937070	4074	776	736	1170	954	790	775	935	701	807	730	698	344	605	820	9.19837	9.03053	9.63643	9.75603	9.63829	9.36051	9.63209	8.96637	9.56545	9.32832	9.06731	4.63162	9.1292	10.1503
Cecr2	0.73791	4.381e-10	3.1204e-09	601.778	357.107	cat_eye_syndrome_chromosome_region_candidate_2	ENSMUSG00000071226	protein_coding	chr6	+	120666369	120771190	9212	442	488	671	655	572	704	764	641	441	373	346	250	294	430	2.31707	2.64803	2.44411	2.96233	3.08628	3.76043	3.48072	3.62596	2.31173	2.10793	1.98777	1.48861	1.96197	2.35397
Cela1	0.47611	0.019829	0.042067	30.677	21.6369	chymotrypsin-like_elastase_family_member_1	ENSMUSG00000023031	protein_coding	chr15	-	100674425	100687920	1103	25	25	52	28	26	30	35	35	32	15	27	18	18	19	1.09455	1.13298	1.5819	1.05762	1.17163	1.33833	1.33175	1.65353	1.40097	0.707974	1.29548	0.895143	1.00322	0.86869
Celf1	0.17225	0.0129	0.028711	3127.26	2772.72	CUGBP_Elav-like_family_member_1	ENSMUSG00000005506	protein_coding	chr2	+	90940382	91019497	7851	3031	2868	4362	3490	2968	2946	3542	2722	3190	2845	2924	1830	2544	3182	18.6437	18.2604	18.6428	18.5202	18.7903	18.464	18.9345	18.0669	19.6209	18.8651	19.7104	12.7856	19.92	20.4391
Celf2	0.40369	1.9457e-06	8.6973e-06	2878	2169.49	CUGBP_Elav-like_family_member_2	ENSMUSG00000002107	protein_coding	chr2	-	6539694	7509563	8856	2901	2736	3992	3280	2702	2605	3221	2426	2574	2498	2364	1330	1834	2371	15.819	15.4431	15.1253	15.4306	15.165	14.474	15.2645	14.2749	14.0354	14.6844	14.1271	8.23777	12.7309	13.5015
Celsr2	0.81805	1.3201e-13	1.3875e-12	1633.54	919.293	cadherin_EGF_LAG_seven-pass_G-type_receptor_2_(flamingo_homolog_Drosophila)	ENSMUSG00000068740	protein_coding	chr3	-	108390851	108415552	10598	1669	1455	2089	1949	1412	1645	1730	1536	929	918	799	1163	660	915	7.60506	6.86271	6.61403	7.66185	6.62224	7.63767	6.85097	7.55243	4.23297	4.50942	3.98995	6.01937	3.82841	4.35395
Celsr3	1.5704	8.6458e-14	9.3004e-13	103.904	32.5042	cadherin_EGF_LAG_seven-pass_G-type_receptor_3_(flamingo_homolog_Drosophila)	ENSMUSG00000023473	protein_coding	chr9	+	108826320	108852963	11541	83	134	122	120	88	84	113	107	56	55	30	20	18	18	0.3473	0.580387	0.354705	0.433195	0.378995	0.358142	0.410927	0.483125	0.234314	0.248097	0.137569	0.0950565	0.0958798	0.0786531
Cenpp	0.62653	0.0071875	0.017104	32.4878	20.2656	centromere_protein_P	ENSMUSG00000021391	protein_coding	chr13	-	49464027	49652746	1101	59	33	30	28	31	27	35	21	18	23	21	17	16	25	2.58782	1.49825	0.914293	1.05954	1.39949	1.20669	1.33417	0.99392	0.789474	1.08753	1.00943	0.846949	0.893369	1.14509
Cenpw	0.87072	4.8019e-06	2.0287e-05	40.2235	21.4685	centromere_protein_W	ENSMUSG00000075266	protein_coding	chr10	-	30196011	30200540	1510	40	42	64	52	39	35	36	28	22	27	16	18	19	25	1.27924	1.39037	1.42218	1.43474	1.28375	1.14054	1.00059	0.966275	0.703556	0.930869	0.560773	0.653869	0.773526	0.834929
Cep112	0.26052	0.021351	0.044868	118.285	98.4965	centrosomal_protein_112	ENSMUSG00000020728	protein_coding	chr11	+	108425192	108860615	3485	112	102	183	139	112	98	143	100	102	108	103	71	78	125	1.55198	1.46303	1.76198	1.66172	1.59738	1.3837	1.72212	1.49526	1.41335	1.61333	1.56415	1.11751	1.37591	1.80881
Cep120	0.253	0.0017242	0.0046799	1507.44	1262.39	centrosomal_protein_120	ENSMUSG00000048799	protein_coding	chr18	-	53681724	53744547	4553	1465	1396	1969	1726	1451	1386	1665	1392	1433	1340	1357	786	1163	1446	15.5385	15.3265	14.5111	15.7939	15.8403	14.9791	15.3478	15.9317	15.1985	15.3218	15.7734	9.46935	15.7029	16.0161
Cep170b	0.56444	1.1935e-06	5.5e-06	3464.21	2328.08	centrosomal_protein_170B	ENSMUSG00000072825	protein_coding	chr12	+	112722174	112746591	6640	3022	3090	4567	3753	3424	3364	3897	3466	2211	2204	2062	3045	1742	2326	21.9784	23.262	23.0789	23.5481	25.6306	24.9291	24.6316	27.2007	16.0795	17.2801	16.4348	25.1544	16.1279	17.6656
Cep57	0.42501	0.00013309	0.00044541	764.821	566.44	centrosomal_protein_57	ENSMUSG00000031922	protein_coding	chr9	-	13807792	13827107	2523	753	708	1020	863	760	794	791	631	741	655	578	292	518	613	14.4128	14.0273	13.5655	14.2508	14.9724	15.4854	13.158	13.0326	14.1825	13.5153	12.1242	6.34835	12.6215	12.2526
Cep76	0.34129	0.0022622	0.005992	206.379	162.039	centrosomal_protein_76	ENSMUSG00000073542	protein_coding	chr18	-	67617397	67641336	3979	192	185	274	230	173	249	228	176	173	188	173	96	157	177	2.33022	2.3241	2.31062	2.40824	2.16106	3.07925	2.40487	2.30493	2.09954	2.45972	2.301	1.3234	2.42563	2.24329
Cep85	1.0477	1.2391e-14	1.4569e-13	2357.56	1121.47	centrosomal_protein_85	ENSMUSG00000037443	protein_coding	chr4	-	134129858	134187112	3893	2651	2284	3549	3160	1376	1974	2913	1860	1419	1011	1348	703	890	1356	32.8848	29.327	30.5895	33.8181	17.5682	24.9506	31.4041	24.8971	17.6015	13.5197	18.3252	9.90527	14.0541	17.5656
Cep85l	1.3848	6.3293e-37	3.6133e-35	1061.16	400.412	centrosomal_protein_85-like	ENSMUSG00000038594	protein_coding	chr10	-	53278081	53379851	2691	1101	954	1536	1219	893	896	1397	859	449	442	394	231	358	520	19.758	17.7211	19.1527	18.8728	16.4942	16.3837	21.7878	16.6341	8.05723	8.55087	7.74866	4.70862	8.17838	9.74488
Cerk	0.65135	1.5351e-12	1.4339e-11	2868.6	1818.68	ceramide_kinase	ENSMUSG00000035891	protein_coding	chr15	-	86139128	86186141	4518	2676	2740	4224	2993	2617	2578	3481	2539	1999	1704	1741	2118	1362	1767	28.6029	30.3152	31.3711	27.5998	28.7906	28.0773	32.3361	29.2844	21.3658	19.6347	20.3937	25.7143	18.5323	19.7232
Cers2	0.14247	0.021174	0.044531	4820.57	4366.49	ceramide_synthase_2	ENSMUSG00000015714	protein_coding	chr3	+	95314791	95323599	2216	4715	4395	6628	5475	4552	4614	5301	4250	4420	4199	4262	4490	3716	4591	102.75	99.1393	100.361	102.934	102.1	102.453	100.396	99.9398	96.3175	98.6456	101.786	111.14	103.087	104.478
Cers3	0.78493	3.3945e-05	0.00012572	40.6447	22.8932	ceramide_synthase_3	ENSMUSG00000030510	protein_coding	chr7	+	66743504	66823692	3251	34	37	44	46	44	49	35	42	23	23	25	18	23	23	0.505047	0.568907	0.454137	0.589504	0.672713	0.741648	0.451836	0.673212	0.341636	0.368309	0.406974	0.303704	0.43492	0.356778
Ces1a	1.1433	0.012674	0.028272	2.62896	0.32279	carboxylesterase_1A	ENSMUSG00000071047	protein_coding	chr8	-	93020214	93048192	1980	3	0	0	6	2	2	3	5	0	1	0	0	0	1	0.0731689	0	0	0.12625	0.0502064	0.0497031	0.0635896	0.13159	0	0.0262928	0	0	0	0.0254696
Ces1d	0.18302	0.0026357	0.0068843	11670.8	10274.6	carboxylesterase_1D	ENSMUSG00000056973	protein_coding	chr8	-	93166068	93197838	2004	11781	9946	16379	12961	11516	12779	11767	9558	11546	10083	9831	8529	9354	11500	283.893	248.089	274.247	269.455	285.626	313.775	246.433	248.536	278.219	261.935	259.624	233.451	286.944	289.392
Cfh	0.3346	0.0010934	0.0030851	7023.31	5552.57	complement_component_factor_h	ENSMUSG00000026365	protein_coding	chr1	-	140085855	140183411	4365	6760	6347	10129	7734	6395	7224	7574	6123	6296	6449	6103	2978	5017	6361	74.7881	72.6843	77.8635	73.8186	72.8199	81.4353	72.8234	73.097	69.652	76.9148	73.9951	37.4228	70.6575	73.4899
Cfi	0.78904	0.001787	0.0048345	25.132	13.912	complement_component_factor_i	ENSMUSG00000058952	protein_coding	chr3	+	129836739	129875328	2073	27	15	35	20	36	21	22	30	11	11	20	17	11	11	0.628977	0.3617	0.566526	0.401954	0.863171	0.49847	0.445403	0.754122	0.25624	0.276245	0.510593	0.449826	0.326206	0.267596
Cfl2	0.60488	3.9057e-15	4.7901e-14	2300.65	1507.81	cofilin_2_muscle	ENSMUSG00000062929	protein_coding	chr12	-	54858817	54862877	2940	2323	2242	3432	2581	2126	2017	2593	1840	1774	1587	1605	993	1350	1680	38.1568	38.1193	39.1698	36.5752	35.9426	33.7581	37.0156	32.6129	29.138	28.1016	28.8916	18.5267	28.2283	28.817
Cftr	0.92273	1.3007e-10	9.8278e-10	313.365	162.273	cystic_fibrosis_transmembrane_conductance_regulator	ENSMUSG00000041301	protein_coding	chr6	+	18170687	18322768	6410	289	317	345	348	272	393	352	253	158	153	184	84	159	230	2.17726	2.47205	1.80598	2.26187	2.10914	3.01685	2.3047	2.05675	1.19029	1.24261	1.51916	0.718814	1.52489	1.80949
Cggbp1	0.31067	0.00060602	0.0018005	2941.48	2366.11	CGG_triplet_repeat_binding_protein_1	ENSMUSG00000054604	protein_coding	chr16	+	64851996	64859507	4425	2924	2824	3949	3233	2684	2691	3484	2561	2671	2488	2552	1393	2324	2663	31.9105	31.9013	29.9451	30.4396	30.1483	29.924	33.0442	30.1589	29.1483	29.2711	30.5219	17.2677	32.2865	30.349
Cgn	0.20113	1.8895e-05	7.2898e-05	3575.79	3109.54	cingulin	ENSMUSG00000068876	protein_coding	chr3	-	94760069	94786492	5016	3287	3193	4941	3940	3615	3629	3913	3089	3316	3268	3097	2628	2762	3321	31.6455	31.8198	33.0528	32.7254	35.8216	35.5999	32.7403	32.0907	31.9235	33.9177	32.6759	28.7384	33.8504	33.3886
Cgnl1	0.3833	2.0368e-08	1.1946e-07	4917.42	3763.52	cingulin-like_1	ENSMUSG00000032232	protein_coding	chr9	-	71626509	71771602	6754	4412	4721	6795	5359	4517	4612	5681	4614	4285	4056	3959	2588	3200	4349	31.546	34.9405	33.7582	33.0574	33.2417	33.6006	35.3016	35.5989	30.6367	31.2636	31.0219	21.0184	29.1264	32.4724
Ch25h	1.8131	5.0212e-19	8.5303e-18	153.335	40.7749	cholesterol_25-hydroxylase	ENSMUSG00000050370	protein_coding	chr19	-	34473786	34475135	1350	80	181	140	158	125	198	174	184	38	35	42	51	28	45	2.86172	6.70195	3.47973	4.87606	4.60225	7.21689	5.40936	7.10237	1.35926	1.3497	1.64649	2.0722	1.27504	1.68099
Chac1	0.70092	3.9452e-05	0.00014453	117.149	71.0974	ChaC_cation_transport_regulator_1	ENSMUSG00000027313	protein_coding	chr2	+	119351229	119354381	1637	122	149	133	129	110	77	121	116	63	61	64	94	70	59	3.599	4.54982	2.72618	3.28312	3.33993	2.31452	3.10218	3.69257	1.85842	1.93992	2.06907	3.14974	2.62874	1.81757
Chaf1b	0.47901	0.00042404	0.0013012	112.851	80.6793	chromatin_assembly_factor_1_subunit_B_(p60)	ENSMUSG00000022945	protein_coding	chr16	+	93883901	93906115	2828	98	104	160	134	106	114	140	84	93	59	90	97	56	80	1.67347	1.83828	1.89842	1.97411	1.86303	1.98356	2.07768	1.54782	1.58802	1.08611	1.68425	1.88143	1.21733	1.42658
Champ1	0.23474	0.0031998	0.0082086	557.387	472.906	chromosome_alignment_maintaining_phosphoprotein_1	ENSMUSG00000047710	protein_coding	chr8	+	13869641	13881639	4013	553	505	727	587	569	442	635	576	555	452	466	444	402	477	6.65466	6.29041	6.07878	6.09417	7.04753	5.41966	6.64102	7.4795	6.67847	5.86369	6.14555	6.06889	6.15822	5.99426
Chchd7	0.17922	0.015907	0.034654	399.475	352.634	coiled-coil-helix-coiled-coil-helix_domain_containing_7	ENSMUSG00000042198	protein_coding	chr4	+	3938888	3951046	2546	406	358	560	422	387	403	414	355	423	343	369	294	341	314	7.70083	7.0288	7.38042	6.90558	7.55521	7.78871	6.82452	7.2659	8.02296	7.01354	7.67029	6.33409	8.23368	6.21953
Chd1	0.62439	3.6406e-11	2.9235e-10	2534.76	1635.79	chromodomain_helicase_DNA_binding_protein_1	ENSMUSG00000023852	protein_coding	chr17	+	15704967	17394898	7916	2226	2574	3140	2767	2278	2491	3137	2285	1980	1718	1655	1005	1426	2001	13.5797	16.254	13.3099	14.5629	14.3035	15.4841	16.6318	15.0418	12.0785	11.2985	11.0646	6.96395	11.0742	12.7476
Chd2	0.97548	1.3392e-31	5.5887e-30	3863.76	1953.18	chromodomain_helicase_DNA_binding_protein_2	ENSMUSG00000078671	protein_coding	chr7	-	73426691	73541746	9032	3756	3528	5024	4325	3393	3230	4669	3995	2264	2027	2114	1307	1685	2254	20.0822	19.5255	18.6645	19.9502	18.6721	17.597	21.6955	23.049	12.1045	11.6835	12.387	7.93756	11.4687	12.5851
Chd7	1.2775	1.5577e-59	2.4163e-57	2330.81	954.705	chromodomain_helicase_DNA_binding_protein_7	ENSMUSG00000041235	protein_coding	chr4	+	8690406	8867659	10216	2101	2276	3149	2726	1910	2117	2880	2169	1056	959	1025	681	812	1153	9.93151	11.1365	10.3429	11.1171	9.2928	10.1967	11.8316	11.0636	4.99156	4.88697	5.30991	3.65647	4.88622	5.69161
Chd8	0.43348	3.6344e-11	2.9206e-10	2801.08	2070.08	chromodomain_helicase_DNA_binding_protein_8	ENSMUSG00000053754	protein_coding	chr14	-	52198151	52237791	8190	2730	2472	3977	3181	2646	2585	3089	2560	2390	2126	2195	1410	1807	2412	16.0971	15.0876	16.2938	16.1818	16.0583	15.5309	15.8294	16.2883	14.0918	13.5139	14.1839	9.44345	13.5635	14.8518
Chek1	1.4897	4.5159e-16	6.0283e-15	90.6879	30.6472	checkpoint_kinase_1	ENSMUSG00000032113	protein_coding	chr9	-	36708482	36727065	3797	49	83	140	101	87	95	123	80	37	37	33	14	23	41	0.623197	1.09268	1.2372	1.10822	1.13887	1.23112	1.35955	1.09792	0.470559	0.507297	0.459957	0.202247	0.372379	0.54454
Chic2	1.0101	8.4773e-41	5.8671e-39	1757.75	868.386	cysteine-rich_hydrophobic_domain_2	ENSMUSG00000029229	protein_coding	chr5	-	75001026	75044774	6661	1632	1978	2349	1987	1508	1482	2065	1537	985	924	894	730	732	883	11.8318	14.8437	11.833	12.4281	11.2527	10.9478	13.011	12.0241	7.14085	7.22161	7.10301	6.01144	6.75569	6.6851
Chka	1.3633	1.1104e-149	2.0814e-146	5135.69	1989.1	choline_kinase_alpha	ENSMUSG00000024843	protein_coding	chr19	+	3851773	3894369	4652	5128	4688	6951	5828	5152	4649	5528	4557	2297	1898	2080	1604	1640	2308	53.2327	50.3738	50.1371	52.1946	55.0465	49.1744	49.8722	51.0457	23.8437	21.2402	23.6629	18.913	21.6722	25.0197
Chkb	0.3989	1.075e-13	1.1422e-12	1178.31	893.421	choline_kinase_beta	ENSMUSG00000022617	protein_coding	chr15	-	89416405	89429908	4296	1121	1045	1614	1348	1087	1199	1304	1044	1032	890	908	816	786	846	12.6012	12.1593	12.6064	13.0729	12.5765	13.7333	12.7392	12.6636	11.6003	10.7852	11.1858	10.4189	11.2475	9.93099
Chm	0.30756	0.012221	0.027376	786.044	631.978	choroidermia	ENSMUSG00000025531	protein_coding	chrX	-	113040593	113185517	4868	735	768	1036	918	766	717	856	699	800	729	671	292	575	729	7.29133	7.88619	7.14103	7.85666	7.82118	7.24749	7.37995	7.48249	7.93583	7.79612	7.29484	3.29024	7.26132	7.55203
Chmp2a	0.22849	1.1768e-05	4.7073e-05	1990.68	1699.25	charged_multivesicular_body_protein_2A	ENSMUSG00000033916	protein_coding	chr7	-	13032006	13034777	927	1887	1798	2674	2261	1856	2041	2208	1748	1722	1697	1712	1535	1565	1781	98.302	96.9542	96.7906	101.617	99.5158	108.338	99.9653	98.261	89.7029	95.3024	97.739	90.8289	103.785	96.8882
Chmp2b	0.38845	2.2641e-05	8.6302e-05	1661.17	1264.88	charged_multivesicular_body_protein_2B	ENSMUSG00000004843	protein_coding	chr16	-	65539133	65562697	1838	1653	1653	2181	1866	1524	1443	1845	1550	1511	1345	1392	746	1202	1349	43.4308	44.9556	39.8164	42.2972	41.2129	38.6313	42.129	43.9446	39.6983	38.0959	40.0809	22.2633	40.2029	37.0129
Chmp4b	0.52919	4.4031e-09	2.7844e-08	4236.81	2926.16	charged_multivesicular_body_protein_4B	ENSMUSG00000038467	protein_coding	chr2	+	154651705	154694785	1616	3697	4174	5855	4520	3843	4039	4828	4085	2978	2748	2846	3370	2456	2736	110.479	129.112	121.573	116.531	118.201	122.985	125.388	131.726	88.989	88.5272	93.2047	114.389	93.4297	85.381
Chmp4c	0.81838	5.3279e-15	6.4674e-14	290.073	162.93	charged_multivesicular_body_protein_4C	ENSMUSG00000027536	protein_coding	chr3	+	10366907	10391005	1856	307	254	428	292	273	296	276	275	193	145	191	100	162	179	7.98786	6.84089	7.7378	6.55467	7.31103	7.84752	6.2411	7.72101	5.02149	4.06716	5.44627	2.95541	5.36581	4.86364
Chn2	0.58354	2.1727e-08	1.2674e-07	228.279	151.63	chimerin_2	ENSMUSG00000004633	protein_coding	chr6	+	54039554	54301810	2983	216	211	276	222	229	252	244	221	144	154	152	163	124	153	3.4968	3.53578	3.10461	3.1006	3.81572	4.15687	3.43294	3.86063	2.33111	2.68763	2.69671	2.9973	2.55545	2.58657
Chp1	0.45432	2.3606e-22	5.226e-21	4193.19	3057.72	calcineurin-like_EF_hand_protein_1	ENSMUSG00000014077	protein_coding	chr2	+	119547697	119587027	3027	3930	4038	5826	4736	3779	4313	4412	3682	3441	3250	3132	2673	2526	3091	62.6975	66.6823	64.5817	65.1846	62.0524	70.111	61.1721	63.3856	54.894	55.8949	54.7587	48.4375	51.3002	51.496
Chpf2	0.47004	6.9497e-05	0.00024467	1046.9	752.382	chondroitin_polymerizing_factor_2	ENSMUSG00000038181	protein_coding	chr5	+	24586741	24594395	5368	920	952	1546	1182	1083	1034	1083	894	726	732	714	986	583	644	8.27648	8.86505	9.66381	9.17383	10.0279	9.47822	8.46732	8.6785	6.53096	7.09905	7.0393	10.0753	6.67658	6.05006
Chrac1	0.44376	2.7112e-10	1.9787e-09	606.489	445.074	chromatin_accessibility_complex_1	ENSMUSG00000068391	protein_coding	chr15	+	73090392	73097554	2114	532	615	831	688	542	551	730	538	543	446	421	402	371	455	12.1528	14.5421	13.1901	13.5591	12.7435	12.8252	14.4927	13.2616	12.4036	10.9833	10.5395	10.4308	10.7886	10.8541
Chrm1	1.3739	1.8999e-11	1.5775e-10	71.5461	26.4991	cholinergic_receptor_muscarinic_1_CNS	ENSMUSG00000032773	protein_coding	chr19	+	8663789	8683587	6271	70	75	97	76	67	70	55	77	16	16	30	42	22	26	0.539053	0.597835	0.519023	0.50492	0.531046	0.549263	0.368092	0.639843	0.123207	0.132827	0.253179	0.367374	0.215667	0.209085
Chrm4	1.4025	0.0011993	0.0033545	6.23821	1.40713	cholinergic_receptor_muscarinic_4	ENSMUSG00000040495	protein_coding	chr2	+	91927249	91928688	1440	12	11	7	9	4	2	3	3	1	1	1	0	4	1	0.402429	0.381845	0.163112	0.260391	0.138067	0.0683418	0.0874357	0.108562	0.0335344	0.0361526	0.0367521	0	0.170764	0.0350206
Chrna2	1.2432	9.478e-05	0.00032558	15.2406	5.58498	cholinergic_receptor_nicotinic_alpha_polypeptide_2_(neuronal)	ENSMUSG00000022041	protein_coding	chr14	+	66140960	66152948	3527	28	16	21	14	12	10	15	10	6	8	7	7	2	3	0.383374	0.226762	0.199786	0.165374	0.16911	0.139513	0.178491	0.147745	0.0821483	0.118083	0.105036	0.108865	0.0348596	0.0428946
Chrna7	0.74252	0.00060338	0.0017936	42.1051	24.2804	cholinergic_receptor_nicotinic_alpha_polypeptide_7	ENSMUSG00000030525	protein_coding	chr7	-	63098692	63212526	2091	41	29	57	60	40	26	43	53	34	30	29	12	25	15	0.946891	0.693267	0.914687	1.19548	0.950823	0.611841	0.863067	1.32081	0.785195	0.746911	0.733986	0.314791	0.734995	0.361763
Chrnb1	0.22809	7.7795e-05	0.00027167	736.687	628.059	cholinergic_receptor_nicotinic_beta_polypeptide_1_(muscle)	ENSMUSG00000041189	protein_coding	chr11	-	69784036	69795943	2155	693	649	1016	849	687	693	828	690	679	648	658	504	517	724	15.5295	15.0541	15.8197	16.4137	15.8454	15.8236	16.1255	16.6848	15.2151	15.6541	16.1593	12.8286	14.7483	16.9425
Chrnb2	0.77161	5.1129e-06	2.1508e-05	61.0188	34.9691	cholinergic_receptor_nicotinic_beta_polypeptide_2_(neuronal)	ENSMUSG00000027950	protein_coding	chr3	-	89753448	89764632	5384	44	65	70	61	49	72	82	58	47	34	30	31	33	32	0.394655	0.603483	0.436259	0.472031	0.452361	0.658031	0.639203	0.561361	0.421547	0.328757	0.29489	0.315829	0.376797	0.299731
Chst11	0.23855	0.010735	0.024436	654.166	553.546	carbohydrate_sulfotransferase_11	ENSMUSG00000034612	protein_coding	chr10	+	82985498	83195900	5527	681	641	1101	685	547	531	757	539	607	625	573	396	444	655	5.95015	5.79729	6.6842	5.16353	4.91917	4.72742	5.74826	5.08181	5.30337	5.88697	5.48667	3.93008	4.93846	5.97638
Chst15	0.90161	1.4271e-21	2.9503e-20	2278.47	1211.24	carbohydrate_(N-acetylgalactosamine_4-sulfate_6-O)_sulfotransferase_15	ENSMUSG00000030930	protein_coding	chr7	-	132235780	132317228	5041	2073	1991	3005	2119	2264	2695	2357	2230	1464	1210	1041	1217	922	1319	19.8588	19.7429	20.0023	17.513	22.3231	26.3064	19.6233	23.0519	14.0242	12.496	10.9289	13.2425	11.2438	13.1952
Ciart	1.1445	1.9262e-28	6.7277e-27	890.069	399.08	circadian_associated_repressor_of_transcription	ENSMUSG00000038550	protein_coding	chr3	-	95878503	95882251	1939	908	665	1334	1016	911	907	884	778	346	358	367	402	363	506	22.614	17.1435	23.085	21.8304	23.3526	23.017	19.1339	20.9084	8.6169	9.61185	10.0169	11.3722	11.5087	13.1601
Cipc	0.27493	0.0017219	0.0046753	1316.75	1086.33	CLOCK_interacting_protein_circadian	ENSMUSG00000034157	protein_coding	chr12	+	86947043	86965362	4098	1258	1092	1898	1417	1243	1660	1322	1033	1181	1130	1018	885	946	1282	14.8245	13.3201	15.5409	14.406	15.0762	19.9322	13.5391	13.1355	13.9165	14.3552	13.1468	11.8459	14.1911	15.7762
Cirbp	0.81241	4.5265e-32	1.9693e-30	3449.22	1957.81	cold_inducible_RNA_binding_protein	ENSMUSG00000045193	protein_coding	chr10	+	80165985	80172786	1321	3373	2945	4601	3801	3552	3531	3590	3091	2472	2012	1760	1829	1680	1833	123.306	111.439	116.869	119.878	133.648	131.527	114.057	121.931	90.3646	79.2915	70.5105	75.9462	78.1816	69.9755
Cirh1a	0.66972	1.7666e-12	1.6373e-11	506.743	316.483	cirrhosis_autosomal_recessive_1A_(human)	ENSMUSG00000041438	protein_coding	chr8	+	106893640	106923093	2248	412	516	601	568	493	486	567	515	388	290	300	309	235	356	8.85057	11.4739	8.97077	10.5268	10.9005	10.638	10.5856	11.938	8.33467	6.71589	7.06267	7.53976	6.42643	7.9862
Cish	0.78271	8.1676e-10	5.625e-09	1109.46	638.279	cytokine_inducible_SH2-containing_protein	ENSMUSG00000032578	protein_coding	chr9	+	107296026	107302784	4697	871	1223	1196	1174	1111	1118	1257	1104	600	554	553	784	560	671	8.95504	13.0155	8.54402	10.4134	11.7568	11.7122	11.2317	12.2481	6.16856	6.14032	6.23087	9.15569	7.32935	7.20425
Cited1	1.245	0.0048579	0.012009	4.79884	1.1635	Cbp/p300-interacting_transactivator_with_Glu/Asp-rich_carboxy-terminal_domain_1	ENSMUSG00000051159	protein_coding	chrX	-	102247381	102252181	1090	5	6	7	10	6	3	1	2	1	1	4	0	1	0	0.22152	0.275158	0.215488	0.382225	0.273602	0.13543	0.0385038	0.0956143	0.0443023	0.0477612	0.194213	0	0.056399	0
Cited4	1.3968	8.2311e-14	8.884e-13	104.929	38.3678	Cbp/p300-interacting_transactivator_with_Glu/Asp-rich_carboxy-terminal_domain_4	ENSMUSG00000070803	protein_coding	chr4	+	120666572	120667820	1249	75	86	149	100	106	94	145	115	55	21	27	42	47	32	2.89981	3.44186	4.00291	3.33567	4.2183	3.70326	4.87232	4.79794	2.12644	0.875303	1.14405	1.84452	2.31331	1.29203
Ckap4	0.34698	0.00046689	0.0014193	1531.94	1201.86	cytoskeleton-associated_protein_4	ENSMUSG00000046841	protein_coding	chr10	-	84526305	84534036	2915	1339	1518	2167	1755	1424	1316	1689	1485	1224	1051	1141	1422	1045	1142	22.1826	26.0309	24.9443	25.0833	24.2809	22.2145	24.3176	26.5465	20.2766	18.7701	20.7153	26.7582	22.0382	19.7567
Cks2	0.43343	0.00049171	0.001488	108.467	80.2151	CDC28_protein_kinase_regulatory_subunit_2	ENSMUSG00000062248	protein_coding	chr13	+	51645232	51650660	692	96	123	163	129	97	87	120	88	72	86	80	65	81	88	6.69939	8.88496	7.90375	7.76657	6.96722	6.18632	7.27789	6.62668	5.02434	6.46985	6.11826	5.15232	7.19577	6.41303
Clasp2	0.20355	0.010507	0.023976	1446.79	1254.11	CLIP_associating_protein_2	ENSMUSG00000033392	protein_coding	chr9	+	113812586	113919697	5627	1374	1356	1939	1578	1388	1306	1596	1410	1554	1364	1224	807	1162	1369	11.7918	12.0459	11.5625	11.6836	12.2605	11.4205	11.9038	13.0575	13.336	12.6194	11.5119	7.86669	12.6948	12.2691
Clca1	0.47851	0.01761	0.037886	112.733	79.3113	chloride_channel_calcium_activated_1	ENSMUSG00000056025	protein_coding	chr3	-	144729677	144760977	3798	72	102	158	85	112	218	96	83	88	91	90	58	60	86	0.915478	1.34246	1.3959	0.932416	1.46574	2.82436	1.06083	1.13879	1.11887	1.24735	1.2541	0.837661	0.971168	1.14191
Clcf1	0.50109	2.2603e-10	1.6604e-09	858.95	604.62	cardiotrophin-like_cytokine_factor_1	ENSMUSG00000040663	protein_coding	chr19	+	4214238	4223490	3550	835	760	1076	961	855	720	977	890	735	620	683	479	505	572	11.3587	10.7014	10.1703	11.2782	11.971	9.97983	11.5504	13.0641	9.99797	9.09211	10.1821	7.40121	8.74503	8.12558
Clcn1	0.62555	0.0094432	0.021805	29.5409	18.7406	chloride_channel_1	ENSMUSG00000029862	protein_coding	chr6	+	42286685	42315756	3545	24	16	53	30	28	38	35	25	15	10	27	26	13	18	0.326938	0.225611	0.501662	0.352575	0.392587	0.527456	0.414364	0.367488	0.204328	0.146854	0.40308	0.402302	0.225437	0.256061
Clcn3	0.54823	1.4061e-09	9.4104e-09	1778.63	1210.78	chloride_channel_3	ENSMUSG00000004319	protein_coding	chr8	-	60910389	60983300	8193	1625	1493	2447	1838	1788	1961	1921	1629	1509	1341	1258	760	980	1406	9.57813	9.10906	10.0217	9.34649	10.8472	11.7775	9.84044	10.3609	8.89404	8.52094	8.12609	5.08822	7.35328	8.65424
Clcn5	0.50555	3.213e-06	1.3895e-05	457.764	320.245	chloride_channel_5	ENSMUSG00000004317	protein_coding	chrX	-	7153810	7319358	8390	370	443	604	497	404	511	466	474	368	311	357	190	305	379	2.12966	2.63936	2.41561	2.46797	2.39339	2.99694	2.33106	2.94399	2.11806	1.92975	2.25191	1.24219	2.23479	2.27805
Cldn12	0.212	0.0027928	0.0072604	650.435	560.831	claudin_12	ENSMUSG00000046798	protein_coding	chr5	-	5505015	5514958	3752	595	643	902	731	634	653	685	541	590	581	609	406	530	608	7.65816	8.56653	8.06669	8.11709	8.39886	8.56386	7.66228	7.5137	7.5935	8.06148	8.59011	5.93552	8.68383	8.17198
Cldn18	0.22812	1.4865e-05	5.8412e-05	15903.9	13571.7	claudin_18	ENSMUSG00000032473	protein_coding	chr9	-	99689461	99717267	4172	15648	15225	22459	18284	14948	13518	17194	14564	13764	14000	13541	12105	12112	14552	181.128	182.419	180.633	182.588	178.087	159.436	172.967	181.91	159.314	174.697	171.771	159.153	178.472	175.9
Cldn22	0.51708	0.019681	0.041786	25.3094	17.2819	claudin_22	ENSMUSG00000038064	protein_coding	chr8	+	47824482	47825475	994	27	28	33	36	22	14	23	26	19	14	17	14	18	20	1.31174	1.40808	1.11398	1.50891	1.10009	0.693044	0.971117	1.36303	0.923039	0.733235	0.905121	0.772569	1.11323	1.01468
Cldn23	0.88594	1.0142e-12	9.695e-12	162.505	86.9311	claudin_23	ENSMUSG00000055976	protein_coding	chr8	-	35824709	35826559	1851	156	121	201	172	180	175	199	137	105	82	68	92	67	100	4.06994	3.26765	3.64369	3.8714	4.83348	4.65212	4.51208	3.85686	2.73928	2.30626	1.94423	2.72632	2.22519	2.72446
Cldn24	1.9052	3.5004e-05	0.00012941	3.43859	0	claudin_24	ENSMUSG00000061974	protein_coding	chr8	+	47822143	47822805	663	4	2	8	6	2	2	4	2	0	0	0	0	0	0	0.291351	0.15079	0.404882	0.377037	0.149938	0.148435	0.253208	0.157194	0	0	0	0	0	0
Cldn25	0.29427	0.00012281	0.0004134	985.042	801.764	claudin_25	ENSMUSG00000022744	protein_coding	chr16	+	58727910	58734251	2147	907	1054	1389	1091	887	866	1095	871	869	837	859	556	747	894	20.4007	24.5395	21.7081	21.1709	20.5346	19.8475	21.4048	21.14	19.5452	20.2953	21.1741	14.2049	21.3888	20.9987
Cldn3	0.46685	0.0019977	0.0053456	2856.57	2048.57	claudin_3	ENSMUSG00000070473	protein_coding	chr5	+	134986214	134987472	1259	2694	2362	4203	3379	2375	3125	2943	2669	1980	1692	1726	3157	1558	1743	103.334	93.7801	112.017	111.817	93.7631	122.136	98.1058	110.469	75.9438	69.9643	72.5536	137.545	76.0746	69.8165
Cldn4	2.4705	1.5746e-83	5.5339e-81	613.635	107.402	claudin_4	ENSMUSG00000047501	protein_coding	chr5	-	134945126	134946934	1809	446	676	878	590	605	551	773	562	117	97	108	126	94	86	11.906	18.6795	16.2857	13.5881	16.623	14.9876	17.9337	16.1889	3.1232	2.79148	3.15958	3.82056	3.19439	2.39743
Cldn5	0.78626	3.3797e-07	1.6819e-06	16039.6	9151.49	claudin_5	ENSMUSG00000041378	protein_coding	chr16	+	18776847	18778260	1414	17256	18107	23260	18854	13052	10442	18625	13778	8910	8405	7803	13277	6949	7782	589.333	640.109	551.965	555.52	458.798	363.373	552.811	507.757	304.285	309.45	292.049	515.046	302.114	277.542
Cldn7	0.58868	3.6898e-05	0.00013586	1337.69	881.033	claudin_7	ENSMUSG00000018569	protein_coding	chr11	+	69964779	69967885	1335	1200	1107	1930	1599	1315	1410	1338	1205	865	704	820	1302	665	756	43.408	41.4499	48.5096	49.9014	48.9597	51.9705	42.0635	47.0354	31.2887	27.4532	32.507	53.4965	30.6224	28.558
Clec2i	0.3858	0.0081335	0.019107	330.877	250.964	C-type_lectin_domain_family_2_member_i	ENSMUSG00000030365	protein_coding	chr6	+	128887588	128898167	2764	306	304	405	414	279	240	467	326	381	230	287	128	212	276	5.3463	5.49784	4.91664	6.24034	5.01718	4.2726	7.09102	6.14609	6.65641	4.33203	5.49526	2.5402	4.71515	5.03567
Clec4d	1.3382	3.249e-09	2.0862e-08	170.548	63.2015	C-type_lectin_domain_family_4_member_d	ENSMUSG00000030144	protein_coding	chr6	+	123262107	123275268	1336	207	212	211	237	90	101	168	180	63	107	83	43	49	30	7.48228	7.93206	5.29941	7.39074	3.34834	3.71992	5.27756	7.02078	2.27713	4.16945	3.28788	1.76546	2.25469	1.1324
Clec4e	1.1492	1.5143e-06	6.8646e-06	115.733	48.7864	C-type_lectin_domain_family_4_member_e	ENSMUSG00000030142	protein_coding	chr6	-	123281789	123289870	4804	113	125	121	181	85	60	126	139	73	77	65	20	35	25	1.13591	1.30066	0.84515	1.56972	0.879447	0.614564	1.10077	1.50776	0.733792	0.834429	0.716068	0.228361	0.447882	0.262436
Clic4	1.2323	6.3673e-173	1.7902e-169	39803.6	16908.2	chloride_intracellular_channel_4_(mitochondrial)	ENSMUSG00000037242	protein_coding	chr4	-	135213969	135272814	4119	37191	38015	52068	45275	37873	40014	42982	35225	18136	18120	17232	14663	14257	17655	436.03	461.339	424.161	457.944	457.016	478.012	437.95	445.634	212.619	229.017	221.405	195.266	212.782	216.154
Clint1	0.498	1.9492e-17	2.9075e-16	2957.76	2090.5	clathrin_interactor_1	ENSMUSG00000006169	protein_coding	chr11	+	45852051	45910625	6729	2701	2758	4053	3274	2718	2750	3470	2771	2487	2112	2189	1514	1864	2273	19.384	20.488	20.2105	20.2709	20.0767	20.1095	21.6426	21.4588	17.8475	16.3397	17.2163	12.3416	17.0292	17.0347
Clip1	1.2611	8.0754e-59	1.2191e-56	7989.39	3311.46	CAP-GLY_domain_containing_linker_protein_1	ENSMUSG00000049550	protein_coding	chr5	-	123577795	123684618	6133	7588	7347	10022	9065	7502	8076	8771	7464	3693	3627	3377	2137	3046	3841	59.7482	59.8816	54.8319	61.5802	60.7992	64.7951	60.0214	63.4188	29.0776	30.7876	29.1408	19.1129	30.532	31.5833
Clip2	0.85277	1.5619e-07	8.1306e-07	1971.09	1070.67	CAP-GLY_domain_containing_linker_protein_2	ENSMUSG00000063146	protein_coding	chr5	-	134489386	134552434	4995	1962	2283	3264	2192	1366	1220	2537	1708	1067	952	909	1513	809	979	18.9685	22.8469	21.9263	18.2831	13.5928	12.0183	21.3165	17.8185	10.3153	9.92209	9.63102	16.6149	9.9566	9.88403
Clip4	0.66792	2.6067e-11	2.1275e-10	1397.92	874.302	CAP-GLY_domain_containing_linker_protein_family_member_4	ENSMUSG00000024059	protein_coding	chr17	+	71781947	71858351	4055	1040	1270	1940	1520	1435	1692	1489	1180	1066	889	991	646	647	988	12.3855	15.6556	16.0532	15.617	17.5896	20.5319	15.4111	15.1639	12.6946	11.4133	12.9338	8.7385	9.8087	12.2872
Clk4	0.21841	0.020608	0.043544	2089.33	1792	CDC_like_kinase_4	ENSMUSG00000020385	protein_coding	chr11	+	51261730	51281766	3543	1926	2053	2659	2421	2043	2077	2318	1747	2096	1979	1910	1046	1560	2129	26.2516	28.9651	25.1825	28.4688	28.661	28.8459	27.4582	25.6946	28.5676	29.0788	28.5303	16.1941	27.0677	30.3034
Clns1a	0.22569	0.0023391	0.006176	570.441	486.638	chloride_channel_nucleotide-sensitive_1A	ENSMUSG00000025439	protein_coding	chr7	+	97696634	97718879	1504	518	489	777	718	543	550	592	539	597	535	520	372	388	488	16.6323	16.2524	17.335	19.8894	17.9451	17.9943	16.5198	18.675	19.1681	18.5186	18.2978	13.5672	15.8592	16.3628
Clock	0.48034	8.4733e-06	3.4672e-05	1967.56	1402.87	circadian_locomotor_output_cycles_kaput	ENSMUSG00000029238	protein_coding	chr5	-	76212177	76304548	7478	1930	1888	2692	2142	1800	1747	2280	1808	1822	1666	1560	758	1093	1540	12.4636	12.6204	12.0793	11.9338	11.9641	11.4955	12.7962	12.5989	11.7656	11.5982	11.0404	5.56006	8.98531	10.3854
Clp1	0.26838	0.00030644	0.00096444	268.635	222.717	CLP1_cleavage_and_polyadenylation_factor_I_subunit	ENSMUSG00000027079	protein_coding	chr2	-	84722104	84727350	2564	269	227	393	300	259	259	294	232	262	222	231	176	193	239	5.06646	4.42552	5.14311	4.87471	5.02083	4.97051	4.81237	4.71508	4.93442	4.50751	4.76802	3.76522	4.6274	4.70074
Clpx	0.79215	1.2889e-16	1.7973e-15	1334.98	765.512	caseinolytic_mitochondrial_matrix_peptidase_chaperone_subunit	ENSMUSG00000015357	protein_coding	chr9	+	65294260	65330658	2885	1294	1242	1789	1432	1294	1362	1486	1136	985	825	765	432	719	854	21.66	21.5195	20.8073	20.6796	22.2937	23.2301	21.6174	20.5188	16.4871	14.8871	14.0333	8.2136	15.3208	14.9279
Clstn2	0.32455	4.0651e-05	0.0001487	622.43	495.771	calsyntenin_2	ENSMUSG00000032452	protein_coding	chr9	-	97444395	98033181	4365	591	609	859	675	549	510	720	636	560	519	476	363	456	571	6.53843	6.97412	6.60329	6.44266	6.25147	5.74917	6.92275	7.59263	6.19522	6.18991	5.77121	4.56161	6.42212	6.59688
Cltb	0.52964	1.9353e-06	8.6558e-06	3620.03	2494.59	clathrin_light_polypeptide_(Lcb)	ENSMUSG00000047547	protein_coding	chr13	-	54592401	54611344	3174	3200	3469	4836	3938	3382	3439	4049	3572	2334	2342	2289	3205	2020	2347	48.687	54.6329	51.1247	51.691	52.9615	53.3144	53.5391	58.6441	35.5097	38.4133	38.1666	55.3881	39.1239	37.29
Cltc	0.38506	1.0535e-05	4.2536e-05	9424.37	7198.29	clathrin_heavy_polypeptide_(Hc)	ENSMUSG00000047126	protein_coding	chr11	-	86694351	86757565	6519	8670	9630	12769	10571	8756	8463	10626	8465	8202	7940	7632	4363	6474	8354	64.2256	73.8417	65.7245	67.5587	66.7604	63.8796	68.4099	67.6652	60.7564	63.4076	61.9586	36.7113	61.0506	64.6249
Cluh	0.31031	0.0070722	0.016858	1838.1	1477.76	clustered_mitochondria_(cluA/CLU1)_homolog	ENSMUSG00000020741	protein_coding	chr11	+	74649495	74670847	6098	1694	1665	2404	1967	1783	2134	2002	1524	1500	1371	1294	1900	1129	1443	13.4152	13.6485	13.2281	13.4389	14.5331	17.2197	13.7787	13.0232	11.8784	11.7045	11.2303	17.0908	11.3816	11.9334
Cmip	0.64344	1.8705e-16	2.5796e-15	3675.64	2346.22	c-Maf_inducing_protein	ENSMUSG00000034390	protein_coding	chr8	+	117257019	117461503	4526	3667	3634	5387	3988	2932	3326	4186	3412	2343	2379	2440	2440	1881	2320	39.1261	40.1353	39.9378	36.7102	32.1991	36.1599	38.8164	39.2838	24.9983	27.3641	28.5312	29.5713	25.5489	25.85
Cmpk1	0.25502	0.0021296	0.0056707	1498.45	1253.13	cytidine_monophosphate_(UMP-CMP)_kinase_1	ENSMUSG00000028719	protein_coding	chr4	-	114959336	114987241	3170	1346	1458	2047	1694	1476	1461	1711	1221	1519	1391	1280	789	1132	1368	20.5048	22.9908	21.6676	22.2638	23.1431	22.6783	22.6527	20.0713	23.1394	22.8439	21.3695	13.6525	21.9526	21.7627
Cmpk2	1.2124	2.1312e-07	1.0896e-06	1314.26	532.498	cytidine_monophosphate_(UMP-CMP)_kinase_2_mitochondrial	ENSMUSG00000020638	protein_coding	chr12	+	26469204	26479835	3198	812	891	1489	1132	1424	2684	1245	1048	735	568	533	366	463	517	12.2616	13.9269	15.6231	14.7473	22.1322	41.2974	16.3388	17.0766	11.0984	9.24637	8.82049	6.27766	8.90022	8.15265
Cmtm4	0.30372	5.3849e-10	3.7922e-09	2946.65	2387.25	CKLF-like_MARVEL_transmembrane_domain_containing_4	ENSMUSG00000096188	protein_coding	chr8	-	104348191	104395807	7734	2731	2665	4236	3338	2779	2728	3292	2694	2528	2408	2285	2247	2082	2531	17.0525	17.2246	18.3782	17.9816	17.8599	17.3564	17.8643	18.1515	15.7843	16.2089	15.636	15.9366	16.5491	16.5034
CN725425	1.5427	0.00043343	0.0013271	5.75422	0.971238	cDNA_sequence_CN725425	ENSMUSG00000078932	protein_coding	chr15	+	91199494	91260894	2041	6	6	3	2	6	9	10	4	1	3	2	0	0	0	0.141964	0.146948	0.0493208	0.0408256	0.146117	0.216979	0.20563	0.102126	0.0236597	0.0765209	0.0518598	0	0	0
Cnbp	0.60378	1.506e-14	1.757e-13	8138.06	5337.69	cellular_nucleic_acid_binding_protein	ENSMUSG00000030057	protein_coding	chr6	-	87842615	87851106	2178	7790	7382	10902	9155	7625	7852	9239	7384	6727	5480	5614	3342	4959	5738	172.723	169.423	167.958	175.124	174.011	177.395	178.032	176.666	149.148	130.986	136.414	84.1674	139.97	132.858
Cnep1r1	0.29367	0.0011859	0.0033216	810.599	659.297	CTD_nuclear_envelope_phosphatase_1_regulatory_subunit_1	ENSMUSG00000036810	protein_coding	chr8	+	88118769	88135110	2209	697	756	1098	919	778	830	898	730	768	705	706	391	611	754	15.2373	17.1073	16.6785	17.3327	17.5056	18.4885	17.0612	17.2205	16.7888	16.6148	16.9143	9.70904	17.0037	17.2132
Cnga2	1.5974	3.8088e-25	1.0642e-23	121.228	38.6172	cyclic_nucleotide_gated_channel_alpha_2	ENSMUSG00000005864	protein_coding	chrX	+	71991849	72010218	3064	101	96	164	137	128	164	116	96	42	49	36	30	29	44	1.59185	1.56617	1.796	1.86285	2.07642	2.63375	1.58891	1.63268	0.661932	0.832547	0.62181	0.537066	0.581845	0.724187
Cnih2	2.1079	1.0589e-34	5.189e-33	129.076	28.6599	cornichon_homolog_2_(Drosophila)	ENSMUSG00000024873	protein_coding	chr19	-	5092871	5098418	1237	103	138	162	181	106	111	125	138	23	27	23	38	26	29	4.02103	5.57656	4.39437	6.09614	4.25922	4.41542	4.24102	5.81338	0.897865	1.13631	0.984016	1.68504	1.29212	1.18227
Cnih3	1.1048	0.0085506	0.019959	5.54908	1.86347	cornichon_homolog_3_(Drosophila)	ENSMUSG00000026514	protein_coding	chr1	+	181352628	181460641	2668	3	5	15	4	6	8	5	2	1	0	4	2	1	3	0.0543007	0.0936787	0.18865	0.0624626	0.111779	0.147545	0.0786528	0.0390628	0.0180995	0	0.0793448	0.0411187	0.0230416	0.0567051
Cnih4	0.27454	1.2009e-05	4.7952e-05	797.127	658.107	cornichon_homolog_4_(Drosophila)	ENSMUSG00000062169	protein_coding	chr1	+	181150931	181168994	3268	823	705	1147	884	695	758	923	691	742	711	708	485	562	706	12.1615	10.7836	11.777	11.2698	10.5705	11.4132	11.8536	11.0183	10.9641	11.3263	11.4656	8.14058	10.5719	10.8945
Cnksr1	1.1788	1.3793e-28	4.8551e-27	854.986	374.147	connector_enhancer_of_kinase_suppressor_of_Ras_1	ENSMUSG00000028841	protein_coding	chr4	-	134228041	134238399	2468	746	767	1056	956	842	838	1075	776	383	332	326	453	328	363	14.597	15.5348	14.3572	16.1383	16.9575	16.7077	18.2807	16.3846	7.49388	7.00317	6.99063	10.0681	8.17009	7.41734
Cnksr2	0.51338	0.0050496	0.01244	63.2504	43.4325	connector_enhancer_of_kinase_suppressor_of_Ras_2	ENSMUSG00000025658	protein_coding	chrX	-	157821436	158043294	5738	65	48	106	53	67	75	72	43	52	34	53	28	27	68	0.547045	0.418155	0.619865	0.384823	0.580374	0.643161	0.526626	0.390506	0.437619	0.308475	0.488832	0.267666	0.289269	0.597634
Cnksr3	0.3917	4.1542e-06	1.7714e-05	603.373	459.354	Cnksr_family_member_3	ENSMUSG00000015202	protein_coding	chr10	-	7119063	7212237	3447	554	533	832	715	583	543	710	538	487	457	383	482	366	533	7.76137	7.72934	8.09904	8.64193	8.40662	7.75135	8.64465	8.13318	6.82245	6.90202	5.88033	7.6701	6.52737	7.79781
Cnn2	0.27821	0.0014513	0.0039926	8723.52	7181.84	calponin_2	ENSMUSG00000004665	protein_coding	chr10	+	79988584	79996062	2460	8332	8434	12300	9619	8303	7453	9782	8060	6866	6737	7008	8156	6205	7040	163.563	171.378	167.773	162.907	167.762	149.078	166.887	170.734	134.779	142.572	150.766	181.86	155.062	144.319
Cnn3	0.69028	1.1854e-32	5.354e-31	5170.21	3197.33	calponin_3_acidic	ENSMUSG00000053931	protein_coding	chr3	+	121426541	121458205	2003	5132	4983	6677	5641	4987	4426	5932	4873	3454	3376	3364	2483	2827	3457	123.73	124.356	111.854	117.333	123.752	108.73	124.294	126.775	83.2711	87.7451	88.8831	67.9972	86.7647	87.0372
Cnot1	0.20229	0.0078507	0.01851	3713.67	3223.9	CCR4-NOT_transcription_complex_subunit_1	ENSMUSG00000036550	protein_coding	chr8	-	95719451	95807462	8390	3538	3416	5162	4220	3300	3500	4204	3444	3675	3362	3516	2059	2865	3753	20.3641	20.3523	20.6447	20.9554	19.55	20.527	21.0296	21.3905	21.1518	20.8611	22.1784	13.4614	20.9923	22.5581
Cnot11	0.63263	5.7726e-24	1.4475e-22	930.355	599.443	CCR4-NOT_transcription_complex_subunit_11	ENSMUSG00000003135	protein_coding	chr1	+	39534992	39546881	3474	896	855	1277	1024	827	895	1065	865	685	598	626	537	557	533	12.4551	12.3025	12.3342	12.2805	11.8323	12.6769	12.8662	12.975	9.52168	8.96134	9.53649	8.47891	9.85652	7.7372
Cnot4	0.31258	0.00040488	0.0012479	639.574	513.454	CCR4-NOT_transcription_complex_subunit_4	ENSMUSG00000038784	protein_coding	chr6	-	35022066	35133737	5605	542	566	815	697	599	676	797	591	597	542	543	335	493	544	4.66975	5.04775	4.87903	5.18087	5.31184	5.93458	5.96778	5.49454	5.14342	5.03414	5.12706	3.27842	5.40716	4.89452
Cnot6	0.46861	5.3982e-07	2.6197e-06	3319.33	2389.62	CCR4-NOT_transcription_complex_subunit_6	ENSMUSG00000020362	protein_coding	chr11	-	49671503	49712723	5736	3112	3002	4281	3585	3147	3570	3685	2997	2913	2623	2492	1385	2116	2771	26.2	26.1612	25.0431	26.0391	27.2698	30.6251	26.9624	27.2268	24.5236	23.8062	22.9923	13.2445	22.678	24.3621
Cnot7	0.44319	4.2878e-06	1.8235e-05	1220.64	894.115	CCR4-NOT_transcription_complex_subunit_7	ENSMUSG00000031601	protein_coding	chr8	-	40492540	40515847	3888	1215	1231	1669	1329	1081	1152	1384	1043	976	1040	957	513	814	1036	15.0911	15.8266	14.4039	14.2411	13.8195	14.5796	14.9396	13.979	12.1221	13.9254	13.0266	7.23747	12.8705	13.4376
Cnst	0.60595	1.7763e-20	3.3802e-19	1890.89	1239.77	consortin_connexin_sorting_protein	ENSMUSG00000038949	protein_coding	chr1	+	179546370	179627478	4709	1771	1534	2874	2026	1821	2086	1979	1639	1403	1327	1202	997	1076	1351	18.1618	16.2837	20.479	17.9249	19.221	21.7974	17.6379	18.1372	14.3874	14.6705	13.5089	11.6135	14.0469	14.4682
Cntrl	0.22215	0.02215	0.046364	1924.35	1645.81	centriolin	ENSMUSG00000057110	protein_coding	chr2	+	35109492	35178822	7615	1702	1752	2596	2008	1872	2185	2022	1744	1984	1763	1890	998	1303	1928	10.7934	11.5006	11.439	10.986	12.2188	14.1189	11.144	11.9343	12.5813	12.0527	13.1352	7.18879	10.519	12.768
Cobl	0.35428	3.0167e-07	1.5129e-06	1482.71	1157.53	cordon-bleu_WH2_repeat	ENSMUSG00000020173	protein_coding	chr11	-	12236608	12464960	5615	1332	1351	2049	1566	1411	1349	1764	1451	1312	1125	1261	831	1028	1329	11.4558	12.0271	12.2446	11.6195	12.4903	11.8217	13.185	13.466	11.2833	10.4305	11.8853	8.11796	11.2549	11.9361
Cobll1	0.60503	5.0222e-25	1.381e-23	1625.44	1066.36	Cobl-like_1	ENSMUSG00000034903	protein_coding	chr2	-	65088339	65239403	5045	1606	1513	2223	1804	1555	1455	1861	1444	1181	1073	1118	778	988	1192	15.3729	14.9911	14.7853	14.8978	15.3202	14.1913	15.4816	14.9151	11.3042	11.0724	11.728	8.4589	12.0391	11.9152
Cog2	0.37651	9.7154e-07	4.5432e-06	766.854	589.569	component_of_oligomeric_golgi_complex_2	ENSMUSG00000031979	protein_coding	chr8	+	124520767	124552008	2825	719	670	1034	809	715	768	793	814	659	574	606	595	462	585	12.2908	11.8553	12.2816	11.931	12.58	13.3771	11.7811	15.015	11.2647	10.5778	11.3527	11.553	10.0536	10.443
Cog3	0.58255	5.7887e-13	5.6908e-12	1500.21	997.876	component_of_oligomeric_golgi_complex_3	ENSMUSG00000034893	protein_coding	chr14	-	75702351	75754493	4222	1399	1384	2046	1674	1367	1493	1708	1351	1170	1003	1054	622	909	1198	16.0018	16.3861	16.2607	16.519	16.0933	17.4005	16.9785	16.6746	13.382	12.3676	13.2119	8.08105	13.2356	14.3095
Col11a2	0.46127	0.0019597	0.0052539	138.438	99.7763	collagen_type_XI_alpha_2	ENSMUSG00000024330	protein_coding	chr17	+	34039437	34066685	6048	159	154	176	169	105	92	177	115	113	95	103	117	62	99	1.26957	1.27282	0.976455	1.16418	0.862922	0.748506	1.22826	0.990844	0.902235	0.817737	0.9013	1.06113	0.630199	0.825487
Col20a1	0.88647	3.0118e-23	7.119e-22	288.527	155.408	collagen_type_XX_alpha_1	ENSMUSG00000016356	protein_coding	chr2	+	180986535	181017540	4189	253	267	396	316	274	330	318	235	171	160	145	149	133	159	2.91662	3.18609	3.17202	3.14284	3.25113	3.87635	3.18601	2.92332	1.97124	1.98843	1.8319	1.95106	1.95182	1.91414
Col23a1	0.20621	0.017238	0.037179	2568.23	2224.15	collagen_type_XXIII_alpha_1	ENSMUSG00000063564	protein_coding	chr11	+	51289920	51583918	5658	2397	2722	3807	2819	2260	2096	3071	2194	2312	2223	2170	2386	1795	2192	20.4586	24.0482	22.5773	20.7576	19.8536	18.2283	22.7796	20.2066	19.7323	20.454	20.2974	23.1315	19.5029	19.5373
Col25a1	0.79271	0.0050185	0.012373	15.6435	8.37798	collagen_type_XXV_alpha_1	ENSMUSG00000058897	protein_coding	chr3	+	130180891	130599877	6701	12	11	14	27	17	15	15	17	10	8	9	5	8	10	0.0864792	0.0820559	0.0701035	0.167869	0.126097	0.110146	0.0939467	0.132199	0.0720632	0.0621515	0.0710799	0.0409285	0.073392	0.075257
Col2a1	1.6788	5.6958e-07	2.7581e-06	25.2474	6.40614	collagen_type_II_alpha_1	ENSMUSG00000022483	protein_coding	chr15	-	97975602	98004695	5104	24	32	27	18	17	24	22	39	8	5	2	7	14	0	0.227076	0.313398	0.177503	0.146929	0.165551	0.231377	0.180901	0.398174	0.0756889	0.0509989	0.0207378	0.0752286	0.168622	0
Col4a1	0.65677	3.55e-08	2.0083e-07	46733.8	29410.6	collagen_type_IV_alpha_1	ENSMUSG00000031502	protein_coding	chr8	-	11198423	11312826	6615	40948	46847	61470	49821	43176	45252	52902	45015	26899	30903	26748	38458	21518	27039	298.932	354.004	311.806	313.782	324.419	336.61	335.639	354.607	196.363	243.205	213.996	318.898	199.972	206.133
Col4a2	0.35499	0.011131	0.025216	33040.2	25680.6	collagen_type_IV_alpha_2	ENSMUSG00000031503	protein_coding	chr8	+	11312805	11449287	6450	28726	32283	45406	35076	30757	32970	36701	31165	22261	25412	22431	37614	18342	22915	215.073	250.19	236.214	226.567	237.016	251.523	238.808	251.783	166.662	205.107	184.049	319.879	174.818	179.162
Col4a3	0.39163	1.7533e-05	6.7946e-05	8318.36	6323.05	collagen_type_IV_alpha_3	ENSMUSG00000079465	protein_coding	chr1	+	82586921	82722059	8554	7684	8121	12181	8813	7753	6464	9867	8165	6801	7099	6959	4215	5102	7562	43.3799	47.4566	47.7821	42.924	45.05	37.1836	48.4112	49.7401	38.3934	43.2046	43.0548	27.0286	36.6665	44.5814
Col7a1	0.19862	0.010667	0.024299	566.426	492.971	collagen_type_VII_alpha_1	ENSMUSG00000025650	protein_coding	chr9	+	108953586	108984875	9250	556	529	773	581	568	558	614	500	473	502	519	470	367	584	2.90271	2.85871	2.80407	2.61686	3.05211	2.96832	2.78584	2.81675	2.46929	2.82529	2.96941	2.78709	2.43906	3.18389
Col9a3	0.46498	0.020616	0.043554	34.8889	24.6588	collagen_type_IX_alpha_3	ENSMUSG00000027570	protein_coding	chr2	+	180597790	180622189	3046	34	30	41	32	34	49	38	28	26	37	28	16	19	21	0.539038	0.492321	0.451654	0.437689	0.554808	0.791562	0.523581	0.479013	0.412189	0.632373	0.486488	0.288128	0.383462	0.347677
Colec12	0.39761	0.00013332	0.00044611	3400.65	2571.7	collectin_sub-family_member_12	ENSMUSG00000036103	protein_coding	chr18	+	9707648	9877995	3322	3189	3540	4936	3954	2790	2926	3881	3047	2847	2878	2777	1455	2283	3132	46.358	53.2672	49.8571	49.5887	41.7444	43.3405	49.0314	47.7961	41.3848	45.1017	44.2405	24.0247	42.2478	47.5454
Commd1	0.39033	8.4623e-05	0.00029383	309.763	235.733	COMM_domain_containing_1	ENSMUSG00000051355	protein_coding	chr11	-	22896136	22982382	4508	360	271	493	377	250	240	342	261	302	242	236	184	202	237	3.85646	3.00498	3.66956	3.4842	2.75645	2.61967	3.18399	3.01701	3.23501	2.79469	2.77059	2.23887	2.75464	2.65125
Commd3	0.32093	0.00042113	0.001293	997.488	796.347	COMM_domain_containing_3	ENSMUSG00000051154	protein_coding	chr2	+	18672384	18676231	938	975	871	1374	1147	941	945	1164	860	955	858	795	466	780	895	50.1963	46.4165	49.1513	50.9456	49.8633	49.5733	52.0811	47.7766	49.1647	47.6196	44.8547	27.2508	51.1199	48.1179
Copa	0.24785	2.4492e-12	2.2313e-11	6918.49	5825.77	coatomer_protein_complex_subunit_alpha	ENSMUSG00000026553	protein_coding	chr1	+	172082529	172122330	4622	6527	6573	9862	7750	6354	6609	7646	6076	6351	5840	6076	5105	4961	6139	68.1952	71.087	71.5956	69.8582	68.33	70.3598	69.428	68.5026	66.3537	65.7786	69.5716	60.5845	65.9838	66.9814
Copb1	0.48081	3.0988e-07	1.552e-06	2866.53	2046.15	coatomer_protein_complex_subunit_beta_1	ENSMUSG00000030754	protein_coding	chr7	-	114215559	114254680	3315	2741	2748	3960	3232	2684	2553	3326	2518	2479	2185	2220	1158	1881	2311	39.9297	41.4371	40.0833	40.6194	40.2432	37.8954	42.1084	39.5814	36.1115	34.3139	35.4416	19.1611	34.8822	35.1563
Copb2	0.3013	0.00031543	0.00098969	2840.97	2300.86	coatomer_protein_complex_subunit_beta_2_(beta_prime)	ENSMUSG00000032458	protein_coding	chr9	+	98563721	98588382	3050	2632	2653	3860	3210	2648	2815	3142	2550	2724	2483	2368	1398	2238	2496	41.6731	43.4805	42.4658	43.8481	43.1531	45.4148	43.2351	43.5672	43.1281	42.3817	41.089	25.1422	45.1085	41.2697
Copg1	0.15674	0.0094492	0.021815	2657.04	2383.15	coatomer_protein_complex_subunit_gamma_1	ENSMUSG00000030058	protein_coding	chr6	+	87887814	87913595	5348	2430	2513	3695	3013	2497	2690	2827	2338	2401	2275	2467	2339	1989	2573	21.9424	23.4886	23.1833	23.4722	23.2071	24.7503	22.1853	22.781	21.6797	22.1458	24.413	23.9902	22.8634	24.2625
Cops2	0.5727	2.7966e-08	1.6043e-07	1877.28	1255.27	COP9_(constitutive_photomorphogenic)_homolog_subunit_2_(Arabidopsis_thaliana)	ENSMUSG00000027206	protein_coding	chr2	-	125830304	125859139	3392	1716	1804	2540	2253	1622	1803	2128	1690	1507	1473	1319	684	1193	1322	24.4305	26.585	25.1263	27.6727	23.7678	26.1552	26.3297	25.9627	21.4541	22.6073	20.5794	11.061	21.6213	19.6545
Cops3	0.52057	2.0284e-08	1.19e-07	675.73	468.463	COP9_(constitutive_photomorphogenic)_homolog_subunit_3_(Arabidopsis_thaliana)	ENSMUSG00000019373	protein_coding	chr11	-	59817795	59839838	2039	634	635	880	773	682	674	767	542	592	537	480	282	404	509	15.0156	15.5673	14.4816	15.7946	16.625	16.2653	15.7873	13.8516	14.0203	13.7107	12.4586	7.58625	12.1804	12.5889
Cops4	0.24334	0.00010052	0.00034425	928.428	783.503	COP9_(constitutive_photomorphogenic)_homolog_subunit_4_(Arabidopsis_thaliana)	ENSMUSG00000035297	protein_coding	chr5	+	100518309	100547803	2389	913	901	1310	970	870	853	1043	829	853	830	825	575	745	815	18.4555	18.8523	18.3995	16.9161	18.1008	17.5692	18.3231	18.0825	17.2419	18.0869	18.276	13.2022	19.1707	17.2039
Cops5	0.3383	1.2445e-05	4.9588e-05	1053.3	830.728	COP9_(constitutive_photomorphogenic)_homolog_subunit_5_(Arabidopsis_thaliana)	ENSMUSG00000025917	protein_coding	chr1	-	10024601	10038168	2204	1001	949	1356	1159	1017	1116	1175	920	983	913	925	548	718	868	21.9327	21.5234	20.6443	21.9088	22.9352	24.9156	22.3747	21.7518	21.5375	21.5656	22.2113	13.6384	20.0268	19.8607
Cops8	0.51387	4.7064e-17	6.7946e-16	1436.59	1004.6	COP9_(constitutive_photomorphogenic)_homolog_subunit_8_(Arabidopsis_thaliana)	ENSMUSG00000034432	protein_coding	chr1	+	90602981	90613341	2593	1390	1460	1893	1579	1270	1301	1690	1290	1139	985	982	956	828	1049	25.887	28.1454	24.4962	25.3703	24.3442	24.6884	27.3536	25.9243	21.2116	19.7759	20.0426	20.2232	19.6303	20.4014
Coq10b	0.76236	3.8563e-14	4.3111e-13	1120.45	656.325	coenzyme_Q10_homolog_B_(S._cerevisiae)	ENSMUSG00000025981	protein_coding	chr1	+	55052770	55072702	2119	1006	1219	1417	1181	1092	1104	1260	945	517	713	773	569	551	745	22.9265	28.7561	22.4383	23.2201	25.6145	25.6364	24.9557	23.2392	11.7818	17.517	19.306	14.7291	15.9852	17.7301
Coq7	0.51033	4.7414e-10	3.3601e-09	385.854	270.764	demethyl-Q_7	ENSMUSG00000030652	protein_coding	chr7	-	118509659	118533356	3070	373	330	590	411	353	427	381	342	296	277	242	247	259	274	5.86733	5.37319	6.4486	5.57763	5.71518	6.84398	5.20855	5.80507	4.65593	4.69724	4.17178	4.4132	5.18632	4.50089
Coro1c	0.52882	7.9817e-07	3.782e-06	3441.1	2373.61	coronin_actin_binding_protein_1C	ENSMUSG00000004530	protein_coding	chr5	-	113842436	113908758	5130	3244	3236	4518	3849	3157	2762	4292	3402	2249	2297	2119	2872	1897	2447	30.5375	31.5317	29.5516	31.2591	30.588	26.4926	35.1134	34.557	21.1702	23.3102	21.8604	30.7088	22.7325	24.0549
Coro2a	1.2254	3.5544e-50	3.6674e-48	1091	462.841	coronin_actin_binding_protein_2A	ENSMUSG00000028337	protein_coding	chr4	-	46536937	46602202	4154	1063	952	1478	1081	1098	1073	1167	1084	576	497	506	422	322	430	12.3577	11.4558	11.9388	10.8419	13.138	12.7102	11.7906	13.5982	6.6959	6.22861	6.44656	5.57239	4.76527	5.22022
Coro6	0.44808	9.706e-06	3.9414e-05	409.001	298.48	coronin_6	ENSMUSG00000020836	protein_coding	chr11	+	77462411	77470484	2804	423	276	604	462	391	462	442	346	356	302	315	197	273	336	7.28505	4.92026	7.22787	6.86452	6.93095	8.10742	6.61568	6.4301	6.13091	5.607	5.94534	3.85375	5.98526	6.04293
Cort	1.0923	0.01486	0.032566	2.28102	0.164458	cortistatin	ENSMUSG00000028971	protein_coding	chr4	-	149125034	149126763	677	6	2	5	4	0	0	3	0	0	0	1	0	0	0	0.427989	0.147672	0.247818	0.24616	0	0	0.185978	0	0	0	0.0781728	0	0	0
Cox6c	0.3105	1.2054e-12	1.1393e-11	2760.35	2224.76	cytochrome_c_oxidase_subunit_VIc	ENSMUSG00000014313	protein_coding	chr15	-	35925886	35938246	3038	2566	2579	3930	3132	2687	2675	3041	2300	2543	2221	2333	1815	1947	2333	40.7886	42.4346	43.4066	42.9517	43.9616	43.3266	42.0106	39.4511	40.4214	38.0594	40.6416	32.7706	39.3982	38.727
Cox7a2	0.20874	0.0017422	0.0047224	1175.8	1016.55	cytochrome_c_oxidase_subunit_VIIa_2	ENSMUSG00000032330	protein_coding	chr9	-	79755241	79759853	754	1108	1058	1796	1260	1102	1101	1374	1000	1220	988	1048	724	932	1137	70.9641	70.1408	79.9257	69.6218	72.6447	71.8513	76.4796	69.1111	78.1342	68.2161	73.5587	52.6699	75.9876	76.0459
Cox7a2l	0.13682	0.012391	0.027721	2496.16	2270.23	cytochrome_c_oxidase_subunit_VIIa_polypeptide_2-like	ENSMUSG00000024248	protein_coding	chr17	-	83501919	83514333	1147	2454	2345	3366	2821	2247	2271	2906	2259	2661	2194	2125	2023	2144	2257	103.319	102.197	98.4696	102.467	97.3719	97.4255	106.332	102.63	112.03	99.5806	98.0482	96.7449	114.91	99.2327
Cpeb2	1.1807	1.9026e-33	8.8057e-32	1066.48	465.565	cytoplasmic_polyadenylation_element_binding_protein_2	ENSMUSG00000039782	protein_coding	chr5	+	43233463	43289724	6823	971	1080	1395	1369	893	832	1303	998	538	479	495	310	397	560	6.87249	7.91234	6.86041	8.35938	6.50534	6.00022	8.01492	7.6221	3.80767	3.65478	3.83949	2.49219	3.57695	4.13904
Cpeb4	1.1399	2.5632e-29	9.4515e-28	4783.44	2148.71	cytoplasmic_polyadenylation_element_binding_protein_4	ENSMUSG00000020300	protein_coding	chr11	+	31872211	31935634	6303	4232	4705	5971	5052	4438	5233	5595	4177	2493	2458	2550	1256	1802	2294	32.4241	37.3138	31.7871	33.3935	34.9972	40.8529	37.2549	34.5332	19.0998	20.3019	21.411	10.9304	17.5754	18.3541
Cplx1	2.5158	1.4119e-13	1.4785e-12	22.2979	2.6002	complexin_1	ENSMUSG00000033615	protein_coding	chr5	-	108518554	108550024	2189	15	12	31	24	20	21	42	22	4	5	1	1	1	4	0.330914	0.274026	0.47519	0.456785	0.454128	0.472055	0.805255	0.523717	0.0882403	0.118912	0.0241768	0.0250582	0.0280836	0.0921512
Cplx2	0.20597	0.002817	0.0073173	416.781	361.373	complexin_2	ENSMUSG00000025867	protein_coding	chr13	+	54371349	54383917	4928	394	399	629	437	383	368	479	377	391	361	373	329	287	399	3.86096	4.04724	4.28284	3.69451	3.86298	3.67448	4.07939	3.98648	3.83141	3.81363	4.00573	3.66202	3.58022	4.08309
Cpne2	0.36882	0.005822	0.014144	366.83	282.924	copine_II	ENSMUSG00000034361	protein_coding	chr8	+	94532990	94570529	2340	408	414	545	454	244	291	352	340	252	280	283	334	217	290	8.42005	8.84384	7.81506	8.08325	5.18284	6.11922	6.31331	7.57151	5.20041	6.22936	6.40051	7.82936	5.70088	6.24984
Cpne8	0.33143	0.00014629	0.00048582	688.885	545.621	copine_VIII	ENSMUSG00000052560	protein_coding	chr15	-	90487482	90679432	3366	602	626	921	738	692	726	717	659	599	608	566	347	507	621	8.63679	9.29644	9.18115	9.13457	10.2185	10.6131	8.93995	10.2021	8.59341	9.40353	8.89911	5.65472	9.25959	9.30388
Cpne9	0.77535	0.018106	0.038837	10.5903	5.56944	copine_family_member_IX	ENSMUSG00000030270	protein_coding	chr6	+	113282307	113305627	4143	10	14	11	8	10	8	14	11	4	6	9	7	1	6	0.116562	0.168916	0.0890901	0.0804491	0.119972	0.0950154	0.141822	0.138356	0.0466228	0.0753942	0.114967	0.0926784	0.0148383	0.0730336
Cpq	0.21089	0.0026184	0.0068467	1227.12	1059.59	carboxypeptidase_Q	ENSMUSG00000039007	protein_coding	chr15	+	33083129	33594552	1923	1193	1164	1865	1426	1059	1110	1378	1037	1131	1154	1150	753	970	1131	29.9593	30.2573	32.5425	30.8949	27.3723	28.4029	30.0746	28.1008	28.4012	31.2412	31.6492	21.4789	31.0092	29.6599
Cpsf7	0.41176	1.3382e-17	2.0188e-16	2364.25	1774.53	cleavage_and_polyadenylation_specific_factor_7	ENSMUSG00000034820	protein_coding	chr19	+	10525244	10547735	3604	2328	2197	3216	2470	2231	2232	2604	2252	1968	1888	1825	1471	1428	1957	31.1938	30.4721	29.9421	28.5534	30.7687	30.4739	30.324	32.5614	26.369	27.2721	26.7992	22.3884	24.358	27.3837
Crabp2	1.6	3.2748e-05	0.00012157	12.6093	2.93475	cellular_retinoic_acid_binding_protein_II	ENSMUSG00000004885	protein_coding	chr3	+	87948666	87953376	931	5	21	3	13	12	15	15	15	3	3	1	3	4	3	0.259353	1.12753	0.108124	0.581754	0.640657	0.792794	0.676195	0.839578	0.155605	0.167754	0.0568453	0.176753	0.264124	0.162502
Cramp1l	0.48594	1.3613e-16	1.8948e-15	1827.73	1302.86	Crm_cramped-like_(Drosophila)	ENSMUSG00000038002	protein_coding	chr17	-	24961228	25015230	7517	1695	1633	2385	1917	1680	1835	2178	1766	1382	1356	1316	1152	1055	1455	10.8892	10.8592	10.6462	10.6249	11.1086	12.0119	12.1603	12.2424	8.87803	9.39111	9.26521	8.40627	8.62792	9.76124
Crb3	0.4811	0.00020276	0.00065793	895.117	637.478	crumbs_homolog_3_(Drosophila)	ENSMUSG00000044279	protein_coding	chr17	+	57059105	57065918	1206	715	861	1146	1001	903	883	1072	808	619	546	574	875	497	599	28.6305	35.6872	31.8852	34.5806	37.2164	36.0274	37.3059	34.9127	24.7854	23.5693	25.1889	39.7975	25.3342	25.0476
Crbn	0.40225	0.00011168	0.00037871	804.602	605.926	cereblon	ENSMUSG00000005362	protein_coding	chr6	-	106778249	106800074	2784	705	627	1108	923	808	892	935	680	781	705	649	364	479	658	12.229	11.2578	13.3543	13.8127	14.4257	15.7657	14.0952	12.728	13.5467	13.1832	12.3373	7.17179	10.577	11.9191
Creb3	0.19286	0.0058303	0.014162	986.198	862.777	cAMP_responsive_element_binding_protein_3	ENSMUSG00000028466	protein_coding	chr4	+	43562332	43567060	1884	885	957	1397	1058	925	973	1052	915	951	864	789	891	732	852	22.6847	25.3915	24.881	23.3965	24.4036	25.4127	23.435	25.3081	24.3754	23.8745	22.1636	25.9413	23.8852	22.8058
Creb3l2	0.14666	0.017929	0.038496	3007.19	2716.25	cAMP_responsive_element_binding_protein_3-like_2	ENSMUSG00000038648	protein_coding	chr6	-	37327255	37442146	7082	2957	2841	4681	3270	2891	2678	3313	2441	2907	2877	2581	2555	2192	2946	20.1635	20.0527	22.1786	19.237	20.2902	18.6069	19.6334	17.961	19.8218	21.1488	19.2875	19.7893	19.0275	20.978
Creb5	2.4288	7.3989e-68	1.5409e-65	427.804	76.0122	cAMP_responsive_element_binding_protein_5	ENSMUSG00000053007	protein_coding	chr6	+	53573384	53696007	3038	353	497	506	473	281	400	573	438	88	85	79	54	59	89	5.61122	8.17759	5.58874	6.48663	4.5974	6.47875	7.91584	7.51287	1.39877	1.45657	1.37621	0.974993	1.19388	1.47737
Crebbp	0.30318	3.4193e-07	1.7008e-06	2491.57	2016.74	CREB_binding_protein	ENSMUSG00000022521	protein_coding	chr16	-	4081328	4213407	10230	2407	2298	3318	2730	2280	2253	2818	2476	2220	2020	2041	1775	1553	2363	11.3624	11.2287	10.8831	11.1182	11.0778	10.8369	11.561	12.6123	10.4793	10.2796	10.5587	9.5174	9.33241	11.6486
Creg1	0.70484	5.137e-31	2.0932e-29	3062.18	1874.69	cellular_repressor_of_E1A-stimulated_genes_1	ENSMUSG00000040713	protein_coding	chr1	+	165763746	165775308	2317	2871	2572	4334	3589	2850	3367	3310	2541	2164	1987	1951	1503	1656	1855	59.838	55.4883	62.7645	64.5347	61.1382	71.5049	59.9559	57.1476	45.1008	44.6451	44.5631	35.5818	43.9372	40.3743
Creld2	0.27476	0.00031327	0.00098401	746.35	617.199	cysteine-rich_with_EGF-like_domains_2	ENSMUSG00000023272	protein_coding	chr15	+	88819646	88826681	1364	713	727	1172	890	650	717	737	619	602	646	651	585	537	612	25.2433	26.6426	28.8313	27.1845	23.6861	25.8657	22.6769	23.6481	21.3125	24.6558	25.2587	23.5254	24.2024	22.6268
Crem	0.56552	2.9755e-10	2.1548e-09	382.203	257.06	cAMP_responsive_element_modulator	ENSMUSG00000063889	protein_coding	chr18	-	3266048	3337748	2931	411	407	487	426	343	360	423	297	248	280	272	197	226	300	6.77168	6.94121	5.57525	6.05536	5.81664	6.04374	6.05696	5.28032	4.08591	4.97329	4.91131	3.68677	4.74014	5.16169
Cript	0.21887	0.0067151	0.016089	756.905	649.197	cysteine-rich_PDZ-binding_protein	ENSMUSG00000024146	protein_coding	chr17	+	87025550	87035810	1184	757	717	1047	839	637	727	867	682	754	684	734	422	618	649	30.8755	30.2708	29.672	29.5227	26.7412	30.2135	30.7325	30.016	30.7519	30.075	32.8087	19.5504	32.0874	27.6426
Crispld2	0.48141	0.00025709	0.00082072	6616.72	4706.21	cysteine-rich_secretory_protein_LCCL_domain_containing_2	ENSMUSG00000031825	protein_coding	chr8	+	119992438	120052793	4182	6154	6853	9410	6737	5636	6550	7769	5731	4230	5302	4805	6172	2971	4032	71.063	81.9131	75.5018	67.1164	66.9855	77.0684	77.9671	71.4111	48.8438	66.002	60.807	80.9538	43.6734	48.6209
Crlf2	0.37035	0.012837	0.028585	834.452	641.538	cytokine_receptor-like_factor_2	ENSMUSG00000033467	protein_coding	chr5	-	109554711	109558993	1325	817	925	1194	871	733	649	898	814	586	541	623	941	502	522	29.7767	34.8965	30.2371	27.3872	27.4968	24.1017	28.444	32.0131	21.3567	21.2561	24.8838	38.9555	23.2909	19.8674
Crtam	3.0021	1.769e-36	9.8005e-35	79.4261	8.20023	cytotoxic_and_regulatory_T_cell_molecule	ENSMUSG00000032021	protein_coding	chr9	-	40972753	41004628	1938	46	69	100	115	73	86	102	69	13	9	13	3	5	7	1.14624	1.77972	1.7314	2.47224	1.87225	2.18355	2.2089	1.8553	0.323924	0.241763	0.355004	0.0849108	0.158604	0.182151
Crtc2	0.24596	0.0054798	0.013393	1592.66	1341.65	CREB_regulated_transcription_coactivator_2	ENSMUSG00000027936	protein_coding	chr3	+	90254163	90264125	2992	1544	1525	2164	1782	1383	1547	1814	1427	1421	1266	1263	1564	1079	1274	24.9204	25.478	24.2687	24.8137	22.9749	25.4418	25.4452	24.8532	22.9343	22.0279	22.3401	28.6728	22.1696	21.4731
Crtc3	0.46998	3.1506e-06	1.3636e-05	1614.38	1161.44	CREB_regulated_transcription_coactivator_3	ENSMUSG00000030527	protein_coding	chr7	-	80586627	80688877	5115	1492	1409	2127	1791	1562	1415	1880	1658	1235	1112	1087	1395	909	1068	14.0862	13.7696	13.9532	14.588	15.1785	13.6122	15.4256	16.8911	11.6593	11.3178	11.2468	14.9597	10.9249	10.5296
Crx	1.1586	0.0088402	0.02055	1.64345	0	cone-rod_homeobox	ENSMUSG00000041578	protein_coding	chr7	-	15865947	15879968	2919	0	1	4	2	3	1	1	2	0	0	0	0	0	0	0	0.0171247	0.0459809	0.0285458	0.0510835	0.0168572	0.0143779	0.0357039	0	0	0	0	0	0
Cry1	0.93346	3.8305e-11	3.0673e-10	559.036	288.254	cryptochrome_1_(photolyase-like)	ENSMUSG00000020038	protein_coding	chr10	-	85131702	85185054	3014	376	563	671	512	494	784	631	546	257	250	305	300	269	306	6.02441	9.33731	7.47017	7.07738	8.14662	12.7995	8.78651	9.43993	4.11759	4.31816	5.35551	5.45976	5.48665	5.11994
Cry2	1.1584	1.1026e-38	6.832e-37	3547.3	1578.1	cryptochrome_2_(photolyase-like)	ENSMUSG00000068742	protein_coding	chr2	-	92403646	92434043	3976	3530	2920	4819	4463	3250	3312	3930	3216	1466	1490	1449	1748	1375	1712	42.8744	36.7107	40.6689	46.7656	40.6285	40.9886	41.4836	42.1492	17.8049	19.5093	19.2871	24.1152	21.2596	21.7142
Cryba1	0.9737	0.022491	0.047016	4.59866	1.73812	crystallin_beta_A1	ENSMUSG00000000724	protein_coding	chr11	-	77718615	77725283	1377	2	4	10	5	3	3	5	7	1	0	4	1	3	1	0.0701401	0.145205	0.243679	0.15128	0.108288	0.107203	0.152393	0.264901	0.0350686	0	0.153734	0.0398347	0.133932	0.0366229
Crybb3	1.7702	7.3235e-24	1.8283e-22	172.125	48.5416	crystallin_beta_B3	ENSMUSG00000029352	protein_coding	chr5	-	113075839	113081584	1419	182	176	293	192	143	104	238	123	39	38	39	59	52	54	6.19383	6.19993	6.92846	5.63722	5.00896	3.60637	7.03922	4.51692	1.3272	1.39413	1.45454	2.28068	2.25278	1.9191
Crybg3	0.59176	3.2753e-12	2.9386e-11	1861	1229.44	beta-gamma_crystallin_domain_containing_3	ENSMUSG00000022723	protein_coding	chr16	-	59490775	59555752	5231	1710	1631	2523	2026	1821	1813	2054	1803	1472	1306	1216	777	1043	1541	15.7863	15.5857	16.1839	16.1362	17.3029	17.0542	16.4796	17.961	13.5886	12.9975	12.3025	8.14764	12.2574	14.8561
Csde1	0.32477	0.00034542	0.0010764	7939.88	6324.45	cold_shock_domain_containing_E1_RNA_binding	ENSMUSG00000068823	protein_coding	chr3	+	103020546	103058189	4201	7721	7665	10637	9341	7601	7316	8776	6671	7803	6847	6709	3687	5597	7205	88.7546	91.2045	84.9607	92.6375	89.9315	85.6919	87.6746	82.748	89.6937	84.8495	84.518	48.1411	81.9032	86.4904
Cse1l	0.33706	0.0002144	0.00069229	1236.54	976.044	chromosome_segregation_1-like_(S._cerevisiae)	ENSMUSG00000002718	protein_coding	chr2	+	166906040	166946389	3641	1198	1239	1707	1380	1140	1142	1421	1022	1134	1009	1010	580	909	1185	15.8894	17.0101	15.7313	15.7908	15.5625	15.4335	16.3796	14.6268	15.0399	14.4269	14.6806	8.73781	15.3476	16.4129
Csf3	1.635	0.00015293	0.00050608	6.03021	1.02563	colony_stimulating_factor_3_(granulocyte)	ENSMUSG00000038067	protein_coding	chr11	+	98701263	98703629	1413	4	9	7	10	1	5	8	6	1	0	2	2	0	1	0.136706	0.318388	0.166229	0.294852	0.0351764	0.174119	0.237617	0.221273	0.0341752	0	0.0749086	0.0776396	0	0.0356898
Csf3r	0.61671	0.01772	0.038086	1445.63	904.864	colony_stimulating_factor_3_receptor_(granulocyte)	ENSMUSG00000028859	protein_coding	chr4	+	126024550	126044440	3481	1923	1687	2317	1821	799	593	1500	1442	1099	1161	1115	969	480	542	26.6775	24.2252	22.3344	21.7947	11.4087	8.38242	18.085	21.5864	15.2457	17.3632	16.9518	15.2692	8.47687	7.85203
Csgalnact1	0.34594	0.003304	0.0084567	699.894	548.29	chondroitin_sulfate_N-acetylgalactosaminyltransferase_1	ENSMUSG00000036356	protein_coding	chr8	-	68356781	68735146	3943	766	631	975	839	660	517	858	577	608	555	595	299	552	659	9.3815	7.99943	8.29716	8.86505	8.31976	6.45183	9.13252	7.6255	7.44611	7.3277	7.98609	4.15949	8.60618	8.4284
Csgalnact2	0.46335	4.3839e-07	2.1478e-06	2558.46	1849.04	chondroitin_sulfate_N-acetylgalactosaminyltransferase_2	ENSMUSG00000042042	protein_coding	chr6	-	118107452	118139140	5252	2346	2465	3730	2828	2338	2356	2905	2283	2234	2056	1902	1067	1704	2087	21.5712	23.4611	23.8306	22.4337	22.1265	22.0734	23.2141	22.6517	20.5405	20.3798	19.1659	11.1438	19.9454	20.0394
Csnk1a1	0.39004	9.5754e-06	3.8919e-05	7765.83	5910.45	casein_kinase_1_alpha_1	ENSMUSG00000024576	protein_coding	chr18	+	61555274	61590061	4083	7452	7127	10348	8869	7715	7574	8285	6815	6957	6508	6293	3471	5493	6557	88.1381	87.2537	85.041	90.4985	93.9183	91.2777	85.1615	86.9773	82.2802	82.9793	81.5685	46.6306	82.7044	80.9865
Csnk1e	0.65716	4.5273e-24	1.1403e-22	3354.8	2123.11	casein_kinase_1_epsilon	ENSMUSG00000022433	protein_coding	chr15	-	79417856	79443919	3174	3196	3217	4579	3968	3084	2720	4036	3030	2177	2128	2105	1931	1847	2345	48.6262	50.6642	48.4078	52.0848	48.2949	42.1678	53.3672	49.7457	33.1211	34.9033	35.0986	33.3711	35.7732	37.2583
Csnk1g1	0.46309	1.3074e-09	8.7863e-09	981.151	709.018	casein_kinase_1_gamma_1	ENSMUSG00000032384	protein_coding	chr9	+	65908974	66045009	7202	904	821	1292	1063	989	976	1097	957	869	763	715	487	591	810	6.06158	5.69832	6.01951	6.14931	6.82554	6.66831	6.39269	6.92434	5.82666	5.51535	5.25408	3.70912	5.04467	5.67177
Csnk1g3	0.46625	3.9143e-07	1.9304e-06	1169.91	842.997	casein_kinase_1_gamma_3	ENSMUSG00000073563	protein_coding	chr18	+	53862113	53955684	4394	1103	1035	1524	1327	1093	1175	1255	1141	1077	875	915	497	722	966	12.1223	11.7743	11.6379	12.5822	12.3639	13.1582	11.9871	13.5315	11.8361	10.3669	11.0206	6.20429	10.1013	11.0867
Csnk2a2	0.42156	6.1649e-09	3.8327e-08	765.453	570.72	casein_kinase_2_alpha_prime_polypeptide	ENSMUSG00000046707	protein_coding	chr8	-	95446096	95488820	3766	759	688	1029	812	682	656	937	769	560	587	604	490	515	612	9.73266	9.13198	9.16825	8.983	9.00115	8.57122	10.4421	10.6406	7.1806	8.11446	8.48791	7.13693	8.40669	8.19517
Csrnp1	2.4494	6.999e-28	2.3602e-26	6061.29	989.233	cysteine-serine-rich_nuclear_protein_1	ENSMUSG00000032515	protein_coding	chr9	-	119971166	119977250	2870	5831	6814	8376	7065	5457	4634	6893	5156	632	995	797	1715	675	856	98.1141	118.68	97.9279	102.56	94.5074	79.4499	100.799	93.6161	10.6338	18.0486	14.6967	32.7776	14.4584	15.0411
Csrp1	0.39169	0.0021713	0.0057729	16324.3	12376.1	cysteine_and_glycine-rich_protein_1	ENSMUSG00000026421	protein_coding	chr1	+	135720061	135752232	1828	16033	15937	21537	17752	15312	13766	19176	15345	11429	11223	11090	17247	9424	11539	423.554	435.8	395.331	404.592	416.341	370.553	440.263	437.432	301.915	319.62	321.07	517.527	316.926	318.331
Csrp3	0.34673	0.00034925	0.0010873	417.186	327.116	cysteine_and_glycine-rich_protein_3	ENSMUSG00000030470	protein_coding	chr7	-	48830398	48848051	919	390	359	556	499	363	421	543	337	439	277	297	249	314	370	20.4936	19.527	20.3007	22.622	19.6329	22.5416	24.7979	19.1088	23.0676	15.6915	17.1035	14.8621	21.0045	20.3036
Cst8	0.79304	3.1794e-07	1.5878e-06	104.448	59.1416	cystatin_8_(cystatin-related_epididymal_spermatogenic)	ENSMUSG00000027442	protein_coding	chr2	+	148798785	148805595	804	119	105	135	96	80	148	100	76	65	65	58	40	58	65	7.14761	6.52815	5.63416	4.97463	4.9457	9.05784	5.22004	4.9258	3.904	4.20881	3.81782	2.72897	4.43476	4.07703
Cstb	0.40051	2.2777e-10	1.6726e-09	974.432	737.534	cystatin_B	ENSMUSG00000005054	protein_coding	chr10	+	78425670	78427619	599	851	889	1279	1084	960	1025	1100	862	777	736	773	689	629	748	68.6077	74.1876	71.6465	75.396	79.6596	84.2008	77.0719	74.9894	62.6393	63.9665	68.2962	63.094	64.5538	62.974
Cstf3	0.53805	3.9391e-10	2.819e-09	737.671	505.589	cleavage_stimulation_factor_3'_pre-RNA_subunit_3	ENSMUSG00000027176	protein_coding	chr2	+	104590523	104665429	2817	685	689	962	839	716	701	825	675	579	504	559	309	467	598	11.7429	12.2261	11.4588	12.4085	12.6334	12.2448	12.2913	12.4864	9.92532	9.31419	10.5019	6.01682	10.1913	10.7054
Ctage5	0.24625	0.0041927	0.010515	1903.85	1601.82	CTAGE_family_member_5	ENSMUSG00000021000	protein_coding	chr12	+	59129720	59191583	4434	1879	1676	2504	2288	1841	1939	2064	1567	1911	1750	1785	988	1362	1781	20.4645	18.8945	18.9492	21.4984	20.6373	21.518	19.5364	18.4159	20.8122	20.5468	21.3052	12.2224	18.8834	20.2561
Ctdp1	0.76155	3.9615e-13	3.9585e-12	1144.23	670.793	CTD_(carboxy-terminal_domain_RNA_polymerase_II_polypeptide_A)_phosphatase_subunit_1	ENSMUSG00000033323	protein_coding	chr18	-	80407959	80469695	3713	1013	1177	1455	1204	1000	1118	1342	1115	646	625	582	803	569	695	13.1751	15.8456	13.1489	13.5098	13.3866	14.8162	15.169	15.6484	8.40157	8.76308	8.29549	11.8628	9.42075	9.43945
Ctdspl2	0.27817	0.0084327	0.019727	769.16	632.123	CTD_(carboxy-terminal_domain_RNA_polymerase_II_polypeptide_A)_small_phosphatase_like_2	ENSMUSG00000033411	protein_coding	chr2	+	121956001	122013642	5053	606	705	1065	845	696	769	953	738	670	717	708	372	537	773	5.79153	6.97423	7.07216	6.96712	6.84627	7.48852	7.91542	7.61073	6.40292	7.38706	7.41529	4.03821	6.53316	7.71466
Ctgf	1.2731	2.405e-22	5.314e-21	5778.34	2347.33	connective_tissue_growth_factor	ENSMUSG00000019997	protein_coding	chr10	+	24595442	24598683	2490	4969	5624	7377	6530	6528	5525	6115	4937	1825	2329	2143	3061	1722	2599	96.3695	112.902	99.4104	109.26	130.309	109.182	103.069	103.32	35.3929	48.6936	45.5477	67.431	42.514	52.6373
Cth	0.45819	0.0032886	0.0084196	131.84	95.0857	cystathionase_(cystathionine_gamma-lyase)	ENSMUSG00000028179	protein_coding	chr3	-	157894248	157925077	1815	156	88	201	149	142	163	102	95	87	88	123	67	89	109	4.15067	2.42361	3.71596	3.42023	3.88871	4.41906	2.3586	2.72751	2.3147	2.52411	3.58651	2.02485	3.01447	3.02856
Ctif	0.36764	0.0012466	0.0034749	688.098	531.973	CBP80/20-dependent_translation_initiation_factor	ENSMUSG00000052928	protein_coding	chr18	-	75431224	75697696	6173	732	646	1042	831	632	539	739	576	514	557	509	653	408	469	5.72644	5.2311	5.664	5.60855	5.08879	4.29647	5.02433	4.86234	4.02087	4.69743	4.36381	5.80246	4.06314	3.83145
Ctla2a	1.4325	1.7718e-48	1.6958e-46	9145.59	3349.05	cytotoxic_T_lymphocyte-associated_protein_2_alpha	ENSMUSG00000044258	protein_coding	chr13	-	60934155	60936625	1373	9443	9239	10135	10242	9376	8785	10197	7548	3747	4041	3599	2115	3021	3423	332.131	336.365	247.688	310.785	339.423	314.84	311.697	286.471	131.785	153.222	138.725	84.4958	135.263	125.725
Ctla2b	1.2623	2.0059e-30	7.8467e-29	551.458	226.806	cytotoxic_T_lymphocyte-associated_protein_2_beta	ENSMUSG00000074874	protein_coding	chr13	-	60895351	60897447	1147	689	569	706	616	503	440	639	398	223	229	248	179	187	280	29.0085	24.7974	20.6535	22.375	21.7971	18.8759	23.3812	18.0817	9.38846	10.3938	11.4428	8.56022	10.0225	12.3107
Ctla4	1.8955	2.0529e-15	2.5811e-14	71.1967	17.0299	cytotoxic_T-lymphocyte-associated_protein_4	ENSMUSG00000026011	protein_coding	chr1	+	60887000	60915832	1933	66	68	96	91	33	57	108	75	35	11	24	10	10	14	1.64885	1.75846	1.66644	1.96135	0.848547	1.45098	2.34489	2.02185	0.874358	0.296253	0.657088	0.283768	0.318029	0.365244
Ctnna1	0.41458	4.301e-12	3.8268e-11	15817.1	11851.7	catenin_(cadherin_associated_protein)_alpha_1	ENSMUSG00000037815	protein_coding	chr18	+	35118888	35254773	3698	15297	15141	22038	17612	14818	13982	17889	14284	12738	12729	12036	8574	10976	13274	199.76	204.665	199.966	198.421	199.167	186.046	203.025	201.281	166.336	179.196	172.25	127.178	182.463	181.018
Ctnnb1	0.25509	0.0011814	0.003311	18114	15158	catenin_(cadherin_associated_protein)_beta_1	ENSMUSG00000006932	protein_coding	chr9	+	120929216	120960507	3623	17245	18409	25227	20740	16327	15286	20553	16346	17534	16337	15696	9879	13904	16949	229.861	253.991	233.641	238.499	223.992	207.608	238.088	235.105	233.704	234.75	229.279	149.568	235.923	235.919
Ctnnd2	0.63125	7.6702e-10	5.3036e-09	279.372	179.261	catenin_(cadherin_associated_protein)_delta_2	ENSMUSG00000022240	protein_coding	chr15	+	30172593	31029311	5914	277	287	412	326	254	187	324	257	201	183	184	149	139	210	2.26188	2.42581	2.33758	2.29658	2.13475	1.55589	2.29929	2.26449	1.64122	1.61091	1.64657	1.38198	1.44488	1.79071
Ctps	0.8928	3.3065e-20	6.1618e-19	1347.49	720.394	cytidine_5'-triphosphate_synthase	ENSMUSG00000028633	protein_coding	chr4	-	120539868	120570276	2705	993	1324	1578	1442	1345	1400	1575	1391	746	666	757	580	670	843	17.7277	24.4668	19.5745	22.2098	24.7143	25.4671	24.4367	26.7966	13.3176	12.8177	14.8106	11.7613	15.2267	15.7162
Ctps2	0.2658	0.00014606	0.00048522	847.569	703.463	cytidine_5'-triphosphate_synthase_2	ENSMUSG00000031360	protein_coding	chrX	+	162901238	163032508	3353	771	794	1195	959	805	781	930	789	846	756	730	476	639	743	11.1043	11.8371	11.9588	11.916	11.9332	11.4614	11.6407	12.262	12.184	11.7379	11.5221	7.78698	11.7156	11.1749
Ctrb1	2.3336	2.0515e-07	1.0521e-06	6.02093	0.193016	chymotrypsinogen_B1	ENSMUSG00000031957	protein_coding	chr8	-	111686510	111691010	887	6	8	13	5	3	5	6	5	0	0	0	0	1	0	0.326661	0.450841	0.49178	0.234851	0.168109	0.277374	0.283895	0.293742	0	0	0	0	0.0693066	0
Ctsb	0.17527	0.0098947	0.022724	9824	8695.27	cathepsin_B	ENSMUSG00000021939	protein_coding	chr14	+	63122462	63145919	4739	8705	9587	13944	11025	8682	9636	10973	8914	9319	8652	8521	9041	7214	8424	88.7058	101.124	98.7307	96.9254	91.0599	100.053	97.1782	98.0179	94.9589	95.0455	95.1586	104.647	93.581	89.6434
Ctse	1.0311	5.2155e-08	2.8873e-07	108.849	51.2675	cathepsin_E	ENSMUSG00000004552	protein_coding	chr1	+	131638306	131675505	2126	105	98	143	123	55	94	173	115	91	44	54	33	38	50	2.38504	2.3042	2.25696	2.41039	1.28586	2.17562	3.41517	2.81873	2.06696	1.07743	1.34423	0.851424	1.0988	1.18602
Ctsh	0.51321	2.8189e-12	2.5474e-11	8862.96	6196.12	cathepsin_H	ENSMUSG00000032359	protein_coding	chr9	+	90054152	90076089	2743	7784	8697	12092	9826	8501	9412	9139	7779	6095	6637	6212	6251	4919	6383	137.04	158.489	147.919	149.244	154.042	168.84	139.831	147.781	107.3	125.964	119.853	125.003	110.243	117.351
Ctsl	0.36234	1.5327e-09	1.0218e-08	4282.04	3326.82	cathepsin_L	ENSMUSG00000021477	protein_coding	chr13	-	64363214	64370306	1971	4015	3806	5768	4794	4100	4283	4729	3920	3575	3706	3531	2405	3020	3506	98.3715	96.5248	98.1952	101.334	103.393	106.925	100.696	103.638	87.5875	97.886	94.8102	66.9305	94.193	89.704
Cttn	0.24943	2.5241e-07	1.2767e-06	3529.17	2968.12	cortactin	ENSMUSG00000031078	protein_coding	chr7	-	144435733	144471009	3286	3402	3288	4863	3975	3365	3365	3702	3235	3045	3074	2984	2781	2519	3107	49.9962	50.0174	49.6579	50.3983	50.8993	50.3891	47.2823	51.301	44.7479	48.701	48.0591	46.4225	47.1258	47.6826
Cttnbp2nl	1.3023	4.2391e-70	9.8299e-68	7337.78	2957.49	CTTNBP2_N-terminal_like	ENSMUSG00000062127	protein_coding	chr3	-	105001915	105053146	4946	7796	6500	10855	8376	6723	6623	7805	6350	3334	2837	2851	2167	2586	3833	76.1181	65.6925	73.6423	70.5551	67.5621	65.89	66.2291	66.902	32.551	29.8612	30.5061	24.0326	32.142	39.0815
Cul1	0.71511	2.4612e-16	3.347e-15	3206.81	1943.9	cullin_1	ENSMUSG00000029686	protein_coding	chr6	+	47453398	47526139	3161	3080	3008	4411	3568	3148	3068	3551	2722	2334	2031	1990	1151	1810	2295	47.054	47.5675	46.8235	47.0269	49.4999	47.7584	47.1472	44.8728	35.6557	33.4493	33.3175	19.9731	35.2008	36.6138
Cul2	0.35326	0.0016793	0.0045713	742.098	578.101	cullin_2	ENSMUSG00000024231	protein_coding	chr18	+	3382988	3436377	3828	688	785	978	803	701	755	783	627	734	637	593	299	567	628	8.67934	10.2507	8.57272	8.73956	9.10207	9.70497	8.5846	8.53523	9.25928	8.66302	8.19836	4.28445	9.10561	8.27322
Cul3	0.65341	2.4493e-13	2.5064e-12	3278.64	2074.74	cullin_3	ENSMUSG00000004364	protein_coding	chr1	-	80264923	80340480	4709	3126	3235	4311	3724	3009	3040	3959	2736	2573	2319	2158	1251	1875	2221	32.0576	34.3402	30.7186	32.9478	31.7605	31.7661	35.2847	30.2766	26.3854	25.6374	24.2531	14.5722	24.4777	23.7852
Cux1	0.17073	0.0031418	0.0080784	2997.06	2660.78	cut-like_homeobox_1	ENSMUSG00000029705	protein_coding	chr5	-	136248135	136567490	12862	2682	2839	3821	3336	3048	2835	3401	2750	2800	2875	2766	2357	2158	2791	10.0698	11.0335	9.96828	10.806	11.7788	10.8458	11.0976	11.1415	10.5124	11.6367	11.3812	10.0519	10.3143	10.943
Cwc15	0.35634	5.777e-10	4.0468e-09	1354.65	1057.15	CWC15_homolog_(S._cerevisiae)	ENSMUSG00000004096	protein_coding	chr9	+	14500617	14510577	1111	1323	1350	1751	1597	1261	1226	1552	1140	1160	1103	1066	871	966	1088	57.5064	60.7402	52.8839	59.8876	56.415	54.2994	58.6284	53.47	50.4193	51.6848	50.7794	43.0031	53.4517	49.3857
Cwc22	0.69971	2.3287e-08	1.3517e-07	871.183	530.747	CWC22_spliceosome-associated_protein_homolog_(S._cerevisiae)	ENSMUSG00000027014	protein_coding	chr2	-	77881159	77946375	3471	787	793	1093	891	895	930	998	784	695	595	552	247	502	595	10.9494	11.4202	10.5662	10.6947	12.8163	13.184	12.0672	11.7701	9.66903	8.92409	8.41644	3.90335	8.89093	8.64468
Cwc25	0.43785	1.1673e-08	7.0451e-08	755.258	556.737	CWC25_spliceosome-associated_protein_homolog_(S._cerevisiae)	ENSMUSG00000018541	protein_coding	chr11	-	97745481	97766556	3105	679	709	986	778	747	721	888	721	586	592	526	571	465	536	10.5604	11.4141	10.6553	10.4391	11.9578	11.426	12.0028	12.1002	9.11358	9.92571	8.96537	10.0872	9.20639	8.70542
Cwc27	0.4116	0.00017372	0.00057045	237.614	177.39	CWC27_spliceosome-associated_protein_homolog_(S._cerevisiae)	ENSMUSG00000021715	protein_coding	chr13	-	104631140	104817142	2071	228	187	317	235	223	261	271	239	197	211	185	104	163	198	5.31649	4.51355	5.13607	4.72752	5.35203	6.20125	5.49186	6.01364	4.59345	5.30401	4.72755	2.75454	4.83844	4.82138
Cwf19l2	0.35736	0.00039017	0.0012057	600.616	466.448	CWF19-like_2_cell_cycle_control_(S._pombe)	ENSMUSG00000025898	protein_coding	chr9	+	3404085	3479236	3953	548	542	791	639	562	633	685	559	608	505	532	265	384	506	6.69459	6.85376	6.71431	6.73473	7.06648	7.87945	7.27267	7.36893	7.42728	6.65068	7.12244	3.67718	5.97176	6.45521
Cxcl1	2.0292	2.0343e-13	2.1009e-12	62.1864	12.9667	chemokine_(C-X-C_motif)_ligand_1	ENSMUSG00000029380	protein_coding	chr5	+	90891241	90893115	953	35	97	38	70	41	58	60	95	13	13	9	14	12	15	1.77356	5.08786	1.33796	3.06021	2.13838	2.99471	2.64234	5.19458	0.658724	0.710153	0.499797	0.805806	0.774081	0.793752
Cxcl10	5.5121	4.524e-82	1.4965e-79	1923.79	25.6337	chemokine_(C-X-C_motif)_ligand_10	ENSMUSG00000034855	protein_coding	chr5	-	92346638	92348889	1094	1151	1730	2015	1735	1956	2893	2378	1828	20	18	13	53	21	20	50.8075	79.047	61.803	66.0736	88.868	130.122	91.2273	87.072	0.882807	0.856558	0.628883	2.65738	1.18005	0.921933
Cxcl15	0.39528	1.4194e-05	5.599e-05	28090.6	21299.4	chemokine_(C-X-C_motif)_ligand_15	ENSMUSG00000029375	protein_coding	chr5	+	90794534	90803067	2127	24526	25921	37013	30907	26202	31970	29906	25375	24186	23421	24058	13086	19263	22989	556.839	609.173	583.9	605.39	612.295	739.595	590.094	621.667	549.098	573.244	598.599	337.47	556.743	545.054
Cxcl16	0.24846	0.017863	0.038375	1179.13	990.87	chemokine_(C-X-C_motif)_ligand_16	ENSMUSG00000018920	protein_coding	chr11	-	70453983	70459984	2699	997	1316	1557	1366	1123	981	1371	1034	948	1016	993	1129	814	900	17.8387	24.373	19.357	21.086	20.681	17.8848	21.3189	19.9635	16.9613	19.5971	19.4711	22.9449	18.5404	16.8161
Cxcl2	2.7559	2.8663e-18	4.5855e-17	69.5225	7.46182	chemokine_(C-X-C_motif)_ligand_2	ENSMUSG00000058427	protein_coding	chr5	+	90903899	90905909	1054	53	157	81	71	34	26	79	65	5	9	5	5	8	12	2.42832	7.44587	2.57867	2.80649	1.60336	1.21381	3.14569	3.2136	0.229077	0.444532	0.251058	0.26021	0.466603	0.574153
Cxcl3	1.7444	8.9176e-06	3.6364e-05	10.3241	2.0275	chemokine_(C-X-C_motif)_ligand_3	ENSMUSG00000029379	protein_coding	chr5	+	90786103	90788086	1009	7	21	18	8	8	7	12	5	2	2	4	3	0	1	0.335025	1.04036	0.598595	0.330328	0.394088	0.34137	0.499137	0.258225	0.0957176	0.103191	0.209804	0.163089	0	0.0499799
Cxcl5	1.6845	1.2032e-07	6.3648e-07	20.6994	5.26237	chemokine_(C-X-C_motif)_ligand_5	ENSMUSG00000029371	protein_coding	chr5	+	90759299	90761625	1655	15	19	47	20	19	17	29	12	9	9	8	4	1	1	0.437687	0.573868	0.952909	0.503475	0.570623	0.50544	0.735411	0.377835	0.262602	0.283104	0.255821	0.132574	0.037145	0.0304711
Cxcl9	1.1303	0.0038967	0.0098303	41.9166	15.0037	chemokine_(C-X-C_motif)_ligand_9	ENSMUSG00000029417	protein_coding	chr5	-	92321331	92328079	2905	16	42	39	21	49	105	45	21	11	7	10	35	12	9	0.265977	0.722703	0.450474	0.301175	0.838386	1.77853	0.650124	0.376697	0.182852	0.125445	0.182179	0.660872	0.253941	0.156237
Cxcr2	0.72974	0.017069	0.036855	234.092	131.08	chemokine_(C-X-C_motif)_receptor_2	ENSMUSG00000026180	protein_coding	chr1	+	74153989	74161246	3046	246	351	407	311	109	92	237	212	172	195	195	98	50	80	3.9001	5.76015	4.48349	4.25379	1.77865	1.4862	3.26549	3.62681	2.72679	3.33278	3.38804	1.76478	1.00911	1.32448
Cxx1a	0.57524	5.1496e-06	2.1646e-05	1454.22	969.168	CAAX_box_1A	ENSMUSG00000067925	protein_coding	chrX	-	53642488	53643682	1195	1520	1455	1868	1752	1379	1210	1701	1150	961	845	847	1304	802	879	61.4251	60.8628	52.4518	61.0818	57.3575	49.8238	59.7402	50.1475	38.8337	36.8121	37.5111	59.8556	41.2577	37.0943
Cxxc1	0.31567	0.001921	0.0051606	2226.91	1785.18	CXXC_finger_1_(PHD_domain)	ENSMUSG00000024560	protein_coding	chr18	+	74216131	74221491	2618	2150	2107	3303	2328	2042	2126	2527	1922	1842	1639	1635	2221	1351	1766	39.6587	40.2301	42.3341	37.0475	38.7686	39.9588	40.5103	38.2563	33.9761	32.592	33.0516	46.5344	31.7237	34.0179
Cyb5a	0.38779	2.9386e-07	1.4754e-06	4030.86	3075.18	cytochrome_b5_type_A_(microsomal)	ENSMUSG00000024646	protein_coding	chr18	+	84851338	84880401	1363	3963	3354	5431	4941	3975	4535	4129	3084	3443	3122	3061	2371	2913	3308	140.41	123.005	133.701	151.031	144.956	163.719	127.139	117.907	121.982	119.245	118.853	95.4182	131.384	122.393
Cycs	0.30099	1.1451e-05	4.5912e-05	1014.62	822.49	cytochrome_c_somatic	ENSMUSG00000063694	protein_coding	chr6	-	50562563	50566538	3123	915	881	1417	1127	1003	1051	1129	887	952	807	834	593	815	876	14.1488	14.1013	15.2247	15.0348	15.9633	16.5596	15.1723	14.8003	14.7203	13.4525	14.1331	10.4155	16.0429	14.1455
Cyfip1	0.25731	0.0013748	0.0037985	2914.94	2434.51	cytoplasmic_FMR1_interacting_protein_1	ENSMUSG00000030447	protein_coding	chr7	+	55841745	55930700	5111	2820	2779	3972	3206	2855	2817	3118	2535	2851	2714	2611	1505	2192	2653	26.6449	27.1794	26.0768	26.1339	27.7648	27.1206	25.6036	25.8459	26.9367	27.6443	27.0362	16.152	26.3653	26.1769
Cyp11a1	1.004	0.0010238	0.0029082	25.189	11.3521	cytochrome_P450_family_11_subfamily_a_polypeptide_1	ENSMUSG00000032323	protein_coding	chr9	+	58006411	58027023	3439	36	35	33	30	16	9	27	22	13	5	19	17	3	10	0.505523	0.508736	0.321983	0.363442	0.23125	0.128774	0.329505	0.333357	0.182543	0.0756902	0.292392	0.271152	0.0536275	0.146641
Cyp1b1	0.40765	0.0090915	0.021082	279.863	209.091	cytochrome_P450_family_1_subfamily_b_polypeptide_1	ENSMUSG00000024087	protein_coding	chr17	-	79706953	79715041	5128	282	154	410	306	262	424	290	203	273	215	195	133	204	227	2.65565	1.50117	2.68279	2.4861	2.53949	4.06852	2.37345	2.06285	2.5708	2.18269	2.01248	1.42265	2.44557	2.23236
Cyp27b1	2.5483	6.1923e-13	6.0611e-12	19.9473	2.16534	cytochrome_P450_family_27_subfamily_b_polypeptide_1	ENSMUSG00000006724	protein_coding	chr10	+	127048250	127053006	2443	9	18	26	30	12	26	25	20	1	4	3	2	0	3	0.177905	0.368303	0.357109	0.511616	0.244147	0.523683	0.429484	0.426605	0.0197665	0.085239	0.0649893	0.0449057	0	0.0619276
Cyp2b10	0.55549	1.032e-09	7.0323e-09	6187.67	4194.51	cytochrome_P450_family_2_subfamily_b_polypeptide_10	ENSMUSG00000030483	protein_coding	chr7	+	25897620	25926624	1916	5764	4874	9018	7151	6083	7729	5987	4801	4575	4046	3822	3843	3800	4673	145.278	127.159	157.931	155.495	157.803	198.494	131.143	130.574	115.305	109.934	105.57	110.02	121.923	122.995
Cyp2b13	2.4893	1.9571e-09	1.291e-08	11.4234	0.807008	cytochrome_P450_family_2_subfamily_b_polypeptide_13	ENSMUSG00000040583	protein_coding	chr7	+	26061495	26096196	1876	5	5	25	9	16	15	12	10	2	0	0	1	0	2	0.128709	0.133227	0.447156	0.199874	0.423917	0.393439	0.268459	0.277771	0.0514814	0	0	0.029239	0	0.053763
Cyp2d22	0.1894	0.023409	0.048754	1534.37	1344.46	cytochrome_P450_family_2_subfamily_d_polypeptide_22	ENSMUSG00000061740	protein_coding	chr15	-	82370528	82380260	2771	1504	1126	2113	1746	1487	1791	1574	1368	1555	1265	1269	1321	1146	1380	26.2109	20.3123	25.5867	26.2515	26.6728	31.8037	23.8396	25.7258	27.0986	23.766	24.2365	26.1494	25.4241	25.1148
Cyp2d26	1.0747	0.01238	0.027703	5.2723	1.80575	cytochrome_P450_family_2_subfamily_d_polypeptide_26	ENSMUSG00000022445	protein_coding	chr15	-	82790107	82794245	1645	2	5	10	11	5	7	3	2	0	1	1	1	5	2	0.058713	0.151936	0.203979	0.278595	0.151077	0.209388	0.0765395	0.0633554	0	0.0316472	0.032172	0.0333449	0.186854	0.0613127
Cyp2j8	1.2172	0.0058431	0.014189	2.30281	0	cytochrome_P450_family_2_subfamily_j_polypeptide_8	ENSMUSG00000082932	protein_coding	chr4	-	96444596	96507386	1512	4	1	2	0	6	0	1	4	0	0	0	0	0	0	0.127755	0.0330602	0.0443843	0	0.197239	0	0.0277574	0.137857	0	0	0	0	0	0
Cyp2t4	2.1997	3.6781e-34	1.7417e-32	134.855	27.803	cytochrome_P450_family_2_subfamily_t_polypeptide_4	ENSMUSG00000078787	protein_coding	chr7	+	27153714	27158668	1599	126	130	201	174	98	97	176	126	28	34	20	41	17	22	3.80533	4.06398	4.21793	4.53364	3.04629	2.98499	4.61949	4.10621	0.845595	1.10696	0.661951	1.40647	0.65358	0.693842
Cyp3a13	0.34194	0.010705	0.024375	130.406	102.019	cytochrome_P450_family_3_subfamily_a_polypeptide_13	ENSMUSG00000029727	protein_coding	chr5	-	137892932	137921619	2956	147	112	159	150	119	165	115	105	103	91	113	73	88	139	2.4015	1.89396	1.80486	2.11414	2.00095	2.74662	1.63276	1.85099	1.68262	1.60265	2.0231	1.35461	1.83011	2.37136
Cyp3a57	1.9326	1.2635e-06	5.7999e-06	9.8001	1.49703	cytochrome_P450_family_3_subfamily_a_polypeptide_57	ENSMUSG00000070419	protein_coding	chr5	+	145345279	145390512	1572	13	12	5	9	8	9	11	11	1	0	2	1	1	4	0.399357	0.38158	0.106726	0.238526	0.252948	0.281714	0.293677	0.364636	0.0307185	0	0.067332	0.0348934	0.0391062	0.12832
Cyp4a32	1.0144	6.005e-14	6.576e-13	90.8243	44.2361	cytochrome_P450_family_4_subfamily_a_polypeptide_32	ENSMUSG00000063929	protein_coding	chr4	+	115600969	115621602	1530	92	83	128	92	75	100	100	82	47	54	36	38	37	50	2.9038	2.71171	2.80718	2.5052	2.43648	3.21609	2.74308	2.79281	1.4834	1.8374	1.24525	1.36235	1.48665	1.64803
Cyp4f39	1.473	1.418e-26	4.3931e-25	226.783	79.7825	cytochrome_P450_family_4_subfamily_f_polypeptide_39	ENSMUSG00000061126	protein_coding	chr17	+	32468462	32492479	1599	180	182	342	256	221	232	263	213	105	104	81	79	55	49	5.43618	5.68957	7.17677	6.67018	6.8697	7.13935	6.90299	6.94146	3.17098	3.386	2.6809	2.71003	2.11452	1.54538
Cyr61	1.6211	5.2546e-15	6.3818e-14	10743.4	3276.35	cysteine_rich_protein_61	ENSMUSG00000028195	protein_coding	chr3	-	145646971	145649985	2028	9443	11054	15443	12249	12351	8102	11669	8790	4789	5364	2877	2859	1620	2150	224.86	272.463	255.514	251.639	302.711	196.582	241.488	225.861	114.033	137.696	75.0786	77.3289	49.1072	53.4635
Cystm1	0.46985	3.0821e-08	1.7585e-07	2079.33	1497.89	cysteine-rich_transmembrane_module_containing_1	ENSMUSG00000046727	protein_coding	chr18	+	36345619	36402980	1795	1829	2067	2784	2324	1986	1992	2379	1833	1499	1460	1394	1685	1221	1528	49.2062	57.5616	52.0423	53.9408	54.9932	54.6064	55.6237	53.213	40.3265	42.3438	41.1001	51.4909	41.8167	42.9285
Cyth1	0.74616	8.9587e-14	9.6231e-13	2348.76	1392.06	cytohesin_1	ENSMUSG00000017132	protein_coding	chr11	-	118132019	118248592	3179	2357	2392	3138	2380	1783	2090	2851	2405	1470	1287	1339	1571	1149	1352	35.8046	37.6121	33.1218	31.1912	27.8776	32.35	37.6389	39.4225	22.3295	21.0761	22.2912	27.107	22.2192	21.4473
Cyth3	0.73013	8.271e-35	4.0888e-33	10006.8	6019.65	cytohesin_3	ENSMUSG00000018001	protein_coding	chr5	+	143622447	143710250	3738	9347	9070	14010	11451	9251	8642	11771	9485	6698	6362	5711	4612	5529	6793	120.754	121.29	125.762	127.629	123.011	113.761	132.161	132.226	86.5284	88.6045	80.8569	67.6777	90.9296	91.645
Cytip	0.44883	3.9653e-05	0.00014519	1897.39	1383.17	cytohesin_1_interacting_protein	ENSMUSG00000026832	protein_coding	chr2	-	58129137	58195532	6110	1882	2082	2242	2311	1449	1608	2249	1801	1705	1494	1511	830	1220	1511	14.8747	17.0332	12.3125	15.7581	11.7875	12.9498	15.4482	15.36	13.4752	12.7295	13.0878	7.4513	12.2749	12.4712
D10Bwg1379e	1.0883	1.3144e-17	1.9856e-16	413.435	191.124	DNA_segment_Chr_10_Brigham_&_Women's_Genetics_1379_expressed	ENSMUSG00000019852	protein_coding	chr10	-	18588011	18743758	8216	300	400	589	427	378	430	485	414	193	172	226	135	133	285	1.76332	2.43364	2.40551	2.16528	2.28678	2.57529	2.47749	2.62579	1.13436	1.08986	1.45577	0.901299	0.995152	1.74933
D15Ertd621e	0.53064	2.3551e-08	1.366e-07	3207.76	2211.05	DNA_segment_Chr_15_ERATO_Doi_621_expressed	ENSMUSG00000037119	protein_coding	chr15	+	58415468	58457801	5621	3023	3029	4372	3475	3051	3186	3572	2826	2492	2394	2365	1242	2092	2612	25.9714	26.9366	26.0987	25.7565	26.9788	27.8902	26.6703	26.1986	21.4086	22.1724	22.267	12.12	22.8795	23.434
D16Ertd472e	0.39298	0.0011339	0.0031901	277.972	210.039	DNA_segment_Chr_16_ERATO_Doi_472_expressed	ENSMUSG00000022864	protein_coding	chr16	-	78544012	78576657	2453	285	274	326	319	235	250	322	274	222	240	246	110	186	252	5.61071	5.58354	4.45935	5.418	4.76172	5.01489	5.5092	5.82066	4.37027	5.09349	5.3074	2.45975	4.66137	5.18071
D230025D16Rik	0.42011	1.9993e-11	1.6576e-10	2049.31	1530.71	RIKEN_cDNA_D230025D16_gene	ENSMUSG00000031889	protein_coding	chr8	+	105225145	105253053	2937	1994	1844	3038	2400	1846	1974	2187	1769	1666	1517	1428	1556	1263	1593	32.7862	31.3844	34.7085	34.045	31.2408	33.0721	31.2518	31.3865	27.392	26.8895	25.7317	29.0604	26.4361	27.3526
D5Ertd579e	0.25163	0.001835	0.0049514	1901.48	1593.87	DNA_segment_Chr_5_ERATO_Doi_579_expressed	ENSMUSG00000029190	protein_coding	chr5	-	36584788	36696024	6690	1742	1741	2482	2022	1768	2041	2058	1820	1888	1609	1595	1054	1409	1958	12.5745	13.0086	12.4488	12.5922	13.1356	15.0119	12.9107	14.1764	13.6279	12.5208	12.6177	8.64191	12.9474	14.7596
D6Ertd527e	0.95597	0.000351	0.001092	19.4557	9.52408	DNA_segment_Chr_6_ERATO_Doi_527_expressed	ENSMUSG00000090891	protein_coding	chr6	+	87104826	87112251	1395	17	11	35	29	16	17	27	14	9	12	6	7	11	11	0.588498	0.394162	0.841871	0.866103	0.570085	0.599644	0.812306	0.522966	0.311545	0.447825	0.227626	0.275245	0.484749	0.397654
Daam2	1.0575	2.9458e-49	2.9189e-47	1885.62	902.757	dishevelled_associated_activator_of_morphogenesis_2	ENSMUSG00000040260	protein_coding	chr17	-	49456022	49564337	6045	1826	1834	2642	2186	1716	1608	2176	1661	982	870	892	945	740	886	14.5873	15.1656	14.6652	15.0661	14.1096	13.0891	15.1075	14.3183	7.84455	7.49246	7.80931	8.57494	7.52547	7.39135
Dapk1	1.2484	8.5539e-71	2.0688e-68	6287.78	2632.91	death_associated_protein_kinase_1	ENSMUSG00000021559	protein_coding	chr13	+	60601947	60763185	5885	6182	5722	9797	7074	5903	5743	6751	5267	3104	3055	2753	2250	1875	2634	50.7286	48.6024	55.8596	50.08	49.8563	48.0188	48.1451	46.6376	25.47	27.025	24.7573	20.9716	19.5863	22.5713
Daxx	0.43955	0.00010909	0.00037095	1102.98	809.734	Fas_death_domain-associated_protein	ENSMUSG00000002307	protein_coding	chr17	+	33909414	33915589	2673	883	964	1424	1095	1070	1367	1252	1030	904	739	770	952	655	729	15.9526	18.0275	17.8757	17.0672	19.8966	25.1645	19.6578	20.0797	16.3314	14.3929	15.2453	19.5359	15.064	13.7536
Dazap1	0.31244	0.0016744	0.0045592	2401.73	1929.97	DAZ_associated_protein_1	ENSMUSG00000069565	protein_coding	chr10	+	80261486	80288408	2081	2275	2210	3448	2663	2080	2103	2751	2397	1851	1899	1878	2299	1605	1743	52.7934	53.0856	55.5964	53.3145	49.6804	49.7263	55.4816	60.0227	42.9524	47.5067	47.7604	60.5986	47.4134	42.2388
Dazap2	0.41536	5.9493e-14	6.5213e-13	8001.15	5993.96	DAZ_associated_protein_2	ENSMUSG00000000346	protein_coding	chr15	+	100615628	100620731	1826	7762	7631	10718	9129	7480	7183	9022	7263	6682	5916	5694	5907	5060	6099	205.278	208.899	196.954	208.29	203.608	193.564	207.363	207.269	176.709	168.667	165.029	177.444	170.352	168.44
Dbf4	0.71419	5.1563e-14	5.6797e-13	238.736	144.799	DBF4_homolog_(S._cerevisiae)	ENSMUSG00000002297	protein_coding	chr5	-	8396973	8422716	2509	230	253	331	288	196	208	276	200	165	141	161	110	137	144	4.42688	5.04053	4.42669	4.78231	3.88284	4.07926	4.61677	4.15383	3.17568	2.92563	3.39601	2.40485	3.35674	2.89433
Dbh	1.8476	5.1921e-05	0.00018659	5.37627	0.35097	dopamine_beta_hydroxylase	ENSMUSG00000000889	protein_coding	chr2	+	27165233	27183200	2552	0	8	7	11	2	2	8	7	0	0	0	0	1	1	0	0.156699	0.0920384	0.17958	0.0389532	0.0385628	0.131565	0.142934	0	0	0	0	0.0240889	0.0197609
Dbn1	1.0772	1.9719e-14	2.2781e-13	728.796	339.604	drebrin_1	ENSMUSG00000034675	protein_coding	chr13	-	55473429	55488111	3078	667	885	820	797	622	542	974	677	298	299	294	413	324	346	10.4647	14.3725	8.93916	10.7879	10.0442	8.66462	13.2807	11.4614	4.6752	5.05713	5.05502	7.35998	6.47105	5.66884
Dbndd1	1.0016	5.5167e-24	1.3849e-22	227.1	112.366	dysbindin_(dystrobrevin_binding_protein_1)_domain_containing_1	ENSMUSG00000031970	protein_coding	chr8	-	123504718	123515463	1677	245	185	298	241	214	228	256	209	125	126	108	112	76	119	7.0551	5.51436	5.96259	5.98728	6.34271	6.68992	6.40674	6.4943	3.5994	3.91146	3.40828	3.66337	2.78598	3.5785
Dbr1	0.74706	2.6433e-17	3.8861e-16	435.876	258.466	debranching_enzyme_homolog_1_(S._cerevisiae)	ENSMUSG00000032469	protein_coding	chr9	+	99575799	99584501	2261	434	437	601	480	374	392	489	401	327	240	249	190	277	247	9.26956	9.66134	8.91919	8.84477	8.22176	8.53109	9.07692	9.24194	6.98393	5.52602	5.82831	4.60944	7.53143	5.50913
Dbt	0.34644	0.0020936	0.0055814	616.731	482.562	dihydrolipoamide_branched_chain_transacylase_E2	ENSMUSG00000000340	protein_coding	chr3	+	116513070	116549976	3296	590	505	782	708	607	738	672	492	576	572	534	277	380	556	8.6444	7.6588	7.96106	8.94936	9.15367	11.0176	8.55682	7.77853	8.43895	9.03463	8.57429	4.60986	7.08752	8.50696
Dcaf10	0.87796	1.5887e-28	5.5837e-27	1375.13	744.794	DDB1_and_CUL4_associated_factor_10	ENSMUSG00000035572	protein_coding	chr4	+	45342101	45379759	7250	1220	1327	1943	1581	1176	1224	1698	1258	851	729	731	522	739	848	8.12628	9.14934	8.99262	9.08531	8.06238	8.30735	9.82946	9.04195	5.66819	5.23469	5.33609	3.94937	6.2662	5.89854
Dcaf13	0.34675	0.0012679	0.0035274	504.028	394.609	DDB1_and_CUL4_associated_factor_13	ENSMUSG00000022300	protein_coding	chr15	+	39112865	39146856	1551	443	458	740	514	479	546	565	438	515	404	414	217	397	410	13.7931	14.7608	16.0093	13.8069	15.3503	17.3221	15.2886	14.7157	16.0342	13.5604	14.1264	7.67438	15.7354	13.3309
Dcaf5	0.323	1.2721e-06	5.8372e-06	1511.49	1207.58	DDB1_and_CUL4_associated_factor_5	ENSMUSG00000049106	protein_coding	chr12	-	80335847	80436601	5707	1393	1334	2119	1697	1460	1298	1796	1442	1306	1281	1138	1184	1005	1208	11.7873	11.6844	12.4588	12.3885	12.7157	11.1914	13.2077	13.1667	11.0507	11.6854	10.5531	11.3799	10.8257	10.6745
Dcaf6	0.54719	1.0323e-08	6.2686e-08	1638.52	1115.86	DDB1_and_CUL4_associated_factor_6	ENSMUSG00000026571	protein_coding	chr1	-	165329511	165460465	3297	1585	1463	2122	1712	1604	1681	1914	1444	1386	1207	1095	642	1042	1300	23.2156	22.181	21.5962	21.6337	24.1813	25.0881	24.3643	22.8227	20.3001	19.0586	17.5768	10.681	19.4288	19.8843
Dclre1b	0.73002	5.5475e-11	4.3645e-10	310.931	185.716	DNA_cross-link_repair_1B_PSO2_homolog_(S._cerevisiae)	ENSMUSG00000027845	protein_coding	chr3	-	103800605	103809444	4582	310	270	395	337	292	322	345	292	202	202	195	98	201	206	3.26721	2.94554	2.89263	3.06423	3.16754	3.45796	3.16005	3.32083	2.12887	2.29508	2.25229	1.17318	2.69674	2.26725
Dcn	0.26484	0.0088948	0.020658	3209.82	2664.87	decorin	ENSMUSG00000019929	protein_coding	chr10	+	97479500	97518162	1886	3077	2771	4635	3590	2890	3204	3521	2962	3378	2848	2723	1439	2541	3017	78.7873	73.4432	82.4631	79.3047	76.1641	83.593	78.3528	81.8395	86.491	78.614	76.41	41.8518	82.8249	80.6715
Dctn4	0.28096	0.00041589	0.001279	1710.66	1404.74	dynactin_4	ENSMUSG00000024603	protein_coding	chr18	+	60526221	60558762	3714	1691	1604	2187	1889	1656	1648	1787	1625	1731	1451	1460	892	1303	1543	21.9873	21.5883	19.7587	21.1902	22.1622	21.834	20.1936	22.7998	22.5065	20.3389	20.8044	13.174	21.5675	20.9513
Dcun1d1	0.36166	0.00012768	0.00042877	1018.15	789.593	DCN1_defective_in_cullin_neddylation_1_domain_containing_1_(S._cerevisiae)	ENSMUSG00000027708	protein_coding	chr3	-	35892105	35937445	4434	989	934	1431	1205	969	952	1116	856	1035	815	878	454	711	835	10.7714	10.5295	10.8292	11.3224	10.8623	10.5648	10.5633	10.06	11.2719	9.56893	10.4796	5.61637	9.85762	9.4968
Dcun1d5	0.45394	1.3756e-08	8.2247e-08	915.193	665.849	DCN1_defective_in_cullin_neddylation_1_domain_containing_5_(S._cerevisiae)	ENSMUSG00000032002	protein_coding	chr9	+	7184566	7207031	1201	888	828	1228	963	808	894	1066	889	800	710	653	431	638	733	35.7059	34.4623	34.3089	33.4064	33.4397	36.628	37.2515	38.5725	32.1662	30.7763	28.7749	19.6847	32.657	30.7785
Ddc	0.41562	0.0027046	0.0070517	77.2313	57.4287	dopa_decarboxylase	ENSMUSG00000020182	protein_coding	chr11	-	11814101	11898144	2018	78	51	124	84	71	74	84	79	78	64	58	42	47	54	1.86657	1.2633	2.06183	1.73422	1.74876	1.80439	1.74698	2.03998	1.86649	1.65105	1.52108	1.14163	1.43178	1.34946
Ddi2	0.37296	1.0911e-06	5.0602e-06	3665.1	2824.22	DNA-damage_inducible_protein_2	ENSMUSG00000078515	protein_coding	chr4	-	141677549	141723419	9553	3418	3454	5338	3999	3327	3311	3965	3580	3277	3038	2942	1834	2470	3292	17.2784	18.0734	18.7495	17.4404	17.3104	17.0545	17.4194	19.5282	16.5649	16.5558	16.2985	10.5306	15.8948	17.3783
Ddit4	1.9195	3.2513e-15	4.0182e-14	3487.68	826.274	DNA-damage-inducible_transcript_4	ENSMUSG00000020108	protein_coding	chr10	-	59949675	59951770	1685	4038	2601	4642	4143	2933	4163	3317	3017	545	741	584	1540	581	724	115.728	77.1609	92.4393	102.438	86.5179	121.57	82.6182	93.3028	15.6189	22.8939	18.3424	50.1321	21.197	21.6683
Ddx1	0.39066	4.3671e-05	0.00015908	1665.57	1266.03	DEAD_(Asp-Glu-Ala-Asp)_box_polypeptide_1	ENSMUSG00000037149	protein_coding	chr12	-	13219308	13249213	2507	1547	1474	2360	1781	1601	1655	1870	1517	1570	1393	1272	711	1194	1429	29.7993	29.39	31.5871	29.5975	31.7418	32.4835	31.3053	31.5319	30.2411	28.9267	26.852	15.5565	29.2785	28.7451
Ddx19a	0.34808	1.7337e-07	8.975e-07	1052.92	826.556	DEAD_(Asp-Glu-Ala-Asp)_box_polypeptide_19a	ENSMUSG00000015023	protein_coding	chr8	-	110974996	110997800	2547	1030	961	1546	1283	948	927	1166	907	907	827	840	783	615	926	19.5289	18.8604	20.3672	20.9867	18.5001	17.9089	19.2132	18.5566	17.1962	16.9036	17.454	16.8627	14.8438	18.3345
Ddx19b	0.7513	8.7377e-18	1.3388e-16	972.975	574.57	DEAD_(Asp-Glu-Ala-Asp)_box_polypeptide_19b	ENSMUSG00000033658	protein_coding	chr8	-	111003188	111031751	6612	977	864	1342	992	945	1029	981	902	612	664	646	364	504	633	7.13562	6.53187	6.81038	6.25064	7.10383	7.65776	6.22682	7.10875	4.46963	5.22801	5.17063	3.0197	4.68593	4.82789
Ddx20	0.23836	0.0014316	0.0039433	474.787	401.541	DEAD_(Asp-Glu-Ala-Asp)_box_polypeptide_20	ENSMUSG00000027905	protein_coding	chr3	-	105678270	105687574	2905	481	406	660	529	420	499	538	406	487	395	404	282	363	461	7.99593	6.98613	7.62341	7.58674	7.18616	8.45227	7.7726	7.28282	8.09535	7.07868	7.36003	5.32474	7.68172	8.00279
Ddx21	0.5791	1.7936e-12	1.6616e-11	2215.04	1477.09	DEAD_(Asp-Glu-Ala-Asp)_box_polypeptide_21	ENSMUSG00000020075	protein_coding	chr10	-	62580248	62602298	4742	1911	2209	2901	2488	1986	2246	2470	2072	1644	1464	1659	974	1304	1759	19.4612	23.2858	20.5276	21.8592	20.8167	23.306	21.8608	22.7692	16.7415	16.0724	18.5152	11.2666	16.905	18.7064
Ddx24	0.62015	8.5117e-22	1.781e-20	2368.56	1538.75	DEAD_(Asp-Glu-Ala-Asp)_box_polypeptide_24	ENSMUSG00000041645	protein_coding	chr12	-	103407976	103425867	3070	2189	2355	3308	2537	2147	2257	2723	2103	1644	1457	1517	1557	1363	1511	34.4332	38.345	36.1559	34.4293	34.7606	36.1753	37.2254	35.6961	25.8593	24.7072	26.1512	27.8193	27.2933	24.8206
Ddx27	0.62075	7.725e-14	8.3578e-13	1063.96	689.238	DEAD_(Asp-Glu-Ala-Asp)_box_polypeptide_27	ENSMUSG00000017999	protein_coding	chr2	+	167015193	167034947	2714	957	929	1184	1235	961	1156	1278	1037	791	618	694	615	616	742	17.0283	17.1105	14.6384	18.9585	17.5998	20.9588	19.7629	19.9108	14.0741	11.8544	13.533	12.4297	13.953	13.7873
Ddx39b	0.23785	0.003399	0.0086829	4876.08	4130.36	DEAD_(Asp-Glu-Ala-Asp)_box_polypeptide_39B	ENSMUSG00000019432	protein_coding	chr17	+	35241746	35253707	2848	4431	4226	6634	5242	4719	4838	5524	4707	4373	3843	3817	4602	3483	4121	75.1332	74.173	78.1604	76.6837	82.3576	83.5882	81.4036	86.1239	74.1468	70.2477	70.9294	88.6343	75.1816	72.9708
Ddx3x	0.91951	1.0815e-20	2.0774e-19	14226.8	7464.71	DEAD/H_(Asp-Glu-Ala-Asp/His)_box_polypeptide_3_X-linked	ENSMUSG00000000787	protein_coding	chrX	+	13280970	13294052	4692	13167	14267	19097	16006	13310	12882	16241	12696	9140	8567	7942	4163	6489	8415	135.519	151.996	136.571	142.125	140.998	135.097	145.273	141.003	94.0678	95.0544	89.581	48.668	85.0194	90.4446
Ddx3y	0.97912	7.5759e-17	1.0792e-15	3667.38	1838.77	DEAD_(Asp-Glu-Ala-Asp)_box_polypeptide_3_Y-linked	ENSMUSG00000069045	protein_coding	chrY	-	1260771	1286629	4600	3571	3790	4873	4027	3269	3490	4003	3259	2179	2169	1924	892	1786	2049	37.4889	41.1849	35.5459	36.4729	35.3225	37.3325	36.5223	36.9187	22.8745	24.5473	22.1356	10.6366	23.8683	22.4632
Ddx42	0.30906	0.0003416	0.0010654	2298.39	1850.93	DEAD_(Asp-Glu-Ala-Asp)_box_polypeptide_42	ENSMUSG00000020705	protein_coding	chr11	+	106216926	106249139	4011	2105	2046	3148	2526	2220	2401	2487	2080	2178	2104	1922	1119	1718	1999	25.3437	25.4982	26.335	26.2378	27.5102	29.455	26.0228	27.0228	26.2215	27.3083	25.3597	15.3029	26.3311	25.1331
Ddx47	0.47893	5.4964e-19	9.3025e-18	1974.16	1414.55	DEAD_(Asp-Glu-Ala-Asp)_box_polypeptide_47	ENSMUSG00000030204	protein_coding	chr6	+	135011612	135023776	4006	1730	1866	2773	2253	1863	1770	2208	1896	1613	1411	1384	1187	1210	1585	20.8548	23.284	23.2269	23.4313	23.1151	21.7411	23.1323	24.6631	19.4436	18.3366	18.2839	16.2531	18.5683	19.9529
Ddx5	0.24351	0.0075141	0.017798	36443.4	30730.7	DEAD_(Asp-Glu-Ala-Asp)_box_polypeptide_5	ENSMUSG00000020719	protein_coding	chr11	-	106780355	106789185	3593	36435	35804	50615	42168	33060	32439	40719	30975	36104	32803	33624	17937	27464	35770	489.702	498.117	472.687	488.958	457.34	444.252	475.631	449.235	485.234	475.289	495.263	273.834	469.899	502.052
Ddx50	0.65646	1.9635e-12	1.8123e-11	2373.36	1497.99	DEAD_(Asp-Glu-Ala-Asp)_box_polypeptide_50	ENSMUSG00000020076	protein_coding	chr10	-	62616023	62651218	2527	2214	2254	3131	2569	2247	2470	2596	2110	1782	1539	1504	873	1508	1721	42.31	44.5867	41.5747	42.355	44.1969	48.0962	43.1151	43.5108	34.053	31.7055	31.4983	18.9498	36.6855	34.3449
Ddx51	0.32946	4.9663e-05	0.00017928	541.293	429.592	DEAD_(Asp-Glu-Ala-Asp)_box_polypeptide_51	ENSMUSG00000029504	protein_coding	chr5	+	110653451	110660496	4846	488	448	697	635	537	607	534	516	484	397	420	361	376	509	4.86303	4.62116	4.82615	5.45929	5.50788	6.16346	4.62475	5.54863	4.82297	4.2649	4.5868	4.0862	4.76983	5.29689
Ddx52	0.51246	2.5473e-06	1.1206e-05	916.157	638.418	DEAD_(Asp-Glu-Ala-Asp)_box_polypeptide_52	ENSMUSG00000020677	protein_coding	chr11	+	83942062	83963088	3194	819	819	1281	1080	834	867	1065	841	821	748	599	338	590	730	12.3828	12.8176	13.4575	14.0875	12.9785	13.3568	13.9941	13.7208	12.4126	12.1918	9.92512	5.80467	11.3557	11.5259
Deb1	0.24399	0.010341	0.023644	183.896	154.856	differentially_expressed_in_B16F10_1	ENSMUSG00000032526	protein_coding	chr9	+	121710389	121712921	517	153	180	288	205	162	175	204	166	176	162	166	126	112	181	14.2913	17.4036	18.6919	16.52	15.5747	16.6558	16.5604	16.7316	16.439	16.3127	16.9927	13.3683	13.3176	17.6553
Dedd2	0.77059	9.153e-10	6.2711e-09	901.179	523.434	death_effector_domain-containing_DNA_binding_protein_2	ENSMUSG00000054499	protein_coding	chr7	-	25202840	25219859	1828	823	906	1283	1042	783	779	995	862	523	497	415	711	400	505	21.7417	24.7747	23.5506	23.7486	21.2902	20.9691	22.8443	24.5726	13.8159	14.1541	12.0148	21.3348	13.4518	13.9316
Def6	0.99794	5.1239e-12	4.5321e-11	673.038	331.42	differentially_expressed_in_FDCP_6	ENSMUSG00000002257	protein_coding	chr17	+	28207778	28228608	2277	735	798	846	802	497	471	791	615	365	295	295	424	288	265	15.5881	17.5185	12.4669	14.6743	10.8489	10.1783	14.5795	14.0745	7.74074	6.74467	6.85651	10.2141	7.77549	5.86907
Defb47	0.99488	0.020646	0.043601	1.5363	0	defensin_beta_47	ENSMUSG00000075573	protein_coding	chr14	+	62998102	63001066	240	1	2	1	2	0	2	0	4	0	0	0	0	0	0	0.201214	0.416558	0.139811	0.347188	0	0.410051	0	0.868497	0	0	0	0	0	0
Degs1	0.35106	1.8702e-11	1.5546e-10	2565.16	2010.25	degenerative_spermatocyte_homolog_1_(Drosophila)	ENSMUSG00000038633	protein_coding	chr1	-	182275772	182282804	2048	2417	2379	3342	2944	2360	2403	3033	2335	2076	2018	2079	1821	1793	2069	56.9924	58.0659	54.7555	59.8899	57.2764	57.7355	62.1545	59.4123	48.9497	51.2971	53.724	48.7725	53.8206	50.9468
Dek	0.2276	0.023707	0.049306	2410.91	2054.6	DEK_oncogene_(DNA_binding)	ENSMUSG00000021377	protein_coding	chr13	-	47084775	47106201	2556	2279	2124	3462	2851	2165	2419	2662	2080	2401	2367	2132	1121	1881	2385	43.058	41.5385	45.4483	46.471	42.1009	46.5687	43.7096	42.4055	45.3612	48.2102	44.1439	24.0569	45.2404	47.0559
Dennd1a	0.46613	1.4133e-06	6.4429e-06	991.024	715.373	DENN/MADD_domain_containing_1A	ENSMUSG00000035392	protein_coding	chr2	-	37798991	38287390	4342	950	913	1386	1197	873	730	1182	998	826	640	656	766	618	702	10.5658	10.5108	10.7109	11.4855	9.99352	8.27279	11.425	11.9773	9.18635	7.67347	7.99573	9.67686	8.74977	8.15331
Dennd1b	0.81906	4.3434e-18	6.8175e-17	1066.11	599.874	DENN/MADD_domain_containing_1B	ENSMUSG00000056268	protein_coding	chr1	+	138963436	139176043	8206	938	1027	1432	1102	1046	1009	1227	1020	777	659	633	357	559	599	5.52003	6.25598	5.85549	5.59495	6.33569	6.05032	6.27543	6.47721	4.57238	4.18076	4.08241	2.38634	4.18773	3.68114
Dennd1c	0.26396	9.0254e-05	0.00031122	746.642	620.691	DENN/MADD_domain_containing_1C	ENSMUSG00000002668	protein_coding	chr17	-	57066056	57078510	2520	734	721	954	802	702	694	832	712	747	601	676	564	516	571	14.0658	14.3018	12.7028	13.2593	13.8462	13.5512	13.8565	14.7231	14.3144	12.4158	14.1968	12.2765	12.5877	11.4267
Dennd3	1.0498	1.7063e-31	7.081e-30	6439.06	3088.94	DENN/MADD_domain_containing_3	ENSMUSG00000036661	protein_coding	chr15	+	73512560	73572242	5299	6162	5583	8724	7207	6541	5539	7120	6360	3337	3199	2736	3495	2374	3020	56.1562	52.666	55.2425	56.6639	61.3542	51.4347	56.3918	62.5436	30.4099	31.4284	27.3254	36.1783	27.5413	28.7409
Dennd4a	0.90215	5.9373e-16	7.8419e-15	2141.86	1134.44	DENN/MADD_domain_containing_4A	ENSMUSG00000053641	protein_coding	chr9	+	64811340	64919667	8645	1947	2121	2455	2340	1671	2238	2498	2291	1386	1228	1292	677	899	1322	10.876	12.264	9.5288	11.2771	9.60739	12.7384	12.1271	13.8096	7.74196	7.39494	7.90936	4.29555	6.39283	7.71175
Dennd4c	0.38151	2.41e-05	9.1305e-05	1563.48	1196.48	DENN/MADD_domain_containing_4C	ENSMUSG00000038024	protein_coding	chr4	+	86748555	86850603	7940	1373	1373	2184	1752	1408	1456	1991	1452	1461	1260	1187	743	1056	1447	8.35065	8.64384	9.22962	9.19305	8.81406	9.02318	10.524	9.5294	8.88552	8.26136	7.91178	5.13291	8.17601	9.19041
Dennd5a	0.15976	0.013811	0.030542	5771.02	5162.85	DENN/MADD_domain_containing_5A	ENSMUSG00000035901	protein_coding	chr7	-	109893780	109960470	5004	5785	5490	8376	6597	5288	4592	6612	5225	5798	5586	5249	3989	4230	5860	55.8285	54.8418	56.1657	54.9256	52.5252	45.1548	55.4556	54.4112	55.9518	58.1146	55.5141	43.7262	51.9662	59.0564
Dennd5b	0.77879	8.3222e-15	9.9676e-14	1299.79	751.974	DENN/MADD_domain_containing_5B	ENSMUSG00000030313	protein_coding	chr6	-	148988071	149101680	9831	1242	1350	1763	1379	1053	1187	1703	1102	920	801	805	457	627	894	6.1009	6.86424	6.01736	5.84403	5.32383	5.94117	7.27021	5.84122	4.51901	4.24167	4.33353	2.54985	3.92074	4.58592
Deptor	0.39942	5.7529e-05	0.00020501	2001.13	1511.5	DEP_domain_containing_MTOR-interacting_protein	ENSMUSG00000022419	protein_coding	chr15	+	55112317	55259271	8547	1889	1777	2928	2277	1850	2105	2048	1743	1840	1894	1536	879	1238	1671	10.673	10.3927	11.495	11.0993	10.7585	12.1187	10.0565	10.6268	10.3958	11.5363	9.5109	5.64119	8.90441	9.85937
Derl1	0.27731	1.4102e-05	5.5669e-05	2795.9	2305.83	Der1-like_domain_family_member_1	ENSMUSG00000022365	protein_coding	chr15	-	57869502	57892418	3145	2675	2698	3966	3156	2564	2645	2988	2484	2504	2168	2274	2395	1932	2300	41.0746	42.8823	42.3139	41.8083	40.522	41.3832	39.874	41.1576	38.4474	35.8873	38.2661	41.7715	37.7646	36.8802
Desi2	0.6815	3.6125e-12	3.2308e-11	885.194	548.2	desumoylating_isopeptidase_2	ENSMUSG00000026502	protein_coding	chr1	+	178187417	178252598	4099	855	826	1062	1061	831	787	1081	799	609	582	640	328	469	648	10.073	10.073	8.69357	10.7841	10.0767	9.44748	11.0682	10.1575	7.17451	7.39174	8.26316	4.38926	7.03385	7.9723
Dfna5	1.0989	2.8441e-16	3.8492e-15	141.787	64.9079	deafness_autosomal_dominant_5_(human)	ENSMUSG00000029821	protein_coding	chr6	-	50189369	50263862	4383	145	129	250	142	136	106	133	144	77	65	79	45	50	72	1.5976	1.47121	1.9139	1.34978	1.54227	1.19002	1.27353	1.71203	0.848344	0.772047	0.953893	0.563166	0.701288	0.828414
Dfnb59	1.1966	0.0093297	0.021574	2.46732	0.343287	deafness_autosomal_recessive_59_(human)	ENSMUSG00000075267	protein_coding	chr2	+	76648476	76658556	1219	2	2	1	6	4	1	2	2	1	0	0	1	0	0	0.0792312	0.082013	0.0275263	0.205066	0.163099	0.040366	0.0688583	0.085496	0.039614	0	0	0.0449978	0	0
Dgat1	0.46966	0.00063824	0.0018894	718.006	515.254	diacylglycerol_O-acyltransferase_1	ENSMUSG00000022555	protein_coding	chr15	-	76502015	76511951	1888	758	758	1216	773	551	564	829	573	521	528	462	683	375	439	19.3882	20.0689	21.6114	17.0578	14.5059	14.6993	18.4282	15.8151	13.3257	14.5591	12.9504	19.8433	12.2103	11.726
Dgkb	0.51953	0.011003	0.024956	42.9703	29.5087	diacylglycerol_kinase_beta	ENSMUSG00000036095	protein_coding	chr12	+	37880705	38633410	5544	26	42	83	64	32	37	44	37	35	35	27	14	32	33	0.226475	0.378689	0.50235	0.480953	0.286893	0.328396	0.333088	0.347775	0.304858	0.32866	0.257742	0.138516	0.354834	0.300177
Dgkd	0.36249	9.4841e-14	1.0158e-12	3183.39	2473.97	diacylglycerol_kinase_delta	ENSMUSG00000070738	protein_coding	chr1	+	87853287	87945180	5695	3195	2986	4336	3443	2779	2945	3572	3069	2791	2481	2480	2231	2012	2660	27.0924	26.2091	25.5474	25.1877	24.2543	25.4455	26.3238	28.0816	23.6657	22.6796	23.0463	21.4883	21.7186	23.5545
Dgke	0.45674	4.7319e-06	2.0033e-05	1293.17	938.026	diacylglycerol_kinase_epsilon	ENSMUSG00000000276	protein_coding	chr11	-	89035179	89066850	8347	1246	1119	1839	1510	1324	1238	1333	1118	1187	1140	915	537	833	1003	7.20871	6.70126	7.3927	7.53689	7.88409	7.29809	6.70239	6.9796	6.8671	7.1101	5.80143	3.5289	6.13497	6.05978
Dgkh	1.6434	6.9357e-53	8.1252e-51	1291.43	406.23	diacylglycerol_kinase_eta	ENSMUSG00000034731	protein_coding	chr14	-	78569609	78725089	3967	1398	1068	1528	1352	1079	1234	1567	1389	433	451	452	304	271	518	17.0183	13.4575	12.9245	14.1991	13.5193	15.3064	16.5782	18.2457	5.27083	5.91856	6.03004	4.20346	4.19957	6.58498
Dgkk	3.4274	1.2022e-17	1.8234e-16	24.5674	0.701939	diacylglycerol_kinase_kappa	ENSMUSG00000062393	protein_coding	chrX	+	6779306	6948363	7155	12	27	39	12	20	15	45	34	0	0	0	0	2	2	0.0809919	0.18863	0.182897	0.0698743	0.138936	0.103157	0.263957	0.247622	0	0	0	0	0.0171838	0.0140964
Dhx15	0.71247	1.1656e-17	1.7691e-16	3581.78	2176.19	DEAH_(Asp-Glu-Ala-His)_box_polypeptide_15	ENSMUSG00000029169	protein_coding	chr5	-	52150209	52190519	3009	3314	3377	4736	3932	3365	3485	4231	3178	2514	2245	2337	1334	2022	2527	53.1864	56.1003	52.813	54.4424	55.5849	56.9901	59.0134	55.0365	40.3456	38.8415	41.1037	24.3181	41.3102	42.3516
Dhx32	0.55982	4.8791e-15	5.9354e-14	865.516	585.314	DEAH_(Asp-Glu-Ala-His)_box_polypeptide_32	ENSMUSG00000030986	protein_coding	chr7	-	133720942	133782726	2999	725	840	1149	929	829	919	959	793	651	638	552	450	536	644	11.6743	14.001	12.8557	12.9058	13.7395	15.0785	13.4206	13.779	10.4823	11.0751	9.74107	8.2306	10.9872	10.8292
Dhx36	0.39053	0.00022029	0.00070978	1334.68	1014.03	DEAH_(Asp-Glu-Ala-His)_box_polypeptide_36	ENSMUSG00000027770	protein_coding	chr3	-	62470039	62507004	3594	1230	1164	1846	1529	1224	1326	1509	1236	1245	1066	1060	536	1042	1102	16.5271	16.1894	17.2348	17.7246	16.9277	18.1545	17.6214	17.9209	16.728	15.4412	15.6089	8.18054	17.8233	15.4629
Dhx38	0.42365	1.3888e-08	8.3011e-08	1773.64	1320.44	DEAH_(Asp-Glu-Ala-His)_box_polypeptide_38	ENSMUSG00000037993	protein_coding	chr8	-	109548017	109565601	4197	1660	1698	2473	2051	1507	1616	2051	1656	1459	1249	1283	1407	1049	1332	19.1003	20.2235	19.7714	20.3598	17.8471	18.9462	20.5096	20.5608	16.7869	15.4926	16.1783	18.3887	15.3651	16.0049
Dhx40	0.48158	6.0168e-07	2.9048e-06	1483.94	1057.98	DEAH_(Asp-Glu-Ala-His)_box_polypeptide_40	ENSMUSG00000018425	protein_coding	chr11	-	86768846	86807746	3813	1384	1436	1864	1629	1339	1604	1637	1331	1286	1179	1193	615	955	1094	17.5283	18.8254	16.4033	17.7992	17.4545	20.6993	18.0182	18.1899	16.2865	16.0971	16.5584	8.84716	15.397	14.469
Dhx58	0.54929	0.00094353	0.0026991	307.103	207.185	DEXH_(Asp-Glu-X-His)_box_polypeptide_58	ENSMUSG00000017830	protein_coding	chr11	-	100694884	100704271	2412	218	237	372	245	317	500	396	239	237	199	210	215	187	169	4.36465	4.91165	5.17508	4.23189	6.53245	10.2003	6.89046	5.16345	4.74487	4.29514	4.60772	4.88941	4.76609	3.53343
Dhx9	0.53351	2.9018e-10	2.1062e-09	3912.22	2693.68	DEAH_(Asp-Glu-Ala-His)_box_polypeptide_9	ENSMUSG00000042699	protein_coding	chr1	-	153455758	153487660	4616	4033	3760	5412	4475	3442	3475	4322	3500	3152	2922	2787	1643	2539	3017	42.1922	40.7173	39.3408	40.3899	37.0629	37.0432	39.2961	39.5113	32.9741	32.9546	31.9533	19.5239	33.8139	32.9607
Diap2	0.36582	7.5223e-06	3.0955e-05	1081.31	836.605	diaphanous_homolog_2_(Drosophila)	ENSMUSG00000034480	protein_coding	chrX	+	129749742	130465834	8439	1111	1046	1507	1254	970	983	1216	887	1009	900	913	536	690	956	6.3576	6.1958	5.99203	6.19088	5.71314	5.73167	6.04746	5.47712	5.77369	5.55205	5.72564	3.48393	5.02639	5.71286
Diap3	0.59411	3.7392e-05	0.00013752	126.138	82.5857	diaphanous_homolog_3_(Drosophila)	ENSMUSG00000022021	protein_coding	chr14	-	86655367	87141224	4582	115	111	166	167	131	97	161	101	87	100	90	40	85	90	1.21203	1.21095	1.21564	1.51847	1.42105	1.04168	1.47469	1.14864	0.91689	1.13618	1.03952	0.478851	1.14041	0.990545
Dicer1	0.34623	0.00012954	0.00043444	2386.9	1872.03	dicer_1_ribonuclease_type_III	ENSMUSG00000041415	protein_coding	chr12	-	104687742	104751952	9851	2110	2158	3170	2386	2403	2438	2642	2362	2367	1927	1923	1178	1562	2257	10.3436	10.9503	10.7977	10.091	12.1246	12.1779	11.256	12.4945	11.603	10.1836	10.331	6.55934	9.74763	11.5541
Dido1	0.48511	6.9002e-08	3.7671e-07	2680.04	1907.63	death_inducer-obliterator_1	ENSMUSG00000038914	protein_coding	chr2	-	180657964	180709999	8723	2292	2663	3353	2887	2393	2493	3374	2639	2104	2075	2212	1290	1524	2181	12.6888	15.2603	12.8979	13.7888	13.6355	14.0629	16.2334	15.765	11.6475	12.3838	13.4203	8.11184	10.7403	12.6089
Dio2	2.5777	1.0009e-20	1.9326e-19	248.618	33.8209	deiodinase_iodothyronine_type_II	ENSMUSG00000007682	protein_coding	chr12	-	90724554	90738438	5813	122	257	178	194	256	275	328	377	44	37	35	15	24	50	1.01351	2.20999	1.02747	1.39042	2.18894	2.32783	2.36812	3.37956	0.365515	0.331362	0.318648	0.141542	0.25381	0.433767
Dip2b	0.2248	0.0013168	0.0036534	1580.17	1350.78	DIP2_disco-interacting_protein_2_homolog_B_(Drosophila)	ENSMUSG00000023026	protein_coding	chr15	+	100038664	100219473	8914	1399	1448	2037	1679	1452	1472	1885	1656	1358	1370	1476	1174	1174	1427	7.57906	8.11994	7.66778	7.84737	8.09632	8.12558	8.87501	9.68071	7.35665	8.0011	8.7631	7.22422	8.09643	8.07306
Dip2c	0.40978	8.9558e-07	4.2099e-06	1370.64	1028.87	DIP2_disco-interacting_protein_2_homolog_C_(Drosophila)	ENSMUSG00000048264	protein_coding	chr13	+	9276528	9668928	8023	1435	1282	1893	1552	1191	1152	1699	1180	1181	1071	1111	670	928	1171	8.63744	7.98744	7.91708	8.05937	7.37851	7.06537	8.88764	7.66416	7.1083	6.94951	7.32861	4.58072	7.11065	7.36049
Dis3	0.3081	0.0043063	0.01077	387.841	311.882	DIS3_mitotic_control_homolog_(S._cerevisiae)	ENSMUSG00000033166	protein_coding	chr14	-	99076634	99099770	3722	378	296	493	435	357	463	445	338	364	332	307	186	300	371	4.9044	3.97532	4.44449	4.86921	4.76745	6.12102	5.0178	4.73216	4.72256	4.64369	4.36522	2.74114	4.95499	5.02671
Disc1	0.49458	0.00090615	0.0026047	74.8199	52.6877	disrupted_in_schizophrenia_1	ENSMUSG00000043051	protein_coding	chr8	+	125054195	125261858	2860	82	59	115	81	59	56	86	85	60	50	58	56	34	54	1.38458	1.0312	1.34922	1.17995	1.02537	0.963476	1.26201	1.54872	1.01307	0.910134	1.07326	1.07403	0.730821	0.95217
Dkk1	3.0102	2.7759e-15	3.4515e-14	20.3702	1.21619	dickkopf_homolog_1_(Xenopus_laevis)	ENSMUSG00000024868	protein_coding	chr19	-	30545863	30549665	2427	18	10	29	16	26	12	27	30	1	0	2	1	2	1	0.358157	0.205962	0.40094	0.27466	0.532473	0.243293	0.4669	0.644126	0.0198968	0	0.0436118	0.0226009	0.0506592	0.0207786
Dld	0.46712	6.9874e-07	3.344e-06	1702.89	1226.93	dihydrolipoamide_dehydrogenase	ENSMUSG00000020664	protein_coding	chr12	-	31331564	31351437	2241	1551	1580	2318	1938	1630	1718	1814	1536	1475	1267	1309	695	1163	1421	33.4226	35.2429	34.7075	36.0295	36.1526	37.7225	33.9723	35.7165	31.7836	29.4331	30.9131	17.0113	31.9033	31.9771
Dlg1	0.48042	7.7621e-08	4.2142e-07	2940.69	2100.53	discs_large_homolog_1_(Drosophila)	ENSMUSG00000022770	protein_coding	chr16	+	31663443	31873356	4711	2872	2756	4172	3432	2779	2609	3228	2561	2353	2315	2332	1234	1921	2378	29.4403	29.2431	29.7155	30.3515	29.3204	27.2508	28.7575	28.328	24.1191	25.5823	26.1975	14.368	25.0676	25.4557
Dlg2	1.0034	0.00029622	0.00093329	19.1802	8.95047	discs_large_homolog_2_(Drosophila)	ENSMUSG00000052572	protein_coding	chr7	+	91090706	92447003	5278	14	9	40	22	17	19	25	18	13	4	10	9	8	9	0.128094	0.0852373	0.254298	0.17366	0.160093	0.177135	0.198793	0.177714	0.11894	0.0394541	0.100271	0.0935338	0.0931791	0.0859923
Dlg3	0.24579	0.0010563	0.0029928	826.984	696.587	discs_large_homolog_3_(Drosophila)	ENSMUSG00000000881	protein_coding	chrX	+	100767722	100818410	5017	857	687	1335	906	777	761	825	752	785	703	770	504	601	782	8.24911	6.84493	8.92871	7.52367	7.69787	7.46379	6.90144	7.81076	7.55577	7.29479	8.12252	5.51038	7.36425	7.86048
Dlgap4	0.34879	0.00025787	0.00082284	2788.93	2184.83	discs_large_homolog-associated_protein_4_(Drosophila)	ENSMUSG00000061689	protein_coding	chr2	+	156613705	156764363	4851	2632	2832	3757	2946	2621	2496	3106	2633	2187	2066	2052	2603	1769	2110	26.2014	29.1822	25.9873	25.3016	26.8553	25.3182	26.872	28.2839	21.7706	22.1718	22.3867	29.4333	22.4179	21.935
Dll1	1.1703	1.511e-22	3.3785e-21	1425.9	625.068	delta-like_1_(Drosophila)	ENSMUSG00000014773	protein_coding	chr17	-	15367354	15376872	3581	1366	1472	1825	1561	1367	1424	1703	1064	647	601	561	811	432	609	18.4211	20.5476	17.1005	18.1612	18.974	19.567	19.9591	15.4831	8.72475	8.73719	8.29092	12.4226	7.41613	8.57629
Dlst	0.38846	6.2718e-12	5.5042e-11	2896.9	2211.64	dihydrolipoamide_S-succinyltransferase_(E2_component_of_2-oxo-glutarate_complex)	ENSMUSG00000004789	protein_coding	chr12	+	85110833	85134091	2767	2781	2697	3892	3283	2767	2643	3215	2678	2438	2103	2110	2187	1934	2259	48.5358	48.7224	47.1971	49.4319	49.7043	47.001	48.7643	50.4337	42.5478	39.5669	40.3569	43.3546	42.968	41.1712
Dlx1	1.2356	0.0072791	0.017295	2.48718	0.360309	distal-less_homeobox_1	ENSMUSG00000041911	protein_coding	chr2	+	71528113	71533981	4111	4	3	4	3	2	2	3	0	0	1	0	1	0	0	0.0469875	0.0364779	0.0326486	0.0304032	0.0241811	0.0239388	0.030627	0	0	0.0126635	0	0.0133428	0	0
Dlx3	1.4519	0.00066596	0.0019666	6.18401	1.28816	distal-less_homeobox_3	ENSMUSG00000001510	protein_coding	chr11	+	95120119	95125296	2607	3	10	3	7	3	9	6	8	3	1	2	0	1	1	0.0555713	0.191741	0.0386128	0.111867	0.0571971	0.169871	0.0965918	0.159907	0.0555691	0.0199692	0.0406007	0	0.0235807	0.019344
Dlx4	0.84876	0.012042	0.027021	13.1568	6.54912	distal-less_homeobox_4	ENSMUSG00000020871	protein_coding	chr11	-	95140447	95146263	2282	12	7	24	22	18	3	15	11	4	11	9	6	2	7	0.253943	0.153334	0.352896	0.401655	0.392058	0.0646881	0.275871	0.251187	0.0846442	0.250945	0.208723	0.144222	0.0538781	0.154692
Dmtf1	0.47266	1.4946e-12	1.3978e-11	1823.97	1311.26	cyclin_D_binding_myb-like_transcription_factor_1	ENSMUSG00000042508	protein_coding	chr5	-	9118801	9161776	5057	1754	1605	2552	2074	1671	1861	1985	1621	1546	1478	1417	908	1110	1357	16.7497	15.865	16.9332	17.0868	16.4239	18.1081	16.4739	16.7036	14.7628	15.2154	14.8293	9.84891	13.4936	13.5324
Dmxl1	0.27904	0.0017371	0.004711	1481.36	1217.91	Dmx-like_1	ENSMUSG00000037416	protein_coding	chr18	+	49832670	49965473	12247	1495	1299	2017	1636	1243	1461	1833	1307	1549	1261	1238	748	1083	1407	5.89497	5.30196	5.52621	5.56544	5.0447	5.87002	6.28149	5.56116	6.10766	5.36027	5.34977	3.35017	5.43622	5.79363
Dmxl2	0.32559	0.0052316	0.012844	947.642	752.83	Dmx-like_2	ENSMUSG00000041268	protein_coding	chr9	-	54365158	54501760	10614	852	982	1362	1098	828	835	1099	818	873	864	844	381	641	914	3.87642	4.62476	4.30576	4.30992	3.87744	3.87103	4.34559	4.016	3.97181	4.23776	4.20831	1.96898	3.71259	4.34264
Dnah17	2.056	2.6231e-48	2.4791e-46	603.572	140.298	dynein_axonemal_heavy_chain_17	ENSMUSG00000033987	protein_coding	chr11	-	118021723	118129219	14973	575	580	629	569	507	632	737	689	129	176	141	163	96	118	1.85451	1.93631	1.40959	1.58325	1.68303	2.07696	2.0658	2.39789	0.416039	0.611935	0.498373	0.597137	0.394149	0.397429
Dnaja1	0.7668	4.6551e-14	5.1529e-13	4179.48	2440.02	DnaJ_(Hsp40)_homolog_subfamily_A_member_1	ENSMUSG00000028410	protein_coding	chr4	+	40722150	40737149	5622	4309	4434	6170	4786	3694	3211	4788	3390	2390	2425	2711	1599	2320	3044	37.0131	39.4241	36.8253	35.4673	32.6588	28.104	35.7432	31.4216	20.5286	22.4555	25.5201	15.601	25.3685	27.3049
Dnaja2	0.70129	2.8829e-18	4.6054e-17	3351.61	2053.01	DnaJ_(Hsp40)_homolog_subfamily_A_member_2	ENSMUSG00000031701	protein_coding	chr8	-	85537640	85555271	2839	3110	3419	4530	3904	2937	3311	3689	2844	2352	2220	2154	1313	1938	2244	52.9012	60.1991	53.5407	57.2915	51.42	57.3869	54.5348	52.2016	40.006	40.7089	40.1536	25.3685	41.9649	39.8606
Dnaja4	0.29335	0.0003185	0.00099876	755.431	616.415	DnaJ_(Hsp40)_homolog_subfamily_A_member_4	ENSMUSG00000032285	protein_coding	chr9	+	54698873	54716315	3003	798	751	1188	878	629	673	780	608	610	586	614	601	532	687	12.8327	12.5009	13.2743	12.1811	10.4109	11.0275	10.9011	10.5504	9.80906	10.1588	10.8207	10.9778	10.8907	11.5369
Dnajb1	0.67793	1.2329e-08	7.4146e-08	1367.69	848.6	DnaJ_(Hsp40)_homolog_subfamily_B_member_1	ENSMUSG00000005483	protein_coding	chr8	+	83608175	83611902	2263	1243	1430	1803	1630	1326	1048	1557	1268	702	776	891	1036	698	843	26.5251	31.587	26.7339	30.0088	29.1241	22.7874	28.8758	29.1981	14.9798	17.8517	20.8371	25.1114	18.9613	18.7858
Dnajb11	0.37732	6.3008e-13	6.1645e-12	2129.14	1637.96	DnaJ_(Hsp40)_homolog_subfamily_B_member_11	ENSMUSG00000004460	protein_coding	chr16	+	22857845	22879634	2534	2023	2100	2867	2484	1879	2095	2333	1841	1724	1752	1729	1404	1417	1659	38.5531	41.4256	37.9641	40.8405	36.8565	40.6814	38.6401	37.8588	32.8536	35.9939	36.1104	30.3918	34.3765	33.0161
Dnajb12	0.31688	0.00020433	0.00066235	1279.48	1025.88	DnaJ_(Hsp40)_homolog_subfamily_B_member_12	ENSMUSG00000020109	protein_coding	chr10	+	59879556	59899302	3070	1165	1249	1725	1457	1220	1214	1370	1174	1034	980	985	1169	821	1029	18.3256	20.3367	18.8539	19.7728	19.7522	19.458	18.7289	19.9273	16.2643	16.6184	16.9802	20.8868	16.44	16.903
Dnajb13	2.4815	4.119e-103	2.2059e-100	1163.41	203.041	DnaJ_(Hsp40)_related_subfamily_B_member_13	ENSMUSG00000030708	protein_coding	chr7	-	100503018	100514960	1290	1061	1114	1554	1350	1132	939	1398	1084	206	246	168	244	149	177	39.7188	43.167	40.4215	43.6003	43.6165	35.8175	45.4828	43.7884	7.71135	9.92766	6.89229	10.3752	7.10059	6.91943
Dnajb4	1.4811	1.556e-47	1.4227e-45	3353.78	1185.46	DnaJ_(Hsp40)_homolog_subfamily_B_member_4	ENSMUSG00000028035	protein_coding	chr3	-	152178511	152210279	2459	3199	3618	4496	3871	3151	2508	4064	2869	1300	1337	1311	729	1091	1293	62.824	73.5473	61.3507	65.5859	63.6918	50.1866	69.3626	60.7983	25.5292	28.3057	28.2155	16.2616	27.275	26.5171
Dnajb5	0.49355	4.4085e-05	0.00016051	1137.15	803.3	DnaJ_(Hsp40)_homolog_subfamily_B_member_5	ENSMUSG00000036052	protein_coding	chr4	+	42949814	42959425	5052	1144	1060	1490	1229	1071	1167	1245	982	666	829	733	1040	568	853	10.9354	10.4882	9.89634	10.1352	10.5371	11.3665	10.3428	10.129	6.36596	8.54265	7.67865	11.2919	6.91167	8.51476
Dnajb6	0.4911	6.1145e-12	5.3703e-11	2387.81	1694.56	DnaJ_(Hsp40)_homolog_subfamily_B_member_6	ENSMUSG00000029131	protein_coding	chr5	+	29735688	29786478	2918	2200	2331	3078	2740	2159	2297	2769	2151	1914	1857	1831	1148	1523	1811	36.4089	39.9313	35.3944	39.1211	36.7757	38.7342	39.8261	38.4127	31.6745	33.1305	33.2083	21.58	32.0858	31.2982
Dnajb9	0.45496	1.0041e-07	5.3712e-07	1239.62	901.781	DnaJ_(Hsp40)_homolog_subfamily_B_member_9	ENSMUSG00000014905	protein_coding	chr12	-	44205897	44210068	1865	1183	1258	1766	1415	1068	1242	1367	993	997	999	839	600	908	1008	30.6321	33.7177	31.7734	31.6099	28.4634	32.7689	30.7624	27.7453	25.8148	27.8861	23.8082	17.6469	29.9299	27.2564
Dnajc17	0.43338	2.3216e-05	8.8284e-05	189.819	139.803	DnaJ_(Hsp40)_homolog_subfamily_C_member_17	ENSMUSG00000034278	protein_coding	chr2	-	119172500	119208795	1008	185	176	296	198	163	200	208	156	195	120	141	119	105	155	8.86301	8.72788	9.85332	8.18372	8.0375	9.76312	8.6603	8.06461	9.34172	6.19758	7.40291	6.47563	6.40364	7.75457
Dnajc2	0.34081	0.0011364	0.003196	563.99	443.32	DnaJ_(Hsp40)_homolog_subfamily_C_member_2	ENSMUSG00000029014	protein_coding	chr5	-	21757267	21785251	3758	512	536	715	663	528	643	592	464	514	488	455	252	418	520	6.57936	7.12959	6.38412	7.35026	6.98347	8.41925	6.61142	6.43399	6.60479	6.76028	6.40765	3.67823	6.83782	6.97804
Dnajc21	0.54108	1.308e-07	6.8788e-07	670.507	457.879	DnaJ_(Hsp40)_homolog_subfamily_C_member_21	ENSMUSG00000044224	protein_coding	chr15	-	10446756	10470516	2753	701	668	853	792	555	650	759	563	575	494	492	257	405	520	12.2965	12.1291	10.3967	11.9857	10.0203	11.6179	11.5709	10.6567	10.0859	9.34162	9.45808	5.12062	9.04372	9.52541
Dnajc25	0.41475	3.2753e-06	1.4143e-05	320.625	239.823	DnaJ_(Hsp40)_homolog_subfamily_C_member_25	ENSMUSG00000070972	protein_coding	chr4	+	58995062	59025573	4023	298	290	477	326	304	381	313	269	271	246	241	182	229	252	3.57714	3.60333	3.9785	3.37609	3.75593	4.66009	3.26531	3.48435	3.25291	3.18337	3.17038	2.48151	3.49932	3.15891
Dnajc3	0.42089	6.9811e-06	2.8849e-05	5999.79	4467.33	DnaJ_(Hsp40)_homolog_subfamily_C_member_3	ENSMUSG00000022136	protein_coding	chr14	+	118937932	118981702	5190	5794	5680	8805	6921	5227	5639	6634	5198	5028	5108	4964	2566	3977	5043	53.9115	54.7063	56.9264	55.5581	50.0586	53.463	53.6461	52.1901	46.7822	51.2372	50.6184	27.1197	47.1071	49.0014
Dnajc5	0.60569	2.4262e-35	1.2319e-33	4651.8	3052.47	DnaJ_(Hsp40)_homolog_subfamily_C_member_5	ENSMUSG00000000826	protein_coding	chr2	+	181520485	181555133	6578	4243	4423	6474	5087	4203	4501	5297	4301	3345	3256	3186	2505	2445	3392	31.1494	33.6109	33.024	32.2191	31.7585	33.6693	33.7961	34.0718	24.5559	25.7687	25.6328	20.8886	22.8498	26.0045
Dnajc8	0.40951	1.2134e-08	7.3095e-08	2833.2	2128.54	DnaJ_(Hsp40)_homolog_subfamily_C_member_8	ENSMUSG00000054405	protein_coding	chr4	+	132535550	132553742	1837	2714	2742	3788	3197	2733	2567	3270	2434	2585	2250	2138	1419	1971	2318	71.3462	74.6131	69.1914	72.5069	73.9476	68.76	74.7083	69.0448	67.9523	63.7639	61.5946	42.371	65.9592	63.6342
Dner	0.54994	0.010885	0.024726	28.6359	18.8068	delta/notch-like_EGF-related_receptor	ENSMUSG00000036766	protein_coding	chr1	-	84369839	84696221	3632	31	24	28	34	29	38	24	25	24	22	21	15	10	21	0.412179	0.33031	0.25868	0.390013	0.396868	0.514822	0.277329	0.358685	0.319094	0.31534	0.305997	0.226538	0.169259	0.291582
Dnm2	0.21693	0.011089	0.025127	4697.47	4037.26	dynamin_2	ENSMUSG00000033335	protein_coding	chr9	+	21424908	21507759	3510	4509	4132	6794	5175	4312	4324	5290	4460	4275	3729	3790	4658	3204	4042	62.0359	58.845	64.9486	61.4256	61.0612	60.6174	63.2526	66.2136	58.8142	55.3079	57.1447	72.7927	56.1156	58.0732
Dnm3	0.59299	8.9813e-12	7.746e-11	321.01	211.626	dynamin_3	ENSMUSG00000040265	protein_coding	chr1	-	161982453	162478034	7523	305	304	432	362	336	248	364	303	246	217	222	155	190	228	1.95785	2.01994	1.92683	2.00476	2.21994	1.62211	2.03068	2.0988	1.57905	1.50166	1.56173	1.13015	1.5526	1.52838
Dnttip2	0.89525	3.775e-16	5.0723e-15	1295.39	689.677	deoxynucleotidyltransferase_terminal_interacting_protein_2	ENSMUSG00000039756	protein_coding	chr3	+	122274414	122285269	2401	1208	1338	1751	1541	1174	1158	1472	1090	828	762	689	360	673	811	24.2966	27.8561	24.4706	26.7397	24.3036	23.7321	25.7304	23.6567	16.6529	16.5221	15.187	8.22443	17.2314	17.0339
Doc2b	3.8613	3.0538e-40	2.0656e-38	469.251	22.5516	double_C2_beta	ENSMUSG00000020848	protein_coding	chr11	-	75768966	75796049	4361	353	236	400	476	476	1053	395	406	28	30	21	19	13	24	3.90894	2.7051	3.07769	4.54744	5.42519	11.8812	3.80138	4.85131	0.310045	0.358127	0.254846	0.238981	0.183255	0.277531
Dock1	0.31779	6.1317e-07	2.9578e-06	2448.96	1961.72	dedicator_of_cytokinesis_1	ENSMUSG00000058325	protein_coding	chr7	+	134670687	135173639	6807	2162	2293	3401	2773	2308	2233	2796	2323	2191	2097	2114	1458	1570	2257	15.338	16.8386	16.765	16.9723	16.8529	16.1418	17.239	17.7833	15.5432	16.0378	16.4359	11.7489	14.1789	16.721
Dock2	0.27696	0.021966	0.046021	1267.43	1041.98	dedicator_of_cyto-kinesis_2	ENSMUSG00000020143	protein_coding	chr11	-	34226815	34783892	6409	1266	1330	1673	1531	979	859	1649	1223	1482	970	1188	713	817	1080	9.53924	10.3733	8.75905	9.95247	7.59253	6.59511	10.7984	9.94387	11.1663	7.87922	9.81003	6.10232	7.83664	8.49807
Dock5	0.392	7.4882e-07	3.5632e-06	1082.61	822.232	dedicator_of_cytokinesis_5	ENSMUSG00000044447	protein_coding	chr14	-	67751928	67933572	10335	1024	1046	1505	1186	1027	1110	1133	927	961	892	936	549	637	943	4.78475	5.05915	4.88627	4.78102	4.93917	5.28484	4.60097	4.674	4.4902	4.4932	4.79302	2.91378	3.78902	4.60138
Dock9	0.3596	1.7758e-05	6.8735e-05	8343.16	6487.91	dedicator_of_cytokinesis_9	ENSMUSG00000025558	protein_coding	chr14	-	121542039	121797734	7910	7678	6934	10773	9155	8273	9364	8809	7798	7222	7556	6740	4386	5369	7425	46.8751	43.8192	45.6995	48.2201	51.9853	58.2511	46.7391	51.372	44.0894	49.7298	45.0949	30.415	41.7268	47.3376
Dok1	0.44948	4.6781e-05	0.00016953	711.132	518.852	docking_protein_1	ENSMUSG00000068335	protein_coding	chr6	-	83030934	83033471	1966	698	606	1021	777	734	723	657	666	605	494	491	619	423	409	17.1452	15.408	17.4258	16.4658	18.5569	18.0956	14.0253	17.6527	14.8602	13.0811	13.2173	17.2704	13.2268	10.4912
Dok7	2.8001	3.7519e-81	1.1886e-78	196.8	27.0961	docking_protein_7	ENSMUSG00000044716	protein_coding	chr5	+	35056813	35087839	2779	195	200	253	242	173	201	204	158	23	18	26	33	24	34	3.38857	3.59748	3.0548	3.62805	3.09422	3.55899	3.08086	2.9627	0.399661	0.337198	0.495141	0.65136	0.53091	0.616988
Dopey1	0.61552	8.3226e-11	6.4154e-10	1600.61	1038.92	dopey_family_member_1	ENSMUSG00000034973	protein_coding	chr9	+	86467154	86555923	9187	1399	1369	2106	1683	1560	1663	1813	1610	1321	1092	1133	625	876	1178	7.35384	7.4488	7.69194	7.63232	8.44005	8.90712	8.28236	9.13212	6.94356	6.188	6.5268	3.73166	5.86177	6.46634
Dot1l	0.61651	5.9606e-11	4.6699e-10	3025.66	1964.97	DOT1-like_histone_H3_methyltransferase_(S._cerevisiae)	ENSMUSG00000061589	protein_coding	chr10	+	80755206	80795461	6808	2547	2936	4028	3150	2778	2938	3884	2770	1976	1892	1986	2217	1474	2004	18.0667	21.5572	19.8528	19.2769	20.2818	21.2349	23.9436	21.2021	14.0159	14.4678	15.4385	17.8625	13.3099	14.8445
Dpep3	1.8397	7.9401e-11	6.131e-10	26.2328	6.30384	dipeptidase_3	ENSMUSG00000031898	protein_coding	chr8	-	105973520	105979419	1681	31	24	34	42	26	22	17	21	3	9	5	4	7	9	0.890562	0.713674	0.678676	1.04094	0.768775	0.643982	0.424435	0.650985	0.08618	0.278725	0.157415	0.130523	0.255993	0.269999
Dph3	0.64642	2.0317e-19	3.5955e-18	644.404	410.149	diphthamine_biosynthesis_3	ENSMUSG00000021905	protein_coding	chr14	-	32080566	32085692	3079	691	583	922	696	669	554	697	533	477	439	430	345	313	435	10.8377	9.46489	10.0478	9.41771	10.7997	8.85358	9.50065	9.02063	7.48103	7.42261	7.39099	6.14617	6.24932	7.12469
Dpm1	0.93584	2.2435e-23	5.3856e-22	445.023	230.298	dolichol-phosphate_(beta-D)_mannosyltransferase_1	ENSMUSG00000078919	protein_coding	chr2	-	168209048	168230591	4959	460	423	580	501	413	434	476	387	293	237	219	136	217	275	4.47954	4.26386	3.92451	4.2091	4.13952	4.3064	4.0285	4.06665	2.85316	2.48803	2.33719	1.50432	2.69007	2.79657
Dpp8	0.19676	0.022101	0.046281	3438.69	2995.91	dipeptidylpeptidase_8	ENSMUSG00000032393	protein_coding	chr9	+	65032458	65082650	4763	3301	3142	5033	3796	3257	3126	3810	3097	3519	3186	3271	1800	2567	3579	33.4684	32.9748	35.4567	33.2041	33.9884	32.2944	33.5718	33.8829	35.6773	34.823	36.3449	20.7294	33.1317	37.8938
Dppa5a	0.76868	0.023093	0.048153	10.1854	5.3428	developmental_pluripotency_associated_5A	ENSMUSG00000060461	protein_coding	chr9	-	78367052	78368177	619	8	14	14	13	8	11	8	8	7	8	1	7	1	8	0.624122	1.13056	0.758908	0.874981	0.642382	0.874422	0.542412	0.673471	0.546085	0.672823	0.0854975	0.620301	0.0993133	0.651757
Dpyd	0.56611	1.5744e-07	8.1898e-07	197.486	132.725	dihydropyrimidine_dehydrogenase	ENSMUSG00000033308	protein_coding	chr3	+	118562129	119432918	4486	179	194	283	225	170	163	235	191	145	123	124	90	143	161	1.92692	2.16172	2.11679	2.08963	1.88358	1.78792	2.19856	2.21867	1.56085	1.42741	1.46287	1.10047	1.95963	1.80989
Dpysl5	0.37363	0.0038201	0.0096588	368.017	282.957	dihydropyrimidinase-like_5	ENSMUSG00000029168	protein_coding	chr5	+	30711564	30799375	5191	441	277	487	390	383	417	358	286	267	288	264	352	214	269	4.10259	2.66738	3.14796	3.13011	3.66726	3.95279	2.89442	2.87101	2.48378	2.8883	2.69152	3.71952	2.53432	2.61329
Dr1	0.32897	0.00034808	0.0010843	1069.61	848.822	down-regulator_of_transcription_1	ENSMUSG00000029265	protein_coding	chr5	+	108268897	108280526	3085	950	1127	1440	1158	950	986	1254	977	1010	958	918	516	764	901	14.8709	18.261	15.6624	15.6387	15.306	15.7268	17.0597	16.5028	15.8095	16.1663	15.7482	9.17466	15.2243	14.7284
Draxin	1.0916	4.7048e-08	2.6208e-07	55.9083	25.2263	dorsal_inhibitory_axon_guidance_protein	ENSMUSG00000029005	protein_coding	chr4	-	148098437	148130698	5200	56	65	82	46	50	33	70	60	35	22	30	21	26	15	0.520062	0.624837	0.52913	0.368553	0.477926	0.312269	0.564969	0.601267	0.325026	0.220253	0.305325	0.221519	0.307375	0.14547
Drd4	1.5457	1.7445e-05	6.7666e-05	12.2189	3.25167	dopamine_receptor_D4	ENSMUSG00000025496	protein_coding	chr7	+	141292006	141294999	1334	7	14	23	9	13	15	11	10	2	7	0	5	1	4	0.253403	0.524601	0.578527	0.281082	0.484375	0.553292	0.346072	0.390628	0.0723981	0.273177	0	0.205594	0.0460832	0.151214
Dsp	0.31157	4.5254e-06	1.9184e-05	2519.37	2026.74	desmoplakin	ENSMUSG00000054889	protein_coding	chr13	+	38151328	38198577	9538	2262	2118	3383	2796	2567	2392	2814	2489	2325	1976	2141	1478	1789	2349	11.4526	11.1001	11.9013	12.2131	13.3771	12.3402	12.3822	13.5984	11.7711	10.7853	11.8796	8.49987	11.5306	12.4197
Dst	0.66148	1.7671e-17	2.6517e-16	9269.53	5839.95	dystonin	ENSMUSG00000026131	protein_coding	chr1	+	33908225	34308661	24236	8574	8914	12304	10079	8550	8686	10541	8898	6516	6677	6448	3925	4609	6704	17.0841	18.3852	17.0348	17.3262	17.5347	17.6351	18.2537	19.1316	12.9829	14.3424	14.0802	8.8833	11.6908	13.9495
Dstn	0.68586	8.207e-18	1.2601e-16	9616.07	5955.47	destrin	ENSMUSG00000015932	protein_coding	chr2	+	143915320	143943324	1911	8884	9300	12770	10940	9213	9076	10988	8363	6385	6258	6387	3806	5591	7006	224.501	243.265	224.224	238.508	239.626	233.697	241.317	228.045	161.344	170.481	176.881	109.245	179.857	184.883
Dtna	0.45161	5.0333e-05	0.00018152	1196.93	870.751	dystrobrevin_alpha	ENSMUSG00000024302	protein_coding	chr18	+	23415415	23659714	6321	1128	918	1685	1425	1364	1198	1239	977	893	998	867	524	763	1152	8.61774	7.25961	8.9447	9.39237	10.7256	9.32588	8.22651	8.05431	6.82211	8.21952	7.25901	4.54717	7.42056	9.1908
Dtnbp1	0.2574	0.0011479	0.0032242	719.507	602.272	dystrobrevin_binding_protein_1	ENSMUSG00000057531	protein_coding	chr13	-	44922079	45002096	1311	680	634	1026	829	620	707	804	674	630	558	593	648	535	568	25.0482	24.1737	26.2601	26.345	23.5062	26.536	25.7385	26.7902	23.2055	22.1581	23.9385	27.1124	25.087	21.849
Dtx4	0.25864	0.0046456	0.011533	787.408	657.195	deltex_4_homolog_(Drosophila)	ENSMUSG00000039982	protein_coding	chr19	-	12466341	12501996	5765	681	736	1226	874	709	627	888	816	786	721	651	641	485	609	5.70451	6.38168	7.1358	6.31623	6.11281	5.35164	6.46463	7.37582	6.58379	6.51085	5.97621	6.09894	5.17179	5.32727
Duox1	1.5298	0.00089046	0.0025629	2.88536	0.164458	dual_oxidase_1	ENSMUSG00000033268	protein_coding	chr2	+	122315672	122347972	5267	1	3	7	2	2	4	5	1	0	0	1	0	0	0	0.00916868	0.0284718	0.044595	0.0158202	0.0188739	0.0373694	0.0398416	0.00989364	0	0	0.010048	0	0	0
Dusp1	0.98764	2.2611e-12	2.0683e-11	9544.9	4733.24	dual_specificity_phosphatase_1	ENSMUSG00000024190	protein_coding	chr17	-	26505590	26508519	2313	10104	8267	13894	11170	9989	7774	10242	7923	6527	6529	3273	4926	2904	3992	210.954	178.661	201.559	201.198	214.655	165.382	185.84	178.498	136.267	146.951	74.8884	116.819	77.1825	87.0365
Dusp10	0.63351	2.7196e-07	1.3709e-06	227.556	145.657	dual_specificity_phosphatase_10	ENSMUSG00000039384	protein_coding	chr1	+	184013302	184075636	2792	211	254	295	278	200	159	296	193	131	153	181	125	125	144	3.64953	4.54752	3.54534	4.14835	3.56048	2.80221	4.44945	3.60215	2.26573	2.85284	3.43089	2.45578	2.75228	2.60096
Dusp14	0.24785	0.0074076	0.017572	686.884	578.257	dual_specificity_phosphatase_14	ENSMUSG00000018648	protein_coding	chr11	-	84048041	84069261	1571	695	597	929	821	646	572	840	603	619	502	568	651	481	573	21.3638	18.9957	19.8423	21.7727	20.4386	17.9159	22.4405	20.0014	19.0269	16.6352	19.1345	22.73	18.8221	18.3935
Dusp16	1.3577	6.343e-73	1.659e-70	2661.48	1031.72	dual_specificity_phosphatase_16	ENSMUSG00000030203	protein_coding	chr6	-	134715473	134792625	5104	2611	2782	3441	2864	2405	2414	3170	2288	1127	1015	964	776	995	1238	24.7039	27.246	22.6217	23.378	23.4206	23.2726	26.0663	23.3596	10.6627	10.3528	9.99564	8.33962	11.9842	12.232
Dusp2	1.0866	1.3169e-08	7.8992e-08	292.393	132.974	dual_specificity_phosphatase_2	ENSMUSG00000027368	protein_coding	chr2	+	127336159	127338376	1617	295	356	268	331	241	153	373	358	129	103	144	179	100	120	8.81013	11.0052	5.5613	8.52833	7.408	4.65586	9.68119	11.537	3.85241	3.31611	4.71299	6.07209	3.80179	3.74247
Dusp27	0.79587	5.8225e-05	0.00020726	44.4253	25.0895	dual_specificity_phosphatase_27_(putative)	ENSMUSG00000026564	protein_coding	chr1	-	166098153	166127898	4020	45	39	73	65	23	35	55	40	30	19	26	28	19	26	0.540576	0.484948	0.609324	0.673648	0.284378	0.428411	0.574205	0.518506	0.36037	0.246053	0.342288	0.382056	0.290553	0.326162
Dusp3	0.23724	0.00074919	0.0021894	3709.45	3144.96	dual_specificity_phosphatase_3_(vaccinia_virus_phosphatase_VH1-related)	ENSMUSG00000003518	protein_coding	chr11	-	101971143	101987013	4445	3926	3461	5251	4175	3465	3154	4155	3198	3050	3006	3089	3145	2722	3485	42.6529	38.9212	39.6389	39.1319	38.7459	34.9147	39.231	37.4909	33.1345	35.2062	36.7782	38.8101	37.6456	39.5383
Dusp4	0.89743	1.3234e-17	1.9978e-16	754.762	401.559	dual_specificity_phosphatase_4	ENSMUSG00000031530	protein_coding	chr8	+	34807297	34819894	2740	576	869	973	851	619	733	959	658	488	464	354	347	308	427	10.1518	15.8535	11.9155	12.9397	11.2288	13.1635	14.6892	12.514	8.60047	8.81595	6.83749	6.94663	6.91032	7.85894
Dusp5	0.6679	1.1922e-06	5.4953e-06	392.203	244.186	dual_specificity_phosphatase_5	ENSMUSG00000034765	protein_coding	chr19	+	53529109	53542431	2473	307	501	504	418	319	323	505	358	312	291	220	250	184	187	5.99493	10.1268	6.83845	7.04203	6.41151	6.42684	8.57033	7.54359	6.09233	6.12591	4.70807	5.54512	4.57395	3.81333
Dusp8	1.3959	2.192e-09	1.4345e-08	2172.51	768.53	dual_specificity_phosphatase_8	ENSMUSG00000037887	protein_coding	chr7	-	142079490	142095843	4804	2307	2111	3341	2510	1829	1441	2832	1807	503	585	697	1358	604	640	23.1907	21.9655	23.3359	21.7679	18.9236	14.7598	24.7412	19.6008	5.05613	6.33949	7.67846	15.5057	7.72916	6.71837
Dym	0.27315	0.0068346	0.016337	823.536	680.738	dymeclin	ENSMUSG00000035765	protein_coding	chr18	+	75018772	75286966	2471	735	792	1194	963	771	828	864	692	610	730	688	791	540	622	14.3643	16.0217	16.2137	16.2368	15.5087	16.4883	14.6748	14.5933	11.9209	15.3798	14.7353	17.559	13.4344	12.6942
Dync1h1	0.24365	0.00034987	0.0010888	10431.1	8802.53	dynein_cytoplasmic_1_heavy_chain_1	ENSMUSG00000018707	protein_coding	chr12	+	110601452	110666945	14342	9424	9226	14535	11719	9722	9867	11612	10285	8928	8546	8858	8982	6947	9628	31.7319	32.1559	34.0061	34.0429	33.693	33.8528	33.9803	37.3692	30.0606	31.0209	32.6866	34.3525	29.7773	33.8542
Dync1li1	0.46718	3.6724e-11	2.948e-10	1431.07	1032.75	dynein_cytoplasmic_1_light_intermediate_chain_1	ENSMUSG00000032435	protein_coding	chr9	+	114688790	114724302	2601	1401	1444	1894	1596	1220	1263	1599	1399	1143	1052	1076	749	985	1120	26.0117	27.7513	24.4338	25.5646	23.3138	23.8936	25.8011	28.0283	21.2207	21.0561	21.8935	15.7956	23.2806	21.7152
Dynlt3	0.27565	0.0026876	0.0070105	2328.99	1919.64	dynein_light_chain_Tctex-type_3	ENSMUSG00000031176	protein_coding	chrX	-	9654267	9663003	2176	2362	2224	3144	2727	2113	2098	2687	1951	2345	2127	2049	1126	1803	2009	52.4193	51.0896	48.4814	52.2122	48.2652	47.4423	51.8249	46.7216	52.0399	50.8874	49.8342	28.3841	50.9372	46.5594
Dyrk1a	0.59942	2.3946e-24	6.1626e-23	2420.95	1594.21	dual-specificity_tyrosine-(Y)-phosphorylation_regulated_kinase_1a	ENSMUSG00000022897	protein_coding	chr16	+	94570010	94695517	5759	2240	2320	3297	2548	2180	2292	2862	2286	1813	1732	1645	1186	1371	1733	18.7833	20.1371	19.2098	18.4331	18.815	19.5833	20.857	20.6847	15.2021	15.6568	15.1169	11.2962	14.6349	15.1753
Dyrk2	0.60055	3.1756e-19	5.5115e-18	1589.71	1045.49	dual-specificity_tyrosine-(Y)-phosphorylation_regulated_kinase_2	ENSMUSG00000028630	protein_coding	chr10	-	118859349	118868903	2137	1499	1368	2267	1811	1531	1337	1874	1517	1256	1108	1062	764	897	1140	33.8741	31.9991	35.5958	35.3069	35.6094	30.7855	36.804	36.9914	28.3817	26.9921	26.3005	19.6103	25.8039	26.9021
Dyrk3	1.025	4.8007e-19	8.1804e-18	216.069	105.415	dual-specificity_tyrosine-(Y)-phosphorylation_regulated_kinase_3	ENSMUSG00000016526	protein_coding	chr1	-	131127455	131138340	3164	200	241	324	250	168	204	213	194	91	96	120	95	106	110	3.05256	3.80748	3.43605	3.29192	2.63917	3.17258	2.82536	3.1951	1.38886	1.57956	2.00719	1.64696	2.05953	1.75325
E130012A19Rik	0.70896	9.0252e-07	4.2398e-06	369.602	224.005	RIKEN_cDNA_E130012A19_gene	ENSMUSG00000043439	protein_coding	chr11	-	97627389	97629702	2314	304	274	554	424	339	453	389	339	185	187	182	284	234	223	6.34425	5.91894	8.03337	7.63393	7.28166	9.63283	7.05531	7.63406	3.86066	4.20707	4.16248	6.7321	6.21657	4.85991
E2f7	0.41977	0.011143	0.025239	60.174	44.4759	E2F_transcription_factor_7	ENSMUSG00000020185	protein_coding	chr10	+	110745439	110787384	5473	53	78	68	59	45	61	77	52	46	43	56	38	42	37	0.46765	0.712403	0.416903	0.44913	0.408678	0.548433	0.590467	0.495105	0.405868	0.40902	0.54151	0.38085	0.471761	0.340928
E430018J23Rik	0.23073	0.01759	0.037846	177.065	150.505	RIKEN_cDNA_E430018J23_gene	ENSMUSG00000078580	protein_coding	chr7	-	127389673	127393629	3324	164	166	220	213	164	158	190	183	179	140	133	146	131	160	2.38261	2.49634	2.22082	2.66971	2.45232	2.33892	2.39896	2.86886	2.60043	2.19265	2.11755	2.40928	2.42275	2.42742
E4f1	0.17749	0.011321	0.02559	780.482	690.311	E4F_transcription_factor_1	ENSMUSG00000024137	protein_coding	chr17	-	24443792	24455311	2561	792	652	1135	838	691	838	792	733	741	715	657	672	595	688	14.9343	12.7261	14.8709	13.6327	13.411	16.101	12.9791	14.9147	13.9721	14.5344	13.5769	14.3931	14.2825	13.5477
Eaf1	0.21758	0.00014806	0.00049098	1448.67	1244.12	ELL_associated_factor_1	ENSMUSG00000021890	protein_coding	chr14	+	31495079	31509858	4238	1336	1430	1956	1561	1273	1370	1623	1417	1437	1275	1268	960	1099	1350	15.2235	16.8668	15.4867	15.3457	14.9301	15.9066	16.0727	17.4232	16.3738	15.6621	15.8344	12.4253	15.9417	16.0642
Ear6	1.1156	0.0070807	0.016873	9.96423	3.29151	eosinophil-associated_ribonuclease_A_family_member_6	ENSMUSG00000062148	protein_coding	chr14	+	51853699	51854643	893	11	15	10	14	3	16	5	7	2	12	0	0	2	4	0.594855	0.839646	0.375751	0.653164	0.16698	0.881632	0.23499	0.408476	0.108151	0.69957	0	0	0.137682	0.225889
Ebag9	0.39494	0.00012559	0.00042218	343.438	259.832	estrogen_receptor-binding_fragment-associated_gene_9	ENSMUSG00000022339	protein_coding	chr15	+	44619641	44641024	1561	355	303	452	385	335	330	370	307	333	301	271	155	258	230	10.9824	9.70278	9.71599	10.2755	10.6668	10.4023	9.94784	10.2484	10.3014	10.0384	9.18778	5.44658	10.1605	7.43039
Ebf1	0.4342	0.0011372	0.0031978	730.725	536.875	early_B_cell_factor_1	ENSMUSG00000057098	protein_coding	chr11	+	44617317	45008091	5981	829	675	941	866	664	431	897	741	729	579	565	314	494	532	6.69346	5.6414	5.27919	6.0324	5.51808	3.54587	6.29432	6.456	5.88582	5.03972	4.99941	2.87973	5.07752	4.48564
Ece1	0.56038	6.3449e-10	4.4308e-09	15487.8	10463.2	endothelin_converting_enzyme_1	ENSMUSG00000057530	protein_coding	chr4	+	137862237	137965229	4816	15475	13789	23861	16633	14110	14030	17783	13434	10586	10850	9650	11999	7628	10795	155.172	143.121	166.247	143.89	145.624	143.348	154.97	145.358	106.145	117.286	106.044	136.664	97.3694	113.038
Echs1	0.17999	0.0049587	0.012241	1348.86	1190.38	enoyl_Coenzyme_A_hydratase_short_chain_1_mitochondrial	ENSMUSG00000025465	protein_coding	chr7	-	140105710	140116476	4088	1320	1076	2004	1489	1264	1450	1407	1202	1445	1175	1179	1052	1047	1149	15.5931	13.157	16.449	15.175	15.3685	17.4532	14.4449	15.3219	17.0691	14.9633	15.2632	14.1156	15.7447	14.1741
Eci2	0.32226	3.4976e-05	0.00012933	939.566	750.126	enoyl-Coenzyme_A_delta_isomerase_2	ENSMUSG00000021417	protein_coding	chr13	-	34977748	35027094	1592	830	802	1412	967	891	1113	957	827	860	839	737	619	623	774	25.1771	25.1819	29.7607	25.3063	27.8182	34.401	25.2289	27.0696	26.086	27.436	24.5001	21.3276	24.0571	24.518
Edc4	0.47674	1.4961e-06	6.7859e-06	2019.87	1446.27	enhancer_of_mRNA_decapping_4	ENSMUSG00000036270	protein_coding	chr8	+	105880881	105894908	4780	1870	1822	2691	2112	1836	2230	2105	1985	1559	1283	1308	1720	1167	1442	18.8923	19.0536	18.8902	18.4082	19.0914	22.956	18.4822	21.6397	15.7497	13.9733	14.4818	19.7377	15.0086	15.2133
Eddm3b	1.0733	0.0048892	0.01208	8.87541	3.39763	epididymal_protein_3B	ENSMUSG00000072575	protein_coding	chr14	+	51114565	51117791	1257	5	13	9	14	8	12	9	3	4	1	8	4	2	1	0.19209	0.516969	0.240247	0.464022	0.316336	0.469748	0.300495	0.124367	0.153666	0.0414158	0.336821	0.17455	0.0978122	0.0401191
Edn1	1.1225	2.1209e-14	2.4439e-13	1445.54	650.153	endothelin_1	ENSMUSG00000021367	protein_coding	chr13	+	42301270	42307989	2344	1905	1093	2253	2261	1251	965	1200	1192	777	668	612	588	437	793	39.2471	23.3088	32.2519	40.1873	26.5273	20.2576	21.4859	26.4995	16.0072	14.8361	13.8178	13.7599	11.461	17.0609
Edn3	0.30991	0.00021292	0.0006881	538.767	433.224	endothelin_3	ENSMUSG00000027524	protein_coding	chr2	+	174760619	174784042	3117	570	486	749	539	508	559	630	424	532	411	426	310	373	533	8.83097	7.79392	8.063	7.2044	8.10067	8.82458	8.4827	7.0884	8.24191	6.86446	7.23297	5.45532	7.35648	8.62337
Edrf1	0.21725	0.017006	0.036761	629.343	539.622	erythroid_differentiation_regulatory_factor_1	ENSMUSG00000039990	protein_coding	chr7	+	133637543	133672971	5424	557	669	783	676	597	639	722	538	602	593	618	350	453	604	4.95913	6.16543	4.84388	5.19246	5.47077	5.79696	5.5866	5.16871	5.35957	5.69163	6.02994	3.53952	5.13425	5.6157
Eea1	0.42555	7.0195e-06	2.8992e-05	1708.6	1267.33	early_endosome_antigen_1	ENSMUSG00000036499	protein_coding	chr10	+	95940663	96045518	7836	1591	1668	2434	1803	1591	1595	1978	1507	1474	1386	1328	734	1084	1582	9.80496	10.6404	10.4226	9.58622	10.0918	10.0158	10.594	10.0216	9.08356	9.20811	8.96908	5.13803	8.50419	10.1812
Eed	0.30153	0.00017531	0.00057514	701.207	567.36	embryonic_ectoderm_development	ENSMUSG00000030619	protein_coding	chr7	-	89954656	89980983	2065	715	633	969	793	663	685	719	626	691	565	604	359	543	619	16.7208	15.3229	15.7455	15.9992	15.9583	16.3226	14.613	15.797	16.1589	14.2439	15.4796	9.53608	16.1651	15.1167
Eef1a1	0.28677	1.8897e-07	9.7197e-07	79333.6	64985	eukaryotic_translation_elongation_factor_1_alpha_1	ENSMUSG00000037742	protein_coding	chr9	-	78478449	78489151	1794	78762	75154	107897	91288	71976	72966	89658	69510	77722	65883	65119	47358	59197	71187	2120.14	2094.05	2018.08	2120.01	1994.16	2001.32	2097.47	2019.04	2092.06	1911.84	1921.01	1447.99	2028.5	2001.08
Eef1b2	0.20061	3.9773e-05	0.00014561	3500.26	3044.42	eukaryotic_translation_elongation_factor_1_beta_2	ENSMUSG00000025967	protein_coding	chr1	+	63176825	63180486	1939	3380	3344	4741	3999	3437	3369	3774	2921	3665	2977	3086	2539	2755	3016	84.18	86.2075	82.0434	85.925	88.104	85.4953	81.6872	78.5006	91.2744	79.9287	84.2291	71.8258	87.3458	78.4405
Efcab8	2.0533	2.7442e-10	2.0008e-09	24.4197	4.47493	EF-hand_calcium_binding_domain_8	ENSMUSG00000044083	protein_coding	chr2	+	153780879	153844752	1703	11	23	27	19	31	27	39	23	4	4	12	2	2	3	0.311924	0.675103	0.531986	0.46482	0.904776	0.780132	0.961125	0.703773	0.113422	0.122278	0.372916	0.0644185	0.0721961	0.0888369
Efhd1	1.5346	3.9142e-11	3.1298e-10	40.6488	13.1557	EF_hand_domain_containing_1	ENSMUSG00000026255	protein_coding	chr1	+	87264363	87310839	1854	27	26	54	44	48	43	50	44	13	10	7	19	13	14	0.703273	0.701004	0.977317	0.988755	1.28684	1.14124	1.13185	1.23669	0.3386	0.280797	0.199817	0.562133	0.431054	0.380807
Efhd2	0.53593	6.8382e-05	0.00024124	3453.71	2363.05	EF_hand_domain_containing_2	ENSMUSG00000040659	protein_coding	chr4	-	141858142	141874920	2381	3094	3208	4741	3815	3063	3573	3758	3312	2233	1956	2167	3410	1862	2078	62.7525	67.3491	66.8132	66.7546	63.9413	73.8402	66.2411	72.4854	45.2879	42.7672	48.1663	78.558	48.0749	44.0122
Efna3	0.86547	2.7509e-06	1.2001e-05	57.4645	31.0916	ephrin_A3	ENSMUSG00000028039	protein_coding	chr3	-	89313899	89322965	2363	55	46	66	71	63	62	63	47	19	37	27	37	34	25	1.12401	0.973085	0.937199	1.25182	1.32517	1.29106	1.11894	1.03646	0.388278	0.815154	0.604706	0.858882	0.884532	0.533535
Efna4	0.82434	9.1787e-06	3.7368e-05	100.117	55.5939	ephrin_A4	ENSMUSG00000028040	protein_coding	chr3	-	89333390	89338028	1599	96	117	132	117	87	76	134	72	44	45	47	88	45	51	2.8993	3.65758	2.76998	3.04848	2.70436	2.33875	3.51711	2.34641	1.32879	1.46509	1.55558	3.01877	1.73006	1.60845
Efnb1	0.70891	1.3252e-06	6.0621e-06	5923.93	3577.56	ephrin_B1	ENSMUSG00000031217	protein_coding	chrX	+	99136130	99148991	3258	6739	4978	9873	6737	5387	4485	6435	5027	3372	3446	2989	5210	2609	3150	99.8883	76.3766	101.683	86.1512	82.1845	67.7377	82.8949	80.4039	49.9792	55.0637	48.5533	87.7167	49.229	48.758
Efnb2	0.42947	4.5845e-07	2.2417e-06	6720.4	4977.41	ephrin_B2	ENSMUSG00000001300	protein_coding	chr8	-	8617434	8660773	4324	7023	6980	9709	7955	5804	4938	7418	6005	5199	4960	4874	3857	4760	5806	78.4345	80.6912	75.3425	76.6479	66.7169	56.1933	71.9998	72.368	58.0613	59.7169	59.6546	48.9282	67.6736	67.7139
Efr3b	0.64268	2.4315e-08	1.4067e-07	487.527	310.148	EFR3_homolog_B_(S._cerevisiae)	ENSMUSG00000020658	protein_coding	chr12	-	3962554	4038915	6547	357	445	629	496	507	551	525	498	290	365	315	327	237	289	2.63327	3.39762	3.22374	3.15635	3.8491	4.14122	3.36548	3.96375	2.13899	2.90237	2.54632	2.73969	2.22538	2.22609
Egf	1.162	4.423e-08	2.4711e-07	64.3356	27.3379	epidermal_growth_factor	ENSMUSG00000028017	protein_coding	chr3	-	129677575	129755322	4757	61	49	83	52	72	73	72	66	32	24	14	12	39	41	0.619251	0.514896	0.585459	0.455424	0.752304	0.755107	0.635228	0.722987	0.32484	0.262651	0.155754	0.138371	0.503999	0.434648
Egfl6	0.35627	9.8203e-05	0.00033682	1457.67	1135.04	EGF-like-domain_multiple_6	ENSMUSG00000000402	protein_coding	chrX	-	166523007	166585720	2704	1292	1322	1992	1635	1397	1396	1724	1320	1339	1219	1121	701	942	1475	23.0742	24.4389	24.7192	25.1917	25.6793	25.4037	26.7584	25.4382	23.9126	23.4692	21.9403	14.2202	21.4162	27.5088
Egfr	1.2229	2.3326e-50	2.4518e-48	1307.63	555.552	epidermal_growth_factor_receptor	ENSMUSG00000020122	protein_coding	chr11	+	16752203	16918158	10208	1300	1238	1819	1421	1115	1137	1535	1269	675	623	510	401	433	679	6.14997	6.06229	5.97921	5.79962	5.4291	5.48073	6.31099	6.47799	3.19313	3.17723	2.64407	2.15476	2.60763	3.35441
Egln2	0.48308	0.00029293	0.00092432	2304.38	1637.23	egl-9_family_hypoxia-inducible_factor_2	ENSMUSG00000058709	protein_coding	chr7	-	27158658	27166802	2107	2112	2121	3039	2611	2159	2382	2412	2181	1548	1456	1413	2359	1260	1467	48.406	50.3191	48.3969	51.6284	50.931	55.6284	48.0444	53.94	35.478	35.9748	35.4913	61.4128	36.7624	35.1117
Egr1	1.5765	3.2512e-06	1.405e-05	5812.26	1572.8	early_growth_response_1	ENSMUSG00000038418	protein_coding	chr18	+	34859823	34864984	4484	5073	7934	6432	5004	7757	2799	7869	4590	3228	3084	793	992	743	757	54.6348	88.447	48.1318	46.4941	85.9849	30.7154	73.6519	53.3417	34.7633	35.8055	9.35948	12.135	10.1864	8.51367
Egr2	0.64015	0.00011106	0.00037683	182.931	115.427	early_growth_response_2	ENSMUSG00000037868	protein_coding	chr10	+	67535475	67542188	2965	151	232	239	197	166	139	218	166	169	150	111	114	74	69	2.45936	3.91129	2.70473	2.76814	2.78277	2.3068	3.08576	2.91745	2.75242	2.63371	1.98126	2.109	1.53428	1.17358
Egr4	1.0213	0.023164	0.048284	1.74326	0.164458	early_growth_response_4	ENSMUSG00000071341	protein_coding	chr6	-	85511131	85513589	2138	4	2	1	1	1	0	3	2	0	0	1	0	0	0	0.0903488	0.0467605	0.0156944	0.0194867	0.023248	0	0.0588903	0.0487463	0	0	0.0247535	0	0	0
Ehd3	0.68694	1.4195e-22	3.1994e-21	721.871	447.909	EH-domain_containing_3	ENSMUSG00000024065	protein_coding	chr17	+	73804841	73832093	3658	723	597	1097	811	729	651	729	666	463	439	447	427	385	480	9.54475	8.15807	10.0627	9.23683	9.90553	8.75702	8.364	9.48746	6.1121	6.24773	6.46707	6.40294	6.47016	6.61735
Ehf	0.29618	0.0086938	0.020256	979.229	794.48	ets_homologous_factor	ENSMUSG00000012350	protein_coding	chr2	-	103263433	103303278	4469	978	842	1472	1145	981	1035	969	731	967	926	940	436	650	846	10.5681	9.41799	11.0522	10.6743	10.9107	11.3959	9.10004	8.52367	10.4489	10.787	11.1317	5.35145	8.94131	9.54655
Eif1	0.78112	2.7226e-21	5.4727e-20	12314.1	7135.09	eukaryotic_translation_initiation_factor_1	ENSMUSG00000035530	protein_coding	chr11	+	100319885	100322096	1322	11917	12296	17161	13765	11806	11497	13429	10149	7318	6588	7082	8029	5870	6966	435.317	464.932	435.575	433.801	443.88	427.929	426.326	400.047	267.309	259.432	283.51	333.139	272.964	265.729
Eif1a	1.29	1.0028e-35	5.1852e-34	2608.39	1053.8	eukaryotic_translation_initiation_factor_1A	ENSMUSG00000057561	protein_coding	chr18	+	46597704	46610225	2879	2180	2837	3398	2806	2335	2335	3159	2473	1290	1130	1105	611	962	1203	36.5666	49.2577	39.6035	40.6062	40.3124	39.9084	46.0509	44.7612	21.6372	20.4333	20.3126	11.6411	20.5415	21.0722
Eif1ad	0.30585	8.0027e-07	3.7911e-06	726.965	587.081	eukaryotic_translation_initiation_factor_1A_domain_containing	ENSMUSG00000024841	protein_coding	chr19	+	5366813	5371511	2469	662	711	969	812	731	646	792	679	645	639	581	479	521	612	12.9481	14.3948	13.169	13.7019	14.716	12.8745	13.4628	14.3307	12.6151	13.4735	12.4537	10.6417	12.9722	12.5002
Eif1ax	0.39577	6.7124e-06	2.781e-05	1810.87	1372.26	eukaryotic_translation_initiation_factor_1A_X-linked	ENSMUSG00000067194	protein_coding	chrX	+	159372178	159389928	5172	1774	1752	2446	2024	1745	1586	1957	1681	1513	1389	1514	834	1297	1629	16.564	16.9329	15.869	16.3041	16.7699	15.0891	15.8804	16.9367	14.1265	13.9812	15.4921	8.8451	15.4163	15.8836
Eif2ak1	0.22551	7.8571e-05	0.00027417	939.14	803.633	eukaryotic_translation_initiation_factor_2_alpha_kinase_1	ENSMUSG00000029613	protein_coding	chr5	+	143817788	143904256	4330	919	887	1450	953	861	874	1063	811	865	827	816	715	684	845	10.2494	10.2398	11.2365	9.16961	9.88346	9.93213	10.3033	9.76006	9.64675	9.94304	9.97347	9.05761	9.71105	9.84137
Eif2ak3	0.5036	2.8085e-18	4.4964e-17	1293.39	910.386	eukaryotic_translation_initiation_factor_2_alpha_kinase_3	ENSMUSG00000031668	protein_coding	chr6	+	70844515	70905245	4513	1207	1227	1840	1516	1136	1249	1379	1176	1059	939	949	670	804	993	12.9155	13.5905	13.6806	13.9952	12.5114	13.6181	12.8242	13.5788	11.3314	10.8318	11.1287	8.14338	10.9519	11.0961
Eif2ak4	0.54958	7.1744e-22	1.5096e-20	921.652	627.848	eukaryotic_translation_initiation_factor_2_alpha_kinase_4	ENSMUSG00000005102	protein_coding	chr2	+	118388618	118475234	5298	863	823	1241	1008	851	930	1072	839	773	638	615	498	532	679	7.86627	7.76505	7.8598	7.92674	7.98383	8.63754	8.49206	8.25219	7.04564	6.26917	6.14338	5.156	6.17302	6.46315
Eif2s1	0.48523	1.3186e-09	8.8561e-09	1051.78	748.497	eukaryotic_translation_initiation_factor_2_subunit_1_alpha	ENSMUSG00000021116	protein_coding	chr12	+	78861819	78887010	3405	989	1037	1402	1196	923	1097	1114	932	891	814	833	484	645	801	14.0265	15.2236	13.816	14.6339	13.4734	15.8529	13.7309	14.2632	12.6361	12.4454	12.9471	7.79693	11.645	11.8632
Eif2s2	1.0966	3.4824e-27	1.1238e-25	2563.73	1187	eukaryotic_translation_initiation_factor_2_subunit_2_(beta)	ENSMUSG00000074656	protein_coding	chr2	-	154871410	154892935	4102	2554	2651	3332	3040	2384	2214	2888	2133	1330	1336	1319	667	1087	1349	30.0674	32.3051	27.2559	30.8762	28.8871	26.5583	29.5482	27.0966	15.657	16.9556	17.0174	8.91919	16.2904	16.5845
Eif2s3x	0.40015	2.4963e-05	9.4368e-05	1127.7	851.231	eukaryotic_translation_initiation_factor_2_subunit_3_structural_gene_X-linked	ENSMUSG00000035150	protein_coding	chrX	-	94188707	94212862	3647	1035	1066	1673	1252	1011	1100	1262	979	1069	949	895	489	709	995	13.7049	14.6109	15.3926	14.3026	13.7787	14.8414	14.5229	13.9883	14.1545	13.5467	12.9877	7.35476	11.9511	13.7586
Eif3a	0.35875	5.664e-05	0.00020229	6530.18	5079.64	eukaryotic_translation_initiation_factor_3_subunit_A	ENSMUSG00000024991	protein_coding	chr19	-	60761116	60790693	5176	6303	6357	8842	7335	6139	5965	7239	5837	5906	5391	5316	2987	4626	6122	58.8062	61.3924	57.3202	59.0407	58.9518	56.7068	58.6968	58.7645	55.1001	54.2221	54.3544	31.6546	54.9426	59.6466
Eif3b	0.33947	0.00034671	0.0010801	4606.28	3631.98	eukaryotic_translation_initiation_factor_3_subunit_B	ENSMUSG00000056076	protein_coding	chr5	+	140419305	140443358	2966	4070	4181	6436	4862	4494	4999	4866	4186	3446	3582	3339	4241	3033	3600	66.2664	70.4637	72.8109	68.2951	75.3105	82.9337	68.8543	73.544	56.1044	62.8718	59.5785	78.4319	62.8636	61.2094
Eif3c	0.31645	4.2165e-08	2.3646e-07	3572.51	2865.35	eukaryotic_translation_initiation_factor_3_subunit_C	ENSMUSG00000030738	protein_coding	chr7	-	126546455	126566411	3383	3294	3350	5002	3990	3332	3461	3892	3270	3293	3072	3026	2031	2509	3123	47.021	49.4993	49.6127	49.1379	48.955	50.3406	48.2837	50.3692	47.0048	47.2738	47.3381	32.9309	45.5929	46.554
Eif3e	0.37156	0.00012021	0.0004055	2368.29	1824.56	eukaryotic_translation_initiation_factor_3_subunit_E	ENSMUSG00000022336	protein_coding	chr15	-	43250040	43282736	1541	2306	2249	3094	2666	2283	2229	2673	2067	2350	1930	1958	1031	1759	1874	72.2648	72.953	67.3704	72.0781	73.6372	71.1748	72.7992	69.8968	73.6407	65.2013	67.2441	36.6988	70.1716	61.3273
Eif3h	0.25886	3.8265e-08	2.1571e-07	3027.51	2529.08	eukaryotic_translation_initiation_factor_3_subunit_H	ENSMUSG00000022312	protein_coding	chr15	-	51786558	51865481	1253	3019	2905	4206	3348	2903	2642	3416	2645	2920	2499	2471	2099	2301	2689	116.354	115.892	112.634	111.322	115.157	103.753	114.419	110	112.534	103.829	104.368	91.8876	112.892	108.225
Eif3j1	0.31267	0.00068518	0.0020178	1229.31	986.782	eukaryotic_translation_initiation_factor_3_subunit_J1	ENSMUSG00000027236	protein_coding	chr2	+	122028546	122056598	5413	1158	1137	1588	1311	1145	1272	1397	1132	1136	1098	1053	574	913	1116	10.331	10.4998	9.84383	10.0905	10.5138	11.5629	10.8315	10.8975	10.1343	10.56	10.2952	5.8166	10.3689	10.3971
Eif3m	0.28413	0.00056237	0.001683	1202.05	985.135	eukaryotic_translation_initiation_factor_3_subunit_M	ENSMUSG00000027170	protein_coding	chr2	-	104999656	105017080	1964	1183	1089	1650	1452	1074	1113	1285	1115	1178	1001	994	621	975	1095	29.088	27.7168	28.1899	30.8014	27.1805	27.8851	27.4594	29.5837	28.9639	26.5335	26.7848	17.3439	30.5184	28.1164
[truncated: 3,495 more rows]

## Sheet: Increased in F50
Gene Symbol	log2 Fold Change	p value	adjusted p value	Fem_50ppm	Ctl_Fem	Gene Description	Gene_ID	GeneType	Chrom	Strand	Start	End	Gene Length	F_50p_37_readcount	F_50p_38_readcount	F_50p_39_readcount	F_50p_40_readcount	F_50p_44_readcount	F_50p_46_readcount	F_50p_47_readcount	F_50p_48_readcount	Ctl_F_31_readcount	Ctl_F_32_readcount	Ctl_F_33_readcount	Ctl_F_34_readcount	Ctl_F_35_readcount	Ctl_F_36_readcount	F_50p_37_fpkm	F_50p_38_fpkm	F_30p_39_fpkm	F_50p_40_fpkm	F_50p_44_fpkm	F_50p_46_fpkm	F_50p_47_fpkm	F_50p_48_fpkm	Ctl_F_31_fpkm	Ctl_F_32_fpkm	Ctl_F_33_fpkm	Ctl_F_34_fpkm	Ctl_F_35_fpkm	Ctl_F_36_fpkm
[truncated: 5,245 more rows]

[truncated: 5 more sheets:  4050 IncM50&F50, 3787 Known Function IncM50&F50, KEGG mouse IncM50&F50, GO Biol. Process IncM50&F50 , GO Molecular Func. IncM50&F50]
