# Supplementary material for: Sex‐dependent acrolein sensitivity in mice is associated with differential lung cell, protein, and transcript changes
Source: Physiol Rep. 2021 Oct 4;9(19):e14997. doi: 10.14814/phy2.14997 (PMC8488558; doi:10.14814/phy2.14997)
Supplement: Supplementary file 5 — Table S4. [file PHY2-9-e14997-s002.xlsx]

## Sheet: Contents
Supplemental Table 4. Transcripts that increased more in male than female mice following exposure to 50 ppm acrolein
Sheet
1	Contents
2	Log2 fold change of 8 replicate mice with group mean and standard error
3	List of transcripts that increased more in male than female mice
4	12 KEGG murine pathway analysis of transcripts that increased more in male mice
5	32 Gene Ontology (GO) Biological Process 2018 analysis of transcripts increased more in male mice
6	1 Gene Ontology (GO) Molecular Function 2018 analysis of transcripts increased more in male mice

## Sheet: Male 50ppm Fold Inc
Gene Symbol	log2 Ma49	log2 Ma50	log2 Ma51	log2 Ma52	log2 Ma56	log2 Ma58	log2 Ma59	log2 Ma60	Mean	SEM
A3galt2	3.25232	3.44161	2.86776	2.99595	2.92792	3.13502	3.3203	2.87751	3.1023	0.0810266
Aak1	0.597529	0.440711	0.728062	0.556381	0.323024	0.541586	0.648446	0.61634	0.55651	0.0505213
Aars	0.614825	0.657918	0.648528	0.64879	0.69904	0.510997	0.523558	0.556023	0.60746	0.026881
Aatf	0.406406	0.138742	0.245523	0.00329765	0.146755	0.856951	0.070933	0.286032	0.26933	0.109851
Abca13	-0.0677021	0.925181	0.0844813	0.459177	0.915363	1.59989	1.41808	0.499134	0.7292	0.240128
Abca4	0.375261	0.518867	0.468644	0.288436	0.543138	1.0779	0.794905	0.529809	0.57462	0.102179
Abca5	0.224201	0.572481	0.504742	0.545783	0.719036	0.423263	0.555693	0.658799	0.5255	0.0577582
Abcb1b	0.510938	0.244315	0.85308	0.482392	0.690695	0.407134	0.0848634	-0.0134169	0.4075	0.0976464
Abcb6	0.965606	0.354856	1.22788	1.83615	1.11229	2.6763	0.755209	1.07971	1.251	0.28949
Abcc1	0.268441	0.136282	0.18262	0.311243	0.604547	0.944567	0.375505	0.556555	0.42247	0.107005
Abcc2	1.37304	0.185911	1.61833	1.5873	1.8087	1.39658	2.14259	1.97714	1.5112	0.232073
Abcc4	0.170275	0.489307	-0.0847479	0.29659	0.604888	0.859493	0.668316	0.626999	0.45389	0.122044
Abcd3	0.215288	0.321886	0.434219	0.356917	0.441583	0.919351	0.27508	0.277997	0.40529	0.0881624
Abce1	0.22805	0.29546	0.218741	0.289121	0.405404	0.631703	0.407124	0.278078	0.34421	0.0544184
Abhd10	0.382252	1.23635	-0.0386625	0.0524988	1.02182	0.692799	-0.135196	-0.882579	0.29116	0.203982
Abhd13	0.370623	0.551053	0.515388	0.476015	0.381194	0.465835	0.470725	0.396527	0.45342	0.0248547
Abhd17b	0.994938	1.31394	1.01312	1.0708	0.81299	0.811893	1.16763	0.967482	1.0191	0.0685431
Abhd17c	0.130533	0.401353	0.394976	0.253911	0.500306	0.297193	0.270336	0.443472	0.33651	0.0457716
Abhd2	0.345293	0.53167	0.38041	0.487179	0.37681	0.456076	0.505001	0.60924	0.46146	0.0274406
Abi1	0.962099	1.09236	0.940659	0.894568	0.847545	0.967464	0.991802	0.899748	0.94953	0.0292005
Abi2	0.734837	0.65123	0.683525	0.618195	0.673679	0.721239	0.877255	0.83684	0.7246	0.0318498
Abi3bp	0.561621	0.240147	0.760919	0.519044	0.274223	-0.115839	0.697503	0.508141	0.43072	0.115863
Abl2	0.657003	0.732888	0.665488	0.756851	0.80884	0.803088	0.855728	1.10476	0.79808	0.028226
Ablim1	0.478174	0.313574	0.470833	0.292947	0.213274	0.153314	0.470271	0.462334	0.35684	0.0504695
Abra	1.03772	1.31438	1.07777	1.02633	1.32557	1.41731	1.61116	1.37216	1.2728	0.0834555
Abt1	0.35462	0.426027	0.582644	0.800158	0.426585	0.280277	0.229477	0.663331	0.47039	0.0735982
Abtb2	0.629763	0.743921	0.580709	0.820777	0.0848133	0.504726	0.527766	0.509126	0.5502	0.0895645
Acadl	0.409115	0.366038	0.506763	0.522193	0.515749	0.825678	0.281106	0.377198	0.47548	0.0655025
Acadsb	0.533222	0.0856726	0.253703	0.286369	0.544072	0.449364	0.198974	0.279504	0.32886	0.066497
Acap2	1.10712	1.09706	1.07856	1.17323	1.07983	0.997501	1.0891	1.192	1.1018	0.0195506
Acbd3	0.22047	0.435997	0.502765	0.365557	0.0933979	0.139413	0.435569	0.432512	0.32821	0.0609143
Acbd5	0.19075	0.655671	0.0815349	0.476661	-0.0159525	0.109555	0.59268	-0.11114	0.24747	0.102251
Accsl	2.75191	0.666266	2.35464	1.66626	2.17275	2.40524	2.67408	2.35284	2.1305	0.274364
Acer3	0.333102	0.585895	0.358649	0.430085	0.577772	0.91502	0.56295	0.564927	0.54105	0.0743923
Ackr3	1.95613	2.21155	1.81223	1.8593	1.91399	1.78834	2.10353	1.75734	1.9253	0.0590898
Acot4	1.18154	2.40369	2.12172	1.83502	1.0393	1.51022	0.990894	1.71762	1.6	0.209303
Acot9	0.666197	0.975264	0.604273	0.907913	1.01669	0.747528	0.921155	0.934418	0.84668	0.0607102
Acox1	0.367181	0.495512	0.506903	0.541032	0.558376	0.744467	0.483387	0.390902	0.51097	0.0429019
Acoxl	-0.172161	0.789315	-0.149483	0.27795	0.044477	-0.24709	0.695497	0.751016	0.24869	0.160348
Acp1	0.173456	0.310282	0.0327541	0.375237	0.101451	0.583301	0.386752	0.377406	0.29258	0.0720011
Acpp	0.663661	0.10882	0.19398	0.748405	-0.490104	0.598693	-0.0690868	0.802033	0.31955	0.169996
Acpt	2.48032	-0.072389	1.66672	2.51053	2.1572	0.414103	1.71845	1.85708	1.5915	0.38176
Acr	2.92975	2.28563	2.87016	2.54893	2.95466	2.96344	2.67383	2.66081	2.7359	0.0970991
Acsl1	0.424927	-0.391571	0.637005	0.451427	-0.0911932	0.928495	0.112733	-0.352222	0.21495	0.16997
Acsl4	0.245084	0.544772	0.459967	0.381594	0.358861	0.705645	0.449974	0.242504	0.42355	0.0555083
Acsm3	0.363291	1.26438	0.959065	-0.266183	1.18407	0.501314	0.463248	0.513218	0.6228	0.203297
Actb	0.332871	0.460714	0.228226	0.260173	0.493817	0.267146	0.435304	0.431588	0.36373	0.0408713
Actg1	1.0291	1.22941	1.02615	1.07431	1.08893	1.06843	0.950723	1.07134	1.0673	0.0321968
Actl6a	0.317483	0.273052	0.358583	0.477974	0.38706	0.658886	0.485604	0.386479	0.41814	0.0491941
Actl7a	1.82595	1.64665	0.608899	2.43507	2.41208	1.63168	2.52475	2.21812	1.9129	0.255457
Actn1	0.252357	0.498075	0.352445	0.427399	0.44966	0.622607	0.556168	0.563609	0.46529	0.0469183
Actn4	0.656856	0.78467	0.745506	0.744258	0.745233	0.736978	0.789545	0.903914	0.76337	0.0164549
Actr10	0.366184	0.526095	0.376691	0.334013	0.469365	0.130883	0.350179	0.387069	0.36756	0.0470491
Actr3	0.43609	0.7053	0.417404	0.493393	0.453898	0.33996	0.669858	0.519617	0.50444	0.0510957
Acvr2a	0.619608	0.618054	0.508085	0.44779	0.772931	0.811064	0.71565	0.825378	0.66482	0.05068
Ada	1.07855	1.37453	1.39764	0.984283	0.97472	1.0355	1.40307	0.834902	1.1354	0.0766206
Adam15	0.807969	0.950204	0.804919	0.892333	0.771497	0.773865	0.893652	0.774039	0.83356	0.0263021
Adam21	1.42344	1.58562	1.24674	-0.421246	1.57673	1.45284	0.117467	1.1648	1.0183	0.305489
Adam22	0.675622	0.575564	0.574734	0.223696	-0.863866	0.950355	0.435517	-0.292741	0.28486	0.221599
Adam30	2.20879	2.68544	1.44427	2.5864	0.964548	0.319977	2.08017	1.64321	1.7416	0.332711
Adam32	1.31154	1.15554	0.783368	0.953127	0.612041	1.12844	0.854682	-0.663464	0.76691	0.0916411
Adam8	1.08838	1.11579	0.754633	1.05471	0.258793	0.473976	0.772291	1.01047	0.81613	0.124292
Adam9	0.252613	0.645991	0.528792	0.439291	0.26838	0.268949	0.548072	0.354551	0.41333	0.0604516
Adamts1	1.29346	2.07544	1.13354	1.28379	1.31424	0.999791	1.77064	1.5259	1.4246	0.142783
Adamts12	-0.161242	0.377808	0.815262	-0.11195	0.165745	0.718112	0.789722	0.393023	0.37331	0.158255
Adamts14	1.01204	1.29371	1.41728	1.27834	1.55312	1.32454	1.6047	1.47707	1.3701	0.0745875
Adamts15	2.02839	1.77978	1.92964	1.7914	2.01224	2.41786	1.64725	1.91183	1.9398	0.0944709
Adamts17	0.607815	0.682408	0.698002	0.0252612	0.0924733	-0.480024	0.462782	0.645844	0.34182	0.165677
Adamts3	0.731849	1.03135	0.746248	1.04259	0.735158	1.08173	1.03318	1.12886	0.94137	0.0628576
Adamts4	1.86464	2.49093	1.64937	1.72664	2.00482	2.80914	1.93634	2.42933	2.1139	0.160551
Adamts9	1.55619	1.50637	1.04297	1.18047	0.549822	0.724868	1.28588	1.21184	1.1323	0.142918
Adamtsl2	0.503314	0.594573	0.290835	0.492118	0.467853	0.953352	0.4294	0.689914	0.55267	0.0781727
Adamtsl3	0.355533	0.607982	0.51297	0.353781	-0.0438593	0.00503139	0.586579	0.666543	0.38057	0.100299
Adamtsl4	0.733792	0.824938	0.848629	0.534073	0.603644	0.686202	0.532844	0.620358	0.67306	0.0490753
Adap2	0.834881	0.961454	0.699572	0.638279	0.735808	1.22658	0.885292	1.06853	0.8813	0.07497
Adarb1	0.236202	0.440608	0.403328	0.125353	0.238722	0.336343	0.412651	0.473754	0.33337	0.0440627
Adat2	0.688729	0.388829	1.14031	0.629922	0.559489	0.808036	0.902533	0.863108	0.74762	0.0927615
Adcy10	1.7421	1.46662	1.43476	0.956284	1.57505	1.44563	1.10651	2.25064	1.4972	0.102081
Adcy2	0.493143	0.718074	0.393336	0.55101	0.302926	-0.203858	0.0247944	0.419293	0.33734	0.120399
Add3	0.451978	-0.483949	0.675615	0.410742	1.5033	-0.320935	-0.766389	0.193798	0.20802	0.297012
Adipor1	0.363995	0.3067	0.352497	0.312617	0.0819791	0.0385737	0.21514	0.268899	0.24255	0.0497382
Adipor2	0.426308	0.202294	0.424137	0.478905	0.497401	0.521862	0.313013	0.43496	0.41236	0.0430694
Adk	0.0863015	0.506682	0.321771	0.352563	0.288134	0.308673	0.360534	0.349262	0.32174	0.0471274
Adm	3.28987	3.30176	3.2222	3.19794	3.33285	2.5743	3.29017	3.18771	3.1746	0.101302
Adm2	0.565903	2.37945	0.944819	1.37154	1.86415	1.38566	1.90044	2.14964	1.5702	0.232769
Adora1	0.612386	0.630957	1.07289	1.11819	1.77544	2.31835	1.01813	1.21287	1.2199	0.234206
Adora2b	0.622742	1.07627	0.489719	0.703167	0.260025	0.878584	0.950058	0.914394	0.73687	0.106776
Adrb2	0.814365	0.640859	0.662541	0.958976	0.781256	0.903987	0.570174	0.815362	0.76844	0.0542123
Adrm1	0.601385	0.636845	0.755434	0.585122	0.4826	0.68847	0.488344	0.648919	0.61089	0.037673
Adss	0.129363	0.513484	0.439158	0.539365	0.439284	0.529273	0.57172	0.490913	0.45657	0.0569329
Aebp2	0.171439	0.455222	0.386001	0.327171	0.1748	0.0695164	0.376171	0.16936	0.26621	0.0535788
Aen	-0.0633485	0.636142	0.232281	0.441797	0.662329	0.973519	0.69763	0.628531	0.52611	0.129068
Aff1	0.828568	1.00157	0.860289	0.915993	0.867701	0.867197	1.02635	0.997776	0.92068	0.0287355
Aff2	0.591726	0.567266	0.613334	-0.0289868	0.330381	0.985693	0.964517	0.632469	0.58205	0.133349
Aff3	0.678752	0.549036	0.416723	0.824833	0.583336	0.800415	0.635279	0.868587	0.66962	0.0540609
Aff4	1.04035	1.22014	1.05935	1.03495	0.979868	1.03835	1.25812	1.27767	1.1136	0.0397714
Afg3l2	0.227855	0.265003	0.19575	0.194834	0.239349	0.78613	0.358556	0.356602	0.32801	0.0798482
Afmid	1.07146	0.923312	0.685758	1.10534	1.21429	1.2426	1.38276	0.899281	1.0656	0.0867694
Aftph	0.0139653	0.181688	0.527449	0.329427	0.182756	0.195013	0.265576	0.194526	0.2363	0.0599672
Agfg1	0.417985	0.197992	0.888638	0.360986	0.161938	-0.0579493	0.379993	-0.175503	0.27176	0.111187
Aggf1	0.126178	0.316242	0.276148	0.3535	0.537871	0.505344	0.153059	0.257498	0.31573	0.0598015
Agmo	0.627452	0.0838101	0.179062	0.714798	0.374561	0.28658	0.354289	0.497129	0.38971	0.0859986
Ago2	-1.12113	1.05215	0.760424	1.81845	2.81038	-1.38793	-0.532852	-2.11269	0.16085	0.591739
Agpat2	0.266981	0.254266	0.178087	0.203319	0.538659	0.546829	0.168877	0.588742	0.34322	0.0621066
Agpat9	0.0912983	0.721603	0.0217674	0.871309	0.308732	0.58753	0.366284	0.575396	0.44299	0.11997
Agps	0.0137089	0.370639	0.394647	0.362711	0.00800816	0.156095	0.489169	0.131022	0.24075	0.073728
Agt	1.55948	2.01686	1.34611	1.6246	1.08828	2.66056	1.55761	2.06331	1.7396	0.193213
Agtr1a	0.588706	0.424801	0.501481	0.451381	0.677623	0.487441	0.499613	0.323674	0.49434	0.0327851
Agxt	5.81789	5.83227	6.07254	6.04988	6.0619	5.70898	6.08851	5.80083	5.9291	0.0589697
Ahctf1	0.4445	0.557395	0.32956	0.507074	0.420095	0.679753	0.543428	0.622354	0.51302	0.042541
Ahcyl1	-0.0733271	-0.450404	0.281086	-0.073808	0.499382	0.728421	0.262346	0.504223	0.20974	0.149977
Ahcyl2	0.78354	0.842115	0.772198	0.802074	0.826824	0.899786	0.743969	0.840215	0.81384	0.019474
Ahnak	-0.155538	-0.331778	0.0743183	0.353543	0.480296	0.173906	-0.0529694	1.1443	0.21076	0.107635
AI182371	-0.652604	0.234244	0.157716	0.669785	1.21029	1.83696	0.557457	0.143268	0.51964	0.300898
AI314180	0.202554	0.127267	0.251479	0.242485	0.331844	0.626951	0.278578	0.357241	0.3023	0.0603855
AI606181	0.749393	0.316954	0.434868	0.340628	0.832579	0.420412	0.608608	0.706478	0.55124	0.0768689
AI607873	-0.0663009	0.740784	0.471286	0.52707	0.640397	1.36677	0.941442	0.91263	0.69176	0.166651
AI661453	0.631572	0.543981	0.77297	0.566499	0.758235	0.418712	0.810763	0.673187	0.64699	0.0544252
AI846148	0.180631	0.598556	0.252002	0.448878	0.548194	0.522634	0.440903	0.691961	0.46047	0.0588092
Aig1	0.732686	0.000535112	-0.000975449	0.358667	0.690186	-0.0150104	0.219489	-0.0463772	0.2424	0.122184
Aim1l	0.664513	0.475574	0.17133	0.530318	0.576205	0.689453	0.488402	0.545565	0.51767	0.0649409
Aim2	0.187674	-0.0171506	0.189664	0.478306	0.181419	0.511959	0.905081	0.696247	0.39165	0.116093
Aimp1	0.318359	0.377265	-0.149897	0.445952	0.626885	0.670621	0.056528	-0.568273	0.22218	0.111791
Aipl1	3.97503	4.20523	3.79447	4.13424	4.05139	2.89342	4.28773	4.16888	3.9388	0.179351
Akap11	0.202012	0.501149	0.298356	0.308212	0.601404	0.599749	0.564964	0.580713	0.45707	0.0626771
Akap12	2.19731	2.61132	2.10464	2.2382	1.9475	1.62743	2.51219	2.28461	2.1904	0.125839
Akap13	0.9807	1.09961	0.99466	1.13117	1.00475	0.947377	1.12371	1.22442	1.0633	0.0285629
Akap2	1.08399	1.13868	0.77628	1.3059	1.62899	0.715479	0.801829	0.880055	1.0414	0.125041
Akirin1	0.365287	0.676434	0.473328	0.581123	0.460275	0.466989	0.71158	0.640984	0.547	0.0478372
Akr1b8	1.40996	1.74372	1.70635	1.70979	2.20424	2.87787	1.63339	1.78747	1.8841	0.186324
Akr1c14	0.48989	0.250622	0.529879	0.513982	0.807526	0.820669	0.307085	0.464188	0.52298	0.083253
Akr1c19	0.300268	0.891716	1.21981	0.823837	1.01051	0.862814	0.608634	0.65618	0.79672	0.11104
Alcam	0.385077	0.345095	0.350891	0.409319	0.376218	0.228782	0.144954	0.112943	0.29416	0.0364885
Aldh1a1	0.409132	0.0228027	0.220602	0.520875	0.516089	1.25126	-0.0970511	-0.00730648	0.35455	0.167194
Aldh1a3	0.891239	1.50266	0.529707	1.29192	1.37731	2.39565	1.07632	1.19439	1.2824	0.221352
Aldh3a1	0.428049	0.232159	0.309018	0.523687	0.993308	1.74667	0.251044	0.158383	0.58029	0.209032
Aldh3a2	0.0402758	0.126941	-0.318454	-0.253961	0.170769	0.267122	0.880283	0.303825	0.1521	0.149601
Aldh6a1	0.195153	-0.203692	0.526769	0.327857	0.695832	0.85786	-0.274665	-0.0562347	0.25861	0.16293
Aldh8a1	1.73873	2.3756	2.12983	1.35771	1.76397	1.14848	2.22259	2.51509	1.9065	0.171905
Aldob	0.892493	0.933876	0.455865	2.27359	2.10334	-0.402524	1.90048	2.30127	1.3073	0.369623
Alg10b	0.307579	0.335852	0.456543	0.460904	0.387008	0.611752	0.230214	0.519909	0.41372	0.0471532
Alg5	-0.00592415	0.0329856	0.0861932	0.0377718	0.610137	0.830522	-0.181369	0.444644	0.23187	0.139793
Alkbh1	0.568339	0.677612	0.350877	0.638373	0.730427	0.64145	0.475399	0.521524	0.5755	0.0494836
Alkbh3	0.505284	0.305167	0.565154	0.460326	0.53043	0.744312	0.428048	0.618639	0.51967	0.0510331
Alkbh5	0.180781	0.161703	0.44886	0.323189	0.201216	0.213764	0.156401	0.464486	0.2688	0.0406368
Alkbh8	0.526987	0.413773	0.483588	0.372087	0.589861	0.490146	0.451459	0.62234	0.49378	0.027208
Alox12	0.451257	0.913555	1.24028	0.738054	0.770399	0.0889796	0.631389	0.909042	0.71787	0.136558
Alpl	0.479474	1.4998	0.302963	0.541775	0.351016	1.77906	0.628306	1.00409	0.82331	0.223381
Alyref	0.570161	0.44552	0.605472	0.481056	0.440545	0.8681	0.615091	0.597736	0.57796	0.05609
Amer1	0.223426	0.640248	0.360619	0.66763	0.69854	0.360301	0.669183	0.594935	0.52686	0.073871
Amfr	0.29806	0.373882	0.35956	0.422653	0.354357	0.36265	0.434174	0.562744	0.39601	0.0172208
Amica1	1.10804	0.882534	0.372752	0.602006	0.632294	0.790497	0.755517	0.970277	0.76424	0.0878158
Amigo3	1.16239	1.25955	1.24158	1.07102	1.19587	1.2993	1.18603	1.37385	1.2237	0.0281852
Ammecr1l	0.427264	0.64305	0.469796	0.452486	0.458792	0.368325	0.634957	0.36453	0.4774	0.0396052
Amn	1.77212	1.54454	0.930865	1.10187	0.468628	-0.957617	1.11316	1.44636	0.92749	0.341033
Amn1	-0.880983	-0.852502	1.20796	0.901096	1.57729	1.00407	-0.111683	-1.16612	0.20989	0.381913
Ampd1	1.12655	2.15556	1.14706	1.3916	1.80049	1.08963	2.13819	0.882122	1.4664	0.179558
Ampd3	1.59995	1.74003	1.61057	1.52296	1.5786	1.96351	1.73685	1.67552	1.6785	0.0563528
Amy1	0.693595	0.726989	0.65124	0.847696	0.489849	1.20146	0.861212	0.433718	0.73822	0.0844915
Anapc16	0.423968	0.116767	0.471431	0.371918	0.708178	0.733	0.113444	0.304493	0.4054	0.0941017
Angptl4	1.46138	1.41901	1.51537	1.33408	1.64026	1.93351	1.28858	1.47901	1.5089	0.0826497
Ank3	0.349701	0.677107	0.589455	0.488342	0.516176	0.590281	0.628835	0.746823	0.57334	0.0409997
Ankdd1a	2.8967	2.94212	1.68922	2.18509	2.41737	1.79525	3.08239	2.89425	2.4878	0.213668
Ankib1	0.51498	0.492669	0.484795	0.453359	0.450436	0.496523	0.583377	0.614341	0.51131	0.0169199
Ankle2	0.437867	0.152738	0.26453	0.191032	0.132017	0.382448	0.359703	0.372305	0.28658	0.0457203
Ankra2	1.20049	-0.178538	-0.0753384	0.12631	-0.205563	0.735367	0.257427	-0.162554	0.2122	0.198186
Ankrd1	1.1579	1.52949	1.47744	1.33306	1.25305	1.34208	1.68204	1.39854	1.3967	0.0673053
Ankrd11	0.81566	0.914371	0.819008	0.881969	0.742907	0.612485	0.957646	0.976114	0.84002	0.0438383
Ankrd12	0.309743	0.221146	0.121879	0.288442	-0.0579841	0.543582	0.524802	0.592711	0.31804	0.0806298
Ankrd13a	0.464926	0.473612	0.61388	0.45071	0.388894	0.475244	0.456895	0.40472	0.46611	0.0256919
Ankrd13c	0.297161	0.417341	0.359552	0.256468	0.341343	0.28601	0.439513	0.585811	0.3729	0.0257983
Ankrd17	0.231995	0.233973	0.329232	0.229387	0.155512	0.43897	0.604194	0.320337	0.31795	0.0588334
Ankrd2	0.932959	2.57102	1.928	2.27301	2.15872	1.93815	2.20664	2.1179	2.0158	0.196157
Ankrd23	0.161202	0.28276	0.230628	0.339646	0.0629341	0.431677	0.885895	0.513178	0.36349	0.101224
Ankrd28	0.554318	0.718445	0.643211	0.562257	0.581919	0.769482	0.820366	0.810643	0.68258	0.0402645
Ankrd46	0.201651	0.350125	0.394772	0.419118	0.523852	0.583042	0.234357	0.393403	0.38754	0.0528398
Ankrd53	2.34158	1.82449	1.61057	2.41549	1.65241	1.72287	2.03871	2.28348	1.9862	0.124281
Ankrd61	1.19378	1.1386	0.833216	1.13887	0.838965	1.14536	1.19218	1.20783	1.0861	0.0607119
Anln	0.28226	-0.380494	1.0558	0.545731	0.81447	-0.0416485	0.613683	-0.367719	0.31526	0.188079
Ano6	0.667982	0.935975	0.673874	0.830474	0.938431	0.967414	0.801675	0.948734	0.84557	0.0471304
Anp32e	0.328316	0.285361	0.127714	0.207201	0.37091	0.310007	0.226543	0.237548	0.2617	0.0313706
Anxa1	0.647288	1.0664	0.764582	0.9575	1.08813	1.0466	0.912949	0.936699	0.92752	0.0627626
Anxa2	0.32797	0.504208	0.354575	0.550031	0.366166	-0.00839862	0.417421	0.451148	0.37039	0.0684882
Anxa3	0.634148	0.761864	0.693579	0.685512	0.944625	0.851367	0.751976	0.75437	0.75968	0.0403259
Anxa4	0.064481	0.357376	0.313826	0.42147	0.346299	0.323787	0.298469	0.383093	0.3136	0.0426292
Anxa5	0.348326	-0.141907	0.443952	0.686615	0.366656	-1.09965	0.462759	0.466448	0.19165	0.229141
Anxa7	0.645334	0.828677	0.643256	0.778003	0.703361	0.743163	0.761343	0.719663	0.72785	0.0260918
Aoc2	1.27926	1.59483	1.48097	1.53849	1.49655	1.83358	1.71956	1.41677	1.545	0.0674345
Aox1	0.837425	0.75899	1.0996	0.950378	1.44261	1.69419	0.812452	0.836353	1.054	0.134447
Aox4	3.15018	3.55591	3.69025	3.55609	3.45638	3.74208	3.85752	3.10359	3.514	0.086773
Ap1g1	0.186449	0.524557	0.300351	0.308375	0.351267	0.425252	0.355743	0.278726	0.34134	0.0399742
Ap2a2	-0.129549	0.213426	0.0118553	0.258829	0.321051	0.326084	0.366838	0.534826	0.23792	0.0700146
Ap3s1	-0.297159	0.27614	-0.194456	1.68899	-1.09238	0.36405	1.35591	-0.312208	0.22361	0.36478
Ap4b1	-0.582446	-1.09263	0.76679	-0.237805	-0.843655	-2.27517	3.31385	2.23443	0.16042	0.671142
Ap4e1	0.860765	0.510699	0.79128	0.695099	1.22548	1.60003	0.643335	0.657876	0.87307	0.143813
Apc	-0.305237	0.309191	0.312586	0.158599	0.285194	0.223196	0.408433	0.436518	0.22856	0.0890168
Apex1	0.597155	0.553208	0.758697	0.680974	0.940542	0.110644	0.444435	0.682186	0.59598	0.0990081
Api5	0.57182	0.536698	0.671368	0.631544	0.549729	0.550086	0.650907	0.597689	0.59498	0.0208709
Aplp2	1.18799	-1.41794	-0.448915	-0.517814	-1.57296	1.63881	-0.156705	2.57986	0.16154	0.458755
Apmap	0.328075	0.478691	0.493029	0.360344	0.501002	0.395647	0.379311	0.536781	0.43411	0.0265449
Apob	0.310246	-0.328404	0.849477	-0.610477	2.0525	0.760567	0.767834	1.27778	0.63494	0.331463
Apobec3	0.33771	-0.201016	0.208083	0.282433	0.527193	0.713496	0.310945	0.123476	0.28779	0.107241
Apod	0.00937066	0.152473	0.431264	0.0968483	0.257461	2.0229	0.218309	0.295778	0.43555	0.266024
Apol7a	1.26931	1.08191	2.0089	1.36508	1.7006	3.36092	2.03315	2.38172	1.9002	0.289659
Apol8	5.7438	6.51464	5.75882	5.94559	5.43959	4.62645	6.15187	5.82484	5.7507	0.225862
Apol9a	0.0766437	0.135221	0.949148	0.921136	1.97273	2.21986	1.19128	1.02998	1.062	0.310494
Apold1	4.14862	4.3571	3.92324	3.74319	3.74595	3.37466	4.25318	3.41246	3.8698	0.130173
App	0.0534725	0.523667	0.458848	0.267559	-0.0508144	-0.0815884	0.2346	0.436736	0.23031	0.0901308
Appbp2	0.563047	0.780034	0.513228	0.66211	0.703341	0.686938	0.944865	0.750198	0.70047	0.053744
Aqp1	0.540296	0.540325	0.412091	0.487386	0.331242	0.288457	0.492694	0.509828	0.45029	0.0380152
Aqp7	0.8436	0.413384	0.766065	1.0276	0.820281	-0.166356	0.674525	1.17306	0.69402	0.149713
Araf	0.088834	0.313611	0.134892	0.357952	-0.0876605	-0.118148	0.350014	0.0142657	0.13172	0.0759633
Arc	0.502118	0.989895	0.137096	0.483193	1.14071	0.184489	2.05068	1.69846	0.89833	0.254575
Arcn1	0.583032	0.659908	0.61602	0.709907	0.548482	0.5565	0.620284	0.687066	0.62265	0.0217699
Areg	0.354931	1.79191	0.346432	1.05633	1.39857	1.83857	1.23086	1.67119	1.2111	0.230991
Arf1	0.12544	0.312708	0.344985	0.332947	0.221109	0.234053	0.192892	0.255065	0.2524	0.0307337
Arf2	0.720358	0.876476	0.761355	0.837525	0.779608	1.06628	0.886816	0.863663	0.84901	0.0432442
Arf4	0.381438	0.577136	0.583028	0.477832	0.451703	0.412241	0.602567	0.467094	0.49413	0.0337773
Arfgap3	0.349924	0.157604	0.492163	0.440389	0.577995	0.550664	0.266404	0.553977	0.42364	0.0584404
Arfgef2	0.226738	0.28181	0.439601	0.334618	0.401233	0.535287	0.450923	0.513551	0.39797	0.0403327
Arfip1	0.0144139	0.339541	0.221723	0.373098	0.517185	0.36203	0.303354	0.233455	0.2956	0.0588544
Arg1	0.743745	0.986603	1.21075	1.02311	1.46796	1.77625	1.26873	1.18206	1.2074	0.128438
Arg2	1.83909	2.01039	1.72537	1.91351	1.70048	2.09082	1.80902	1.93932	1.8785	0.0544876
Arhgap10	0.646896	0.534086	0.394584	0.285382	0.444775	0.442288	0.393322	0.516587	0.45724	0.0434514
Arhgap11a	0.0827004	0.701968	0.510395	0.70766	-0.457052	-1.06319	1.00489	0.925109	0.30156	0.280048
Arhgap15	0.343583	0.661631	0.328196	0.701809	-0.220157	-0.397155	0.869068	0.409344	0.33704	0.180631
Arhgap24	0.764689	0.835894	0.927736	0.93661	0.865997	0.93032	0.955346	0.793969	0.87632	0.0261283
Arhgap26	0.492569	0.549307	0.258107	0.632653	0.830124	0.431523	0.563589	0.779967	0.56723	0.0666923
Arhgap28	1.30697	1.08316	0.969756	0.972158	0.228216	-0.286641	0.902273	1.1945	0.7963	0.212028
Arhgap31	0.264992	0.0760282	0.423985	0.213813	0.377249	0.490049	0.286221	0.505743	0.32976	0.0526253
Arhgap32	0.581402	0.292899	0.605212	0.656847	0.696919	0.766387	0.720034	0.752459	0.63402	0.0592321
Arhgap44	0.152286	0.524636	0.333974	0.188978	0.443344	0.497787	0.193499	0.624616	0.36989	0.0595448
Arhgap8	-0.23376	0.0691282	-0.0405704	0.0193806	0.354092	0.535263	0.903785	0.645162	0.28156	0.14809
Arhgef26	0.292717	0.268409	0.673143	0.184411	0.617412	0.287929	0.0337624	0.0396573	0.29968	0.0867306
Arhgef28	0.781662	1.00342	0.910989	0.984806	1.0356	0.577782	1.04826	0.904435	0.90587	0.0647245
Arhgef5	0.285868	0.372736	0.496446	0.521355	0.316226	0.297336	0.46292	0.551112	0.413	0.0374795
Arid1b	0.579071	0.712309	0.575644	0.591016	0.441514	0.26062	0.803951	0.796515	0.59508	0.0668455
Arid2	0.587319	0.328579	0.493133	0.527853	0.472276	0.365389	0.276702	0.474749	0.44075	0.0430436
Arid4b	0.436442	0.477994	0.463238	0.4457	0.362229	0.541326	0.456077	0.263155	0.43077	0.0201699
Arid5a	1.57411	1.98261	1.45404	1.67994	1.68835	1.7683	2.013	1.96284	1.7654	0.0771053
Arid5b	0.736109	0.97688	0.700312	0.748176	0.880156	0.600156	0.969619	0.989472	0.82511	0.0541397
Arih1	0.613862	0.787575	0.626064	0.749989	0.537848	0.524947	0.880128	0.755828	0.68453	0.0506694
Arih2	0.576406	0.695254	0.655149	0.641801	0.752426	0.697387	0.798537	0.712	0.69112	0.0276786
Arl1	0.225222	0.421893	0.410984	0.490492	0.3042	0.384142	0.422752	0.419994	0.38496	0.0332632
Arl2bp	0.415754	0.375416	0.368792	0.275488	0.49772	0.212894	0.241072	0.313985	0.33764	0.0386668
Arl4a	1.48303	1.52872	1.38451	1.67206	1.49912	1.5301	1.46504	1.45342	1.502	0.0329584
Arl4c	1.04124	1.25177	0.956663	1.04095	0.891882	0.583334	1.15152	1.08424	1.0002	0.0810539
Arl4d	1.44917	1.13969	1.09481	1.47926	1.35847	1.47046	1.11673	1.30662	1.3019	0.0669476
Arl5b	0.194266	0.706017	0.259318	0.340986	0.307953	0.354056	0.897579	0.567025	0.4534	0.0985302
Arl8b	0.227518	0.474729	0.17541	0.500195	0.302354	0.306148	0.44052	0.0364864	0.30792	0.0477867
Arl9	0.507366	0.962186	1.22563	0.68311	1.68822	0.815436	1.92357	0.903277	1.0886	0.199013
Armc10	-0.00469729	0.271031	0.282429	0.25689	0.557121	0.997717	0.321316	0.265713	0.36844	0.119609
Armc12	1.37397	1.91369	2.73039	2.31515	2.24109	2.84379	1.92111	2.7352	2.2593	0.192248
Armcx5	1.31796	1.41786	1.38673	1.4466	1.21325	1.43473	1.6376	1.36366	1.4023	0.0491615
Arnt	0.292289	0.393924	0.250969	0.346115	0.40103	0.369967	0.48349	0.341496	0.35991	0.0287864
Arntl	1.66495	1.7821	1.64478	1.43875	1.7137	0.835478	1.85394	1.8287	1.5953	0.130672
Arpc1b	-0.0625131	1.30632	-0.306627	0.838197	-2.62534	0.239486	0.636777	1.41042	0.17959	0.484574
Arpc2	0.533789	0.745072	0.487046	0.49801	0.369766	0.374047	0.620699	0.492133	0.51507	0.0503347
Arpc3	0.325035	0.529984	-0.0745466	0.198585	0.18502	-0.014586	0.424936	0.430532	0.25062	0.0834413
Arpc5	0.421214	0.511825	0.397161	0.428385	0.392295	0.417918	0.347545	0.443017	0.41992	0.0188774
Arpc5l	0.488213	0.249147	0.304769	0.497503	0.306912	0.358404	0.257965	0.336847	0.34997	0.0388682
Arr3	2.28446	1.68718	2.38586	2.52033	1.41807	2.57064	2.52989	2.30916	2.2132	0.173541
Arrdc2	0.997517	0.412525	0.793565	1.05452	1.13966	1.46885	0.742728	1.30128	0.98883	0.12672
Arsg	0.383677	0.625706	0.808561	0.545206	0.471314	0.84037	0.207217	0.388909	0.53387	0.0856531
Art3	0.0471242	0.112848	0.565982	-0.0869291	0.692878	0.392797	0.202556	0.228664	0.26949	0.107751
Artn	1.52708	1.68121	1.46619	1.81649	1.76719	1.79197	1.51661	2.11086	1.7097	0.05547
Asah1	0.269785	0.427758	0.300246	0.346911	0.232878	0.262928	0.381657	0.244077	0.30828	0.0266599
Asap1	0.615908	0.787688	0.74269	0.653703	0.772903	0.488066	0.796887	0.904076	0.72024	0.0431196
Asap2	0.855161	0.755689	0.746203	0.907921	1.1876	0.747009	0.9333	0.954642	0.88594	0.0597193
Asb14	0.0649189	-0.161784	0.346923	0.5974	0.567441	0.59867	0.599709	0.739202	0.41906	0.116708
Asb5	0.300714	1.66147	1.6451	1.0283	1.94192	1.78906	0.266621	1.46442	1.2622	0.267712
Asb8	0.436212	0.272591	0.453464	0.549961	0.632167	0.535486	0.433644	0.553195	0.48334	0.0432623
Ascc3	0.633272	0.615464	0.185518	0.348735	-0.132772	0.240952	0.224192	0.0692787	0.27308	0.100304
Asf1a	0.640664	0.503747	0.708983	0.706709	0.617104	0.934274	0.655492	0.803027	0.69625	0.0496105
Asic3	1.57627	1.34848	1.42759	0.939323	0.861943	0.273302	1.25387	0.796017	1.0596	0.168002
Asic5	1.90332	1.06972	0.823925	2.31234	1.7437	2.25999	1.38935	1.77285	1.6594	0.216601
Asmt	0.956661	2.34476	2.35319	-0.0733388	2.61117	1.97306	1.47031	1.54659	1.6478	0.361453
Asns	1.31711	1.30988	1.19854	1.45035	1.49344	0.563273	1.00326	0.94094	1.1596	0.121313
Asphd1	1.31354	0.4841	1.17223	1.08711	1.62131	0.279326	1.19132	1.22546	1.0468	0.178655
Asprv1	1.65147	1.58198	1.9217	1.86906	0.377642	1.11313	1.32171	0.92411	1.3451	0.202483
Aste1	0.368267	0.430915	0.251821	0.277526	0.592582	1.15752	0.536699	0.268756	0.48551	0.11686
Asun	-0.276116	0.768704	0.143036	0.209413	0.220377	0.765166	0.288567	0.720853	0.355	0.138636
Asxl1	0.557819	0.632576	0.641817	0.650579	0.576477	0.330028	0.787829	0.801914	0.62238	0.0525063
Asxl3	0.433296	1.16456	1.70022	0.094473	1.59442	0.545897	0.917783	0.794867	0.90569	0.227916
Atad1	0.181592	0.424529	0.135846	0.28306	0.238479	0.516252	0.29421	0.197153	0.28389	0.0505324
Atad2b	-0.183133	-0.5219	0.130687	-0.0536075	0.10281	0.640982	1.01909	1.00851	0.26793	0.195292
Atad5	0.184836	0.305096	0.713071	0.46835	0.354753	0.8316	0.786647	0.684446	0.5411	0.0968507
Atcay	1.65925	1.28509	2.31517	1.45883	1.3955	1.13435	1.04778	0.728024	1.378	0.160425
Ate1	0.473669	0.440643	0.435244	0.337972	0.487787	0.483774	0.402346	0.468246	0.44121	0.0201982
Atf1	0.453982	0.822973	0.678108	0.621751	0.511848	0.357167	0.796513	0.716938	0.61991	0.0659567
Atf2	0.16479	0.346023	-0.185202	-0.18792	0.257719	0.550425	0.879909	-0.216385	0.20117	0.145073
Atf3	2.87421	3.33904	2.794	2.96726	2.8418	2.50882	3.31953	2.80094	2.9307	0.111764
Atf4	0.882471	1.04156	0.645086	0.853881	1.02797	0.598359	0.952438	0.840312	0.85526	0.0663438
Atf6	0.198962	0.592523	0.335723	0.462479	0.282814	0.626859	0.518027	0.503813	0.44015	0.0613137
Atf7ip2	2.49813	2.78474	2.20249	2.14463	2.13989	1.38767	2.56538	1.76347	2.1858	0.170152
Atg16l1	0.0794456	0.121481	0.169615	-0.151886	0.249028	0.369931	0.537208	0.406137	0.22262	0.0831443
Atg2b	0.0932067	-0.734539	-0.0606262	0.557728	0.526946	1.09179	0.0215342	0.066283	0.19529	0.218946
Atg3	0.259707	0.428995	0.456871	0.467593	0.274935	0.151944	0.233639	0.337437	0.32639	0.0472083
Atg4a	-0.327405	0.243392	0.437435	0.429522	0.387998	0.435601	0.517379	-0.212482	0.23893	0.109741
Atg9b	1.34417	1.52707	1.03702	-0.154341	-1.14098	0.798637	1.6392	0.595458	0.70578	0.384841
Atl2	0.602377	0.74734	0.591284	0.630466	0.787793	0.86855	0.721907	0.590042	0.69247	0.0392396
Atmin	-0.0699886	0.655519	0.227246	0.100992	-0.00196457	0.597906	-0.365939	-0.00105055	0.14284	0.138096
Atp11a	0.506659	0.645268	0.171202	0.40859	0.340985	-1.25544	0.608487	-0.203029	0.15284	0.250789
Atp11b	0.334741	0.538651	0.294361	0.256221	0.290284	0.221558	0.475241	0.472463	0.36044	0.0445197
Atp13a1	0.108898	0.224211	-0.0363493	0.168583	0.32165	0.379218	0.254953	0.576995	0.24977	0.0524649
Atp13a3	0.806395	1.01312	0.885792	0.806668	0.882403	1.13124	0.971479	0.941226	0.92979	0.0446711
Atp13a5	1.07107	0.632127	-0.271645	1.63995	1.3071	1.75537	0.377992	1.3758	0.98597	0.275368
Atp1a1	0.519542	0.562717	0.666494	0.593238	0.661474	0.823912	0.544625	0.595519	0.62094	0.0393658
Atp1a4	2.87339	2.28446	2.56975	2.64138	2.96555	2.83278	3.59662	2.60967	2.7967	0.154965
Atp1b1	1.03513	0.979653	1.14775	1.08722	1.30711	1.64196	0.904571	0.970205	1.1342	0.0942001
Atp1b3	0.393297	0.631365	0.279879	0.424174	0.359585	0.249383	0.607813	0.564984	0.43881	0.0562877
Atp2a2	0.354066	0.175877	0.467583	0.271785	0.390243	0.641184	0.404953	0.358788	0.38306	0.0557132
Atp2b1	0.319001	0.557641	0.378122	0.313279	0.475853	0.653015	0.502178	0.569151	0.47103	0.0480248
Atp2b2	0.380949	-0.0622115	0.499192	0.816955	0.517646	0.838018	-0.0773777	-0.047571	0.3582	0.140531
Atp4a	2.16683	2.87849	2.3801	1.06876	2.64232	1.82611	2.17902	2.68397	2.2282	0.223604
Atp5a1	-0.0141314	-0.195778	0.199199	0.0478286	0.314438	0.500102	0.0789245	0.669656	0.20003	0.0861874
Atp5f1	0.129471	0.338196	0.175922	0.248281	0.438144	0.449401	0.0752255	-0.190161	0.20806	0.0560479
Atp5j2	-0.41154	-0.029895	0.0282777	0.140851	0.631789	-0.0305227	0.964959	0.291601	0.19819	0.174776
Atp5l	0.414078	-0.344014	0.439886	0.149835	0.372426	0.208939	0.162466	0.182465	0.19826	0.101543
Atp6ap2	0.256092	0.597688	0.354634	0.38434	0.262948	0.358262	0.546924	0.384951	0.39323	0.0497582
Atp6v0a4	0.291388	0.323778	0.52067	0.354767	1.57909	2.96867	-0.602735	0.578289	0.75174	0.437407
Atp6v1g1	0.387323	0.346704	0.486	0.451319	0.40999	0.694492	0.307786	0.309825	0.42418	0.0480249
Atp6v1h	0.253243	0.581642	0.302822	0.528334	0.287351	0.805089	0.411747	0.491053	0.45766	0.0752437
Atp8a1	0.364629	0.0653451	0.0334672	0.542869	0.946623	0.467059	-0.518872	-0.298241	0.20036	0.175946
Atp8b3	1.92352	1.40099	0.655006	0.0830196	0.294778	1.94603	0.923485	0.83798	1.0081	0.283026
Atp9b	0.213768	0.325654	0.270292	0.443171	0.388322	0.338037	0.209552	0.426005	0.32685	0.0330139
Atrip	0.0147162	0.934993	0.613245	-0.0494434	0.557387	-0.267588	-0.134529	0.149458	0.22728	0.172895
Atrnl1	0.422639	0.631966	0.640431	0.606151	0.447908	0.326885	0.625987	0.585393	0.53592	0.0480863
Atrx	0.311872	0.329773	0.248153	0.172797	0.320427	0.0843196	0.540495	0.212724	0.27757	0.0542164
Atxn1	0.46003	0.962132	0.559805	0.622233	1.12395	0.354618	0.921037	0.760598	0.72055	0.108928
Atxn1l	0.514575	0.475401	0.490438	0.411873	0.488301	0.354174	0.510269	0.680249	0.49066	0.0223052
Atxn7	0.50954	0.500642	0.430296	0.513959	0.383681	0.56927	0.567685	0.554607	0.50371	0.0258041
Atxn7l2	0.910143	0.306393	0.376496	-0.0616778	-0.0014747	1.19942	-0.515123	-0.41946	0.22434	0.222078
AU019823	0.282231	0.349898	0.464828	0.289219	0.121819	0.483517	0.4246	0.449728	0.35823	0.0479997
Auts2	0.462622	0.584972	0.220532	0.438788	0.34442	0.0128002	0.832198	0.556548	0.43161	0.0988423
Aven	0.64258	0.287157	0.792796	0.049911	-0.177057	0.181501	0.161272	0.32392	0.28276	0.127246
Avl9	0.528625	0.560105	0.502899	0.556451	0.513087	0.661904	0.689171	0.5956	0.57598	0.027737
Avpi1	0.426342	0.236901	0.238421	0.316698	0.358543	1.0325	0.401479	0.33648	0.41842	0.10417
Axin1	0.430425	0.485095	0.515714	0.403902	0.306177	0.08956	0.456837	0.54325	0.40387	0.0552433
Azi2	0.44037	0.416361	0.356069	0.364052	0.333845	0.566409	0.615598	0.283777	0.42206	0.04124
Azin1	0.194768	0.631966	0.304659	0.214566	0.477453	0.553205	0.476929	0.208933	0.38281	0.0644359
B230216G23Rik	1.41188	1.3419	1.21874	1.5279	1.95633	2.19595	1.58574	1.74876	1.6234	0.132258
B3galt1	-0.162585	0.213551	0.138516	0.625563	0.153279	0.173493	0.676221	1.52652	0.41807	0.111403
B3glct	0.509284	1.47354	-0.509681	-0.804541	-0.239286	0.561971	0.642516	-0.059002	0.19685	0.298501
B3gnt5	0.961138	0.496278	0.544116	0.537914	0.358226	0.617258	0.540164	0.399787	0.55686	0.0702869
B4galnt4	0.878022	1.16854	0.916012	1.20485	1.29901	1.58641	0.163085	0.821676	1.0047	0.170388
B4galt1	0.792584	1.0384	0.757925	0.869282	0.751884	0.742963	0.87439	0.940016	0.84593	0.0399915
B4galt3	0.454926	0.319426	0.3174	0.517645	0.223767	0.531754	0.49834	0.473223	0.41706	0.0456927
B9d1	0.801368	0.143647	0.196434	0.699883	0.159161	0.04255	0.243004	-0.244128	0.25524	0.112427
Bach1	0.938868	1.28295	1.01893	1.20327	1.00532	0.863804	1.17936	1.02989	1.0653	0.0580583
Bach2	0.979942	0.860937	1.00995	1.01912	0.712048	0.267195	0.848944	0.686027	0.79802	0.100098
Bag1	0.480829	0.205111	0.245297	0.279822	0.449092	0.164478	0.187256	0.0589146	0.25885	0.0481316
Bag2	0.744885	0.82306	0.781037	0.974238	0.726309	0.847365	1.00515	0.553239	0.80691	0.0411194
Bag3	0.640186	0.980615	0.539808	0.826989	0.733175	0.469178	0.960259	0.80827	0.74481	0.0751634
Bag4	0.81109	-0.489496	0.689826	0.454187	-0.194546	0.248901	0.125977	0.221501	0.23343	0.176492
Bag5	0.67206	0.633875	0.943125	0.692097	0.620939	0.168238	0.750021	0.617566	0.63724	0.0887334
Baiap2	1.09029	0.689919	1.08694	0.95761	1.08476	0.974528	0.916831	0.950646	0.96894	0.0540598
Baiap2l1	0.483419	0.557464	0.453075	0.499635	0.398087	0.471672	0.512996	0.347732	0.46551	0.0188683
Bambi	0.179124	0.254073	-0.192973	0.479054	0.512346	1.54436	-0.527275	0.0209663	0.28371	0.247202
Bap1	0.362632	0.539682	0.533155	0.236902	0.150252	0.132187	0.30837	0.18778	0.30637	0.0629748
Baz1a	0.155203	0.657375	0.140994	0.446869	0.0237639	0.399612	0.667213	0.338332	0.35367	0.0969496
Baz2a	0.296549	0.256912	0.385474	0.341352	0.395668	0.258059	0.568804	0.466623	0.37118	0.041078
Baz2b	0.278583	0.0613138	0.164774	0.207787	0.294979	0.425672	0.557527	0.124805	0.26443	0.0626117
Bbc3	0.660796	0.468332	0.749067	0.431973	0.373461	-0.1205	0.405999	0.383272	0.41905	0.105009
Bcar1	0.744205	1.14327	0.738632	0.850136	0.745884	0.284904	1.07241	0.977115	0.81957	0.105743
Bcar3	1.89534	2.03542	1.84051	1.97676	1.99934	2.05072	1.92178	1.96573	1.9607	0.0291415
Bcas2	0.370547	-0.269156	1.05356	-0.474006	-0.439193	0.32916	0.46567	0.213741	0.15629	0.213196
Bcl10	0.151323	0.92796	0.201298	0.390355	0.227472	0.326343	0.669329	0.633761	0.44098	0.107639
Bcl11b	0.643854	0.363928	-0.404734	0.708365	0.0818657	-0.240451	1.06091	0.88354	0.38716	0.201337
Bcl2	0.19219	0.610535	0.119188	0.64214	0.454771	-0.0676698	0.924318	0.757169	0.45408	0.131004
Bcl2l1	1.92138	1.61372	1.82059	1.90024	1.99445	1.84123	1.70946	1.87574	1.8346	0.0492415
Bcl2l11	0.283442	0.183051	0.416256	0.347906	0.299076	0.401427	0.277731	0.47351	0.3353	0.0304146
Bcl2l13	0.703537	-0.162137	0.435249	-0.0263594	-0.68671	0.756379	0.710063	-0.118742	0.20141	0.208834
Bcl3	0.686009	1.38924	0.729833	0.985489	0.791851	1.09235	1.14114	1.108	0.99049	0.0963918
Bclaf1	0.70817	0.788565	0.710512	0.733786	0.84707	0.978276	0.870863	0.824116	0.80767	0.0377262
Bdkrb2	1.02204	1.65957	0.842331	1.31879	0.681548	1.00119	1.46465	0.900282	1.1113	0.132671
Bean1	2.15074	2.3302	1.88231	2.20194	2.59109	2.76828	1.97012	2.09253	2.2484	0.120918
Becn1	0.391993	-0.106806	0.378075	0.334055	0.20839	0.487818	0.0911792	0.434416	0.27739	0.0778096
Begain	0.519379	0.970709	0.836369	0.414913	0.565552	0.526999	0.900669	0.57917	0.66422	0.0831154
Bend3	0.609504	0.70706	0.69058	0.524702	0.573774	0.56551	0.900703	0.228567	0.60005	0.0482985
Bend5	0.115167	0.789009	0.803675	0.785999	0.609538	0.0736643	0.608399	0.528708	0.53927	0.119474
Bend7	0.328733	0.29746	0.100331	0.217538	0.401275	0.0401314	0.600808	0.552763	0.31738	0.0713686
Bet1l	0.156653	0.18525	0.252741	0.120137	0.317317	0.526005	0.528931	0.561207	0.33103	0.0640059
Bex4	0.382814	0.300192	0.435318	0.563615	0.523496	1.1928	-0.0385843	0.168349	0.441	0.140549
Bhlha15	0.500515	0.912818	0.264238	0.179308	1.10252	1.75595	0.474432	0.747024	0.7421	0.210556
Bhlhe40	1.36121	1.91088	1.56312	1.619	1.20154	1.25369	1.64686	1.2989	1.4819	0.0947546
Bhlhe41	0.70143	0.643982	0.977403	0.936658	0.434002	0.70557	0.688434	0.817642	0.73814	0.0693504
Birc2	0.557838	0.315524	0.396841	0.434137	0.377777	0.524977	0.495972	0.527574	0.45383	0.0328875
Birc3	0.782379	1.08908	0.649697	0.876701	0.825591	1.00024	0.957736	1.0941	0.90944	0.0555683
Birc5	0.907323	0.612406	0.496795	0.972329	0.529641	-0.0164791	0.781138	0.646847	0.61625	0.125423
Birc6	0.275907	0.228853	0.169867	0.111398	0.250532	0.408879	0.305872	0.397013	0.26854	0.0362249
Birc7	1.02753	1.66136	1.85312	0.657391	1.3883	0.366843	0.0950459	0.464802	0.9393	0.251359
Blm	0.535774	0.455622	0.405092	0.154968	0.355745	0.953455	1.10431	0.721675	0.58583	0.128363
Bloc1s4	0.584969	0.443828	0.0668541	0.591766	0.00228997	0.314559	0.337082	0.353691	0.33688	0.0877327
Blvrb	0.0111639	0.401084	0.211708	0.454658	0.31581	0.739613	0.200633	0.474771	0.35118	0.0874064
Blzf1	0.309418	0.618547	0.346507	0.492244	0.620935	0.740311	0.532888	0.76531	0.55327	0.0585042
Bmp1	0.525047	0.422145	0.887564	0.425231	0.677137	0.499513	0.36778	0.665023	0.55868	0.0686791
Bmp2k	0.183309	0.502383	0.21533	0.29887	-0.0650536	0.258868	0.679258	0.700316	0.34666	0.090031
Bmpr1a	0.36795	0.390101	0.26746	0.349424	0.231757	0.245369	0.428243	0.387454	0.33347	0.0291468
Bnip1	0.850832	0.91625	0.793879	0.714293	0.88545	0.874248	0.847597	0.773371	0.83199	0.0254279
Bnip2	0.185372	0.535991	0.378271	0.315674	0.268774	-0.202175	0.47335	0.0231444	0.2473	0.0919906
Bnip3	0.807522	0.378465	0.551267	0.903213	0.875279	1.02466	0.509324	0.764511	0.72678	0.0909793
Bola3	0.563747	0.00708627	0.355587	0.389904	0.169211	0.568969	0.388618	0.0858377	0.31612	0.0766902
Boll	0.861778	0.495003	0.334332	1.82267	1.71427	1.69968	2.47338	-1.0363	1.0456	0.298447
Braf	0.33637	0.302198	0.285359	0.408781	0.361206	0.642999	0.450353	0.527693	0.41437	0.0462651
Brap	0.401716	0.437	0.465017	0.506337	0.397787	0.598888	0.515581	0.525674	0.481	0.027103
Brcc3	0.487076	0.487351	0.291797	0.758739	0.406278	0.762802	0.736699	0.377099	0.53848	0.0720434
Brd1	0.603644	0.523842	0.559553	0.648929	0.515716	0.396244	0.59807	0.753842	0.57498	0.0310778
Brd2	0.180474	0.415272	0.189763	0.387196	0.324108	0.212921	0.129197	0.326269	0.27065	0.0422381
Brd4	0.545722	0.537091	0.596949	0.558608	0.450596	0.335388	0.67789	0.678796	0.54763	0.0413003
Bre	0.18931	0.0872712	0.30734	0.437225	0.417654	0.573983	0.435197	0.50474	0.36909	0.0629208
Brinp2	1.08496	1.24793	0.157729	0.988777	1.6215	1.97397	1.46217	1.98936	1.3158	0.217629
Brix1	0.679244	0.862214	0.646174	0.678866	0.739872	0.642548	0.708023	0.67938	0.70454	0.0286936
Brms1	0.347797	0.227494	0.439688	0.392279	0.386426	0.655334	0.295209	0.453133	0.39967	0.0511848
Brox	0.256137	0.206296	0.289944	0.339541	0.340282	0.579634	0.275504	0.122183	0.30119	0.0457147
Brpf1	0.586065	0.807553	0.518852	0.766813	0.74824	0.767376	0.962213	0.930488	0.76095	0.0552065
Brsk2	1.61252	1.49891	1.48947	1.76195	1.84657	1.78629	2.02864	1.55886	1.6979	0.0741582
Bsdc1	0.45916	0.382626	0.15402	0.373025	0.324411	0.251307	0.42699	0.308702	0.33503	0.0400482
Bst1	0.323908	0.595216	0.551154	0.53421	0.32758	0.420041	0.132686	0.0992041	0.373	0.0618822
Btaf1	0.599401	1.00802	0.501358	0.912299	0.676229	0.823359	1.10378	0.826673	0.80639	0.0835766
Btbd1	0.384898	0.380921	0.319498	0.293883	0.00453479	0.127029	0.577577	0.0718182	0.27002	0.0704445
Btbd11	1.28103	1.20164	0.934335	1.28683	0.86789	0.731414	1.28391	1.06895	1.082	0.0882616
Btbd9	0.568579	0.715332	0.734991	0.682434	1.038	0.865222	0.730268	0.917417	0.78153	0.0565864
Btf3	0.431336	0.526465	0.436959	0.401356	0.536775	0.308573	0.417081	0.209615	0.40852	0.0293387
Btf3l4	0.417327	0.12964	0.444324	0.269191	0.508974	0.493418	0.389393	0.358053	0.37629	0.0511923
Btg1	0.59027	0.926681	0.333261	0.745897	0.344479	0.372038	0.693609	0.702325	0.58857	0.0872745
Btg3	0.965619	1.155	0.86078	1.09267	1.17808	1.37762	1.20448	1.03296	1.1084	0.0635975
Btg4	1.82873	1.04418	-1.07186	1.06456	1.03455	1.24423	0.175781	1.54166	0.85773	0.355989
Btla	1.54945	1.18484	1.13894	1.4388	1.60648	1.52833	1.36879	1.59156	1.4259	0.0687181
Bud31	0.344309	0.482362	0.324201	0.848386	0.250411	0.320583	0.0912097	0.0290984	0.33632	0.0897051
Bzw1	0.504724	0.659726	0.467962	0.586693	0.504495	0.524849	0.613419	0.578692	0.55507	0.0262187
C1d	0.378356	0.433337	0.492576	0.441121	0.488562	0.473174	0.79968	0.548234	0.50688	0.0519649
C1qbp	0.226197	0.181555	0.151319	0.0985522	0.555877	0.619681	-0.00697682	0.102597	0.2411	0.0890904
C4bp	0.0883224	1.46441	0.487946	0.750783	1.80689	2.38426	1.60146	0.180738	1.0956	0.306348
C6	-0.150154	0.659801	0.307023	-0.256135	0.834743	0.107791	0.038664	0.150106	0.21148	0.153382
C7	0.300333	0.521736	0.624891	0.240765	0.284134	0.210697	0.481556	0.576128	0.40503	0.0605449
C77080	0.463334	0.846788	0.68755	0.826871	0.537282	0.680755	0.977538	0.888204	0.73854	0.0682472
C78339	0.512344	0.580337	0.552779	0.523266	0.365294	0.534239	0.319091	0.408329	0.47446	0.0378488
C8g	-0.190743	-0.0498982	0.133433	0.544137	0.731375	0.63389	-0.0604596	1.24635	0.37351	0.143076
Cab39	0.743629	0.905708	0.774144	0.861422	0.77391	0.772262	0.866873	0.860292	0.81978	0.023576
Cabp1	0.821072	0.589771	1.09384	1.23159	0.60117	-0.888042	0.134759	-0.0245576	0.44495	0.270286
Cabp4	2.10549	1.61946	2.27764	1.63578	1.64282	1.27274	1.89239	2.10327	1.8187	0.128071
Cabyr	2.33269	3.11534	2.74089	2.74455	2.87692	2.2752	2.7553	2.46472	2.6632	0.111846
Cacna1c	0.393295	0.670702	0.567249	0.360851	0.492598	0.26714	0.578341	0.811264	0.51768	0.0536093
Cacna1d	0.633534	0.339864	0.552158	0.513034	0.293829	-0.127706	0.867634	0.930131	0.50031	0.118715
Cacna1s	-0.00562175	0.836026	0.368151	0.897654	0.499339	1.94698	0.182977	0.79809	0.69045	0.245133
Cacna2d1	0.43377	0.490444	0.53759	0.552984	0.551195	0.252381	0.610727	0.426829	0.48199	0.0447683
Cacna2d4	0.947416	-0.364619	0.0534257	-0.0926629	0.588674	1.1341	0.200362	0.59634	0.38288	0.209627
Cacnb2	0.768854	-0.00828494	0.105431	0.232935	-0.0891476	-0.154543	0.854067	0.771089	0.31005	0.154338
Cacng1	2.52733	2.09528	1.9264	1.23751	1.9166	2.69869	1.24324	2.27013	1.9894	0.214019
Cacng4	1.84307	1.3261	1.33692	0.712459	1.10696	2.23752	0.310977	0.30039	1.1468	0.245399
Cacul1	0.754708	0.929928	0.750557	0.743915	0.620309	0.528978	0.934138	0.746107	0.75108	0.0560587
Cacybp	0.705307	0.890118	0.712081	0.838274	0.44502	-0.037797	0.472791	0.420766	0.55582	0.120242
Cadm1	0.546497	0.510769	0.370314	0.325067	0.286067	-0.197478	0.448915	0.30217	0.32404	0.0945473
Cadps	1.5973	0.80047	1.42679	1.68863	1.06357	1.05138	1.0795	0.502746	1.1513	0.124343
Cadps2	0.388889	0.185578	0.428271	0.522106	0.368393	-0.0881365	0.430054	0.547806	0.34787	0.0781345
Calca	2.43466	2.25756	2.46333	2.78769	2.57874	3.14833	2.45342	2.70586	2.6037	0.1113
Calcr	1.14455	1.49508	1.20699	1.65429	2.13646	1.26433	1.72229	2.04881	1.5841	0.133083
Cald1	0.321615	0.607144	0.439775	0.457727	0.194288	0.138478	0.514443	0.426529	0.3875	0.0646398
Calm1	0.426504	0.465787	0.419628	0.513415	0.298991	0.219066	0.311589	0.23526	0.36128	0.0396504
Calm2	0.673887	0.734382	0.613638	0.709562	0.644141	0.654058	0.610769	0.537005	0.64718	0.0175812
Calu	0.491288	0.574662	0.413381	0.494602	0.37142	0.471458	0.50748	0.47411	0.4748	0.0249644
Camk1g	1.34733	1.15677	1.8281	1.2916	1.75073	1.5054	1.56149	2.05378	1.5619	0.0923728
Camk2d	0.335137	0.682696	0.378802	0.510116	0.719839	0.650468	0.591485	0.534577	0.55039	0.0567544
Camk4	0.629171	0.910069	0.348985	0.580378	0.613456	0.327443	0.884195	0.860304	0.64425	0.0865156
Camp	1.74012	1.11667	1.3891	2.8447	1.66823	0.799177	3.74619	1.88462	1.8986	0.392385
Camsap2	0.338053	0.435893	0.28498	0.390874	0.400875	0.281245	0.351973	0.413227	0.36214	0.0221327
Camta1	0.839165	0.39571	0.593759	0.585017	0.591354	0.915641	0.627245	0.50699	0.63186	0.0658921
Cand1	-0.202078	0.219333	0.304011	0.329417	0.237905	0.108486	0.367252	0.372314	0.21708	0.0735511
Capn12	1.48339	1.32594	0.955505	-0.0592215	1.61877	1.41056	1.83524	2.14902	1.3399	0.237079
Capn2	0.592026	0.528639	0.829465	0.686301	0.710195	0.495237	0.533477	0.562899	0.61728	0.0458802
Capn7	0.429669	0.343517	0.403528	0.497988	0.278104	0.164596	0.596668	0.128491	0.35532	0.0538034
Capza1	0.278305	0.695836	0.431262	0.395434	0.253199	0.399943	0.618591	0.43119	0.43797	0.0621147
Capza2	0.243363	0.649894	0.294176	0.311512	0.273148	0.437847	0.335685	0.0341348	0.32247	0.0531008
Capzb	0.282619	0.435275	0.269468	0.318004	0.192366	0.0687055	0.304871	0.511652	0.29787	0.0429541
Car13	0.934134	1.14494	1.08812	0.857285	0.842937	1.40579	0.99741	0.936579	1.0259	0.07438
Car14	0.756187	0.509982	0.695182	0.618058	0.658865	0.822898	0.683283	0.728985	0.68418	0.0376768
Car5b	0.063727	0.231072	0.492034	0.39572	0.37619	0.948763	0.225976	0.347558	0.38513	0.107067
Card14	1.52908	1.03703	1.00897	1.42676	1.0281	1.38663	0.722742	1.67589	1.2269	0.109676
Carf	0.973466	0.416461	0.219657	0.460545	0.825047	0.220924	0.181595	-0.148734	0.39362	0.11856
Carhsp1	1.42421	1.49232	1.3122	1.41106	1.27679	1.21072	1.51903	1.49927	1.3932	0.0432994
Carns1	0.935654	0.50454	0.395684	0.775782	0.721667	0.832982	0.818974	0.961597	0.74336	0.0729249
Cars	1.20248	0.883401	0.823738	1.03096	0.803913	0.268318	0.61797	0.179065	0.72623	0.113237
Casc1	0.353587	-0.294534	0.401953	0.526572	0.789082	-0.00380743	0.335173	0.706214	0.35178	0.133702
Cask	0.407204	0.589517	0.515383	0.515782	0.587037	0.607646	0.539967	0.380344	0.51786	0.025831
Casp4	-0.227088	0.306624	-0.283022	0.061651	0.599137	1.63273	0.48726	0.439509	0.3771	0.246053
Casp8ap2	0.328636	0.432156	0.227707	0.0398236	0.18202	0.492429	0.378398	0.286588	0.29597	0.0594112
Casq1	0.986112	0.571481	0.355353	0.826289	0.561067	0.731089	0.0403048	0.836384	0.61351	0.118579
Cast	0.560905	0.778953	0.604267	0.632946	0.705224	0.867787	0.878682	0.869555	0.73729	0.0480527
Catsper2	0.762556	-0.581854	0.714775	1.01973	-0.0358639	0.435954	1.03673	0.698931	0.50637	0.225293
Cbfa2t2	0.617229	0.376462	0.63827	0.388015	0.291988	0.256307	0.523317	0.453372	0.44312	0.057742
Cblb	1.19042	1.15547	1.02064	1.2194	1.36099	1.32827	1.35014	1.38587	1.2514	0.0468738
Cbr3	1.66312	1.03084	1.85484	1.78353	1.67749	2.23579	1.39493	1.48666	1.6409	0.142354
Cbwd1	0.137401	0.66032	0.596629	0.0658452	0.137911	0.709939	0.223428	0.319167	0.35633	0.106086
Ccar1	0.498115	0.518027	0.485667	0.548161	0.588458	0.597879	0.794576	0.513758	0.56808	0.0398721
Ccdc104	0.208602	0.448008	0.22758	0.339892	0.637198	0.472074	0.321163	0.0924449	0.34337	0.0570982
Ccdc11	1.18699	0.826958	1.34368	1.18577	1.40323	1.26066	1.18763	0.524281	1.1149	0.0699163
Ccdc115	0.0492361	0.512657	0.373635	0.30998	0.481707	0.448698	0.339365	0.328643	0.35549	0.0588923
Ccdc116	1.49383	1.54583	0.945182	0.290939	1.08177	1.45512	1.63168	1.79326	1.2797	0.180105
Ccdc120	1.04629	1.40936	1.29448	1.30675	1.2654	0.812184	1.40498	1.26375	1.2254	0.0818972
Ccdc149	0.236705	0.551975	0.367879	0.420481	0.284801	0.84621	0.00278968	0.68076	0.42395	0.100027
Ccdc152	0.670555	1.05901	0.71737	0.934201	0.98495	1.44963	0.769116	0.931734	0.93957	0.100865
Ccdc169	1.33822	1.69207	0.47091	1.46655	1.37392	2.12783	1.60607	1.43243	1.4385	0.190163
Ccdc174	0.383334	0.0239667	0.0853433	0.613547	-0.0430138	0.0919667	0.146125	0.576331	0.2347	0.0874238
Ccdc184	1.11093	1.36431	0.801988	1.01965	1.02441	0.0935511	1.28829	1.07031	0.97168	0.160163
Ccdc25	0.416549	0.684253	0.376285	0.550992	0.796711	0.955575	0.65498	0.699855	0.6419	0.0776809
Ccdc36	1.85104	1.44514	2.0116	2.00425	1.6831	2.31522	-0.263016	1.17587	1.5279	0.323882
Ccdc55	0.697648	0.729502	0.62283	0.780057	0.718688	0.632656	0.766028	0.616749	0.69552	0.0229717
Ccdc57	0.606525	0.468396	0.49375	0.361105	0.523556	1.15252	-0.15416	0.301352	0.46913	0.145209
Ccdc59	0.561301	0.451422	0.38073	0.65448	0.613426	0.659197	0.473205	0.55352	0.54341	0.0410593
Ccdc6	0.606684	0.751643	0.756304	0.67614	0.630691	0.527698	0.886408	0.633872	0.68368	0.0446576
Ccdc64b	0.806752	0.852992	0.626129	0.861576	0.686643	0.467564	1.01416	0.834904	0.76884	0.0680629
Ccdc71l	-1.13639	-0.530395	0.555312	1.32854	-0.0659771	2.46047	-2.12808	1.04779	0.19141	0.581453
Ccdc73	1.05704	0.77675	1.41624	1.14081	1.13876	0.864345	0.985542	0.593078	0.99657	0.0792029
Ccdc82	0.451543	0.561916	0.258707	0.445389	0.467085	0.130426	0.501555	0.356099	0.39659	0.057392
Ccdc86	0.671909	0.792969	0.572503	0.742838	0.462569	0.597901	0.724255	0.729936	0.66186	0.0433346
Ccdc9	0.461777	0.374792	0.267176	0.335064	0.392556	0.285213	0.52994	0.642042	0.41107	0.0355439
Ccdc94	0.367253	0.420302	-0.42626	-0.338027	0.601292	0.795533	0.117768	0.307099	0.23062	0.174433
Ccl11	0.755933	1.0275	0.987012	1.29993	0.906486	2.19822	1.12775	1.09797	1.1751	0.180526
Ccl12	0.623088	1.8916	1.54236	1.64565	1.53634	3.02512	2.29266	2.66077	1.9022	0.280162
Ccl17	1.22331	1.1578	1.35794	1.43372	1.11166	0.887332	1.12879	0.850647	1.1439	0.0674567
Ccl2	1.79566	3.01628	1.89215	2.52809	2.68773	3.00338	3.06622	3.3953	2.6731	0.201655
Ccl3	0.0519977	1.70646	1.45602	1.58568	-0.0571506	-0.163333	1.65807	1.1057	0.91793	0.336994
Ccl4	1.97143	2.6994	1.88359	2.07007	2.06709	2.06912	2.29517	2.55533	2.2014	0.102999
Ccl5	0.404058	1.41201	0.546549	0.890443	0.747329	0.478399	1.53654	0.954832	0.87127	0.170977
Ccl7	2.46283	2.98505	2.75699	2.69627	3.25661	3.73336	3.30288	3.53961	3.0917	0.164034
Ccl9	0.14603	0.787109	1.10258	0.584101	0.0354293	0.0725586	0.526512	-0.034479	0.40248	0.151855
Ccnc	0.300622	0.189521	0.147313	0.422851	0.309024	0.822864	0.461473	-0.177669	0.3095	0.0854068
Ccne2	1.40445	1.26255	0.574722	0.974352	0.260818	0.689909	1.06049	0.859986	0.88591	0.152358
Ccnk	0.326843	0.445099	0.329935	0.380049	0.322694	0.221592	0.29958	0.454609	0.34755	0.0260303
Ccnl1	1.02354	1.21349	0.825173	1.02749	0.920127	0.679874	0.955872	0.784833	0.9288	0.0636795
Ccnl2	0.0914089	0.307144	0.185647	0.270378	0.316762	0.482404	0.402488	0.333848	0.29876	0.0491106
Ccnt1	-0.259431	0.332904	-0.439102	0.167628	0.538497	0.821645	0.449529	0.338811	0.24381	0.168687
Ccnt2	0.233371	-0.477384	0.346985	0.117656	0.475619	0.662693	0.379543	0.0510366	0.22369	0.137518
Ccny	1.05649	1.11316	1.1467	1.03295	1.01889	1.00867	1.03335	1.05699	1.0584	0.0195841
Ccnyl1	0.558563	0.960322	0.428821	0.680507	0.617478	0.537678	0.818286	0.723946	0.6657	0.0683347
Ccr1	0.509486	1.37283	0.865278	1.00144	-0.280042	0.32264	0.912952	1.06773	0.72154	0.204122
Ccrn4l	1.70714	2.63311	1.63995	1.91988	2.21179	2.34348	2.20998	2.18747	2.1066	0.135078
Ccsap	0.989582	0.684641	0.941627	0.733122	0.762756	1.30811	0.952468	0.988816	0.92014	0.080383
Ccser1	1.00908	0.771405	1.02801	1.11394	0.962067	0.984051	0.97065	1.03376	0.98412	0.0393292
Cct2	0.310989	0.486397	0.313814	0.264987	0.439523	0.376593	0.389103	0.451635	0.37913	0.0294579
Cct3	0.342246	0.588136	0.364592	0.442933	0.374081	0.476738	0.484853	0.34018	0.42672	0.0326948
Cct6a	0.691385	0.698678	0.549374	0.691766	0.668821	0.747952	0.580301	0.610363	0.65483	0.0266743
Cct6b	1.1125	1.16486	1.43984	0.218056	1.45085	1.24566	1.19419	0.862044	1.086	0.158009
Cct8	0.312988	0.494607	0.372097	0.406951	0.34903	0.405309	0.459457	0.17332	0.37172	0.0236592
Ccz1	0.531283	0.500105	0.60259	0.663716	0.607113	0.610568	0.60588	0.555226	0.58456	0.0207471
Cd14	0.281226	0.847456	0.406482	0.507087	0.369109	1.05536	0.330308	0.51609	0.53914	0.111177
Cd163	0.366055	0.21343	0.713372	0.817588	0.277237	1.12692	0.284704	0.373095	0.52155	0.131172
Cd164	0.412661	0.408229	0.421507	0.392325	0.10138	0.334418	0.446307	0.294372	0.3514	0.0449639
Cd164l2	2.41033	3.25584	2.10808	2.98543	2.29909	2.26446	3.38556	3.30483	2.7517	0.197599
Cd207	0.425921	1.02037	0.712821	0.61613	1.34357	1.28823	0.768436	1.13644	0.91399	0.130697
Cd24a	0.469157	-0.259778	0.770484	0.540532	0.328517	0.682469	0.249198	-0.168179	0.32655	0.129531
Cd274	-0.283737	0.239128	0.245612	0.04291	0.965135	2.15928	0.707323	0.472113	0.56847	0.305549
Cd28	1.44331	1.75369	1.06416	1.52796	1.15734	0.701085	1.82909	1.72336	1.4	0.152181
Cd300lf	0.907795	1.36975	1.0666	1.08791	0.326406	1.01827	0.801361	0.825108	0.9254	0.122034
Cd300lg	0.722232	-0.0850562	0.696074	0.0755568	0.405188	1.24063	0.0970946	0.647962	0.47496	0.176797
Cd302	-0.0317485	1.59974	0.366099	0.720219	-1.80979	0.937023	-0.722713	0.513014	0.19648	0.428964
Cd33	1.42071	1.4079	1.20329	1.41196	0.439662	0.518581	0.91474	1.41595	1.0916	0.161326
Cd3d	0.57013	0.580463	0.334264	0.48927	0.533983	-0.0268317	0.941693	0.497907	0.49011	0.110403
Cd44	0.129322	0.863908	0.223752	0.604713	-0.431996	-0.0525658	0.707377	0.42549	0.30875	0.173989
Cd47	0.255641	0.376875	0.211799	0.460192	0.338575	0.014158	0.0938434	0.346276	0.26217	0.0596858
Cd6	1.1078	0.734678	0.330034	0.886034	0.0170733	-0.621632	0.842773	0.750838	0.50595	0.229143
Cd69	0.890186	1.02943	-0.0292522	1.04554	0.564499	0.321846	0.627971	1.48331	0.74169	0.149088
Cd86	0.365017	0.924969	-0.291693	0.419355	0.502792	0.428125	0.244783	0.763052	0.41955	0.136711
Cd9	0.356398	0.450979	0.506152	0.595286	0.446331	0.408913	0.450085	0.394176	0.45104	0.0285095
Cd93	0.792407	0.693134	1.0533	0.712678	0.76966	0.484426	0.739558	0.586763	0.72899	0.0635151
Cdc42	0.348359	0.616963	0.359269	0.357315	0.242368	-0.0871731	0.269714	0.0429447	0.26872	0.079243
Cdc42bpa	0.376921	0.373352	0.575883	0.42154	0.5843	0.626705	0.446823	0.531677	0.49215	0.0401828
Cdc42bpb	0.53893	0.630703	0.623504	0.568914	0.382822	0.452694	0.594841	0.798153	0.57382	0.034966
Cdc42ep4	0.323976	0.442001	0.597476	0.293272	0.337516	0.430098	0.451305	0.444676	0.41504	0.0392052
Cdc42se1	0.202186	0.316893	0.222368	0.299189	0.183953	0.186139	0.547067	0.559564	0.31467	0.0489083
Cdc42se2	-0.110596	0.293717	-0.339582	0.314413	0.413632	0.0555043	0.544206	0.660707	0.229	0.118222
Cdc6	0.769429	0.602766	0.607272	0.413182	0.353092	0.662202	0.309593	0.0679839	0.47319	0.0653896
Cdc73	0.481106	0.641041	0.505198	0.628316	0.475648	0.517902	0.608423	0.453646	0.53891	0.0272286
Cdcp1	0.44519	0.808765	0.580436	0.581104	0.810115	0.64129	0.814617	0.856483	0.69225	0.0550064
Cdh1	0.443377	0.695659	0.597594	0.556885	0.66601	0.798647	0.584767	0.569141	0.61401	0.0427276
Cdh13	0.230737	0.60814	0.084837	0.539276	0.0964702	-1.28418	1.2552	0.386239	0.23959	0.293599
Cdh15	0.00436835	0.905864	1.87229	2.14043	1.9035	1.38869	1.69393	2.59492	1.563	0.280374
Cdh23	0.699353	0.650974	1.05973	1.25002	0.418471	-0.445984	0.192114	0.739808	0.57056	0.213788
Cdh5	0.421109	0.561072	0.367282	0.45996	0.340914	0.0324815	0.529431	0.55807	0.40879	0.0664166
Cdhr5	0.940624	0.536545	0.544035	1.53482	1.52847	1.88401	0.346109	2.33498	1.2062	0.228163
Cdk11b	0.551646	0.583212	0.333845	0.565908	0.479159	0.445491	0.558785	0.431952	0.49375	0.0339318
Cdk12	-0.0288818	0.116355	-0.279957	0.231607	0.198613	0.415151	0.902818	0.563255	0.26487	0.140367
Cdk13	0.520783	0.557684	0.624092	0.534476	0.334061	0.496159	0.74863	0.667875	0.56047	0.0476743
Cdk17	0.0747906	0.775397	0.303411	-0.0586988	0.465326	-0.835635	-0.106709	1.12244	0.21754	0.193588
Cdk18	0.101408	0.301936	0.222007	0.143763	0.148881	0.744435	0.523126	0.244122	0.30371	0.0898457
Cdk6	0.579232	0.676136	0.993799	0.459285	0.25842	0.168	0.538634	0.664093	0.5422	0.103346
Cdk8	0.366437	0.456172	0.453972	0.341391	0.37418	0.532584	0.507404	0.5093	0.44268	0.027908
Cdk9	0.0835922	0.365303	0.142061	0.194498	0.292871	0.103656	0.392787	0.413632	0.24855	0.0475529
Cdkn1a	3.73625	3.73713	3.60993	3.72408	3.61536	3.44965	3.67836	3.60124	3.644	0.0391177
Cdkn2b	1.05557	0.989364	1.06093	1.09208	1.07434	1.05068	1.05565	1.33419	1.0891	0.0120571
Cdkn2d	0.515061	0.7874	0.761248	0.65492	0.327625	0.191999	0.852465	0.466082	0.5696	0.0943696
Cdo1	0.385018	-1.03529	-0.569965	0.368855	0.325812	2.01405	-0.979588	1.03199	0.19261	0.401371
Cdr2	1.73734	2.06396	1.6254	1.80651	1.59725	1.34453	1.86232	1.75949	1.7246	0.0860982
Cds1	0.435872	0.547947	0.540492	0.423266	0.420898	0.686894	0.614423	0.518208	0.5235	0.0390664
Cds2	0.369118	0.412007	0.265819	0.236573	0.35905	0.288023	0.460106	0.443624	0.35429	0.0307472
Cdsn	0.0782014	0.90857	0.556939	0.917708	1.36808	-0.305841	0.599922	0.2353	0.54486	0.211567
Cdt1	0.304169	0.720442	0.576939	0.398111	0.303837	0.204567	0.565362	0.584733	0.45727	0.0702517
Cdv3	0.493236	0.685408	0.520998	0.549293	0.489681	0.565073	0.613678	0.573833	0.5614	0.0265793
Cdyl	-1.32305	-0.395772	-0.524185	0.559968	0.170082	1.75927	0.636991	0.817411	0.21259	0.375236
Ceacam1	0.583516	0.649585	0.726989	0.659764	0.521182	0.874043	0.886511	0.649369	0.69387	0.0524427
Ceacam16	0.622495	0.961392	0.818729	0.972309	0.675919	1.28061	-0.583837	0.836139	0.69797	0.226
Ceacam18	1.35724	1.07149	1.55065	1.64729	0.620547	0.60727	1.43678	1.45754	1.2186	0.162256
Cebpb	0.764463	1.03619	0.701444	0.827551	0.647523	0.405066	0.632224	0.679862	0.71179	0.0733405
Cebpz	0.219659	0.15442	0.384484	0.428183	0.385166	0.281564	0.382888	0.129156	0.29569	0.0387371
Cecr2	0.247248	0.501875	0.349046	0.71578	0.793958	1.17074	1.02333	1.1013	0.73791	0.129215
Cela1	0.135791	0.211171	0.940291	0.0608148	0.284459	0.575049	0.564275	1.03703	0.47611	0.117847
Celf1	-0.811728	2.80132	-0.804134	0.343752	-2.17425	0.872326	-3.50442	4.65513	0.17225	0.779288
Celf2	0.518498	0.457685	0.405107	0.45563	0.411728	0.293815	0.428272	0.258786	0.40369	0.0260668
Celsr2	0.923201	0.743333	0.678697	0.93623	0.680869	0.930694	0.740335	0.91104	0.81805	0.0453392
Celsr3	1.30706	2.09556	1.33946	1.64641	1.44116	1.35426	1.56538	1.81392	1.5704	0.104566
Cenpp	2.03307	0.910258	-0.104441	0.198464	0.770162	0.465641	0.671968	0.0671183	0.62653	0.257288
Cenpw	0.943081	1.08764	1.1269	1.14215	0.949188	0.743911	0.516726	0.456167	0.87072	0.0865463
Cep112	0.197661	-0.0558413	0.742758	0.491131	0.321524	-0.295303	0.644484	0.037747	0.26052	0.141654
Cep120	0.293758	0.230359	-0.0219816	0.368987	0.382532	0.124514	0.23676	0.409072	0.253	0.0537438
Cep170b	0.374659	0.484935	0.469579	0.508687	0.673329	0.61941	0.596083	0.788839	0.56444	0.0387702
Cep57	0.48025	0.414007	0.332221	0.452637	0.573312	0.655626	0.257709	0.234318	0.42501	0.0512969
Cep76	0.250023	0.242206	0.224928	0.347838	0.0261718	1.07787	0.343674	0.217611	0.34129	0.126434
Cep85	1.3498	1.15018	1.22366	1.39859	0.256815	0.86842	1.26947	0.864672	1.0477	0.151019
Cep85l	1.51313	1.33523	1.46225	1.43818	1.21792	1.20693	1.67303	1.23172	1.3848	0.0630551
Cerk	0.592607	0.702322	0.766925	0.525244	0.604953	0.557611	0.8241	0.637039	0.65135	0.0425559
Cers2	-0.018599	0.373212	0.239085	-0.0382236	0.0508975	0.0130588	0.235203	0.285126	0.14247	0.0601575
Cers3	0.559451	0.771174	0.370511	0.834415	1.0692	1.24268	0.361479	1.07052	0.78493	0.127544
Ces1d	1.31276	-1.81191	0.51149	0.102971	1.45383	3.63241	-1.96718	-1.77021	0.18302	0.7394
Cfh	0.331687	0.245366	0.4536	0.292212	0.251004	0.589288	0.25115	0.262493	0.3346	0.0492816
Cfi	1.05213	0.069666	0.866445	0.257045	1.61418	0.639188	0.439308	1.37435	0.78904	0.198351
Cfl2	0.70256	0.700573	0.755503	0.61702	0.581769	0.455069	0.641208	0.385338	0.60488	0.0374626
Cftr	0.862735	1.08644	0.533368	0.929897	0.806736	1.43729	0.962947	0.762429	0.92273	0.104452
Cggbp1	0.415466	0.414506	0.205378	0.259504	0.227733	0.203049	0.530831	0.228894	0.31067	0.0491463
Cgn	-0.215137	-0.165993	0.174122	0.0850455	0.893787	0.838245	0.0891206	-0.0901497	0.20113	0.16962
Cgnl1	0.197748	0.465984	0.375637	0.320574	0.335165	0.363353	0.492964	0.514975	0.3833	0.0370083
Ch25h	0.936423	2.2553	1.23947	1.76235	1.67279	2.37002	1.92322	2.34523	1.8131	0.195012
Chac1	0.881492	1.31891	0.363246	0.710095	0.742106	0.0578097	0.60432	0.929384	0.70092	0.150062
Chaf1b	0.263532	0.46571	0.535003	0.619154	0.494504	0.629429	0.729217	0.0955318	0.47901	0.0564516
Champ1	0.408935	0.116137	-0.0618619	-0.0487101	0.707285	-0.658837	0.398258	1.01671	0.23474	0.167182
Chchd7	1.59933	-0.816026	0.475192	-1.28387	1.09433	1.89947	-1.5962	0.0615287	0.17922	0.538567
Chd1	0.444937	0.804482	0.404805	0.584756	0.5488	0.707434	0.850441	0.649465	0.62439	0.0651088
Chd2	0.996868	0.947666	0.868752	0.985328	0.869464	0.765679	1.13209	1.23799	0.97548	0.0443623
Chd7	1.17151	1.36161	1.2389	1.35872	1.06116	1.21526	1.46212	1.35072	1.2775	0.0512671
Chd8	0.460527	0.305808	0.489539	0.473051	0.454757	0.374975	0.420457	0.488727	0.43348	0.0245673
Chek1	0.604427	1.4975	1.69505	1.51995	1.56333	1.68722	1.84503	1.50509	1.4897	0.154111
Chic2	0.95397	1.34663	0.954147	1.0391	0.867081	0.819528	1.11846	0.981889	1.0101	0.0670417
Chka	1.42238	1.33171	1.32398	1.39004	1.47742	1.29213	1.31527	1.35347	1.3633	0.0254158
Chkb	0.367554	0.279244	0.368575	0.458468	0.362699	0.580384	0.394509	0.379768	0.3989	0.0358509
Chm	0.208546	0.473633	0.13814	0.460953	0.445652	0.188159	0.249378	0.296018	0.30756	0.0548394
Chmp2a	0.142251	0.0688243	0.0598424	0.318655	0.207523	0.659298	0.231493	0.140032	0.22849	0.077832
Chmp2b	0.476042	0.566599	0.248018	0.406639	0.338487	0.168728	0.396179	0.506908	0.38845	0.0507774
Chmp4b	0.329759	0.647672	0.524945	0.438555	0.46758	0.548496	0.587969	0.688544	0.52919	0.0396531
Chmp4c	0.993354	0.712139	0.935651	0.634599	0.832725	0.961197	0.545664	0.931711	0.81838	0.0659315
Chn2	0.555618	0.577609	0.319677	0.317112	0.728728	0.898572	0.519065	0.751939	0.58354	0.0789594
Chp1	0.392187	0.532792	0.459753	0.480957	0.368586	0.647206	0.335982	0.417095	0.45432	0.0405671
Chpf2	0.279717	0.424119	0.605457	0.496087	0.683192	0.564698	0.327635	0.379414	0.47004	0.0558159
Chrac1	0.230817	0.646485	0.420498	0.484391	0.340727	0.355537	0.6386	0.433025	0.44376	0.0587528
Chrm1	1.4139	1.57464	1.35509	1.31231	1.39066	1.44304	0.821454	1.6801	1.3739	0.0903572
Chrm4	2.46947	2.40608	1.37924	1.94392	1.178	0.329047	0.626487	0.887755	1.4025	0.316466
Chrna2	2.26433	1.49351	1.30758	1.03009	1.06288	0.780457	1.14213	0.864622	1.2432	0.182007
Chrna7	0.814041	0.230498	0.749275	1.25038	0.821798	-0.003361	0.640548	1.43698	0.74252	0.156553
Chrnb1	0.0968621	-0.073902	0.198569	0.401031	0.20749	0.199922	0.303734	0.491015	0.22809	0.0569595
Chrnb2	0.273756	1.04748	0.456342	0.599914	0.52237	1.20512	1.15224	0.915664	0.77161	0.141825
Chst11	0.715897	0.566237	1.38486	-0.0995037	-0.3783	-0.606944	0.517395	-0.191242	0.23855	0.263234
Chst15	0.811247	0.800953	0.823911	0.590125	1.01701	1.30584	0.790267	1.07353	0.90161	0.085391
Ciart	1.24612	0.78411	1.28051	1.18729	1.29973	1.27559	0.967352	1.1153	1.1445	0.0744945
Cipc	0.26846	-0.164105	0.459249	0.152713	0.336542	1.46527	-0.0981817	-0.220508	0.27493	0.205088
Cirbp	0.841083	0.658437	0.744313	0.790199	0.986471	0.957584	0.700343	0.82085	0.81241	0.0472032
Cirh1a	0.355769	0.850805	0.381494	0.686529	0.753037	0.706556	0.69715	0.926419	0.66972	0.0714395
Cish	0.432772	1.10461	0.348352	0.703858	0.921857	0.915043	0.839767	0.995417	0.78271	0.104041
Cited1	1.55042	1.79843	1.51884	2.17436	1.79194	0.987593	-0.450964	0.589401	1.245	0.328
Cited4	0.945066	1.21721	1.45703	1.16745	1.54027	1.33347	1.76917	1.74474	1.3968	0.102179
Ckap4	0.0961386	0.516605	0.404538	0.419138	0.333692	0.0999155	0.337661	0.568152	0.34698	0.0606571
Cks2	0.242933	0.929292	0.644815	0.602255	0.338225	0.0492435	0.444272	0.216405	0.43343	0.109697
Clasp2	0.0644417	0.278462	-0.132664	-0.0281059	0.455677	-0.25672	0.159349	1.08796	0.20355	0.0922338
Clca1	-0.507423	0.576407	0.686917	-0.455516	0.825144	2.6822	-0.090208	0.110556	0.47851	0.413406
Clcf1	0.527755	0.397357	0.285999	0.512203	0.642623	0.244631	0.564366	0.833786	0.50109	0.05603
Clcn1	0.348306	-0.368472	1.17561	0.494174	0.701881	1.27249	0.806197	0.574224	0.62555	0.209385
Clcn3	0.440781	0.334807	0.536331	0.389113	0.703384	0.877043	0.497804	0.606577	0.54823	0.0718467
Clcn5	0.129001	0.604092	0.407955	0.455439	0.387495	0.885407	0.329074	0.845936	0.50555	0.0894901
Cldn12	-0.179728	0.68153	0.219598	0.267459	0.529653	0.679133	-0.175596	-0.326049	0.212	0.138447
Cldn18	0.3452	0.383464	0.330476	0.388465	0.25401	-0.34192	0.0968588	0.368408	0.22812	0.0992904
Cldn22	0.797979	0.952793	0.441037	1.10385	0.413631	-0.595653	0.141236	0.881766	0.51708	0.21767
Cldn23	0.891452	0.507583	0.698024	0.80401	1.19206	1.1252	1.07176	0.797431	0.88594	0.0938051
Cldn25	0.141234	0.793739	0.360658	0.272135	0.164335	0.0441093	0.310963	0.266986	0.29427	0.09225
Cldn3	0.429407	0.232285	0.593365	0.589731	0.231916	0.76909	0.323913	0.565092	0.46685	0.0776322
Cldn4	2.05656	2.74177	2.53313	2.25762	2.56432	2.40675	2.67979	2.52406	2.4705	0.0913437
Cldn5	1.00417	1.14987	0.888685	0.900004	0.562766	0.15169	0.891386	0.741514	0.78626	0.125974
Cldn7	0.458894	0.37231	0.667319	0.720381	0.684642	0.796585	0.399874	0.609434	0.58868	0.0645882
Clec2i	0.304277	0.38254	0.0696877	0.737251	0.126371	-0.323451	1.09509	0.694638	0.3858	0.175248
Clec4d	1.78613	1.88059	1.22796	1.76621	0.485018	0.655308	1.22127	1.68311	1.3382	0.211632
Clec4e	1.2437	1.46861	0.752659	1.78086	0.818721	0.223556	1.19151	1.71398	1.1492	0.194536
Clic4	1.18169	1.2757	1.13571	1.2634	1.26002	1.33486	1.18902	1.218	1.2323	0.0257613
Clint1	0.380968	0.502811	0.472812	0.479379	0.458201	0.461788	0.6234	0.604642	0.498	0.0274715
Clip1	1.23838	1.2421	1.0956	1.28861	1.26738	1.37323	1.24597	1.33753	1.2611	0.0312562
Clip2	0.949795	1.27701	1.20467	0.885064	0.363653	0.147114	1.15506	0.839788	0.85277	0.164954
Clip4	0.177489	0.636504	0.685641	0.631674	0.86469	1.1677	0.60567	0.573988	0.66792	0.112785
Clk4	-0.10653	0.638044	-0.421248	0.507238	0.558159	0.606843	0.233644	-0.26887	0.21841	0.154833
Clns1a	-0.116814	-0.254188	0.129236	0.946516	0.33488	0.351144	-0.157174	0.571921	0.22569	0.156875
Clock	0.521736	0.549936	0.451116	0.423798	0.429515	0.339405	0.581123	0.54609	0.48034	0.0318455
Clp1	0.420122	-0.10899	0.478866	0.269195	0.384732	0.345324	0.218845	0.138946	0.26838	0.0738817
Clpx	0.803681	0.791739	0.729979	0.718686	0.856598	0.932096	0.800066	0.704357	0.79215	0.0276436
Clstn2	0.288685	0.488351	0.319238	0.243017	0.149774	-0.109477	0.465464	0.751348	0.32455	0.0767732
Cltb	0.360048	0.589952	0.457529	0.479507	0.527959	0.541207	0.5496	0.73132	0.52964	0.0288001
Cltc	0.265561	0.634246	0.326523	0.399255	0.367845	0.251287	0.432343	0.40342	0.38506	0.0488879
Cluh	0.19248	0.241466	0.152587	0.197496	0.419908	0.901881	0.268443	0.108219	0.31031	0.0992967
Cmip	0.714377	0.763312	0.75383	0.591914	0.339982	0.562891	0.699106	0.722108	0.64344	0.0567014
Cmpk1	-0.0629374	0.464458	0.191259	0.316372	0.494873	0.401371	0.396181	-0.161416	0.25502	0.0734994
Cmpk2	0.576579	0.794144	0.990483	0.891928	1.58549	2.65112	1.06701	1.14246	1.2124	0.265504
Cmtm4	0.18097	0.212698	0.417485	0.348564	0.327107	0.236771	0.327889	0.378276	0.30372	0.0320435
CN725425	1.77066	1.80612	0.684305	0.490062	1.80029	2.20657	2.15137	1.43222	1.5427	0.260131
Cnbp	0.590281	0.551351	0.533816	0.618149	0.605273	0.64415	0.65138	0.63584	0.60378	0.0167498
Cnep1r1	-0.108219	0.304139	0.213716	0.350751	0.386119	0.580699	0.294527	0.327629	0.29367	0.0789881
Cnga2	1.38945	1.36378	1.57984	1.6375	1.80877	2.18393	1.38653	1.42941	1.5974	0.112215
Cnih2	1.84119	2.33786	1.97603	2.47315	1.92859	1.98329	1.92208	2.40102	2.1079	0.0905998
Cnih3	0.513121	1.21201	2.10914	0.692582	1.4384	1.79418	0.987954	0.0910126	1.1048	0.217867
Cnih4	0.541402	0.0801809	0.418157	0.249326	0.00363747	0.297811	0.443034	0.162771	0.27454	0.0741279
Cnksr1	1.01997	1.12251	0.992697	1.18528	1.26681	1.24238	1.39054	1.21022	1.1788	0.0533522
Cnksr2	0.68982	0.105987	0.961377	-0.0745183	0.818335	1.04155	0.607158	-0.0426657	0.51338	0.160357
Cnksr3	0.275847	0.265735	0.379973	0.538611	0.47111	0.272687	0.539379	0.390259	0.3917	0.0471291
Cnn2	0.251883	0.406134	0.335871	0.238615	0.33566	-0.0545483	0.318378	0.393687	0.27821	0.0568388
Cnn3	0.749877	0.75953	0.556777	0.648292	0.750214	0.502569	0.758577	0.796403	0.69028	0.0407713
Cnot1	0.0843592	0.0782541	0.227442	0.383706	-0.342376	0.167659	0.420659	0.598618	0.20229	0.0958599
Cnot11	0.631775	0.60767	0.61271	0.604174	0.531499	0.666269	0.695245	0.711699	0.63263	0.0196498
Cnot4	-0.100391	0.156251	0.0441608	0.242085	0.324399	0.689922	0.708316	0.435898	0.31258	0.11639
Cnot6	0.408192	0.404794	0.304453	0.394045	0.500124	0.766684	0.474085	0.496504	0.46861	0.0556328
Cnot7	0.521872	0.634442	0.411642	0.384753	0.313669	0.440311	0.498015	0.340815	0.44319	0.0394821
Cnst	0.554158	0.334924	0.795324	0.527782	0.667991	0.920626	0.495367	0.551428	0.60595	0.0744478
Cntrl	-0.380071	0.0801872	0.0412011	-0.251819	0.519537	1.56778	-0.148255	0.348637	0.22215	0.252336
Cobl	0.161086	0.297955	0.348341	0.200994	0.404205	0.249514	0.556422	0.615722	0.35428	0.0508484
Cobll1	0.655704	0.605267	0.577534	0.592736	0.648815	0.495279	0.66984	0.595065	0.60503	0.0226903
Cog2	0.31288	0.220712	0.310956	0.236966	0.3723	0.529252	0.204663	0.82435	0.37651	0.0426278
Cog3	0.515776	0.564246	0.548557	0.58075	0.527415	0.686946	0.636801	0.59991	0.58255	0.0232948
Col11a2	0.903605	0.90947	0.301203	0.70474	0.0175482	-0.308883	0.827704	0.334773	0.46127	0.182799
Col20a1	0.72511	0.881224	0.873409	0.857081	0.916926	1.22767	0.881181	0.729164	0.88647	0.0579273
Col23a1	0.00559913	1.16204	0.710537	0.109419	-0.209128	-0.820109	0.774376	-0.0830556	0.20621	0.256082
Col25a1	0.466582	0.376882	0.107924	1.59976	1.11092	0.879869	0.608083	1.19166	0.79271	0.190222
Col2a1	1.73484	2.18285	1.39236	1.1295	1.29543	1.76093	1.41873	2.51576	1.6788	0.134718
Col4a1	0.484794	0.796275	0.562465	0.574102	0.635511	0.703463	0.698142	0.799407	0.65677	0.0397019
Col4a2	0.114246	0.472516	0.336344	0.237572	0.344379	0.485101	0.362215	0.487548	0.35499	0.0489139
Col4a3	0.291249	0.526883	0.544814	0.263536	0.390351	-0.11309	0.579129	0.650168	0.39163	0.0911036
Col7a1	0.352554	0.228921	0.0726933	-0.486674	0.758856	0.533515	0.0198954	0.109199	0.19862	0.15173
Col9a3	0.522706	0.323246	0.133556	0.0644571	0.586153	1.36807	0.458693	0.262957	0.46498	0.163164
Colec12	0.334718	0.69588	0.523885	0.509853	0.0621992	0.159741	0.48047	0.414134	0.39761	0.0841446
Commd1	0.910149	0.245222	0.777747	0.639596	0.015133	-0.120518	0.399447	0.255864	0.39033	0.146607
Commd3	0.366761	0.119743	0.300382	0.413509	0.345755	0.327354	0.483065	0.210871	0.32093	0.0427576
Copa	0.153585	0.337901	0.369541	0.260516	0.162346	0.292267	0.233096	0.173547	0.24785	0.0311207
Copb1	0.464449	0.548188	0.473125	0.503149	0.482124	0.346289	0.5845	0.444656	0.48081	0.0284638
Copb2	0.166988	0.31213	0.231402	0.340918	0.286294	0.460938	0.292784	0.318945	0.3013	0.0346237
Copg1	1.81502	-0.359349	0.0585145	-0.336992	0.0256847	-2.03002	1.4636	0.617461	0.15674	0.481722
Cops2	0.46592	0.640466	0.523924	0.723274	0.409129	0.606806	0.620534	0.591548	0.5727	0.0411737
Cops3	0.466314	0.543984	0.388375	0.575184	0.685475	0.638393	0.574193	0.292642	0.52057	0.0379473
Cops4	0.343785	0.447351	0.329011	-0.0801368	0.249326	0.104238	0.308743	0.244404	0.24334	0.0667884
Cops5	0.300239	0.244766	0.121961	0.297019	0.431851	0.675731	0.358983	0.27585	0.3383	0.0656808
Cops8	0.525572	0.703285	0.408239	0.48273	0.395008	0.424845	0.642656	0.528626	0.51387	0.0454478
Coq10b	0.639007	1.05402	0.599582	0.662322	0.842096	0.843663	0.794366	0.663822	0.76236	0.0596403
Coq7	0.52279	0.333065	0.726499	0.413592	0.466132	0.854825	0.265954	0.499783	0.51033	0.0798808
Coro1c	0.491879	0.55699	0.425181	0.539342	0.495236	0.203117	0.775636	0.743179	0.52882	0.0644711
Coro2a	1.24674	1.12123	1.18962	1.03	1.34816	1.29333	1.16893	1.40519	1.2254	0.0405396
Coro6	0.635843	-0.309067	0.616871	0.492687	0.515876	0.893354	0.40379	0.335286	0.44808	0.141591
Cox6c	0.197224	0.32306	0.3951	0.361583	0.435511	0.389232	0.291116	0.0911739	0.3105	0.0301134
Cox7a2	0.0236734	-0.0765443	1.04506	-0.140338	0.224708	0.130392	0.66653	-0.203563	0.20874	0.163926
Cox7a2l	0.00649882	0.0762723	0.313502	0.0593699	0.38509	0.381574	-0.17702	0.0492732	0.13682	0.0811828
Cpeb2	1.09613	1.33345	1.09317	1.42603	1.00365	0.867508	1.35515	1.27051	1.1807	0.078232
Cpeb4	1.0005	1.23805	0.966938	1.05032	1.12965	1.3913	1.23538	1.10707	1.1399	0.0575857
Cplx1	2.1156	1.87554	2.57611	2.52584	2.51841	2.56769	3.24736	2.69986	2.5158	0.162339
Cplx2	0.0643399	0.433066	0.875842	-0.280528	0.0684171	-0.323063	0.494982	0.314704	0.20597	0.164583
Cpne2	0.794531	0.926747	0.593773	0.68462	-0.512016	-0.0648489	0.0192229	0.50853	0.36882	0.202732
Cpne8	0.041557	0.264363	0.226584	0.211187	0.550633	0.665336	0.145993	0.545787	0.33143	0.0847041
Cpne9	0.790009	1.35819	0.378364	0.222107	0.834175	0.476984	1.09043	1.05254	0.77535	0.153094
Cpq	0.293436	0.374641	0.971938	0.545701	-0.447422	-0.144207	0.324957	-0.231925	0.21089	0.173849
Cpsf7	0.465	0.408107	0.365469	0.250051	0.431649	0.408255	0.396268	0.569282	0.41176	0.025932
Crabp2	0.636373	2.675	-0.577303	1.75704	1.89083	2.1864	1.96572	2.26594	1.6	0.418283
Cramp1l	0.404816	0.398767	0.355294	0.350888	0.448595	0.620165	0.647114	0.661881	0.48594	0.0464076
Crb3	0.0996334	0.556413	0.322858	0.491108	0.643402	0.576081	0.648382	0.510923	0.4811	0.0755218
Crbn	0.168021	-0.0448622	0.394511	0.481336	0.593051	0.821594	0.533433	0.270917	0.40225	0.107801
Creb3	-0.459641	0.582521	0.394745	-0.173994	0.215664	0.590253	-0.158789	0.552121	0.19286	0.155578
Creb3l2	-0.0806136	-0.0229155	-1.0778	0.411795	-0.14619	0.76045	0.198278	1.13027	0.14666	0.216957
Creb5	2.2191	2.79452	2.21297	2.4406	1.91465	2.43874	2.74482	2.66499	2.4288	0.117594
Crebbp	0.314296	0.276306	0.175937	0.244536	0.232859	0.162279	0.369916	0.649311	0.30318	0.0278654
Creg1	0.656491	0.512996	0.74728	0.800163	0.697362	0.995175	0.660233	0.56902	0.70484	0.0564282
Creld2	0.251824	0.453281	0.74808	0.528467	0.0140758	0.342775	-0.148504	0.00808181	0.27476	0.115714
Crem	0.799036	0.849936	0.398852	0.568891	0.486099	0.564938	0.569436	0.286973	0.56552	0.0614217
Cript	0.485244	0.345974	0.205287	0.169777	-0.526951	0.33264	0.452546	0.286442	0.21887	0.130279
Crispld2	0.413123	0.705842	0.53794	0.295413	0.291392	0.580248	0.604132	0.42319	0.48141	0.0604104
Crlf2	0.422122	0.799551	0.458622	0.223138	0.232634	-0.0808618	0.313199	0.594396	0.37035	0.101771
Crtam	2.31207	2.93583	2.8968	3.40178	3.00768	3.22574	3.24211	2.99479	3.0021	0.134431
Crtc2	0.271244	0.358807	0.166371	0.25426	-0.0504409	0.353182	0.353712	0.260546	0.24596	0.055786
Crtc3	0.385238	0.336425	0.364865	0.460413	0.545631	0.311738	0.58031	0.77522	0.46998	0.0395767
Cry1	0.337809	1.11225	0.717959	0.622497	0.87116	1.66964	1.00479	1.13157	0.93346	0.160002
Cry2	1.21437	0.956972	1.12678	1.35843	1.12513	1.13977	1.15967	1.18607	1.1584	0.0452675
Cryba1	0.0671345	0.992169	1.6503	1.04427	0.619243	0.606437	1.05359	1.75646	0.9737	0.186723
Crybb3	1.94972	1.95125	2.1243	1.80305	1.61901	1.10731	2.149	1.45796	1.7702	0.136566
Crybg3	0.496661	0.470709	0.547122	0.541127	0.682752	0.653384	0.583846	0.758479	0.59176	0.0294482
Csde1	0.355377	0.440957	0.218065	0.489957	0.39678	0.245002	0.316897	0.135125	0.32477	0.0376643
Cse1l	0.355898	0.559856	0.325981	0.337281	0.293692	0.268793	0.44683	0.108149	0.33706	0.038179
Csf3	1.40277	2.3115	1.61294	2.22896	-0.0563248	1.66279	1.99699	1.92039	1.635	0.302592
Csf3r	1.42619	1.22371	1.05305	1.00169	-0.357548	-1.00482	0.609878	0.981526	0.61671	0.342327
Csgalnact1	0.751104	0.267176	0.378138	0.579166	0.3864	-0.385702	0.669428	0.121809	0.34594	0.143111
Csgalnact2	0.349866	0.543627	0.579679	0.440316	0.408513	0.402966	0.519206	0.462627	0.46335	0.0320563
Csnk1a1	0.379779	0.353485	0.28651	0.448688	0.545404	0.471044	0.2902	0.345211	0.39004	0.0365083
Csnk1e	0.639834	0.71918	0.631135	0.772623	0.626623	0.36443	0.819631	0.683822	0.65716	0.0558643
Csnk1g1	0.364091	0.222618	0.348147	0.396986	0.635829	0.582477	0.485845	0.668727	0.46309	0.0542871
Csnk1g3	0.418125	0.351306	0.324573	0.503551	0.463389	0.606246	0.392388	0.670421	0.46625	0.0365473
Csnk2a2	0.496659	0.343112	0.352667	0.303468	0.308332	0.190367	0.666249	0.711625	0.42156	0.0586778
Csrnp1	2.45578	2.72784	2.45306	2.51913	2.40223	2.1541	2.49437	2.38868	2.4494	0.0642479
Csrp1	0.438949	0.503791	0.28207	0.33475	0.399876	0.134821	0.52697	0.512293	0.39169	0.0517159
Csrp3	0.269316	0.129522	0.241945	0.555196	0.145174	0.5449	0.820901	0.0668867	0.34673	0.0977311
Cst8	1.14336	0.974991	0.701464	0.470243	0.459409	1.58326	0.559676	0.451922	0.79304	0.15751
Cstb	0.161612	0.35436	0.268447	0.394187	0.529786	0.666451	0.448379	0.380858	0.40051	0.0629354
Cstf3	0.460672	0.545886	0.408935	0.577179	0.615122	0.549102	0.557116	0.590389	0.53805	0.0268528
Ctage5	0.372544	-0.0291785	-0.0146333	0.620591	0.41485	0.625167	0.138958	-0.158297	0.24625	0.104669
Ctdp1	0.614463	0.946569	0.610879	0.659596	0.643112	0.825697	0.86805	0.924034	0.76155	0.0522531
Ctdspl2	-0.511213	0.231387	0.287106	0.22731	0.157382	0.515714	0.737268	0.580406	0.27817	0.146118
Ctgf	1.09667	1.3511	1.14659	1.2984	1.58152	1.29726	1.20467	1.20858	1.2731	0.0604841
Cth	1.02977	-0.314698	0.753305	0.54607	0.86686	1.18635	-0.382648	-0.0194927	0.45819	0.238573
Ctif	0.625511	0.398443	0.597991	0.573302	0.329222	-0.095551	0.297227	0.214977	0.36764	0.0951759
Ctla2a	1.55286	1.57353	1.0743	1.4445	1.58829	1.46564	1.44927	1.31161	1.4325	0.0666166
Ctla2b	1.71059	1.45017	1.14658	1.27951	1.23606	0.997164	1.35254	0.925794	1.2623	0.0863127
Ctla4	1.89317	1.98956	1.90906	2.15309	0.89827	1.70171	2.42057	2.19858	1.8955	0.180606
Ctnna1	0.42433	0.483925	0.42686	0.407801	0.417016	0.249596	0.464154	0.442958	0.41458	0.0287306
Ctnnb1	0.206828	0.670834	0.282644	0.378301	0.0866014	-0.266459	0.370281	0.31169	0.25509	0.10958
Ctnnd2	0.704793	0.84373	0.770167	0.73503	0.589933	-0.038113	0.737369	0.707091	0.63125	0.113475
Ctps	0.429274	1.00497	0.60635	0.83203	1.02295	1.07657	1.00277	1.16749	0.8928	0.0932493
Ctps2	0.0311073	0.292741	0.33462	0.319962	0.325856	0.160691	0.22426	0.437162	0.2658	0.0424437
Ctrb1	2.39386	2.62464	2.68689	2.15752	1.91804	2.27671	2.29336	2.31778	2.3336	0.100198
Ctsb	-1.41026	1.09137	0.634113	0.281761	-0.910169	0.888095	0.331485	0.495764	0.17527	0.354262
Ctse	1.08785	1.02826	0.992468	1.10611	0.0203397	0.929044	1.7082	1.37653	1.0311	0.18796
Ctsh	0.321609	0.627629	0.482372	0.50114	0.567726	0.760764	0.364036	0.480403	0.51321	0.0571659
Ctsl	0.28809	0.236359	0.283193	0.369097	0.423992	0.515691	0.351846	0.430452	0.36234	0.036009
Cttn	0.250846	0.252642	0.222068	0.284796	0.326722	0.284024	0.0142937	0.360049	0.24943	0.0386448
Cttnbp2nl	1.46506	1.22167	1.41042	1.33966	1.26804	1.22663	1.23511	1.25181	1.3023	0.0368802
Cul1	0.709088	0.729659	0.699782	0.707996	0.805136	0.737252	0.712841	0.619126	0.71511	0.0136429
Cul2	0.247894	0.727459	0.21227	0.267821	0.384948	0.569786	0.216262	0.199639	0.35326	0.0758429
Cul3	0.635316	0.770179	0.55166	0.689026	0.617063	0.617408	0.823384	0.523244	0.65341	0.0360793
Cux1	-5.94806	1.75031	-6.80151	-0.0049273	7.25587	0.305402	2.23803	2.57073	0.17073	1.84033
Cwc15	0.397157	0.547909	0.16626	0.508955	0.344363	0.239045	0.4504	0.19663	0.35634	0.0527554
Cwc22	0.581439	0.661823	0.513417	0.536505	0.882013	0.93602	0.767026	0.719437	0.69971	0.0636802
Cwc25	0.282635	0.460624	0.303133	0.2562	0.567174	0.463003	0.575759	0.594272	0.43785	0.0508585
Cwc27	0.411412	0.00385672	0.325471	0.119151	0.427998	0.794594	0.492195	0.718123	0.4116	0.0974956
Cwf19l2	0.207295	0.27317	0.21554	0.224053	0.358857	0.664135	0.439484	0.476347	0.35736	0.0629297
Cxcl1	1.37483	2.95033	0.95348	2.19032	1.65448	2.15798	1.97083	2.98136	2.0292	0.243521
Cxcl10	4.93346	5.51404	5.19079	5.27856	5.66787	6.16875	5.70229	5.64105	5.5121	0.152898
Cxcl15	0.145067	0.379259	0.268785	0.363016	0.392585	0.885043	0.296295	0.432189	0.39528	0.0885577
Cxcl16	-0.276364	1.03114	0.0658308	0.424248	0.342999	-0.265535	0.470269	0.195088	0.24846	0.174179
Cxcl2	2.62397	4.18873	2.70786	2.8261	2.04427	1.65557	2.98544	3.01527	2.7559	0.302287
Cxcl3	1.43564	2.82203	2.14575	1.41837	1.6343	1.4586	1.92343	1.11707	1.7444	0.194791
Cxcl5	1.3417	1.71881	2.42478	1.53664	1.71092	1.54206	2.0641	1.137	1.6845	0.138943
Cxcl9	0.0321643	1.51034	0.811322	0.215951	1.72991	2.84205	1.35383	0.546829	1.1303	0.364465
Cxcr2	1.06759	1.82914	1.33982	1.23712	-0.465718	-0.816522	0.720772	0.925717	0.72974	0.370556
Cxx1a	0.73988	0.722099	0.434543	0.729045	0.60741	0.335158	0.686104	0.347681	0.57524	0.060885
Cxxc1	0.322073	0.361798	0.503362	0.132929	0.259031	0.343005	0.381072	0.222091	0.31567	0.0430318
Cyb5a	0.45251	0.10451	0.323766	0.644246	0.53629	0.856381	0.19143	-0.0068132	0.38779	0.0990727
Cycs	0.0798611	0.0685115	0.327514	0.285098	0.487585	0.611503	0.315864	0.231983	0.30099	0.07475
Cyfip1	0.275457	0.364206	0.17917	0.188931	0.459425	0.354541	0.0973291	0.139422	0.25731	0.0479212
Cyp11a1	1.77095	1.78126	1.03656	1.23374	0.497683	-0.455421	1.07415	1.09308	1.004	0.29424
Cyp1b1	0.633215	-1.05613	0.663328	0.437838	0.500762	1.89654	0.300508	-0.114854	0.40765	0.325787
Cyp27b1	1.67463	2.57752	2.53922	2.98533	2.06737	3.01426	2.7682	2.75986	2.5483	0.185524
Cyp2b10	0.502114	0.223303	0.676902	0.644375	0.675215	1.15537	0.287869	0.278769	0.55549	0.116569
Cyp2b13	1.78349	1.8187	3.05422	2.23259	2.99976	2.92363	2.53361	2.56841	2.4893	0.206051
Cyp2d22	0.519383	-3.21694	0.166175	0.542064	0.775399	3.35383	-0.870336	0.245629	0.1894	0.745088
Cyp2d26	0.0264655	1.28983	1.68122	2.09544	1.28229	1.71599	0.378775	0.127581	1.0747	0.283069
Cyp2t4	2.17185	2.27051	2.32629	2.43458	1.83807	1.80757	2.46272	2.28602	2.1997	0.101141
Cyp3a13	0.845079	0.13448	-0.00973131	0.463634	0.298953	1.24696	-0.309653	0.0658001	0.34194	0.199359
Cyp3a57	2.37323	2.32119	0.865142	1.78424	1.85133	1.97442	2.02195	2.26929	1.9326	0.189409
Cyp4a32	1.10281	0.987326	1.04571	0.853668	0.806739	1.27516	1.00673	1.03705	1.0144	0.0590542
Cyp4f39	1.17146	1.24387	1.61294	1.49659	1.54344	1.60463	1.55112	1.55995	1.473	0.0674146
Cyr61	1.49321	1.786	1.68807	1.66477	1.94652	1.28828	1.60199	1.49997	1.6211	0.0794141
Cystm1	0.274897	0.614184	0.396124	0.473639	0.515437	0.50017	0.540101	0.444249	0.46985	0.0414407
Cyth1	0.831381	0.921619	0.688669	0.578628	0.372831	0.645469	0.922925	1.00776	0.74616	0.0756563
Cyth3	0.673684	0.681998	0.750042	0.777733	0.708473	0.561577	0.843304	0.844227	0.73013	0.0338037
Cytip	0.53907	0.868301	0.0797354	0.67925	-0.0261421	0.202358	0.630989	0.617078	0.44883	0.128073
Daam2	1.06783	1.13379	1.07687	1.12262	1.01135	0.883996	1.12728	1.03627	1.0575	0.0336576
Dapk1	1.28321	1.21221	1.44297	1.26187	1.25445	1.19218	1.19653	1.14379	1.2484	0.0326906
Daxx	0.0335433	0.313365	0.294015	0.188091	0.539128	1.07666	0.5115	0.560096	0.43955	0.127625
Dazap1	0.267895	0.283701	0.416033	0.296019	0.0938621	0.0965062	0.410112	0.635392	0.31244	0.0494867
Dazap2	0.432127	0.473627	0.333879	0.466693	0.412736	0.292673	0.456112	0.455033	0.41536	0.0264779
Dbf4	0.720714	0.966538	0.720633	0.866956	0.47241	0.565859	0.800249	0.600161	0.71419	0.0642001
Dbn1	1.01637	1.54944	0.751665	1.06747	0.947472	0.699261	1.41671	1.16922	1.0772	0.120168
Dbndd1	1.1967	0.777577	0.91051	0.917542	1.01564	1.10629	1.03272	1.05581	1.0016	0.0523998
Dbr1	0.810102	0.887141	0.738395	0.722802	0.586871	0.655602	0.771018	0.804548	0.74706	0.0372851
Dbt	0.340729	-0.0193151	0.0958064	0.443843	0.51098	1.06222	0.31044	0.0268187	0.34644	0.132038
Dcaf10	0.734173	0.946426	0.9155	0.933856	0.720041	0.773618	1.07477	0.925292	0.87796	0.0497942
Dcaf13	0.0825865	0.281535	0.519755	0.0855262	0.396434	0.750998	0.384606	0.272559	0.34675	0.0898061
Dcaf5	0.196061	0.17023	0.359245	0.342597	0.419363	0.0432778	0.531197	0.522029	0.323	0.0629375
Dcaf6	0.557448	0.461339	0.405008	0.408662	0.643365	0.720979	0.659257	0.521463	0.54719	0.0485008
Dclre1b	0.795719	0.601764	0.567844	0.675687	0.737741	0.901906	0.733313	0.826186	0.73002	0.0431811
Dcn	0.243357	-0.0604785	0.440607	0.271671	0.0968808	0.499475	0.219437	0.407771	0.26484	0.0723157
Dctn4	0.380654	0.311106	-0.0252383	0.240418	0.410741	0.35409	0.0574416	0.518469	0.28096	0.0636848
Dcun1d1	0.384732	0.32147	0.399643	0.523705	0.408152	0.330785	0.33039	0.194403	0.36166	0.0267016
Dcun1d5	0.472061	0.38971	0.379349	0.317423	0.31974	0.531289	0.5705	0.651447	0.45394	0.0380039
Ddc	0.552106	-0.414714	0.79851	0.369965	0.390649	0.468196	0.388123	0.772125	0.41562	0.141653
Ddi2	0.286775	0.408225	0.507386	0.311983	0.291776	0.251564	0.308726	0.617246	0.37296	0.0335903
Ddit4	2.19631	1.61571	1.87448	2.02159	1.77966	2.26686	1.71359	1.8878	1.9195	0.0930733
Ddx1	0.295438	0.259462	0.446993	0.277764	0.459702	0.519788	0.423683	0.44245	0.39066	0.0391418
Ddx19a	0.392398	0.296593	0.508002	0.590408	0.243535	0.154214	0.347567	0.251923	0.34808	0.0569264
Ddx19b	0.830725	0.666151	0.743879	0.584226	0.822414	0.962188	0.577117	0.823701	0.7513	0.0535967
Ddx20	0.503356	-0.197686	0.255619	0.230584	-0.0510924	0.791559	0.356257	0.0182828	0.23836	0.12512
Ddx21	0.355685	0.72435	0.4653	0.594449	0.494037	0.726131	0.594595	0.678253	0.5791	0.0516139
Ddx24	0.539897	0.749806	0.635128	0.539675	0.558358	0.636177	0.691998	0.610161	0.62015	0.0305406
Ddx27	0.494913	0.50447	0.1946	0.708129	0.560459	0.907322	0.790653	0.805455	0.62075	0.0884182
Ddx39b	-0.012592	-0.0683456	0.158638	0.0759523	0.385382	0.449672	0.334876	0.579217	0.23785	0.0768987
Ddx3x	0.849723	1.05259	0.8634	0.933878	0.919805	0.844208	0.97261	0.919864	0.91951	0.0286298
Ddx3y	0.999049	1.16232	0.906642	0.951341	0.895691	0.99179	0.953692	0.972436	0.97912	0.0337161
Ddx42	0.142567	0.162704	0.269675	0.257418	0.414302	0.640574	0.230161	0.35508	0.30906	0.0655123
Ddx47	0.270067	0.515445	0.509974	0.529489	0.499233	0.362758	0.500886	0.643587	0.47893	0.0374783
Ddx5	0.441245	0.530775	0.25541	0.433258	0.081969	-0.0706159	0.288038	-0.0119995	0.24351	0.0809458
Ddx50	0.594325	0.696657	0.5601	0.596403	0.679513	0.844586	0.631131	0.648965	0.65646	0.0361627
Ddx51	0.142055	-0.0108569	0.119239	0.488729	0.515291	0.852371	-0.00853293	0.537384	0.32946	0.123107
Ddx52	0.351003	0.425995	0.53188	0.631304	0.453114	0.515554	0.616843	0.573987	0.51246	0.0384001
Deb1	-0.439479	0.493641	0.83186	0.246866	-0.0322042	0.285658	0.258431	0.307147	0.24399	0.150611
Dedd2	0.679528	0.909604	0.820329	0.835077	0.642553	0.615782	0.766679	0.895169	0.77059	0.0415207
Def6	1.23716	1.43578	0.85702	1.13437	0.620513	0.511958	1.12335	1.06337	0.99794	0.127349
Degs1	0.291247	0.342439	0.181407	0.427289	0.304885	0.326784	0.529106	0.405323	0.35106	0.0414745
Dek	0.107218	-0.123402	0.45402	0.596864	-0.0370766	0.610339	0.203638	0.00919976	0.2276	0.112928
Dennd1a	0.467499	0.455829	0.497986	0.654135	0.342965	-0.0796033	0.64233	0.747899	0.46613	0.0937534
Dennd1b	0.656355	0.884088	0.763704	0.680884	0.907126	0.823265	0.889735	0.947323	0.81906	0.0388148
Dennd1c	0.344789	0.409333	-0.0506279	0.115702	0.283732	0.200188	0.286612	0.521952	0.26396	0.0585692
Dennd3	1.04116	0.933045	1.01352	1.05632	1.19031	0.893187	1.04821	1.22266	1.0498	0.0362102
Dennd4a	0.811475	1.02619	0.575061	0.876207	0.589745	1.09403	1.00612	1.23837	0.90215	0.0787315
Dennd4c	0.139285	0.231451	0.406584	0.395981	0.283538	0.346168	0.757116	0.491958	0.38151	0.0743566
Dennd5a	-0.547011	-0.244872	-0.649015	-0.270755	0.486373	3.04814	-0.43346	-0.111321	0.15976	0.49506
Dennd5b	0.771793	0.990571	0.746206	0.691964	0.518954	0.722558	1.0972	0.69107	0.77879	0.0731056
Deptor	0.349074	0.281188	0.53832	0.448963	0.369417	0.673108	0.197291	0.338001	0.39942	0.0606284
Derl1	0.252839	0.401292	0.355304	0.313864	0.206155	0.278639	0.150588	0.2598	0.27731	0.0325391
Desi2	0.691191	0.691193	0.407332	0.822669	0.691895	0.567624	0.872794	0.707301	0.6815	0.0587284
Dfna5	1.21674	1.07741	1.52214	0.931776	1.15716	0.718806	0.833474	1.33369	1.0989	0.101401
Dfnb59	1.20431	1.22838	0.466655	1.86782	1.70805	0.733775	1.1064	1.2574	1.1966	0.186944
Dgat1	0.687328	0.761839	0.921732	0.410821	0.0608987	0.0894999	0.577674	0.247487	0.46966	0.125053
Dgkb	-0.505816	0.703627	1.36844	1.26603	0.0505262	0.368387	0.401767	0.503276	0.51953	0.249751
Dgkd	0.472906	0.384467	0.316234	0.278401	0.177638	0.305565	0.39611	0.568599	0.36249	0.0359754
Dgke	0.458633	0.289083	0.517171	0.562041	0.666649	0.487254	0.289477	0.383612	0.45674	0.0523401
Dgkh	1.83944	1.46521	1.40078	1.55072	1.4725	1.67043	1.79767	1.95046	1.6434	0.0650832
Dgkk	2.83422	3.70773	3.67584	2.68167	3.3918	3.08416	4.05489	3.98888	3.4274	0.189992
Dhx15	0.636272	0.737571	0.622893	0.6806	0.720042	0.767456	0.833713	0.701213	0.71247	0.0281317
Dhx32	0.274568	0.650797	0.47412	0.482177	0.611769	0.804279	0.56315	0.6177	0.55982	0.0626802
Dhx36	0.274999	0.221126	0.384408	0.457537	0.337491	0.520083	0.44231	0.486286	0.39053	0.0401014
Dhx38	0.358466	0.491225	0.438697	0.506831	0.200804	0.339646	0.523866	0.529665	0.42365	0.0439467
Dhx40	0.411768	0.57314	0.261825	0.446435	0.402234	0.787639	0.474082	0.495518	0.48158	0.0622555
Dhx58	-0.0554729	0.21218	0.33061	-0.125492	0.858619	1.8688	0.979568	0.32551	0.54929	0.267141
Dhx9	0.679172	0.603192	0.529763	0.585957	0.402402	0.401266	0.527332	0.538997	0.53351	0.0388983
Diap2	0.544398	0.473733	0.382066	0.471557	0.251422	0.260301	0.407306	0.135777	0.36582	0.0417936
Diap3	0.497542	0.495712	0.503627	0.958748	0.823077	0.187648	0.898885	0.387642	0.59411	0.105174
Dicer1	0.100175	0.267441	0.226243	0.0276325	0.566357	0.579229	0.348217	0.654544	0.34623	0.0804483
Dido1	0.224898	0.641436	0.261801	0.412567	0.387327	0.456997	0.780973	0.714881	0.48511	0.0752174
Dio2	1.71939	2.84301	1.7391	2.17512	2.82922	2.91789	2.94262	3.45524	2.5777	0.211264
Dip2b	-0.260912	0.148896	-0.19172	-0.0540905	0.131584	0.153025	0.677511	1.19411	0.2248	0.117262
Dip2c	0.625281	0.428096	0.405796	0.450689	0.228233	0.11893	0.697251	0.323964	0.40978	0.0767813
Dis3	0.366286	-0.356253	0.0275393	0.341518	0.268854	1.12862	0.444931	0.2433	0.3081	0.170259
Disc1	0.800932	0.158455	0.74453	0.452255	0.146091	0.0103471	0.598837	1.04519	0.49458	0.118982
Dkk1	2.98789	2.35524	3.11693	2.68438	3.44135	2.54571	3.29108	3.65903	3.0102	0.151769
Dld	0.338603	0.460283	0.425157	0.510928	0.518756	0.616286	0.376037	0.49091	0.46712	0.0356489
Dlg1	0.511499	0.496345	0.53248	0.580231	0.502298	0.337253	0.458589	0.424663	0.48042	0.0288262
Dlg2	0.610923	-0.0633322	1.74605	1.11469	0.980049	1.14749	1.33844	1.1529	1.0034	0.217465
Dlg3	0.622106	-0.311568	1.01823	0.161513	0.276046	0.121528	-0.270428	0.348889	0.24579	0.178443
Dlgap4	0.298068	0.577075	0.276821	0.207573	0.361895	0.209272	0.363509	0.496107	0.34879	0.0479488
Dll1	1.16683	1.34556	1.04512	1.14357	1.2152	1.26556	1.29802	0.882547	1.1703	0.0386331
Dlst	0.379492	0.389025	0.31	0.424949	0.4386	0.299655	0.391162	0.474797	0.38846	0.0200659
Dlx3	0.838618	2.24192	0.426084	1.63137	0.871293	2.1047	1.46502	2.0362	1.4519	0.258171
Dlx4	0.982884	0.0467722	1.59349	1.83363	1.78876	-1.55466	1.13657	0.962635	0.84876	0.461023
Dmtf1	0.468272	0.345687	0.492887	0.513289	0.423908	0.644418	0.430775	0.462045	0.47266	0.0351246
Dmxl1	0.466484	0.0512981	0.213525	0.241224	-0.143472	0.449873	0.715179	0.23821	0.27904	0.108057
Dmxl2	0.113241	0.672618	0.446122	0.449184	0.114076	0.108831	0.475304	0.225345	0.32559	0.0856384
Dnah17	2.05757	2.12387	1.63619	1.81465	1.90853	2.23158	2.22331	2.4523	2.056	0.0841246
Dnaja1	0.902735	1.02027	0.893257	0.823273	0.669616	0.389854	0.837707	0.597686	0.7668	0.0778249
Dnaja2	0.631755	0.878737	0.654722	0.784125	0.577484	0.787304	0.689879	0.606313	0.70129	0.0399168
Dnaja4	0.617962	0.528943	0.732946	0.440866	-0.0927526	0.102785	0.0635881	-0.0475372	0.29335	0.11927
Dnajb1	0.578541	0.902686	0.593096	0.807563	0.752026	0.296662	0.736134	0.756732	0.67793	0.0752379
Dnajb11	0.342597	0.529312	0.302593	0.492349	0.225666	0.482212	0.348453	0.295378	0.37732	0.0428169
Dnajb12	0.156503	0.454017	0.237715	0.373666	0.370694	0.327826	0.218703	0.395916	0.31688	0.0395755
Dnajb13	2.40235	2.52867	2.42896	2.54383	2.54439	2.24547	2.60797	2.55036	2.4815	0.0463205
Dnajb4	1.47455	1.7306	1.43599	1.54445	1.49684	1.10964	1.63542	1.4213	1.4811	0.0739817
Dnajb5	0.58228	0.497188	0.378822	0.427436	0.506671	0.661083	0.468737	0.426184	0.49355	0.0357327
Dnajb6	0.393605	0.59872	0.330838	0.55319	0.415871	0.531114	0.59286	0.5126	0.4911	0.0402894
Dnajb9	0.436568	0.659828	0.521664	0.509666	0.265759	0.593428	0.446443	0.206324	0.45496	0.0477999
Dnajc17	0.464823	0.42896	0.712062	0.278695	0.236614	0.690595	0.410816	0.244475	0.43338	0.0695028
Dnajc2	0.172471	0.412993	0.0822611	0.504275	0.350978	0.910902	0.187032	0.105567	0.34081	0.105556
Dnajc21	0.71964	0.690517	0.363184	0.665272	0.28487	0.599061	0.590451	0.415646	0.54108	0.0637108
Dnajc25	0.336553	0.354696	0.601028	0.192683	0.457848	0.994298	0.10971	0.271185	0.41475	0.111438
Dnajc3	0.427266	0.463248	0.561044	0.501231	0.244975	0.406731	0.415135	0.347489	0.42089	0.0372708
Dnajc5	0.496794	0.648534	0.613393	0.564162	0.535429	0.652	0.659498	0.675709	0.60569	0.0242772
Dnajc8	0.396275	0.508103	0.319676	0.436583	0.485728	0.304052	0.511288	0.314376	0.40951	0.0326217
Dner	0.816873	0.384389	-0.093044	0.708904	0.742936	1.25119	0.0429195	0.545356	0.54994	0.177511
Dnm2	0.198258	-0.0754696	0.436097	0.147005	0.116167	0.0783547	0.298941	0.536086	0.21693	0.0617793
Dnm3	0.572127	0.635298	0.539821	0.620038	0.826313	0.191525	0.646019	0.712779	0.59299	0.0727291
Dnttip2	0.840359	1.08333	0.853046	1.01064	0.84087	0.79858	0.942255	0.792927	0.89525	0.0397903
Doc2b	3.66058	3.15604	3.3329	3.86794	4.10982	5.18421	3.62233	3.95659	3.8613	0.252822
Dock1	0.0466548	0.338558	0.324857	0.363295	0.341216	0.206393	0.412059	0.509286	0.31779	0.0469732
Dock2	0.499673	0.88174	0.110761	0.692963	-0.540678	-1.18261	1.0648	0.689025	0.27696	0.309044
Dock5	0.345754	0.48847	0.399485	0.343753	0.427042	0.600162	0.245515	0.285818	0.392	0.0431596
Dock9	0.238354	0.04878	0.166934	0.317906	0.529332	0.84935	0.230186	0.495958	0.3596	0.101527
Dok1	0.496254	0.260593	0.532071	0.407068	0.6708	0.61527	0.0531865	0.560598	0.44948	0.0813926
Dok7	2.84625	2.93572	2.69118	2.94838	2.71035	2.91964	2.70388	2.6454	2.8001	0.0443352
Dopey1	0.42466	0.450443	0.51499	0.499351	0.701501	0.809741	0.663603	0.859872	0.61552	0.0548107
Dot1l	0.361356	0.70324	0.543818	0.486843	0.585199	0.674085	0.906448	0.671092	0.61651	0.0659468
Dpep3	2.17476	1.85614	1.78378	2.39929	1.96316	1.70828	1.10835	1.72384	1.8397	0.153861
Dph3	0.858459	0.595123	0.711327	0.585409	0.851618	0.465313	0.602455	0.501655	0.64642	0.0555004
Dpm1	1.05943	0.973089	0.827987	0.950474	0.921308	0.990459	0.873743	0.890233	0.93584	0.0289748
Dpp8	0.146938	-0.0503177	0.91307	0.0416725	0.351624	-0.327112	0.187881	0.310325	0.19676	0.146169
Dppa5a	0.501888	1.38905	0.793864	1.00638	0.544948	1.00543	0.292359	0.61552	0.76868	0.141658
Dpyd	0.445755	0.683699	0.64024	0.61351	0.398675	0.290811	0.718673	0.737518	0.56611	0.0615197
Dpysl5	0.953747	-0.143409	0.27876	0.264266	0.667881	0.858957	0.0647691	0.0440687	0.37363	0.15636
Dr1	0.0835484	0.719728	0.244188	0.239483	0.172882	0.256898	0.508924	0.406109	0.32897	0.0829817
Draxin	1.19834	1.50554	1.22727	0.621978	1.05692	0.344613	1.33696	1.44118	1.0916	0.156115
Drd4	0.922518	1.86969	1.99705	1.05745	1.76584	1.939	1.3282	1.48585	1.5457	0.167997
Dsp	0.087689	-0.0139191	0.21257	0.296591	0.592408	0.330238	0.341268	0.645715	0.31157	0.0740401
Dst	0.583307	0.725964	0.577686	0.61065	0.633908	0.645001	0.712012	0.803311	0.66148	0.0221391
Dstn	0.605927	0.760164	0.603554	0.722219	0.731208	0.683064	0.744719	0.636025	0.68586	0.0244854
Dtna	0.411493	0.00536226	0.499678	0.61533	0.929675	0.598508	0.301466	0.251368	0.45161	0.108759
Dtnbp1	0.184025	0.0456752	0.367973	0.380537	-0.063335	0.408667	0.289869	0.445789	0.2574	0.0688921
Dtx4	-0.172429	0.296342	0.763095	0.253262	0.116459	-0.439263	0.35031	0.901345	0.25864	0.146257
Duox1	1.01331	1.68865	1.95609	1.33843	1.44362	1.85073	1.88891	1.05867	1.5298	0.13075
Dusp1	1.15175	0.871678	1.07496	1.07193	1.18107	0.741494	0.93809	0.870143	0.98764	0.0604734
Dusp10	0.579973	1.01749	0.522367	0.834768	0.53084	0.0545358	0.974128	0.55398	0.63351	0.125739
Dusp14	0.460703	-0.0279365	0.15341	0.539559	0.276558	-0.271337	0.665208	0.186636	0.24785	0.1253
Dusp16	1.39067	1.55156	1.24604	1.30006	1.30304	1.29263	1.47884	1.29876	1.3577	0.042499
Dusp2	1.23897	1.61702	0.457131	1.18373	0.944395	0.155142	1.39919	1.69722	1.0866	0.197756
Dusp27	0.939812	0.73974	1.16038	1.34528	-0.24362	0.51136	1.051	0.863013	0.79587	0.200269
Dusp3	0.677391	0.253131	0.3378	0.278143	0.232206	-0.250251	0.289866	0.0796341	0.23724	0.102663
Dusp4	0.500205	1.29247	0.784936	0.931498	0.679429	0.961978	1.15689	0.872031	0.89743	0.103116
Dusp5	0.295958	1.30839	0.550186	0.606837	0.425692	0.430303	0.986131	0.739703	0.6679	0.136435
Dusp8	1.55837	1.47728	1.56769	1.46378	1.25459	0.88334	1.65505	1.30712	1.3959	0.0995052
Dym	0.018144	0.386603	0.426802	0.431591	0.276794	0.483468	0.0902934	0.0715045	0.27315	0.068745
Dync1h1	-0.0306852	0.026497	0.267505	0.272167	0.227659	0.248039	0.264238	0.67378	0.24365	0.0483209
Dync1li1	0.508051	0.656008	0.365034	0.468427	0.257797	0.31394	0.489476	0.678707	0.46718	0.0509881
Dynlt3	0.483542	0.380954	0.171732	0.467738	0.15389	0.0852237	0.438013	0.0241071	0.27565	0.0636985
Dyrk1a	0.519409	0.659596	0.564639	0.481505	0.522805	0.603426	0.730347	0.713632	0.59942	0.0332024
Dyrk2	0.560318	0.445352	0.660416	0.643965	0.661189	0.367284	0.727812	0.738064	0.60055	0.0494633
Dyrk3	0.965736	1.34511	1.1689	1.09534	0.715922	1.03194	0.832955	1.04409	1.025	0.0792895
E2f7	0.238706	1.28912	-0.0479416	0.137873	-0.0976683	0.636352	0.820641	0.381076	0.41977	0.192843
E4f1	1.48676	-2.41573	1.38298	-0.737404	-1.13714	3.32132	-1.93552	1.45465	0.17749	0.795418
Eaf1	-0.0706573	0.621867	0.0451425	-0.0166414	-0.202179	0.225899	0.296046	0.841164	0.21758	0.104425
Ear6	1.4818	1.94017	0.870853	1.60616	-0.207773	2.00506	0.246615	0.981908	1.1156	0.324023
Ebag9	0.5742	0.259462	0.262918	0.405176	0.500137	0.436336	0.322835	0.398455	0.39494	0.0452508
Ebf1	0.899354	0.456966	0.285292	0.630333	0.399789	-0.744332	0.740291	0.805907	0.4342	0.203634
Ece1	0.634055	0.47351	0.77095	0.48415	0.507947	0.476652	0.631468	0.504307	0.56038	0.0429532
Echs1	0.650118	-3.93057	2.09092	-0.0827582	0.258758	3.68897	-1.4125	0.176982	0.17999	0.921871
Eci2	0.065436	0.0660299	0.586886	0.0814025	0.376444	1.03863	0.0718523	0.291399	0.32226	0.141282
Edc4	0.396206	0.414372	0.395976	0.34076	0.41861	0.812402	0.349331	0.686263	0.47674	0.0619904
Eddm3b	0.445939	1.86498	0.766587	1.71011	1.16095	1.72769	1.08732	-0.177177	1.0733	0.20311
Edn1	1.7111	0.816298	1.37399	1.75175	1.03842	0.575364	0.676455	1.03662	1.1225	0.182818
Edn3	0.62199	0.215129	0.325674	-0.0410388	0.340855	0.619634	0.490942	-0.0939054	0.30991	0.0894633
Edrf1	-0.396208	1.2351	-0.572389	-0.0517319	0.33947	0.773387	0.496448	-0.086079	0.21725	0.243842
Eea1	0.343525	0.5425	0.492181	0.288622	0.413695	0.395292	0.531875	0.39671	0.42555	0.0364615
Eed	0.493263	0.198209	0.290151	0.344186	0.335535	0.411813	0.0378937	0.301189	0.30153	0.0561055
Eef1a1	0.395311	0.350567	0.217056	0.395084	0.173967	0.186928	0.356478	0.218769	0.28677	0.0375863
Eef1b2	0.22412	0.445278	-0.0147849	0.414775	0.64749	0.368187	-0.0552129	-0.424972	0.20061	0.0963622
Efcab8	1.09798	2.14692	1.82325	1.63989	2.54474	2.34337	2.62682	2.20343	2.0533	0.206822
Efhd1	1.00044	0.995493	1.50352	1.52131	1.92415	1.74058	1.72795	1.86338	1.5346	0.137428
Efhd2	0.396581	0.533639	0.51815	0.516449	0.432968	0.712039	0.501478	0.676136	0.53593	0.0378322
Efna3	0.865611	0.616652	0.55177	1.05156	1.14989	1.10487	0.857809	0.7256	0.86547	0.0886965
Efna4	0.838591	1.24002	0.759756	0.925282	0.718331	0.467372	1.17235	0.473019	0.82434	0.101124
Efnb1	1.01914	0.53839	1.05105	0.754117	0.669677	0.323369	0.685095	0.630441	0.70891	0.0968912
Efnb2	0.641798	0.711	0.543679	0.585586	0.247053	-0.171732	0.432965	0.445411	0.42947	0.115104
Efr3b	0.129131	0.621834	0.520271	0.479429	0.863048	1.00447	0.603461	0.919793	0.64268	0.106439
Egf	1.15685	0.85765	1.06588	0.658658	1.47241	1.47844	1.19815	1.40796	1.162	0.11385
Egfl6	0.123809	0.284997	0.316988	0.370099	0.423882	0.393615	0.539351	0.397419	0.35627	0.0488181
Egfr	1.27769	1.25378	1.2308	1.18002	1.07009	1.08585	1.32073	1.36422	1.2229	0.036091
Egln2	0.383611	0.461957	0.38323	0.513877	0.486388	0.664712	0.368454	0.602412	0.48308	0.03945
Egr1	1.51607	2.18918	1.339	1.29063	2.14973	0.711382	1.9334	1.4826	1.5765	0.202384
Egr2	0.367797	1.25881	0.550435	0.594932	0.605058	0.244807	0.803536	0.695821	0.64015	0.124479
Ehd3	0.763944	0.465505	0.864404	0.701603	0.834477	0.600192	0.512897	0.752498	0.68694	0.0588867
Ehf	0.441651	0.0195675	0.605711	0.478278	0.558506	0.717895	-0.106237	-0.345931	0.29618	0.117143
Eif1	0.790116	0.90829	0.791178	0.783852	0.82509	0.759382	0.752645	0.638408	0.78112	0.0199218
Eif1a	1.06194	1.55596	1.19423	1.23569	1.22365	1.20695	1.44433	1.39723	1.29	0.0633097
Eif1ad	0.128072	0.468775	0.182491	0.310087	0.539771	0.109727	0.253449	0.454428	0.30585	0.0628984
Eif1ax	0.439913	0.496512	0.32978	0.399285	0.471656	0.200301	0.331631	0.497082	0.39577	0.0387541
Eif2ak1	0.320566	0.315178	0.851185	-0.321842	0.110774	0.139121	0.35083	0.0382679	0.22551	0.132689
Eif2ak3	0.434681	0.545725	0.56012	0.609689	0.36539	0.550143	0.419207	0.543845	0.5036	0.0342027
Eif2ak4	0.490817	0.463961	0.489109	0.506696	0.52158	0.684781	0.649556	0.590139	0.54958	0.0327701
Eif2s1	0.433052	0.616084	0.39926	0.52779	0.34315	0.7066	0.385447	0.470457	0.48523	0.0507479
Eif2s2	1.15735	1.27958	0.990193	1.20255	1.08917	0.946045	1.1277	0.98021	1.0966	0.0440443
Eif2s3x	0.277126	0.440213	0.572977	0.385875	0.290819	0.480088	0.42482	0.329282	0.40015	0.0393541
Eif3a	0.364023	0.484825	0.292184	0.375194	0.370964	0.261985	0.358796	0.36203	0.35875	0.0267863
Eif3b	0.113071	0.276517	0.363722	0.193324	0.453554	0.710161	0.215026	0.390385	0.33947	0.0760184
Eif3c	0.177367	0.339332	0.346547	0.316225	0.304463	0.392473	0.26093	0.394263	0.31645	0.026238
Eif3e	0.400702	0.426525	0.20964	0.393655	0.451954	0.359297	0.420773	0.309934	0.37156	0.0304996
Eif3h	0.404389	0.387738	0.268593	0.219621	0.361162	-0.0746274	0.334287	0.169717	0.25886	0.0628028
Eif3j1	0.24115	0.294058	0.0834641	0.164248	0.298435	0.608944	0.39561	0.415451	0.31267	0.0642497
Eif3m	0.364857	0.184792	0.247912	0.5783	0.111923	0.207372	0.150006	0.427878	0.28413	0.0607134
Eif4a1	0.220593	0.613312	0.270984	0.349172	0.448558	0.708076	0.485242	0.360703	0.43208	0.0670716
Eif4a3	0.248435	0.348718	0.25497	0.298361	0.417108	0.46161	0.27398	0.407619	0.33885	0.0314999
Eif4e	0.351455	0.580156	0.0688991	0.214958	0.106313	-0.016489	0.643236	0.177392	0.26574	0.0968538
Eif4ebp1	0.513522	0.599201	0.893932	0.779142	0.763817	0.167333	0.613122	0.32905	0.58239	0.0896766
Eif4ebp3	0.551246	0.846298	0.785079	0.0837099	0.780655	0.87077	0.229306	1.02878	0.64698	0.1202
Eif4enif1	0.697642	0.692908	0.835322	0.686904	0.719587	0.736203	0.705938	0.530215	0.70059	0.0194684
Eif4g1	0.211048	0.453411	0.4104	0.412963	0.425075	0.596292	0.404506	0.486465	0.42502	0.0425847
Eif4g2	0.24438	0.50456	0.25996	0.33239	0.262381	0.277123	0.255839	0.198086	0.29184	0.0349448
Eif4g3	0.504958	0.480931	0.559172	0.459021	0.46763	0.231636	0.572511	0.51886	0.47434	0.0427387
Eif4h	0.616077	0.668723	0.593103	0.672517	0.921539	1.29595	0.620979	0.868474	0.78217	0.0971667
Eif5	1.108	1.33451	1.07405	1.12386	1.1608	1.15408	1.17797	1.08512	1.1523	0.031693
Eif5a2	0.605287	0.420433	0.418991	0.639736	0.79338	1.33274	0.526263	0.860367	0.69965	0.120039
Eif5b	0.515937	0.636641	0.330342	0.5427	0.63441	0.536663	0.581313	0.383753	0.52022	0.0391921
Eif6	0.374846	0.804513	0.554679	0.509347	0.444734	0.743414	0.671549	0.458039	0.57014	0.0600087
Elac1	0.406711	0.187036	0.503614	0.452854	0.665808	0.727904	0.519656	0.271537	0.46689	0.0669959
Elac2	0.740853	0.278323	0.17686	0.286631	0.255154	0.523344	-0.35269	0.0885657	0.24963	0.127505
Elavl1	-0.838726	0.563433	-0.724861	0.264319	-0.677043	0.812974	1.33002	0.716604	0.18084	0.324709
Elavl3	1.31686	2.37595	0.139228	1.40095	1.59754	0.565675	0.388474	2.17372	1.2448	0.29789
Elf1	0.2467	0.589194	0.362436	0.326691	0.408326	0.569203	0.55003	0.57406	0.45333	0.0507502
Elf2	0.57785	0.705044	0.592606	0.534932	0.515664	0.494404	0.661984	0.697436	0.59749	0.0292549
Elf3	0.0766468	0.696086	0.530028	0.0771491	0.624056	0.70446	0.471483	0.461131	0.45513	0.102441
Elf4	0.462347	0.534468	0.327282	0.312671	0.317173	0.183173	0.800152	0.654975	0.44903	0.0765611
Elfn2	3.20667	3.34182	3.28782	3.37188	3.50396	3.0137	3.30439	3.67217	3.3378	0.0574594
Elk4	0.576246	0.637336	0.650028	0.632051	0.691032	0.702408	0.625277	0.746181	0.65757	0.0160226
Ell	0.574512	0.891333	0.753859	0.656742	0.695082	0.653015	1.05988	0.918697	0.77539	0.0632008
Ell2	0.439403	1.27267	0.419221	0.690009	0.852377	1.04404	1.12791	0.881981	0.84095	0.126466
Elmsan1	1.25991	1.39696	1.03847	1.25184	1.03081	0.957323	1.33698	1.19331	1.1832	0.0645712
Eln	0.709833	0.835732	1.05857	0.4628	0.963862	1.00817	0.825302	0.811413	0.83446	0.0772776
Elovl5	0.262818	0.113891	0.417897	0.072603	0.754058	0.480897	-0.0853993	-0.0301254	0.24833	0.107799
Elovl7	0.453143	0.495513	-0.096311	0.309157	0.490805	1.2377	-0.0994711	0.012101	0.35033	0.17085
Elp4	0.382347	0.0500846	0.55727	0.496362	-0.189259	0.251426	0.163661	0.32491	0.2546	0.0991378
Eltd1	0.189543	0.357391	0.124039	0.361755	0.496602	0.531633	0.302727	0.379752	0.34293	0.0561992
Emb	0.490471	0.448625	0.490151	0.578843	0.400151	0.542753	0.301523	0.337404	0.44874	0.0350116
Emc3	-0.0303793	0.538596	0.127451	0.315131	0.354171	0.21428	0.245698	0.223291	0.24853	0.0678364
Emc4	-0.130028	0.394961	0.144475	0.197145	0.0604346	0.77764	-0.0629193	0.333412	0.21439	0.116726
Emc7	0.280546	0.446412	0.589801	0.369848	0.302496	0.379408	0.42606	0.40279	0.39967	0.0390247
Emc8	-1.21329	-4.41045	0.859356	-2.84848	0.688485	3.58941	-0.522237	5.26361	0.1758	0.991411
Emcn	0.614102	-0.249509	-0.0870464	0.265561	0.136706	-0.424631	0.731073	0.900466	0.23584	0.162714
Emd	0.770803	0.688018	0.362319	0.430633	0.624023	0.729067	0.383812	0.571087	0.56997	0.0654092
Eme2	-0.28367	-0.423687	0.28289	0.842738	0.524575	0.754503	0.227124	0.317528	0.28025	0.18369
Emilin3	3.26199	3.21537	3.05637	2.94836	2.76107	3.50184	3.85256	3.06482	3.2078	0.137326
Eml4	0.144153	0.390579	0.288515	0.276621	0.0392953	-0.0657991	0.697386	0.615251	0.29825	0.09479
Eml5	0.379733	0.511859	0.82385	0.695207	0.689148	0.847132	0.649686	0.593225	0.64873	0.0625791
Emp1	1.28737	1.68125	1.30153	1.46578	1.37798	1.27084	1.5168	1.41046	1.414	0.0567253
Enah	0.665719	-0.310593	0.778322	0.301794	0.756824	0.308998	0.0992749	0.186861	0.3484	0.150291
Enc1	0.31507	0.346017	0.219797	0.172735	0.632451	0.599596	0.639109	1.1105	0.50441	0.0760749
Endou	0.981633	1.15514	0.78426	1.05532	0.62278	-0.0563843	1.08444	0.979532	0.82584	0.159624
Enho	0.460178	0.655037	0.429861	0.594897	0.185033	0.0516011	0.648477	0.329476	0.41932	0.0885919
Enoph1	0.629262	0.146268	0.46999	-0.0620015	0.247672	-0.228914	0.668205	0.294958	0.27068	0.129332
Enpp2	0.341481	0.154274	0.400264	0.296269	0.297797	0.323426	0.315546	0.309984	0.30488	0.0283256
Enpp3	0.75372	0.628862	0.0320787	0.301385	0.138169	1.16492	0.213111	0.114634	0.41836	0.153101
Enpp6	0.759477	0.582923	0.742981	0.775969	0.916389	1.57711	0.995881	0.85391	0.90058	0.12227
Entpd1	1.38035	1.56818	1.37163	1.36154	1.36968	1.62005	1.42801	1.36937	1.4336	0.0403172
Entpd3	1.28369	0.767625	1.2614	1.19678	1.47161	1.16916	1.11582	1.29311	1.1949	0.0812081
Entpd5	0.860018	0.74523	1.19352	1.02207	1.24236	1.80596	0.897575	0.729273	1.062	0.134275
Eny2	0.388495	0.681165	0.656305	0.702271	0.822544	1.09307	0.519603	0.544468	0.67599	0.0846811
Eogt	0.377275	0.184424	0.386263	0.393807	0.473609	0.388478	0.51932	0.508505	0.40396	0.0396898
Ep300	0.249455	0.109804	0.316295	0.150456	0.153339	0.558605	0.42542	0.475746	0.30489	0.0622606
Ep400	0.18207	0.302601	0.377806	0.24035	0.107095	0.237297	0.471118	0.470785	0.29864	0.0460944
Epas1	0.74318	-1.07864	0.72909	0.107404	0.594778	0.10416	0.010618	0.429729	0.20504	0.239754
Epb4.1	0.701675	0.534911	0.853436	0.71614	0.900537	0.881336	0.561175	0.40471	0.69424	0.0566017
Epb4.1l2	0.56185	0.461877	0.642495	0.511355	0.35493	0.112537	0.348147	0.361689	0.41936	0.066054
Epb4.1l4a	0.631726	0.721724	0.281941	0.543723	0.276347	-0.0640005	0.39159	0.180869	0.37049	0.100287
Epb4.1l5	0.402208	0.487696	0.417933	0.497017	0.480135	0.313889	0.597031	0.639131	0.47938	0.0336987
Epc1	0.55728	-1.59802	-1.88887	-1.94975	2.03342	1.33821	2.64043	0.298099	0.17885	0.739172
Epc2	0.70113	0.848034	0.643229	0.749926	0.721984	0.647238	0.711261	0.733998	0.7196	0.0262182
Epcam	0.442233	0.421554	0.478388	0.485773	0.494912	0.765918	0.465113	0.264829	0.47734	0.044105
Epgn	1.04341	0.502579	1.64655	1.49133	1.06709	0.489651	1.26113	1.67506	1.1471	0.169448
Epha2	1.90084	2.13164	1.9894	1.94819	1.87195	1.54573	2.11387	1.90558	1.9259	0.074033
Epha8	0.570562	1.57076	0.532612	0.0608867	0.86081	2.01161	1.33045	1.4831	1.0526	0.256438
Epn3	0.579545	0.872232	1.01933	0.662134	0.826912	0.705752	0.919535	0.746563	0.7915	0.0587154
Eprs	0.636826	0.67741	0.627517	0.703148	0.767761	0.579562	0.575303	0.593352	0.64511	0.0261042
Eqtn	1.02848	1.92859	1.98495	1.09508	1.49385	1.05727	1.29447	0.562919	1.3057	0.153453
Erbb2ip	0.617809	0.780411	0.64886	0.685982	0.777355	0.783946	0.802011	0.725706	0.72776	0.0284358
Erc2	0.582727	0.938888	0.617743	0.538236	0.510406	0.177737	0.956685	0.424617	0.59338	0.101265
Ercc4	0.205846	0.249901	0.465165	0.492878	0.507102	0.472273	0.421	0.687595	0.43772	0.0463436
Ercc5	0.867871	0.798314	0.639361	0.737896	0.60208	0.819022	0.608918	0.771657	0.73064	0.0410318
Ereg	1.68918	2.92279	1.83043	2.45799	1.72982	2.37001	2.6764	2.18578	2.2328	0.185965
Ergic1	0.369522	0.523632	0.428588	0.275832	0.183591	0.0646536	0.270726	0.299455	0.302	0.0580887
Ergic2	0.418094	0.641262	0.377958	0.55457	0.490501	0.547764	0.543356	0.384415	0.49474	0.0338115
Erh	-0.651597	0.0950025	-0.322703	0.622519	0.199662	0.1433	0.769941	0.800754	0.20711	0.187323
Erich3	0.778205	-0.254024	0.834325	0.676227	1.30772	2.36196	0.541011	0.595452	0.85511	0.302096
Erlin1	0.537302	0.318041	0.0320054	0.483949	0.311042	0.369525	0.117094	0.377442	0.3183	0.0690112
Ermap	0.954738	0.499234	1.12977	1.5876	1.10904	1.28703	1.59972	0.410464	1.0722	0.144277
Erp27	1.54553	0.840436	1.0058	0.571	1.00988	0.0037394	0.493156	-0.550742	0.61485	0.184006
Erp44	0.335311	0.564265	0.406341	0.694085	0.178328	0.375244	-0.16776	-0.600775	0.22313	0.105254
Errfi1	2.50528	2.464	2.36634	2.42869	2.51312	2.21511	2.51822	2.49724	2.4385	0.0413312
Esam	0.51353	0.6503	0.492903	0.484831	0.571961	0.579057	0.504349	0.57963	0.54707	0.0228376
Esd	0.68904	1.20142	0.947065	0.96195	1.07578	1.31052	1.09148	0.998741	1.0345	0.0757611
Esf1	-0.0173131	0.544316	0.264944	0.411246	0.323585	0.560737	0.516202	0.418284	0.37775	0.077616
Espnl	0.656552	1.19801	0.524531	-0.168693	0.573577	-0.235381	1.32338	2.01498	0.73587	0.226982
Esrp1	0.41407	0.239342	0.202275	0.205667	0.509737	0.802005	0.263547	0.295679	0.36654	0.0832848
Esrp2	0.385668	0.0737794	0.374929	0.322182	0.672206	0.796265	0.312647	0.503283	0.43012	0.0912028
Esyt2	0.480676	0.450391	0.398014	0.413606	0.34929	0.548381	0.571309	0.595933	0.47595	0.0304577
Etf1	1.12496	1.34354	1.02438	1.14074	1.16637	1.17132	1.33168	1.14742	1.1813	0.0432431
Etfdh	0.244388	0.280057	0.434746	0.107642	0.221386	0.382694	0.179549	0.415218	0.28321	0.0428952
Etnk2	0.0387697	0.104428	0.888998	0.18241	0.784146	0.499051	1.36689	1.50243	0.67089	0.184818
Ets2	0.383117	0.789439	0.247029	0.335955	0.290695	0.0410025	0.382112	0.276091	0.34318	0.0852138
Etv3	0.941133	1.15566	0.961788	1.05566	0.763472	0.985942	1.12663	1.10491	1.0119	0.0498615
Eva1a	0.430245	1.20416	0.941246	0.842099	0.418465	0.448751	1.29298	1.14606	0.8405	0.140889
Eva1c	1.43862	1.53402	1.54748	1.40424	1.52497	1.41403	1.49283	1.65182	1.501	0.0226046
Ewsr1	-0.261847	0.0442961	-0.158573	0.105282	0.745203	0.504767	0.353763	0.425588	0.21981	0.136993
Exoc1	0.131697	0.133205	0.24009	0.364526	0.382888	0.836111	-0.0271458	0.53951	0.32511	0.10522
Exoc4	-0.191866	0.446051	0.193925	0.416544	0.19393	-0.261327	0.435803	0.632459	0.23319	0.111858
Exoc5	0.48009	0.83258	0.522252	0.673126	0.672272	0.827034	0.827915	0.623371	0.68233	0.0558324
Exoc6b	0.593597	0.630554	0.794177	0.591689	0.528211	0.397927	0.643284	0.54576	0.59065	0.0453947
Exosc9	0.325645	0.676841	0.519234	0.282584	0.747873	0.720574	0.528197	0.453052	0.53175	0.0702483
Ext1	0.462237	0.393499	0.528965	0.529371	0.344277	-0.044716	0.473102	0.637345	0.41551	0.0758559
Eya2	0.576417	0.296046	0.315315	0.502063	0.207404	0.129789	0.238092	0.121915	0.29838	0.0607432
Ezr	0.941993	0.804846	0.892357	0.920921	1.053	1.15506	0.879609	0.98061	0.95355	0.0444322
F11	1.73906	1.18453	1.93446	0.411531	1.40514	0.0182385	1.0537	0.666142	1.0516	0.26054
F11r	-0.260669	0.134324	0.466084	-0.803181	1.96598	-0.979244	0.182967	0.737742	0.1805	0.369508
F12	2.59126	2.54143	2.86275	0.828949	1.75528	-0.706173	2.11119	1.11052	1.6369	0.477439
F2r	0.48794	0.805924	0.456204	0.640657	0.455768	0.693036	0.619337	0.678255	0.60464	0.0504463
F2rl1	1.09885	1.43128	1.07513	1.3287	1.18481	1.2846	1.5747	1.56433	1.3178	0.0683015
F2rl2	0.567891	1.36155	1.24411	0.450764	0.656464	0.563021	1.10048	1.01404	0.86979	0.141297
F3	2.26645	2.77127	2.30591	2.53207	2.77231	2.93359	2.68242	2.67918	2.6179	0.0949778
F5	0.820501	1.28584	1.98	0.909264	0.906361	0.187555	0.958351	1.07453	1.0153	0.204287
Faf1	0.277944	0.525209	0.606734	0.418474	0.463472	0.415265	0.466817	0.396246	0.44627	0.0385475
Faf2	0.376003	0.227446	0.222449	0.234509	0.235005	0.626051	0.390574	0.400762	0.3391	0.0564122
Faim	0.318678	0.482829	0.45438	0.400866	0.247875	0.261369	0.675416	0.289468	0.39136	0.0565688
Fanci	0.971039	1.07281	1.17753	1.08664	-0.11228	0.527095	1.32095	1.18606	0.90373	0.187614
Fap	0.551049	1.13835	0.376369	0.993794	0.732737	1.45363	1.09562	1.23485	0.94705	0.140921
Far2	1.38951	1.39437	1.53384	1.41604	1.22211	1.41983	1.55068	1.34083	1.4084	0.04105
Farp1	0.636775	0.751363	0.630897	0.665209	0.731011	0.739652	0.712458	0.872877	0.71753	0.0189976
Farp2	0.716516	0.513984	0.262493	0.641038	0.100162	0.596714	0.455959	0.130094	0.42712	0.0828151
Fars2	0.638616	0.405722	0.332943	0.312809	-0.199305	-0.0204356	0.402876	0.643974	0.31465	0.107161
Fas	1.42871	1.28841	1.5438	1.40196	1.72858	1.53965	1.45208	1.448	1.4789	0.0524519
Fasl	-0.0752017	1.09843	-0.29545	0.845475	0.471967	0.301978	1.34507	1.88157	0.69673	0.228345
Fat1	-0.461836	0.831799	0.498216	-0.233597	-0.661114	-0.366567	0.542875	1.38774	0.19219	0.222053
Fat3	1.33419	1.41742	1.4903	1.35304	1.41187	0.733394	1.28824	1.64355	1.334	0.0959844
Fate1	0.531572	0.573537	1.61229	0.845097	1.68093	1.39732	1.59113	0.624116	1.107	0.192377
Fbl	0.475648	0.48435	0.275635	0.142633	0.0140326	0.021476	0.479123	0.393901	0.28585	0.0809918
Fbn1	-0.0368838	0.464508	0.612056	0.158047	-0.0208229	-0.12196	0.505352	0.615145	0.27193	0.113349
Fbrsl1	0.503446	0.626494	0.622418	0.561554	0.475593	0.674024	0.676113	0.732439	0.60901	0.030172
Fbxl12	0.472512	0.0596435	0.0780572	0.41741	0.662098	0.232139	0.142298	0.319443	0.29795	0.0860484
Fbxl17	0.322094	0.515026	0.722909	0.534036	0.169969	0.134465	0.567789	0.443552	0.42623	0.0829748
Fbxl3	0.257033	0.194313	0.476864	0.348597	0.387127	0.485881	0.0154927	0.258932	0.30303	0.0634591
Fbxl4	0.556874	-0.414248	0.363459	0.291177	0.559852	1.20522	-0.474956	-0.25714	0.22878	0.221882
Fbxl5	0.516495	0.659547	0.520631	0.494001	0.119895	0.265049	0.429183	0.0961602	0.38762	0.0682876
Fbxo11	0.416142	0.564283	0.381754	0.556427	0.627479	0.408562	0.560706	0.635046	0.5188	0.036708
Fbxo28	0.0443462	0.415506	0.0829748	0.215241	0.208709	0.377302	0.495236	0.800685	0.33	0.0646793
Fbxo30	-0.193698	0.568463	-0.218677	0.476369	0.180832	-0.0291648	0.86651	0.595205	0.28073	0.156645
Fbxo31	0.683377	0.175022	1.01177	0.754407	0.77379	0.843317	0.284951	0.424646	0.61891	0.114889
Fbxo33	0.390233	0.540033	0.42718	0.319235	-0.0333589	0.599966	0.0253451	0.344646	0.32666	0.0919088
Fbxo34	0.618512	1.02712	0.702138	0.801904	0.974874	1.06586	0.984263	1.02325	0.89974	0.0658531
Fbxo38	0.520662	0.371418	0.326706	0.468677	0.455709	0.484112	0.469449	0.424626	0.44017	0.025768
Fbxo4	0.725892	0.935592	0.713817	0.853739	0.777355	1.08046	0.880552	1.07444	0.88023	0.0489329
Fbxo8	-0.18555	0.028454	0.794309	0.116393	-1.12286	0.329184	1.56709	0.0788177	0.20073	0.315154
Fbxw10	2.68349	3.75962	3.09252	3.23319	3.45431	3.30618	3.86363	4.02626	3.4274	0.151824
Fbxw11	0.519203	0.598224	0.529448	0.453665	0.489893	0.413843	0.643564	0.64496	0.5366	0.0300968
Fbxw2	0.699435	0.628658	0.612878	0.709702	0.687357	0.802742	0.705353	0.638196	0.68554	0.0234541
Fbxw21	2.31402	0.994191	2.07354	2.48079	2.56004	2.05146	1.71813	1.92943	2.0152	0.203382
Fbxw7	0.642406	0.355307	0.534406	0.679985	0.457069	0.213217	0.54976	0.388731	0.47761	0.0618562
Fbxw8	0.367774	0.284217	0.437406	0.449534	0.428375	0.622255	0.249683	0.630277	0.43369	0.0465154
Fcf1	0.301341	0.517742	0.632366	0.681772	0.618337	0.712101	0.651785	0.709195	0.60308	0.0530636
Fcgr2b	0.216903	-0.00439812	0.00759634	0.745543	-0.0525141	0.249562	0.432343	0.761685	0.29459	0.108174
Fcho1	0.406111	0.342154	0.479169	0.485865	0.559355	0.254505	0.547949	0.465613	0.44259	0.0421628
Fdx1	0.649389	0.709705	0.621165	0.933157	1.07045	1.06297	0.753423	0.829578	0.82873	0.0722573
Fdx1l	0.140913	0.134306	0.0322761	0.0711964	0.20611	0.534773	0.256873	0.656432	0.25411	0.0632069
Fem1c	0.511426	0.430778	0.555113	0.473965	0.195693	0.12236	0.260756	0.252469	0.35032	0.0640286
Fermt2	0.858681	0.917627	0.761412	0.826136	0.754102	0.415479	0.891945	0.775818	0.77515	0.0642748
Fezf1	2.05769	2.09116	2.20001	2.58675	2.97433	1.89906	2.31484	2.71936	2.3554	0.138888
Ffar4	0.743977	1.32249	1.17329	1.20117	1.48332	1.72489	1.15256	1.3407	1.2678	0.115332
Fga	2.72994	2.74164	2.75107	2.86822	3.19024	3.43512	2.7934	3.06077	2.9463	0.10384
Fgf1	0.335014	0.507418	0.32152	0.374748	0.566168	0.0747685	0.463874	0.39849	0.38025	0.0610479
Fgf17	2.92545	3.02763	2.85657	3.04826	2.36613	2.10618	2.70147	2.9427	2.7468	0.135012
Fgf2	0.727396	1.15011	0.919863	0.753287	0.369802	0.604725	0.862903	1.38127	0.84617	0.0932412
Fgf23	3.16447	3.99597	2.58279	3.58361	3.68777	4.00861	3.59107	3.46892	3.5104	0.189435
Fgfbp1	1.20858	1.33761	1.33925	1.54096	1.54692	1.56753	1.40127	1.42508	1.4209	0.0513762
Fgfr1	0.221607	0.387319	0.484964	0.25126	0.223998	0.459147	0.330441	0.211984	0.32134	0.0416403
Fgfr1op	0.421072	-0.265934	0.444891	-0.0144554	0.351132	0.780907	0.425864	-0.212037	0.24143	0.129493
Fgfr3	1.0022	0.532023	0.98096	0.823243	0.736904	0.75112	0.566948	0.547646	0.74263	0.0691043
Fgg	1.02228	1.57348	1.20211	1.59001	2.52961	2.75624	1.05643	1.66985	1.675	0.264991
Fggy	0.496908	0.346139	0.827878	0.364124	0.242354	0.253986	0.231556	0.585456	0.41855	0.0803281
Fgl2	0.346893	0.736224	0.624376	0.507002	0.501751	1.08773	0.699201	0.781621	0.6606	0.0894572
Fh1	0.281102	0.244592	0.379146	0.415735	0.485732	1.37908	0.148573	0.521638	0.48195	0.156404
Fhl1	0.842447	0.0189034	0.124779	0.67269	0.146096	-0.656607	0.34405	0.142761	0.20439	0.184574
Fhl2	0.291465	0.280431	0.607223	0.0698034	0.533989	0.611857	0.690929	0.707104	0.4741	0.0864462
Filip1	0.417735	0.239082	0.440055	0.0359756	0.13207	0.429639	0.564672	0.930612	0.39873	0.0721
Filip1l	0.776399	0.645662	0.694482	0.709105	0.648262	0.483223	0.781148	0.799238	0.69219	0.0382413
Fip1l1	0.602733	0.73712	0.402038	0.536459	0.438647	0.628129	0.527244	0.594511	0.55836	0.0433208
Fis1	0.168226	0.0784875	0.425293	0.0867434	0.366343	0.0906336	0.406865	0.207489	0.22876	0.0606914
Fitm2	0.242265	0.0501514	0.164415	0.431756	0.204049	1.43548	-0.0250472	-0.324508	0.27232	0.187874
Fkbp14	1.31587	1.47437	1.34548	1.36513	1.45692	1.24057	1.1529	0.967967	1.2899	0.0430235
Fkbp1b	0.439131	0.527022	0.485003	-0.0137372	0.356591	0.839603	0.390122	0.0709047	0.38683	0.0956372
Fkbp5	3.36618	3.27221	3.35736	3.45721	3.71286	4.1337	3.25499	3.61988	3.5218	0.11937
Flna	0.314442	0.333284	0.281951	0.308514	0.279367	0.31705	0.321563	0.48239	0.32982	0.00763023
Flnb	0.430918	0.714601	0.414083	0.572608	0.516835	0.329518	0.587349	0.650408	0.52704	0.048755
Flnc	0.948423	0.552953	1.15437	1.19877	0.866119	0.737035	1.30878	1.12796	0.9868	0.102409
Flrt3	0.17675	0.862973	0.499348	0.521668	0.540166	-0.33694	0.826486	0.97475	0.50815	0.155947
Flt1	1.20896	1.09356	1.11474	1.08392	0.835472	1.18442	1.12521	0.862507	1.0636	0.0462177
Flt4	0.595602	0.454491	0.641029	0.287428	0.326499	0.339017	0.579613	0.397841	0.45269	0.0551481
Fmnl2	1.72392	1.7552	1.77318	1.78314	1.76066	1.77663	1.74195	1.64291	1.7447	0.00791766
Fmo2	0.44639	0.293735	0.409582	0.387803	0.386637	1.02505	0.00243276	0.244447	0.39951	0.115401
Fmo4	0.204377	0.335494	0.333425	0.298882	0.711329	1.09982	-0.103966	0.192314	0.38396	0.146128
Fmr1	0.366824	0.52094	0.359952	0.34178	0.299287	0.53422	0.60631	0.459167	0.43606	0.0447029
Fnbp1l	0.305974	0.19439	0.374901	0.34958	0.723662	0.757338	0.397538	0.259978	0.42042	0.0807101
Fnbp4	0.524818	0.5173	0.469579	0.487578	0.783873	0.959236	0.653173	0.666684	0.63278	0.0694132
Fndc3b	0.287622	0.574312	0.69762	0.436475	0.578366	0.34858	0.511436	0.491188	0.4907	0.0539623
Fnip1	0.504144	0.628935	0.452745	0.562173	0.486993	0.343159	0.755042	0.374409	0.51345	0.049949
Fos	0.5797	1.31032	0.485094	0.784108	0.967711	0.734623	0.910793	0.916531	0.83611	0.103373
Fosb	1.20834	2.18663	1.5131	1.22295	0.567339	0.950183	1.48848	1.17257	1.2887	0.191508
Fosl1	1.46947	2.98025	1.6454	1.90222	2.09924	1.60065	2.54809	2.37388	2.0774	0.209238
Fosl2	1.74724	2.28208	1.75657	1.93299	1.78075	1.65354	1.97411	1.97352	1.8876	0.0797578
Foxc1	0.632671	0.32624	1.06473	0.486009	0.751143	0.491135	0.173979	0.344175	0.53376	0.110242
Foxd4	2.08012	0.923092	1.68606	0.603094	0.521135	-1.93186	1.74351	2.2138	0.97987	0.509637
Foxf1	1.54245	1.3828	1.51056	1.49937	1.37364	1.08874	1.40541	1.25543	1.3823	0.0577951
Foxj3	0.691539	0.778384	0.85058	0.905968	0.859435	0.82415	1.02812	0.893427	0.85395	0.0395915
Foxn2	0.28944	0.399554	0.145069	0.577072	-0.00124444	0.186668	0.400229	0.402492	0.29991	0.072852
Foxn3	0.676302	0.753588	0.906829	0.687792	0.452481	0.525036	1.00342	0.893837	0.73741	0.0737936
Foxo1	0.895629	0.315316	0.656375	0.74586	0.702228	0.629231	0.317119	0.457202	0.58987	0.082184
Foxo3	1.04793	0.626772	1.03759	0.925825	0.887969	0.829814	0.787264	0.890198	0.87917	0.0557205
Foxp1	0.575332	0.205922	0.323806	0.370454	0.560152	0.217851	0.328236	0.460568	0.38029	0.0561161
Foxp2	0.421892	0.5409	0.517548	0.627838	0.49645	0.0215628	0.489769	0.549801	0.45822	0.0743822
Foxp3	0.0907466	0.364624	0.421264	0.781271	-0.155599	0.842741	1.08238	1.10633	0.56672	0.165962
Foxq1	-0.226843	0.609994	0.0795157	0.248321	1.14811	1.26844	0.190844	1.06081	0.5474	0.211681
Foxred2	0.763096	0.319325	0.186723	0.544939	1.06946	0.534094	0.676119	0.594322	0.58601	0.109992
Fpgs	0.500072	0.241976	0.416903	0.408619	0.470736	-0.0304468	0.345191	0.59367	0.36834	0.0690239
Frat2	0.921432	1.47947	0.851719	0.835235	0.924147	0.55099	1.22783	1.1499	0.99259	0.113202
Frk	-0.165269	0.555275	0.719102	0.674392	-0.111179	0.83688	0.289649	-0.55893	0.27999	0.15315
Frmd4b	0.398419	0.856904	0.454158	0.486686	0.436714	0.175985	0.656779	0.327074	0.47409	0.0806786
Frmd5	0.38558	0.0847165	0.87489	0.599182	0.76855	0.893738	0.703075	0.39099	0.58759	0.110265
Frrs1l	2.91308	2.88845	2.576	2.47928	1.30902	2.66022	2.87507	1.80128	2.4378	0.213069
Frs2	0.573385	0.466186	0.718903	0.604658	0.621434	0.52054	0.684176	0.822558	0.62648	0.0333154
Fry	0.229545	0.0365352	0.285634	0.463003	-0.235081	0.375384	0.215445	0.295533	0.20825	0.0878671
Fryl	-0.0918207	0.0529479	-0.21352	-0.063143	0.12364	0.498666	0.635913	0.899638	0.23029	0.119742
Fscn2	0.710406	1.71976	0.640954	1.28212	1.76104	0.64073	1.85301	1.97359	1.3227	0.211396
Fscn3	1.86387	2.04137	1.38318	2.01844	1.70482	1.69657	1.33085	1.1761	1.6519	0.106761
Fsd1l	0.237252	0.0849975	0.489265	0.0742861	0.616304	0.785144	-0.0937683	0.0374001	0.27886	0.1221
Fst	1.14162	0.839475	0.711826	0.798508	0.663636	1.62613	0.644058	1.01043	0.92946	0.133999
Fstl1	0.0648024	0.880772	0.390922	0.0461641	0.0145123	0.0234557	0.143892	0.31988	0.23555	0.120188
Fstl3	0.254123	0.342758	0.653063	0.174181	0.467641	0.444365	0.322746	0.456563	0.38943	0.0596136
Ftcd	2.74034	3.42596	2.65583	3.09813	2.4922	2.58106	2.92299	3.1323	2.8811	0.124264
Fth1	0.287891	0.594769	0.367912	0.557174	0.424366	0.662466	0.454013	0.477888	0.47831	0.0501529
Ftl1	0.217966	0.540519	0.363518	0.504028	0.458768	0.634541	0.449183	0.461397	0.45374	0.0503596
Fubp3	1.91568	2.9078	0.307242	2.60512	-3.34061	-5.98217	4.54834	-1.60901	0.16905	1.42584
Furin	0.335418	0.563261	0.456255	0.421081	0.214338	0.245851	0.511674	0.568202	0.41451	0.0499403
Fut2	2.00187	2.2969	1.4761	1.69367	1.74853	1.47839	2.05885	1.9129	1.8334	0.11686
Fut4	0.769373	1.0642	0.872481	1.02592	0.7446	1.139	0.862374	1.05213	0.94126	0.0574873
Fut8	0.221912	0.137079	1.51606	0.819881	-0.022814	-0.0528109	-0.15885	-0.758772	0.21271	0.228992
Fxr1	0.193074	0.539778	0.256303	0.589088	0.304786	0.525694	0.464944	0.355293	0.40362	0.0591742
Fxyd4	1.13965	0.914873	-0.0467662	0.151634	1.25612	1.10575	0.352932	0.64789	0.69026	0.200718
Fxyd5	0.592589	0.966326	0.260724	0.63256	0.0251692	-0.264844	0.574395	0.475161	0.40776	0.157677
Fxyd7	1.14191	0.451608	1.05698	0.725588	0.801531	0.375905	0.429427	-0.204226	0.59734	0.116766
Fyn	0.909274	1.15339	0.873924	1.02643	0.895914	0.703509	0.946829	1.03489	0.94302	0.0524446
Fyttd1	0.527545	0.789992	0.567004	0.59937	0.46288	0.547405	0.68347	0.476654	0.58179	0.0410864
Fzd4	1.52545	1.42986	1.6079	1.50324	1.37096	1.21114	1.44502	1.42163	1.4394	0.0479921
Fzd5	0.199912	0.219824	0.362495	0.508665	0.401021	0.473558	0.50751	0.624134	0.41214	0.0488873
Fzd9	2.53499	1.83639	2.31232	1.94831	1.99388	2.36151	2.38616	2.92085	2.2868	0.100419
G6b	0.345566	0.854912	1.48098	0.701252	-0.121679	0.189329	0.90662	0.55846	0.61443	0.200954
G6pc2	2.28907	2.16919	2.83839	2.02147	1.98363	2.30428	2.40857	2.47579	2.3113	0.10862
G6pdx	0.288879	0.496923	0.35404	0.563654	0.559349	0.959191	0.168165	0.261799	0.4565	0.0966965
Gab1	0.00134835	-0.0511074	0.203163	0.287598	0.405983	0.150479	0.23612	0.703697	0.24216	0.0602436
Gab2	0.854779	1.01754	0.972612	1.10931	1.26747	1.25968	1.15374	1.42327	1.1323	0.0575443
Gabarapl1	0.0460824	0.43087	0.379288	0.287545	0.354407	0.529926	0.303298	0.423944	0.34442	0.0569523
Gabrb1	0.511548	0.562324	2.24249	2.06586	2.32555	-1.07738	1.7483	0.0269066	1.0507	0.474868
Gabre	0.652152	-0.820186	0.899512	0.583861	0.712189	0.906928	0.0316031	0.0645811	0.37883	0.235127
Gad1	1.03973	0.177783	0.261903	1.23701	1.09059	0.35774	0.856402	0.891159	0.73904	0.166226
Gadd45a	1.51485	2.02966	1.58716	1.73067	1.52072	1.09802	1.56591	1.23621	1.5354	0.105241
Gadd45b	0.188746	0.392064	0.459651	0.250613	0.476516	0.441425	0.387129	0.681377	0.40969	0.0415089
Gadd45g	2.37655	2.29419	2.5027	2.537	2.50088	2.61019	2.12652	2.64557	2.4492	0.0630719
Gak	0.309678	0.314467	0.266176	0.293888	0.37712	0.490718	0.434042	0.609029	0.38689	0.0310443
Galc	0.0380283	0.289528	-0.0314925	0.184258	0.217362	0.923219	0.103339	0.447758	0.2715	0.120095
Gale	0.36434	0.23203	0.00194664	0.11318	0.637212	1.37819	-0.132016	0.27448	0.35867	0.192746
Galnt1	0.226295	0.565135	0.253794	0.341569	0.3158	0.477806	0.39474	0.339342	0.36431	0.0458209
Galnt15	0.952928	0.328691	0.735625	0.985776	1.0083	1.59238	0.858924	1.02914	0.93647	0.142478
Galnt18	0.678293	0.45957	0.730737	0.522916	0.475127	0.0748409	0.545543	0.490653	0.49721	0.0802698
Galnt3	0.129667	0.337263	0.447176	0.41782	0.618424	1.15071	0.509007	0.329049	0.49239	0.120414
Galr2	0.982976	2.19055	0.941299	1.37215	-0.0198074	1.57218	2.02845	0.76101	1.2286	0.283428
Gan	0.607786	0.819053	0.504892	0.500914	0.698908	0.910539	0.948421	0.840207	0.72884	0.0699065
Gapvd1	0.381452	0.396837	0.173106	0.2583	0.128213	0.14987	0.334144	0.308957	0.26636	0.0425446
Garnl3	-0.0732922	0.349152	0.438487	0.233384	0.282375	0.589279	0.254489	0.599246	0.33414	0.077359
Gars	1.16602	1.19107	1.06278	1.27169	1.14487	0.778963	1.0531	1.0155	1.0855	0.0598911
Gata1	1.17749	1.37141	0.957303	1.44434	1.01393	1.05301	1.38312	1.14259	1.1929	0.0753174
Gata2	0.908115	0.163422	0.948818	0.84775	0.432198	0.119006	0.192247	0.607486	0.52738	0.141833
Gatad2a	0.588699	0.667157	0.678749	0.717263	0.589396	0.547738	0.821764	0.873473	0.68553	0.0353583
Gatad2b	0.751275	0.547447	0.711972	0.682115	0.659692	0.523007	0.85882	0.816472	0.69385	0.0438121
Gatsl3	0.537271	0.533024	0.620877	0.235484	0.508345	0.2152	0.554394	0.508766	0.46417	0.0614765
Gbas	-0.0582338	-0.840337	0.617475	-0.212459	1.0554	1.11343	-0.181232	0.143875	0.20474	0.276179
Gbe1	-0.143758	-0.0140375	0.12069	0.327807	0.551774	1.36718	0.168963	0.056017	0.30433	0.191288
Gc	0.380888	1.29912	0.286925	0.275228	1.55783	1.06646	0.136392	0.513484	0.68954	0.218116
Gca	0.25948	0.532042	0.64652	0.257497	0.60233	1.05083	0.334044	0.419732	0.51281	0.106437
Gcc1	-0.152693	0.914579	-0.299502	0.166962	0.380497	-0.0330605	0.474419	0.531358	0.24782	0.157921
Gcg	1.08753	1.11702	0.183981	1.90026	1.4587	1.69596	2.15239	1.74496	1.4176	0.246781
Gch1	0.663209	1.09199	0.516464	0.777198	0.711402	1.07749	0.901277	0.802648	0.81771	0.0812447
Gckr	0.72345	1.00161	1.14559	1.13698	1.64964	2.06836	1.55491	0.821073	1.2627	0.172158
Gclc	2.82131	3.37855	3.11886	3.3834	3.4179	3.47548	3.21538	3.24833	3.2574	0.0866007
Gclm	1.78792	2.21807	1.94024	2.21714	2.3703	2.51398	2.01786	2.10649	2.1465	0.0954544
Gcnt2	0.399846	0.831643	0.552447	0.664779	0.406807	0.67713	0.816412	0.851734	0.6501	0.0667458
Gda	0.284559	0.895146	0.790572	0.537554	-0.0613724	0.886995	0.600113	0.407713	0.54266	0.13242
Gdap2	0.303561	0.741602	0.673916	0.467587	0.485997	0.808137	0.553387	0.421734	0.55699	0.0664556
Gde1	0.176161	0.246928	0.372098	0.334208	0.377089	0.686788	0.161677	0.364172	0.33989	0.0672445
Gdf15	3.05144	4.43956	2.96631	3.49858	3.23267	3.18118	3.54975	3.46371	3.4229	0.188746
Gdi2	0.185368	0.444632	0.283239	0.368681	0.118744	0.16504	0.222372	0.151364	0.24243	0.0442535
Gdnf	1.81378	2.39319	1.79048	2.31606	1.87788	1.94128	2.22704	2.3611	2.0901	0.0956795
Gdpd1	0.736319	0.288494	0.755095	0.775048	0.76164	0.834962	0.320067	0.245495	0.58964	0.0872151
Gdpd2	0.510509	-0.337112	0.371278	0.531645	0.755716	2.20132	0.118049	0.239954	0.54892	0.299348
Gem	0.134365	1.3028	0.0567749	0.314417	0.264645	0.234557	0.41656	0.575965	0.41251	0.158556
Get4	0.339489	0.31613	0.56234	0.434698	0.492176	0.463039	0.633556	0.739532	0.49762	0.0429385
Gfpt2	0.371002	1.14383	0.728671	0.497545	0.816064	0.891203	0.887572	0.72875	0.75808	0.0982111
Gfy	1.28102	0.414139	0.231046	0.588342	1.07414	0.520286	1.5243	1.15217	0.84818	0.184302
Ggact	0.485088	-0.215542	0.567174	0.0867963	0.284535	0.803999	-0.0197539	0.958662	0.36887	0.135552
Ggct	0.53857	0.597763	0.237372	0.439867	0.87001	0.621249	0.7564	0.481329	0.56782	0.07807
Ggnbp2	0.857452	0.921892	0.752154	0.963507	0.911197	0.814033	0.994906	0.931659	0.89335	0.0322473
Ggt7	0.010698	0.861013	0.835685	0.0220807	0.0484132	0.691612	0.345564	0.367574	0.39783	0.14706
Ghitm	0.138921	0.336307	0.268761	0.108078	0.302202	0.835902	-0.0234654	-0.195106	0.22145	0.10401
Ghrl	0.979748	1.01371	1.02498	1.18671	0.934635	1.11913	1.40695	1.44774	1.1392	0.0611042
Gimap5	0.607942	0.785231	0.558641	-0.246452	0.258502	-1.69205	0.726544	0.739245	0.2172	0.333607
Gimap6	0.644595	0.858684	0.516894	0.605493	0.548248	0.238822	0.93079	0.877275	0.6526	0.0866644
Ginm1	0.430297	0.408013	0.292245	0.259781	0.25905	0.40701	0.448543	0.296902	0.35023	0.0316566
Gipc2	0.510096	0.416372	0.367953	0.538798	0.839192	0.552731	0.457847	0.507571	0.52382	0.0579126
Git1	0.962814	0.983923	0.994373	0.964469	0.905891	0.650671	0.988689	0.91125	0.92026	0.0465134
Gja1	-0.379647	0.808732	-0.0234539	0.117883	0.498758	0.829042	0.719668	0.896378	0.43342	0.177438
Gjb2	0.630119	1.24784	1.2338	1.40602	1.29163	1.28541	0.937017	1.30576	1.1672	0.101902
Gjb6	0.452729	0.874617	0.779917	0.638238	1.00764	0.577128	0.506687	0.289687	0.64083	0.0769006
Gjc1	0.807083	0.643565	0.826262	0.714129	0.717842	0.184203	0.895033	0.680842	0.68362	0.0890971
Gla	-0.298519	0.762657	0.130598	0.388041	0.50485	0.59681	0.234336	0.00714788	0.29074	0.132401
Gli3	0.734309	0.895568	0.727459	0.624592	0.571542	0.248715	0.81295	0.327825	0.61787	0.0797599
Glis3	0.75857	0.150533	0.329371	0.352875	0.531632	0.397902	0.511164	0.330114	0.42027	0.0723768
Glp2r	0.0912304	1.23106	1.24183	1.18719	1.73676	0.812728	1.75738	1.01061	1.1336	0.216263
Glrx	-0.571237	1.0287	0.135493	0.587177	0.167716	0.508671	0.107631	0.583285	0.31843	0.188668
Gls	0.18522	0.477976	0.266172	0.378159	0.227049	0.647713	0.573399	0.388393	0.39301	0.0675521
Glt28d2	1.66537	1.81689	1.47519	1.58123	1.31289	0.86546	1.70996	1.3442	1.4714	0.121101
Glud1	0.250799	0.306574	0.260917	0.35121	0.206418	0.0785158	0.498598	0.397767	0.29385	0.0489855
Glul	1.46072	1.20226	1.39658	1.41633	1.49571	1.74206	1.09799	1.40113	1.4016	0.0787439
Glyr1	0.339685	0.332978	0.382017	0.26123	0.491292	0.595802	0.406781	0.569575	0.42242	0.0420927
Gmeb1	0.304564	0.307247	-0.465028	0.424009	-0.243006	0.548828	0.849542	-0.00727656	0.21486	0.171792
Gmeb2	0.612221	0.810349	0.668556	0.684223	0.717135	0.584928	0.870639	0.89299	0.73013	0.0388657
Gmps	0.507663	0.669937	0.495422	0.547606	0.604191	0.9409	0.637575	0.681267	0.63557	0.0574949
Gna13	0.797362	0.986623	0.713775	0.804573	0.75313	0.533261	0.914003	0.891912	0.79933	0.0550502
Gnai3	0.76968	0.976965	0.587333	0.705567	0.578482	0.705629	0.774233	0.80899	0.73836	0.0509445
Gnal	1.68816	1.10186	1.25382	1.48168	1.11765	1.2381	1.59438	1.30834	1.348	0.0884592
Gnas	0.29926	-0.236414	-0.108776	-0.0319706	0.0489318	0.0976907	0.728517	0.881401	0.20983	0.120532
Gnat1	1.69438	2.28995	1.37052	1.61476	1.97981	1.15117	1.95068	1.73274	1.723	0.146626
Gnb1	0.409619	0.412461	0.404461	0.319881	0.0592892	-0.266095	0.230385	0.258079	0.22851	0.0950056
Gng12	0.362365	0.521843	0.47468	0.442198	0.516216	0.60576	0.426827	0.371071	0.46512	0.0296752
Gng2	0.761903	0.259186	1.00507	0.18335	-0.194902	-0.0559962	0.459525	-0.431736	0.2483	0.162452
Gng3	2.3573	2.93541	2.49807	2.52881	2.48076	2.79093	3.05395	2.58598	2.6539	0.0994368
Gnl2	0.136617	0.207563	0.202871	0.276484	0.450431	0.736485	0.367488	0.480941	0.35736	0.0774433
Gnl3	1.01215	1.21082	0.949268	0.999128	1.11965	0.958185	0.997054	1.00974	1.032	0.0360479
Gnmt	0.416873	0.255068	0.413608	0.0364227	0.519343	0.398431	0.142331	-0.0327978	0.26866	0.0654208
Gnpnat1	0.585292	0.75427	0.528516	0.657971	0.594597	0.748194	0.64502	0.36278	0.60958	0.0317847
Gnrh1	1.23638	1.57101	0.963666	1.13794	1.54679	1.03484	1.80337	1.5916	1.3607	0.119133
Golga2	0.32922	0.101697	0.210279	0.270414	0.0248624	0.286109	0.392303	0.315356	0.24128	0.0487699
Golga5	0.68717	0.694333	0.586044	0.64318	0.659284	0.902448	0.681262	0.756518	0.70128	0.0375118
Golph3	0.744452	0.829058	0.615649	0.748073	0.665894	0.711289	0.87351	0.578234	0.72077	0.0336691
Golt1b	0.570259	0.478916	0.309713	0.464378	0.280495	0.693454	0.462684	0.487542	0.46843	0.0538125
Gorasp2	0.409928	0.63092	0.4454	0.473145	0.553541	0.591425	0.497201	0.47948	0.51013	0.0303608
Gosr1	0.38881	0.357109	0.227113	0.371558	0.34039	0.479543	0.400214	0.465662	0.3788	0.0287176
Gosr2	0.0419574	-0.013578	0.0692713	-0.27385	0.20824	1.04359	0.201385	0.421621	0.21233	0.155974
Gp1ba	1.31459	1.6053	1.60961	1.50271	1.41726	1.29761	1.21319	1.71093	1.4589	0.058947
Gp1bb	1.01884	1.22744	1.64673	1.21415	0.974022	0.880584	1.30568	1.15976	1.1784	0.0969893
Gp49a	1.7865	2.41607	1.89205	2.03135	1.44322	1.57668	1.94885	2.03008	1.8906	0.120127
Gp5	1.01154	1.35353	1.62836	0.815126	1.07967	0.822669	1.12389	1.29881	1.1417	0.109948
Gp6	1.34525	1.51008	1.73269	0.954872	1.35068	0.980921	0.684876	1.25664	1.227	0.137452
Gp9	0.440182	1.23161	1.35332	1.20426	1.24718	0.241537	1.24843	0.919892	0.9858	0.171236
Gpalpp1	0.449684	0.323003	0.46031	0.43567	0.561452	0.832755	0.430303	0.560024	0.50665	0.061514
Gpatch2l	0.489133	0.638371	0.578464	0.544723	0.537507	0.653303	0.578264	1.02928	0.63113	0.0217462
Gpatch3	0.237837	0.205576	0.322559	0.327296	0.377971	0.537444	0.454024	0.747692	0.4013	0.04403
Gpatch4	0.531196	0.735681	0.405613	0.706966	0.983058	0.786116	0.69143	0.81042	0.70631	0.0696211
Gpatch8	0.0712396	0.0277752	0.0193654	0.244638	0.362687	0.472465	0.466107	0.506603	0.27136	0.0759702
Gpbp1	0.339603	0.421209	0.382759	0.446805	0.175274	0.225501	0.675355	0.0997337	0.34578	0.0618777
Gpc4	-0.298052	0.552966	0.696242	0.488063	0.289093	0.192487	0.209839	-0.0940785	0.25457	0.122834
Gpcpd1	0.487394	0.553155	0.454784	0.160855	0.201929	0.888423	0.118404	0.204255	0.38365	0.103253
Gpd2	0.162493	0.0705713	-0.0702122	0.441956	0.113164	0.213047	0.361476	0.456945	0.21868	0.065801
Gphb5	0.97476	-0.304997	1.37051	2.24516	1.62379	0.997326	0.806003	0.578644	1.0364	0.298631
Gpihbp1	0.914242	0.920632	0.873871	0.820266	1.05039	0.761575	0.890013	0.793811	0.8781	0.0341099
Gpr111	-0.69856	1.3035	1.69675	1.16311	1.83826	1.10773	0.850567	0.250232	0.93895	0.316835
Gpr116	0.28813	0.190817	0.464192	0.318164	0.383637	0.0343083	0.458438	0.467114	0.3256	0.0581127
Gpr146	0.162831	0.252267	0.167593	0.388585	0.230514	0.258821	0.38333	0.530299	0.29678	0.0347007
Gpr152	1.73729	2.75395	1.71744	1.18933	2.64606	1.65139	2.07103	2.8063	2.0716	0.213289
Gpr156	1.56122	2.70981	1.72885	2.02028	2.46506	2.61162	2.57665	3.00731	2.3351	0.175465
Gpr157	1.8704	1.55293	1.76372	1.90225	1.85572	2.13376	1.43998	1.65805	1.7721	0.0874154
Gpr160	0.283834	0.804868	0.168387	0.713945	0.842016	0.945133	0.769969	0.801608	0.66622	0.112589
Gpr17	0.912903	0.0615	1.02924	0.89358	0.824297	1.52256	0.658647	1.08559	0.87354	0.165401
Gpr173	0.247374	0.588884	0.879523	1.2441	1.08104	0.134895	0.233578	0.328121	0.59219	0.168551
Gpr179	1.3321	0.884355	1.09707	1.22861	1.58754	1.57949	1.17737	1.18467	1.2589	0.0962868
Gpr19	0.555351	-0.0928358	0.852727	0.208734	0.454043	0.392085	-0.0449638	0.3251	0.33128	0.126992
Gpr3	5.62722	6.02577	5.29287	5.76399	5.58518	5.23685	5.80958	5.93214	5.6592	0.106504
Gpr65	0.27033	0.881266	-0.240535	0.466221	-0.0562085	-0.343689	1.00186	0.518831	0.31226	0.200613
Gpr75	0.602089	0.184483	0.924618	0.358541	1.31846	1.97065	-0.103891	1.76449	0.87743	0.270259
Gpr97	0.83846	0.965883	0.615883	0.811686	0.912364	0.899726	0.714659	0.812777	0.82143	0.046108
Gprc5a	0.723832	0.976043	0.836472	0.934805	1.00868	0.822433	0.994696	0.987282	0.91053	0.0404905
Gprc5b	0.168296	0.363189	0.527179	0.183836	0.347925	0.821635	0.4452	0.557618	0.42686	0.0845163
Gprc6a	0.871845	1.03921	0.761015	1.16176	1.1789	0.717579	0.875203	1.00416	0.95121	0.0700943
Gprin2	1.3196	0.0033644	0.443051	1.0992	1.8649	0.585101	0.952875	1.70535	0.99668	0.232038
Gps2	0.575024	0.506168	0.513067	0.396049	0.510169	0.401131	0.517999	0.527515	0.49339	0.0248435
Gpsm1	0.575411	0.673982	0.263798	0.400911	0.311717	0.366327	0.405311	0.458863	0.43204	0.0551563
Gpx2	1.2075	1.16478	1.34671	1.45176	1.56505	2.0689	1.12824	1.30626	1.4049	0.123818
Gramd2	0.577295	0.289493	0.594057	0.611611	0.883241	1.01702	0.41165	0.800113	0.64806	0.0953503
Gramd3	0.867126	1.09922	0.69275	0.861428	0.805658	0.972732	1.05499	1.12601	0.93499	0.0541179
Grcc10	0.93636	0.851973	0.646449	0.442143	0.27127	-0.275015	-0.0416059	0.332985	0.39557	0.170543
Grhl1	1.13884	0.946811	1.33492	1.29671	1.45166	1.25464	1.09195	0.913266	1.1786	0.0638991
Gria1	0.507092	-0.198316	0.262974	0.342755	0.693343	0.822073	0.0227562	0.526443	0.37239	0.136345
Gria3	0.240122	0.426358	0.248013	0.418232	0.561101	0.735232	0.343286	0.541097	0.43918	0.0667255
Grik2	0.522734	-0.559489	0.383563	1.25574	1.00587	0.431235	1.70339	0.889355	0.70405	0.275844
Grin3a	1.66596	1.837	2.02012	1.71417	1.73405	1.96543	1.95503	2.29944	1.8989	0.0531724
Grina	0.479303	0.419323	0.292754	0.461032	0.320451	0.562508	0.481945	0.455405	0.43409	0.0360536
Grk1	2.14759	1.87438	2.3586	2.59215	3.16751	2.69177	2.80959	2.83361	2.5594	0.163255
Grp	0.937609	0.587165	0.9459	0.854267	0.247172	0.692045	1.07479	0.594414	0.74167	0.105955
Grpel1	0.528598	0.668983	0.707689	0.687211	0.72431	0.740281	0.757504	0.708865	0.69043	0.0288845
Grpel2	0.0197848	0.736888	0.276312	0.387917	0.0320108	0.411711	0.664147	0.130909	0.33246	0.105596
Grpr	0.735279	1.24228	1.24707	1.11536	2.00379	1.86974	1.40298	0.788302	1.3006	0.165584
Grsf1	0.0344732	0.410898	0.257211	0.527816	0.566974	0.227528	0.327856	-0.309077	0.25546	0.0698145
Gsdmc4	2.21496	2.67487	1.48698	2.66519	2.54376	2.59486	2.62367	2.38931	2.3992	0.163474
Gsg1l	0.967533	0.520345	0.908668	0.314112	0.271019	-0.0924508	0.328919	0.739935	0.49476	0.141582
Gsk3b	0.587415	0.615686	0.675024	0.689223	0.556355	0.441351	0.692839	0.697787	0.61946	0.0342291
Gspt1	0.315169	0.447549	0.548023	0.343683	0.316389	0.623268	0.488193	0.419245	0.43769	0.0457151
Gsr	1.20668	1.4517	1.31799	1.44622	1.29986	1.47031	1.36921	1.38443	1.3683	0.0367525
Gss	0.553658	0.720979	0.60141	0.517981	0.789331	0.940998	0.516171	0.555711	0.64953	0.060738
Gsta1	3.68528	4.61268	4.16305	4.44708	4.81763	5.10413	4.47778	4.72676	4.5043	0.172783
Gsta2	1.38209	0.942645	1.11344	1.41723	1.62758	2.04115	1.10077	0.605513	1.2788	0.141416
Gsta3	0.278723	-0.255545	0.375382	0.225047	0.619859	1.78678	-0.101236	-0.00157463	0.36593	0.25336
Gsta4	0.698097	0.521026	0.777111	0.913689	1.00813	1.31346	0.456567	0.554568	0.78033	0.111852
Gsto1	0.398235	-0.0919424	0.530045	0.495836	0.622738	1.39157	0.0811825	0.206418	0.45426	0.179038
Gsto2	0.797946	0.805466	1.04449	1.3068	1.49958	1.79884	0.750943	1.54394	1.1935	0.152792
Gstp1	0.479633	0.600532	0.697023	0.653927	0.932596	1.08038	0.642861	0.549687	0.70458	0.0783231
Gtdc1	0.287568	0.108094	0.313982	0.538225	0.330423	0.946481	0.289235	0.377911	0.39899	0.102362
Gtf2a1l	1.75646	1.01422	1.1407	0.808934	1.00782	-0.241591	1.77205	1.84222	1.1376	0.256201
Gtf2a2	-0.259141	0.490361	-0.119786	0.160053	0.450627	0.769506	0.361823	0.143916	0.24967	0.136534
Gtf2b	0.178629	-0.0837609	0.531164	0.400785	0.24484	0.164229	0.354323	0.29171	0.26024	0.0750103
Gtf2f1	0.281233	0.356528	0.403471	0.26118	0.425384	0.876021	0.356107	0.267995	0.40349	0.0787993
Gtf2f2	0.85604	0.750209	0.747345	0.791599	0.722962	1.07582	0.813945	0.971598	0.84119	0.0455408
Gtf2h1	0.457972	0.519504	0.53205	0.468068	0.785918	0.710327	0.71275	0.531972	0.58982	0.0507325
Gtf2ird1	0.801273	0.846016	0.757571	0.729388	0.73127	0.229428	0.877571	0.962763	0.74191	0.0829444
GTF3C2	1.09426	0.216239	0.437566	1.23042	1.54875	-0.238532	1.24365	1.54148	0.88423	0.247816
Gtpbp10	0.134729	0.28784	0.347411	0.439208	0.397727	0.819467	0.625669	0.767149	0.4774	0.0852251
Gtpbp4	0.551585	0.822034	0.553048	0.649383	0.885978	0.727984	0.812563	0.781986	0.72307	0.0506187
Gtse1	0.628351	0.94421	0.726191	0.178646	0.595907	-0.213153	1.1546	-0.15035	0.48305	0.174346
Guca2a	2.67046	2.13846	2.55849	2.29147	2.4124	2.28057	2.17157	2.16696	2.3363	0.074661
Gxylt1	0.448	0.578834	0.450786	0.470266	0.538043	0.474576	0.764927	0.649288	0.54684	0.0428854
Gyk	0.516229	0.912296	0.398421	0.763697	0.344194	0.755191	0.821575	0.677276	0.64861	0.0840525
Gyltl1b	0.405163	-0.0232888	0.315934	0.453044	0.51255	0.776897	-0.235427	0.514648	0.33994	0.12882
Gzmb	0.271021	1.83042	0.56835	0.960616	-0.166855	0.0261771	1.25018	1.35297	0.76161	0.269552
H1f0	0.643104	-0.193308	0.445924	0.208558	0.380135	1.03256	-0.132351	0.295297	0.33499	0.162506
H1foo	-0.0606191	2.1374	1.00225	1.64888	1.41079	1.98219	1.6565	2.04181	1.4774	0.280395
H2-Bl	2.68528	2.00602	3.14612	1.97714	2.94515	3.00132	2.54057	2.3456	2.5809	0.177853
H2-Q10	2.02361	1.72739	1.89581	1.48726	0.677179	0.177718	1.54937	1.34647	1.3606	0.257205
H2-Q2	0.6287	0.589263	0.154328	0.594192	0.53608	0.957755	0.465576	0.942746	0.60858	0.0898421
H2-Q4	0.117904	0.33075	-0.119552	0.128081	0.547228	0.105849	1.00301	0.232013	0.29316	0.140805
H3f3b	1.35353	1.24554	1.25973	1.3027	1.26793	1.2992	1.21034	1.18663	1.2657	0.0174737
H60c	0.287171	0.482792	0.436454	1.19536	0.950468	0.56625	0.232876	-0.0529701	0.5123	0.133738
Hamp	-0.191359	0.180203	0.476223	0.243012	0.633257	1.53535	0.619979	0.406218	0.48786	0.20418
Hao1	1.94856	3.51732	2.78983	2.264	3.3811	3.27331	3.34624	3.16125	2.9602	0.232275
Hapln2	1.03306	1.07756	1.85123	0.643866	0.871461	1.51722	1.83494	2.02506	1.3568	0.180055
Hars	-0.153975	0.36884	0.15961	0.267993	0.384259	0.759731	0.0606005	-0.0883379	0.21984	0.108911
Has1	1.63496	2.41071	1.37344	1.90939	2.60728	2.07123	1.76895	2.14404	1.99	0.163503
Haus2	0.726486	0.738634	0.663089	0.967577	0.674325	0.703369	0.775038	0.682043	0.74132	0.0390675
Haus3	1.6778	1.70954	1.63891	1.79702	1.54897	1.32808	1.78198	1.68251	1.6456	0.0610729
Haus7	0.250463	0.431759	0.137641	0.147238	0.356766	0.791283	-0.0973953	0.405286	0.30288	0.105903
Havcr2	0.534406	1.15936	0.883378	0.97892	0.789561	0.798213	1.22161	1.09744	0.93286	0.0890166
Hbegf	0.343346	1.28297	0.682138	0.59211	0.777034	0.314296	0.952006	0.793223	0.71714	0.128818
Hbp1	-0.0436918	0.219708	0.227329	0.275059	0.188593	0.542655	0.514609	0.275739	0.275	0.0761284
Hbs1l	0.351084	0.52393	0.456597	0.381844	0.499536	0.512384	0.642183	0.544521	0.48901	0.0366635
Hcar2	0.848617	1.31788	0.869981	1.35462	0.348848	0.810787	0.772853	1.03793	0.92019	0.130262
Hccs	0.274693	0.516669	0.164091	0.505772	0.25564	0.575891	0.232083	0.3602	0.36063	0.0627375
Hcfc1	0.158131	0.299769	0.19096	0.0887109	0.130968	0.121235	0.347852	0.516695	0.23179	0.0366606
Hcn1	0.687086	0.877447	0.215067	1.20537	0.432023	0.718267	0.150917	1.8947	0.77261	0.141592
Hcrtr1	1.78363	1.94333	2.18844	1.71924	1.5446	2.30551	1.8353	2.29116	1.9514	0.100731
Hdac4	0.76072	0.929428	0.690554	0.816207	0.666021	0.734939	0.92132	0.893131	0.80154	0.0397925
Hdc	0.61523	0.595306	0.147077	0.615021	-0.145556	0.208963	0.229894	0.583185	0.35614	0.110947
Hddc2	0.451382	-0.0043113	0.207172	0.431503	0.310521	1.02283	0.250576	0.56313	0.4041	0.121509
Hdgfrp3	0.466925	0.596626	0.452952	0.480596	0.603395	0.625198	0.57183	0.534957	0.54156	0.0275593
Hdlbp	0.479137	0.555128	0.520799	0.550322	0.437915	0.706947	0.537662	0.471529	0.53243	0.0318843
Hdx	0.970831	0.934405	0.325193	1.02447	0.604887	0.299053	1.15746	0.521536	0.72973	0.13169
Heatr1	-0.16555	0.101468	-0.189454	0.231684	0.378295	1.12393	0.0540332	0.541438	0.25948	0.169043
Heatr9	0.434595	1.43873	0.575244	0.769041	1.2517	1.61133	1.59811	1.54684	1.1532	0.187396
Heca	0.388091	0.610703	0.568548	0.624649	0.389277	0.380219	0.736664	0.85489	0.56913	0.0539009
Hectd1	0.607995	0.733806	0.770989	0.718287	0.673095	0.761424	0.78576	0.811043	0.7328	0.0236847
Hecw2	1.21106	1.25168	0.975859	1.41189	1.27124	1.20543	1.50067	1.50416	1.2915	0.0631117
Heg1	-0.157795	-1.23742	4.3019	-2.7286	0.554181	-0.23364	2.06751	-1.1379	0.17853	0.861936
Helz2	0.414581	0.477246	0.501176	0.422573	0.390569	0.814592	0.640023	0.62548	0.53578	0.0578727
Heph	0.204679	0.486258	0.496914	0.0761563	0.248564	0.384505	0.253214	0.57891	0.34115	0.0586097
Herc4	0.293154	0.442378	-0.0810748	0.317006	0.249709	0.594202	0.501319	0.460826	0.34719	0.0829129
Herpud1	1.22385	0.859745	1.09967	1.17063	1.06757	1.07782	0.927965	1.03195	1.0574	0.0484429
Herpud2	0.324486	0.458532	0.528179	0.393161	-0.0094741	0.164403	0.283754	0.136	0.28488	0.0691163
Hgfac	0.710691	0.312991	0.254984	0.673068	0.482329	0.859184	0.840734	0.592658	0.59083	0.0922412
Hhipl1	-0.24074	0.386193	0.822909	0.492031	1.13505	1.1514	0.0265942	0.677601	0.55638	0.201602
Hiat1	0.233894	-0.135846	-0.127381	0.26863	0.278224	0.471047	0.518063	0.165049	0.20896	0.0981926
Hibadh	3.25107	-3.37048	2.08761	-0.0722924	0.997429	2.73005	-1.46021	-2.73503	0.17852	0.904975
Hic2	0.872853	0.837893	0.89472	1.125	1.11488	0.647173	0.665938	0.83027	0.87359	0.0719226
Hif1a	0.598542	0.99931	0.630196	0.728819	0.788326	0.938412	0.940757	0.766119	0.79881	0.0604018
Hif3a	2.0521	1.38819	1.85148	1.70082	1.98631	2.52528	1.62703	1.63679	1.846	0.137666
Higd1a	0.221764	0.554969	0.468191	0.466433	0.489397	0.434276	0.418563	0.306407	0.42	0.0393915
Hip1r	0.535154	0.491849	0.389899	0.601684	0.678135	0.710118	0.572084	0.769396	0.59354	0.0414255
Hipk1	0.202541	0.307405	0.276354	0.30452	0.191503	0.2901	0.37479	0.565186	0.31405	0.0240342
Hipk2	-0.0487236	0.130148	0.491628	0.165924	0.320619	-0.109412	0.419905	0.816232	0.27329	0.0861154
Hipk3	0.700698	0.747206	0.749885	0.666862	0.824129	0.986573	0.806008	0.867119	0.79356	0.0397319
Hipk4	2.23932	1.97106	2.03215	1.97981	1.86552	0.974561	1.67981	1.76736	1.8137	0.154742
Hira	0.393782	0.406988	0.164254	0.779878	0.0874033	0.186661	0.407677	-0.354244	0.25905	0.0877423
Hist1h1c	1.39298	1.12806	1.06158	1.18266	1.35003	1.64173	1.182	1.19537	1.2668	0.0753289
Hist1h4m	0.885248	0.987	1.72077	1.0018	0.742915	0.511245	1.45593	1.14149	1.0558	0.156785
Hivep1	0.546264	0.361319	0.503	0.532527	0.319014	0.385191	0.60991	0.744615	0.50023	0.0414146
Hivep2	0.669563	0.431043	0.974567	0.143241	-0.0743428	-0.493056	0.357786	0.234639	0.28043	0.182873
Hk2	1.39006	1.7237	1.38835	1.60981	1.74821	2.05184	1.4936	1.53204	1.6172	0.0893996
Hkdc1	0.491274	0.463169	0.450706	0.514796	0.877727	1.24161	0.150146	0.538893	0.59104	0.133741
Hmga1	0.248023	0.574733	0.352809	0.655819	0.402578	0.953013	0.623622	0.585962	0.54957	0.0888062
Hmga1-rs1	1.10493	0.262887	0.435512	1.36239	0.695871	2.6973	-0.644078	1.13975	0.88182	0.393773
Hmgb1	0.369432	0.253916	0.317611	0.473145	0.274244	0.125977	0.233509	0.308166	0.2945	0.0414653
Hmgb2	1.06062	0.622554	0.729128	0.786783	0.675755	0.746634	0.653101	0.725825	0.75005	0.0554939
Hmgb3	0.761734	0.574021	0.764378	0.572798	0.595084	0.813796	0.643587	0.681243	0.67583	0.0386656
Hmgcr	-0.479008	0.659719	-0.00744006	0.209556	0.0946731	0.996524	0.28734	0.391195	0.26907	0.179287
Hmox1	3.94866	4.81558	4.26848	4.6365	4.79296	4.50898	4.54562	4.66242	4.5224	0.115856
Hmox2	-0.0244316	0.135825	0.0605506	0.188969	0.214908	0.0296067	0.0726412	0.443372	0.14018	0.0327607
Hn1	0.272484	0.513664	0.466182	0.534829	0.00441011	-0.226933	0.567147	0.231977	0.29547	0.116028
Hnf1a	0.814381	0.850077	1.31424	1.37867	0.424781	2.17782	1.54571	1.42152	1.2409	0.217734
Hnrnpa0	0.424959	0.471758	0.552089	0.190937	0.207921	0.249459	0.201084	0.477392	0.34695	0.056855
Hnrnpa1	0.454706	0.53728	0.40563	0.468974	0.591057	0.646936	0.426851	0.450966	0.4978	0.0339471
Hnrnpa3	0.590861	0.72548	0.606734	0.649699	0.704981	0.605359	0.665585	0.651061	0.64997	0.0197152
Hnrnpab	0.267636	0.352258	0.461875	0.259611	0.234782	0.279061	0.258608	0.591129	0.33812	0.0300757
Hnrnpc	0.404752	0.492731	0.285667	0.458455	0.368195	0.148049	0.364194	0.209638	0.34146	0.0436017
Hnrnpd	0.501625	0.389095	0.275934	0.400745	0.378858	0.187157	0.496535	0.182531	0.35156	0.0427553
Hnrnpdl	0.452198	0.432628	0.544016	0.517725	0.612511	0.610938	0.472647	0.584537	0.5284	0.0275518
Hnrnpf	0.32431	0.481875	0.486143	0.521351	0.330552	0.376835	0.481068	0.342986	0.41814	0.0311194
Hnrnph2	0.238035	0.495689	0.351889	0.244384	0.428257	0.431333	0.395716	0.230698	0.352	0.0368826
Hnrnpk	0.481786	0.499291	0.500424	0.510716	0.505069	0.376584	0.462977	0.528993	0.48323	0.0177766
Hnrnpl	0.279435	0.22021	0.172263	0.292464	0.526263	0.262931	0.417572	0.3907	0.32023	0.0459897
Hnrnpll	0.318617	0.553872	0.245291	0.399357	0.503632	0.411912	0.483934	0.341624	0.40728	0.0408886
Hnrnpm	0.352415	0.40659	0.387578	0.442227	0.20781	-0.132221	0.538211	0.31003	0.31408	0.0834611
Hnrnpr	0.634561	0.317852	0.356235	0.261642	0.152342	-0.322765	0.403578	0.353596	0.26963	0.11177
Hnrnpul1	0.067385	0.745227	-0.796669	-0.6101	1.03459	0.6245	0.252216	-0.123066	0.14926	0.260172
Hoga1	1.37536	1.2598	1.35475	1.4923	1.35572	1.46187	1.321	1.53921	1.395	0.0301866
Homer1	0.35392	0.660148	0.117376	0.243386	0.855803	0.317655	0.21907	0.352643	0.39	0.100158
Hook1	0.679187	0.712967	0.680582	0.704929	0.699205	1.11885	0.676405	0.617796	0.73624	0.0611813
Hopx	0.470807	0.0542785	0.230288	0.383226	0.544228	0.231537	0.299384	0.45905	0.3341	0.0624552
Hpcal1	0.495493	0.422307	0.588893	0.618426	0.839451	0.628582	0.388022	0.568266	0.56868	0.0575713
Hprt	0.316072	0.505589	0.161915	0.247485	0.35564	0.347608	0.520416	0.270875	0.3407	0.0488731
Hps3	0.454238	-0.0541477	0.541873	0.400832	0.475362	0.166844	0.0408557	0.297504	0.29042	0.0890067
Hpx	1.26425	1.10755	0.906622	1.05001	1.66706	1.7477	1.31135	0.827862	1.2353	0.118579
Hrct1	0.587211	0.337962	0.417029	0.417179	0.78954	0.425764	0.61259	0.385924	0.49665	0.0594696
Hrh2	1.88661	1.16682	1.24514	1.29917	1.01371	0.839192	1.91755	1.5158	1.3605	0.156621
Hrk	1.6835	-1.16211	0.991047	2.52694	1.53781	2.98466	2.45278	1.78939	1.6005	0.52349
Hs2st1	0.127212	0.373947	0.330066	0.375583	0.242376	-0.268896	0.492342	0.532091	0.27559	0.0950948
Hs6st1	0.0614998	0.352756	0.712492	0.296261	0.00720682	0.108444	0.397011	0.45953	0.2994	0.0922992
Hs6st3	0.187072	1.56966	1.30419	0.959579	0.529403	1.22937	1.42332	1.81741	1.1275	0.190672
Hsd11b1	0.375781	0.430874	0.326928	0.308079	-0.0663925	0.530574	0.292718	0.213038	0.30145	0.0706659
Hsd17b12	0.278894	0.259161	0.631095	0.49425	-0.225289	0.354303	0.122265	-0.205638	0.21363	0.104087
Hsd17b13	2.51679	1.43885	1.85167	2.39905	2.86311	2.53175	2.4049	2.20268	2.2761	0.181261
Hsd17b7	0.265563	0.403988	-0.393514	0.105979	0.555637	1.05285	0.263492	0.328323	0.32279	0.166239
Hsf5	2.29656	1.27613	1.74443	0.842914	1.07026	2.14872	0.852359	1.65343	1.4856	0.228389
Hsp90aa1	0.83731	1.08643	0.784229	0.9323	0.843651	0.645806	0.874246	0.579705	0.82296	0.0509594
Hsp90ab1	0.498599	0.774689	0.541244	0.630198	0.295418	-0.0849356	0.437442	0.221985	0.41433	0.104462
Hspa13	0.31604	0.590885	0.613879	0.191607	0.00925224	0.605253	0.206576	-0.0648519	0.30858	0.0919028
Hspa1a	0.923138	1.2465	0.370047	1.24677	0.938693	0.170411	1.34353	1.23003	0.93364	0.172632
Hspa1b	1.92626	2.32654	1.60975	2.18276	1.81494	0.707357	2.38124	1.84475	1.8492	0.217696
Hspa4	0.450734	0.643664	0.292455	0.37929	0.18447	-0.293604	0.496118	0.0847134	0.27973	0.114532
Hspa4l	0.390003	0.591936	0.559495	0.583257	0.167671	0.187356	0.354381	-0.34346	0.31133	0.0684993
Hspa5	1.07739	1.29688	1.07529	1.13759	0.911146	0.863965	1.09229	0.923046	1.0472	0.0543641
Hspa8	0.60695	0.834711	0.546791	0.720558	0.425446	0.28737	0.531895	0.288439	0.53027	0.0684319
Hspa9	0.896459	1.06102	0.903126	1.03136	1.05184	0.952104	1.01719	0.931541	0.98058	0.0262816
Hspb1	0.994248	1.29925	0.894637	1.03576	0.963873	1.33524	1.18553	0.938657	1.0809	0.0651662
Hspb7	0.517612	0.133214	0.665583	0.705242	0.971101	1.10551	1.13599	0.848471	0.76034	0.135206
Hspb8	1.25021	1.323	1.22628	1.35858	1.42614	1.27765	1.36685	1.24169	1.3088	0.0268978
Hspb9	1.76427	2.05566	2.25953	1.70399	2.62559	1.04511	2.47087	2.20138	2.0158	0.203408
Hspd1	0.347246	0.532556	0.489964	0.449724	0.300044	0.0673065	0.342984	0.0895345	0.32742	0.0586392
Hsph1	1.29313	1.53145	1.21626	1.53159	0.920022	0.542512	1.11091	0.749317	1.1119	0.13257
Htatsf1	0.055684	0.290103	0.280601	0.0701804	0.548444	0.687327	0.0915865	-0.122406	0.23769	0.0935208
Htr2a	2.2638	2.28874	2.52834	2.33414	2.13602	1.55959	2.73516	1.94381	2.2237	0.138871
Htr6	3.06831	3.4445	3.06706	3.68251	3.22458	2.20722	3.58874	3.62508	3.2385	0.186636
Htr7	0.928689	2.25841	0.716996	0.962104	-0.763832	0.41256	1.43674	1.80945	0.97014	0.350515
Htra1	0.169044	0.310776	0.387826	0.00614812	0.460794	0.128312	0.154782	0.587757	0.27568	0.0606542
Hunk	0.596628	0.693942	0.607795	0.603444	0.311535	0.324337	0.535976	0.864982	0.56733	0.0561956
Huwe1	0.11081	0.117923	0.281801	-0.00795835	0.13812	0.336475	0.369305	0.519845	0.23329	0.0524039
Hyal3	0.996537	1.018	0.889766	0.523167	1.12551	0.119005	0.746294	0.922198	0.79256	0.132622
Hypk	1.75158	1.94382	1.79365	2.10949	1.68737	1.71621	1.95525	1.75943	1.8396	0.0586388
I830012O16Rik	1.65841	2.15471	2.02156	2.14672	2.62051	3.09863	2.63688	2.44177	2.3474	0.181249
Ica1	0.59749	0.423275	0.660895	0.500619	0.581057	0.616147	0.573807	0.652629	0.57574	0.0298542
Ica1l	2.11159	1.55005	1.69901	2.18353	2.32333	2.23832	1.65024	1.79192	1.9435	0.120944
Icam1	0.0804823	0.640371	0.158991	0.427179	0.230661	-0.0222164	0.506981	0.678911	0.33767	0.0913798
Ick	0.545757	0.387426	0.553945	0.428096	0.668159	0.656191	0.366515	0.559991	0.52076	0.046734
Icos	0.294068	0.889075	0.544289	1.05999	0.565337	-0.337867	1.3615	1.54337	0.73997	0.209766
Id1	1.1943	0.594887	1.05403	1.09525	0.426786	0.604967	0.306131	0.443405	0.71497	0.134121
Idh3a	1.06912	-0.465486	0.511804	-0.272091	-0.553855	0.968321	-0.0295221	0.32707	0.19442	0.254737
Ids	0.128667	0.247959	0.324933	0.574204	0.208382	-0.0932434	0.397197	-0.0554582	0.21658	0.0796506
Ier2	0.90249	1.17859	0.696577	0.88817	1.05685	0.359691	1.08961	0.876413	0.88105	0.105705
Ier3	-0.209078	0.994314	0.143196	0.0487306	0.641343	-0.272986	0.670544	0.267217	0.28541	0.18323
Ier3ip1	0.226279	0.0946472	0.220267	0.218399	0.361798	0.839337	-0.0690988	0.150291	0.25524	0.107499
Ier5	-0.112988	1.2021	0.202323	0.204869	-0.0515233	-0.250678	0.630398	0.601017	0.30319	0.190742
Iffo2	0.44885	0.871626	0.814625	0.401505	0.869327	0.117305	1.17953	0.504834	0.65095	0.136919
Ifi205	0.621791	1.39968	1.30706	1.46578	1.491	2.88529	1.90168	1.54531	1.5772	0.260649
Ifi27l2b	0.560132	1.54929	1.30802	1.68424	1.37833	1.18055	1.36862	2.17721	1.4008	0.136421
Ifih1	0.0629891	0.676371	0.506971	0.355698	1.03777	1.50754	0.880491	0.804485	0.72904	0.179855
Ifit1	3.19856	3.47106	3.35998	3.52818	3.67967	4.12391	3.64346	3.56237	3.5709	0.111037
Ifit2	0.803255	1.14161	1.32442	1.18653	1.63759	2.69592	1.71823	1.60522	1.5141	0.230928
Ifit3	1.34333	1.90474	1.83228	1.91016	2.46945	3.19547	2.43558	2.36257	2.1817	0.226027
Ifngr1	0.525134	0.558603	0.524465	0.615179	0.461959	0.508677	0.503179	0.702084	0.54991	0.0181974
Ifnlr1	-2.69912	-0.219025	0.641081	-1.01232	0.571596	-1.27639	2.86098	2.58776	0.18182	0.667737
Ifrd1	1.4321	1.62555	1.29803	1.47172	1.65329	1.55711	1.43529	1.22132	1.4618	0.0470076
Igf1r	0.379351	0.146506	0.10866	0.227654	0.131474	-0.0871635	0.198495	0.978303	0.26041	0.0531984
Igf2bp1	0.0972218	0.055396	0.823942	0.760781	1.22178	0.536566	0.397565	0.744671	0.57974	0.157627
Igf2bp2	0.853261	1.05237	0.894317	0.944349	1.43557	1.16203	1.07656	1.13355	1.069	0.0748589
Igfbp3	0.353136	0.345791	0.491192	0.517809	0.372429	0.302503	0.594651	0.64921	0.45334	0.0411106
Igsf5	0.625248	0.95376	0.65567	0.775716	0.635697	0.700112	0.639415	0.728623	0.71428	0.0448379
Ik	0.487793	0.44305	0.417217	0.445808	0.45085	0.516595	0.461937	0.46835	0.46145	0.0123254
Ikbkb	0.371393	0.467804	0.262339	0.290932	0.14082	0.211811	0.587389	0.299193	0.32896	0.0582977
Ikbkg	0.331214	-0.0324362	0.560432	0.422248	0.831309	1.30736	0.308833	0.241765	0.49634	0.162738
Ikzf1	0.315809	0.547368	0.0620731	0.509454	-0.460377	-0.111051	0.786781	0.635382	0.28568	0.163087
Ikzf4	0.0814461	0.766728	0.42926	0.404819	1.41046	0.975751	0.873095	1.17596	0.76469	0.166047
Ikzf5	0.149147	0.428304	0.400276	0.474492	0.326904	0.408947	0.611515	0.480095	0.40996	0.0533272
Il10	1.4553	2.01958	0.476757	1.94758	0.91622	2.54499	1.82404	-0.259671	1.3656	0.266824
Il13ra1	0.202702	0.312889	0.246932	0.388188	0.242439	0.670699	0.229541	0.43341	0.34085	0.0618329
Il15ra	0.281879	0.271352	0.324671	0.455384	0.494635	0.851406	0.548779	0.634374	0.48281	0.0768302
Il17c	1.05217	1.00005	0.777447	1.26382	1.37133	0.611744	1.67145	1.16719	1.1144	0.136399
Il17f	3.06341	2.72366	2.15424	2.08899	2.62197	2.70924	2.65084	3.00204	2.6268	0.129085
Il17ra	0.28109	0.621859	0.150884	0.52166	-0.11493	0.0202164	0.523871	0.96807	0.37159	0.1063
Il18r1	0.283311	0.709283	0.122411	-0.194577	0.494123	-0.281113	0.567057	0.332226	0.25409	0.143745
Il18rap	1.34269	1.67956	1.24676	1.18208	1.21918	0.984741	1.51342	1.51557	1.3355	0.0863865
Il1a	0.806063	1.45074	0.704149	1.03343	0.143344	-0.628942	0.756283	0.793886	0.63237	0.253902
Il1f9	1.94988	3.16199	2.33771	2.83289	3.26129	3.52034	2.7096	2.98151	2.8444	0.207254
Il1r1	0.294079	0.525605	0.302712	0.388284	0.746012	0.505141	0.398962	0.496246	0.45713	0.0595183
Il1r2	3.83443	3.94656	3.58619	3.74294	2.51384	2.46381	3.17587	3.42515	3.3361	0.234551
Il1rap	0.341647	0.0668186	0.618668	0.450822	-0.0364508	0.519994	0.416593	0.242148	0.32753	0.0905732
Il20rb	1.49928	1.60751	1.2472	1.47253	1.60498	1.67139	1.24129	1.50142	1.4807	0.0654797
Il23a	1.40794	1.23476	1.57987	0.422854	0.629629	2.02841	1.42414	2.30919	1.3796	0.209262
Il23r	1.16738	1.0473	0.794307	0.784626	1.62379	0.832043	-0.204307	1.91423	0.99492	0.210237
Il24	2.18135	0.76025	0.768271	-0.260798	-0.0549231	0.741884	1.83785	2.27012	1.0305	0.339026
Il2rb	0.901614	1.1596	0.722611	0.949804	0.477298	-0.0723993	1.5617	1.35457	0.88185	0.195913
Il31ra	1.21801	1.4311	0.57625	0.497281	1.0825	1.2466	1.37768	1.05618	1.0607	0.142226
Il4ra	0.612084	1.00915	0.621766	0.91442	0.739463	0.834805	0.947446	1.04999	0.84114	0.0596891
Il6	4.25396	5.48614	4.58364	4.92238	5.52343	5.4487	5.3377	5.64485	5.1501	0.19008
Il6ra	0.602562	0.279344	0.583979	0.652969	0.466864	0.750582	0.235927	0.648013	0.52753	0.072791
Il7r	0.408513	0.732292	-0.300835	0.0303913	0.739878	1.0048	0.373525	1.14936	0.51724	0.170097
Ildr1	0.174131	-0.611684	0.340218	0.477189	0.424939	0.757683	0.169591	0.327292	0.25742	0.162039
Ilkap	0.797763	0.470803	-0.346601	0.307723	0.0184021	0.150516	0.387337	-0.108662	0.20966	0.137172
Immp2l	0.657172	1.03164	-0.339358	0.648633	1.021	0.786206	0.577092	0.244089	0.57831	0.174713
Imp4	0.469755	0.322373	-0.0952619	0.244952	0.486783	0.340576	0.231062	0.296402	0.28708	0.0737506
Impact	0.795589	0.674722	0.876824	0.922095	0.730664	0.617382	0.737884	0.57884	0.74175	0.0408173
Impad1	0.519184	0.591175	0.564533	0.617061	0.530365	0.583951	0.712971	0.57404	0.58666	0.0244441
Inadl	0.245432	0.48707	0.542197	0.330944	0.0936027	-0.0353721	0.226706	0.174061	0.25808	0.0774244
Inca1	0.569895	0.110984	0.642883	1.06084	0.384709	1.72199	-0.398821	-0.400476	0.4615	0.256137
Incenp	-0.199744	0.740003	0.320876	0.497055	-0.658196	0.25154	0.802606	0.377701	0.26648	0.197522
Inf2	0.344176	0.347212	0.320319	0.389815	0.604667	0.409605	0.316185	0.587461	0.41493	0.0380164
Ing5	0.161097	-0.605048	1.39122	0.244364	-0.132131	-0.973587	0.406417	0.702551	0.14936	0.287978
Inhbb	1.3585	2.46999	1.55274	1.38508	1.18897	2.28878	1.72943	1.33211	1.6632	0.185053
Ino80	0.503219	0.689799	0.619072	0.415228	0.655775	0.902237	0.548945	0.606925	0.61765	0.0590447
Ino80c	0.362768	0.505044	0.470471	0.408306	0.625288	0.675333	0.429537	0.383973	0.48259	0.0434971
Ino80d	0.283361	0.34906	0.197837	0.293438	0.377283	0.416434	0.61777	0.616016	0.3939	0.0503835
Inpp4b	0.514521	0.582178	0.357833	0.510395	0.0986439	-0.0612576	0.836084	0.745284	0.44796	0.114829
Inpp5a	0.113993	0.380941	0.0235667	0.300871	0.121828	0.00880341	0.401103	0.519773	0.23386	0.0625278
Inpp5d	0.422433	0.308027	0.344815	0.252031	0.00824033	-0.180391	0.471965	0.50824	0.26692	0.0890277
Ints6	0.51218	0.895013	0.124751	0.154441	-0.0593468	0.496877	0.116634	0.29505	0.31695	0.12437
Ip6k2	0.614152	0.435245	0.666722	0.725165	0.671061	0.783955	0.404737	0.719684	0.62759	0.0541209
Ip6k3	1.46778	1.31658	1.22657	0.92911	1.37927	1.60452	1.01693	1.68724	1.3285	0.0908818
Ipcef1	1.11208	0.695179	-0.325579	0.975679	0.348014	-0.449927	0.469964	0.979231	0.47558	0.227927
Ipmk	0.303135	0.588447	0.107001	0.293401	0.213148	0.247832	0.671567	0.54683	0.37142	0.0777335
Ipo5	0.207162	0.487519	0.435202	0.210689	0.284752	0.607783	0.359599	0.451294	0.3805	0.0564575
Ipo7	0.0435967	0.634716	0.264626	0.318072	0.336212	0.378139	0.44932	0.129639	0.31929	0.0679652
Ipo9	0.310892	0.550012	0.376429	0.305419	0.250731	0.479833	0.35117	0.440475	0.38312	0.0398159
Ippk	0.11724	0.260344	0.445167	0.310812	0.0225889	1.22984	-0.303335	-0.130895	0.24397	0.180059
Iqcb1	0.94059	0.645689	0.604791	0.870758	0.537795	0.679017	1.25609	0.963834	0.81232	0.0948038
Iqgap1	0.0855452	0.469428	0.240662	0.614692	0.0294437	0.102635	0.124435	0.289719	0.24457	0.0835836
Irak1	0.358472	0.403383	0.312972	0.386565	0.354957	0.431508	0.359572	0.456332	0.38297	0.014515
Irak2	0.938542	1.08986	0.850263	0.81268	0.744086	0.70573	1.03343	0.971326	0.89324	0.0546065
Irf2bp2	0.86489	0.406585	0.770372	0.570789	0.378386	0.418702	0.356744	0.61977	0.54828	0.0774229
Irf2bpl	0.700039	0.288752	0.880904	0.38836	0.0732608	0.0466953	0.395348	0.180482	0.36923	0.116016
Irf6	0.173424	0.367683	0.477977	0.452436	0.2584	0.222427	-0.121277	0.22221	0.25666	0.0772143
Irg1	1.07832	2.59608	1.72716	2.15807	0.725493	1.61415	1.317	2.33653	1.6941	0.240879
Irgm1	0.762025	1.00962	0.94213	0.89785	1.49709	2.04994	1.40387	1.37267	1.2419	0.17143
Irs2	1.4291	1.64431	1.58978	1.59992	1.26798	1.5427	1.44794	1.74788	1.5337	0.0493283
Isca1	0.214717	0.517066	0.357072	0.249687	0.314518	0.202474	0.402882	-0.0235359	0.27936	0.04279
Isca2	0.164812	0.0189953	0.0661644	-0.266372	0.466094	0.668181	0.171423	0.604063	0.23667	0.115313
Iscu	0.168823	0.205746	0.223884	0.373486	0.293404	0.563811	0.274834	0.282091	0.29826	0.0506049
Isg15	1.30256	1.97939	1.77495	1.73516	2.15362	2.70017	2.24687	2.29527	2.0235	0.167671
Isg20	0.442395	0.605449	0.51828	0.616165	0.589201	0.822136	0.5517	0.552594	0.58724	0.0445014
Islr2	1.90735	2.31048	2.55304	2.44571	2.43082	2.83641	2.35042	2.01297	2.3559	0.105777
Ism1	0.314521	0.632923	0.0912026	0.345866	-0.287438	0.441141	0.138634	0.17931	0.23202	0.111506
Ism2	1.66168	1.8029	1.70618	2.11315	1.99999	2.78887	1.14434	1.99009	1.9009	0.190198
Ist1	0.13811	0.38688	-0.00953218	0.31769	0.403675	0.474448	0.425361	0.238487	0.29689	0.0666519
Itga2	0.855603	0.398634	0.920693	0.60631	0.317171	-0.456778	0.699152	0.520094	0.48261	0.176602
Itga2b	0.757328	1.2607	1.27713	0.749542	1.05568	0.611151	0.913357	1.10136	0.96578	0.0985723
Itga3	0.298731	0.553697	0.408276	0.22057	0.344588	-0.0438717	0.419767	0.349522	0.31891	0.0716302
Itga6	0.72216	0.882933	0.774733	0.754536	0.777016	0.675387	0.700649	0.586265	0.73421	0.02564
Itga8	0.518383	0.567907	0.463884	0.573819	0.00773222	-0.189385	0.481088	0.269292	0.33659	0.115889
Itga9	0.219217	0.730039	0.510042	0.34691	0.458345	0.353749	0.549674	0.442663	0.45133	0.0627045
Itgav	0.322103	0.69776	0.317139	0.39555	0.514399	0.495191	0.582175	0.603444	0.49097	0.0529326
Itgb1	0.415092	0.584559	0.410014	0.501455	0.404187	0.314761	0.483738	0.422354	0.44202	0.0327002
Itgb1bp2	0.201494	-0.246636	0.603468	0.554476	0.507355	0.508956	0.309645	0.737483	0.39703	0.112939
Itgb2l	0.017168	0.070035	0.171354	0.298145	-0.121801	1.5828	0.811754	-0.291617	0.31723	0.226716
Itgb6	0.0761793	1.12815	0.221167	0.288978	0.70544	0.412301	0.839351	0.815471	0.56088	0.142873
Itih1	0.632792	0.520972	0.313168	0.916098	1.01435	1.60815	0.390814	0.4547	0.73138	0.170214
Itih5	0.630898	-0.0951009	0.253655	0.616284	0.0722721	0.885551	0.554056	0.0715034	0.37364	0.131977
Itk	1.07977	1.26593	0.2908	1.0095	0.682496	0.162726	1.41296	1.3127	0.90211	0.181329
Itm2a	0.634987	0.484805	-0.0834991	0.257978	0.129319	0.24435	0.229814	0.616486	0.31428	0.0881717
Itm2b	0.0055653	0.0504509	0.0762522	0.00893053	0.12158	0.66961	-0.0179472	0.173399	0.13598	0.0916117
Itpk1	0.473806	-0.0299552	0.318527	0.239257	0.615195	0.410361	0.00627162	0.404538	0.30475	0.090011
Itpkc	0.400462	0.732458	0.255496	0.552011	0.402327	0.456326	0.521234	0.374885	0.4619	0.0564248
Itpr1	0.484295	0.172072	0.202074	0.764303	-0.0513295	-0.842176	0.48326	0.582703	0.2244	0.196672
Itpr2	0.464696	0.628586	0.57444	0.632202	0.457588	0.400899	0.56458	0.500609	0.52795	0.0343256
Itpripl2	0.664943	-0.337747	0.790303	0.54266	0.157158	-0.740626	-0.330189	0.853419	0.19999	0.222428
Ivns1abp	0.520249	0.120123	0.146152	0.335864	0.540588	0.581526	0.375632	0.282186	0.36279	0.0707161
Iws1	0.404696	0.432678	0.372792	0.315284	0.401594	0.723078	0.637408	0.65439	0.49274	0.0568616
Jade1	0.621577	0.350194	0.458847	0.519598	0.628921	0.677306	0.451246	0.556391	0.53301	0.0446076
Jade2	0.468231	0.174693	0.383486	0.488282	0.466549	0.55385	0.363591	0.75692	0.45695	0.0466798
Jag2	1.32669	0.979793	1.04902	1.16861	1.04672	0.645331	1.05884	1.20338	1.0598	0.0784675
Jak1	0.400111	0.639243	0.358185	0.524731	0.249355	0.20456	0.594753	0.570422	0.44267	0.063469
Jak2	0.232361	0.482349	0.577562	0.446264	0.248255	0.263324	0.645794	0.267772	0.39546	0.0635011
Jakmip3	0.113343	1.69764	1.87044	2.70238	2.62866	1.8426	2.57451	1.74883	1.8973	0.340328
Jdp2	1.2275	1.27382	1.34876	1.3222	0.95474	0.625701	1.19783	1.19185	1.1428	0.0981238
Jmjd1c	0.569273	0.825602	0.55583	0.708553	0.767575	0.662924	0.872855	0.849066	0.72646	0.0460288
Jmjd6	-0.0402465	0.522306	0.122429	0.112495	0.637226	0.280818	0.366619	0.303632	0.28816	0.0911596
Jph1	1.32681	-0.323911	0.997947	0.311001	-0.279525	1.16756	0.506319	0.340032	0.50578	0.253236
Jsrp1	1.72896	1.64507	2.24428	1.85797	-0.0238085	0.359193	1.96327	2.16667	1.4927	0.327999
Jun	0.790367	0.250505	0.722542	0.639753	0.751556	0.296102	0.374062	0.469993	0.53686	0.087458
Junb	1.04592	1.80672	1.0562	1.18846	1.35025	0.849691	1.42471	1.49164	1.2767	0.118888
Jund	1.00424	0.943798	1.02308	0.856355	0.718721	0.571331	0.852258	0.973182	0.86787	0.0612223
Kansl1	0.418896	0.305519	0.338666	0.25362	-0.0245983	0.015441	0.33015	0.557587	0.27441	0.0644625
Kansl3	0.337671	0.544105	0.44036	0.422517	0.434611	0.484497	0.593647	0.442591	0.4625	0.0318982
Kat7	0.837165	0.786674	0.80057	0.861378	0.732434	0.65502	0.805305	0.811534	0.78626	0.0262005
Katnbl1	0.0788938	0.711572	0.455067	0.484687	0.555368	0.741322	0.755548	0.395062	0.52219	0.0899148
Kbtbd2	0.403938	0.676762	0.301337	0.412219	0.208289	-0.0898504	0.457819	0.205086	0.32195	0.0899993
Kcmf1	0.640055	0.908597	0.72667	0.773468	0.706729	0.702964	0.960661	0.932377	0.79394	0.0443771
Kcna1	0.998039	0.166376	1.19679	0.166754	-0.36587	1.28047	0.183809	0.354353	0.49759	0.239666
Kcna6	0.363998	0.0607148	1.14676	1.08565	0.972363	1.49803	1.15997	0.26339	0.81886	0.190081
Kcnab1	2.00029	1.54176	1.7323	2.19474	1.63115	2.14475	2.16883	1.85338	1.9084	0.104196
Kcnb1	0.838652	0.769769	0.954397	0.629904	0.30314	0.499203	0.951523	0.459653	0.67578	0.0918714
Kcnb2	0.00127548	0.196916	1.43419	1.16281	1.15178	-0.419111	1.76713	1.45533	0.84379	0.311201
Kcne4	1.24733	2.09553	1.12139	1.58225	1.63115	1.38131	1.41988	1.70675	1.5232	0.120144
Kcnh1	0.580143	0.614184	0.688751	0.425172	0.357548	0.589227	1.06744	0.892818	0.65191	0.0865052
Kcnh4	0.927985	1.28002	0.570001	0.822248	-0.342714	0.513765	0.498745	1.67707	0.74339	0.190612
Kcnh7	1.23235	1.64225	1.47149	1.43618	1.46558	2.05594	1.76843	1.71737	1.5987	0.101453
Kcnip3	1.32173	1.18969	1.17463	1.12062	1.79356	2.0091	1.27662	1.37406	1.4075	0.130863
Kcnip4	1.02838	0.0481025	0.61007	0.502772	1.02732	1.37836	1.04228	0.302718	0.7425	0.168084
Kcnj15	1.33504	1.18265	1.21399	1.35155	1.34926	1.58559	1.14161	1.34191	1.3127	0.056404
Kcnk1	1.18821	1.50362	1.31622	1.45011	1.71634	2.04483	1.59658	1.52408	1.5425	0.106032
Kcnk18	1.89346	1.00538	1.17148	0.902662	1.62168	1.38736	1.91715	1.02883	1.366	0.15539
Kcnk5	0.696153	0.863983	1.00596	0.359766	0.514048	0.804213	0.912146	0.316933	0.68415	0.0869232
Kcnk7	2.23423	1.68047	2.04238	2.15143	2.03787	1.31793	2.21232	1.68738	1.9205	0.1271
Kcnmb3	0.709233	1.71951	1.55077	2.12833	1.07186	1.70147	1.51921	0.796418	1.3996	0.175507
Kcnq5	0.346362	0.493941	0.327733	-0.297041	0.516994	0.712539	0.529267	0.438445	0.38353	0.122156
Kcnt1	-0.511178	1.51286	0.839245	0.232649	1.50328	3.30732	0.584172	2.19646	1.2081	0.459812
Kctd10	0.394926	0.512845	0.405827	0.463189	0.438287	0.360469	0.560788	0.725669	0.48275	0.0265061
Kctd12	0.514304	0.567877	0.42225	0.337785	-0.210732	0.256009	0.224851	0.0106167	0.26537	0.0978902
Kctd18	0.920105	0.771315	0.74853	0.871441	0.982828	1.04839	0.758903	0.790408	0.86149	0.04469
Kctd19	1.73177	0.602284	0.288626	1.12315	1.45481	2.43164	1.37906	1.05666	1.2585	0.268908
Kctd3	-0.256455	0.560002	0.266695	0.177935	0.400315	0.149367	0.757484	0.710256	0.3457	0.122961
Kctd6	0.790201	0.929114	0.945859	1.03585	0.869587	0.774833	0.788347	0.902845	0.87958	0.0373449
Kctd9	0.757368	1.02344	0.821546	0.869441	0.928358	1.09859	0.959178	1.062	0.93999	0.0444146
Kdm1a	0.119836	0.24086	0.134887	0.193418	0.393847	0.220953	0.512644	0.290035	0.26331	0.0541966
Kdm3a	0.338332	0.178976	0.295277	0.459213	0.55977	0.536949	0.548734	0.538269	0.43194	0.0559691
Kdm3b	0.0640998	-0.212533	0.291854	0.145663	0.0427553	-0.145779	0.881317	0.661903	0.21616	0.137384
Kdm5a	0.331945	0.49071	0.582073	0.449259	0.519268	0.645191	0.841182	0.715811	0.57193	0.061144
Kdm6a	0.177386	0.096188	-0.0382178	0.357722	0.428523	0.461153	0.478186	0.49218	0.30664	0.0764966
Kdm6b	0.447191	0.898529	0.463205	0.455625	0.313855	0.202894	0.598546	0.559996	0.49248	0.0838803
Kdm7a	0.576892	0.495105	0.479101	0.490316	-0.0640822	0.305381	0.620838	0.43565	0.4174	0.0881438
Keap1	-0.0053051	0.429909	0.447012	0.42241	0.484055	0.33737	0.317381	0.440608	0.35918	0.0629501
Khdc3	1.34754	0.941183	0.951023	0.489395	0.741969	0.727553	1.49186	0.588999	0.90994	0.1342
Kif13a	0.235275	0.306651	0.409363	0.345575	0.319518	0.417492	0.357949	0.528018	0.36498	0.0237289
Kif16b	0.479399	0.300626	0.448545	0.611921	0.1711	0.533076	0.350067	0.269026	0.39547	0.0566446
Kif18a	0.224166	0.54425	0.254402	0.568337	0.642928	0.619875	0.744576	0.0189049	0.45218	0.0750015
Kif1a	-0.578313	0.126423	-0.00619104	0.314233	0.668515	0.785457	0.546978	0.808578	0.33321	0.177252
Kif21b	0.464832	0.243495	0.128575	0.301708	-0.0990449	-0.351639	0.817806	0.747868	0.2817	0.143203
Kif5b	0.486165	0.703938	0.577324	0.611604	0.535017	0.539166	0.755018	0.587529	0.59947	0.0366303
Kif5c	0.878036	0.120729	0.165035	0.462492	0.109623	0.975043	0.887558	0.834284	0.5541	0.148584
Kirrel	0.214559	0.469597	0.481007	0.142854	-0.048448	0.0812008	0.249011	0.67022	0.2825	0.0737146
Klf10	1.41217	1.2987	1.34368	1.33169	0.546271	0.662529	0.829213	0.755741	1.0225	0.138912
Klf11	1.09028	1.00313	0.908946	1.05013	0.764761	0.598976	0.885777	0.845362	0.89342	0.0652042
Klf13	0.895862	0.732616	0.72504	0.866695	0.551739	0.518413	0.808693	0.862462	0.74519	0.0554095
Klf15	1.61275	0.989844	1.58657	1.67951	1.54098	1.35726	1.08932	1.43258	1.4111	0.10284
Klf3	1.22617	1.0654	1.14801	1.11791	1.08518	0.985885	1.27217	1.13848	1.1299	0.0367981
Klf4	2.33387	1.91475	2.18558	2.14213	1.72189	1.22706	1.96913	1.60479	1.8874	0.139095
Klf5	0.314667	0.626419	0.480947	0.457246	0.790896	0.698719	0.566503	0.704203	0.57995	0.0605475
Klf6	1.81769	1.89964	1.72981	1.85438	1.69422	1.33333	1.77982	1.65431	1.7204	0.0712213
Klf7	1.65006	1.63766	1.69779	1.67554	1.35271	1.29486	1.78416	1.51041	1.5754	0.0699887
Klf9	1.72424	1.5869	1.62881	1.74895	1.52386	1.58506	1.68801	1.63819	1.6405	0.0311368
Klhdc2	23.7336	28.6583	-31.6429	14.4584	-52.6217	1.31882	29.2072	-11.7446	0.1709	12.1442
Klhdc8a	0.0527227	0.564988	0.458513	0.339538	0.60824	0.764899	0.689692	0.972368	0.55637	0.091229
Klhl11	0.492053	0.221548	1.00926	0.640124	0.0312128	-0.0166932	0.702807	0.38761	0.43349	0.143035
Klhl12	0.622636	0.48424	0.421489	0.709039	0.556826	0.622997	0.606736	0.670757	0.58684	0.0364103
Klhl15	0.521829	0.293541	-0.0537132	0.390934	-0.00128728	0.500995	0.691088	0.293813	0.32965	0.104459
Klhl2	1.0248	1.02577	0.766259	1.05356	1.02877	1.42072	1.00694	1.09959	1.0533	0.0726049
Klhl21	0.252442	0.258834	0.359865	0.489616	0.344225	0.318521	0.198789	0.562668	0.34812	0.0358238
Klhl29	1.6887	2.26296	1.98137	2.0878	2.00709	2.34138	2.14327	2.07304	2.0732	0.0807259
Klhl36	0.357712	-0.39705	0.456006	0.371098	0.28739	0.447575	0.251406	0.644184	0.30229	0.112094
Klhl40	1.16717	1.61899	1.37295	1.36354	0.638994	0.0562558	2.15861	1.27388	1.2063	0.257045
Klhl41	0.0805845	0.168591	0.632958	0.68325	0.819071	-0.623404	1.49049	0.380943	0.45406	0.25228
Klhl5	0.576229	0.248366	1.02288	0.374605	0.271096	-0.0730239	-0.00842203	-0.39845	0.25166	0.140434
Klhl6	1.26922	1.6182	1.17858	1.31265	1.26028	1.28404	1.7813	1.56854	1.4091	0.0842932
Klhl7	0.30496	-0.0616077	-0.153303	0.2081	0.454139	-0.0215355	0.927981	-0.00841326	0.20629	0.141287
Klrb1b	0.0231483	0.876265	0.00231676	0.569834	0.142003	0.312655	1.22339	0.739024	0.48608	0.175292
Klrg2	0.510755	0.70114	0.570743	0.995415	0.171244	0.894739	0.60019	0.529214	0.62168	0.102072
Klri2	0.767443	1.28745	-0.139146	0.865434	0.305298	-0.156232	1.63314	1.40974	0.74664	0.259333
Kmt2b	0.218863	-0.157974	0.230245	0.0973734	0.278849	0.798437	0.218215	0.446951	0.26637	0.108354
Kmt2c	0.259751	0.183944	0.0994931	0.13909	0.34011	0.313655	0.690697	0.4631	0.31123	0.0747785
Kncn	2.12988	2.16091	2.7389	1.83321	2.2944	1.7822	1.8398	1.5751	2.0443	0.128133
Kpna1	0.805643	1.00982	0.685759	0.838491	0.740481	0.767155	1.02247	0.831615	0.83768	0.049354
Kpna3	0.0415443	0.313898	-0.186738	0.32642	0.282917	0.650562	0.393082	0.267274	0.26112	0.100639
Kpna4	0.263765	0.557959	0.177592	0.571607	0.310975	0.577591	0.768574	0.662977	0.48638	0.0804096
Kpnb1	1.57933	-0.65456	1.27608	0.331283	0.131189	1.21629	-0.451498	-2.07564	0.16906	0.333896
Kras	1.19748	1.14878	1.13131	1.16421	1.0807	1.00261	1.22104	1.08268	1.1286	0.0279614
Kri1	-0.364503	-0.3613	-0.11089	-0.13499	0.0870238	1.32137	0.160255	0.99575	0.19909	0.219431
Krt17	1.2708	1.73034	0.732402	1.18112	2.30445	0.273534	3.06202	1.98292	1.5672	0.358148
Krt18	1.32183	1.75013	1.30252	1.43363	1.58285	1.64757	1.76479	1.64067	1.5555	0.0729197
Krt19	0.137774	0.590424	0.388049	0.294563	0.656981	0.693868	0.584525	0.449016	0.4744	0.0786968
Krt42	1.45242	0.574436	0.245565	1.75207	0.569757	2.0398	1.574	0.608752	1.1021	0.263125
Krt6a	3.59204	4.67001	3.58155	3.9582	4.72562	4.31488	4.92669	5.2902	4.3824	0.208713
Krt7	0.458777	0.428891	0.435739	0.402254	0.674476	0.615424	0.506071	0.556448	0.50976	0.0390891
Krt79	0.196029	0.827751	0.731907	0.884773	0.0272559	0.728566	0.800214	0.140464	0.54212	0.128934
Krt8	1.14177	1.54939	1.11362	1.30003	1.43824	1.51603	1.52625	1.50909	1.3868	0.0699136
Krt80	0.49614	0.711098	0.643295	0.578501	0.628763	0.812941	0.665878	0.552265	0.63611	0.0377302
Krt81	2.32042	2.89465	1.29859	0.167897	1.89402	0.998677	1.51486	1.05409	1.5179	0.337724
Krt83	5.58576	5.45348	5.49801	5.52756	5.4833	5.20694	5.38357	5.06138	5.4	0.0466349
Krt86	1.43294	1.79656	0.730672	0.24634	-0.482811	1.27097	1.40114	1.54034	0.99202	0.302506
Ktn1	0.189979	0.203536	0.197457	0.300692	0.331805	0.424495	0.559792	0.279285	0.31088	0.0521602
L3mbtl1	0.898358	2.01084	1.62738	2.02051	2.30782	2.09865	1.98261	2.73063	1.9596	0.175874
Lactb	0.206779	0.984507	0.241336	0.373143	0.199275	0.314453	0.543423	0.184444	0.38092	0.106065
Lag3	0.755083	0.672175	0.471687	0.729275	0.00910979	0.444989	0.340925	0.809715	0.52912	0.0995876
Lama2	-0.0293943	0.575999	0.323283	0.563233	0.0799468	0.176504	0.28119	0.261958	0.27909	0.0867608
Lama3	0.297643	0.511685	0.816434	0.234228	0.163107	-0.649511	0.604056	0.597077	0.32184	0.177715
Lama5	0.923359	1.05522	1.02928	0.997032	1.10302	1.14294	1.11329	1.14547	1.0637	0.0287539
Lamb1	0.0408671	-0.214328	-0.216097	0.0854888	0.483187	0.456005	0.346107	0.115171	0.13705	0.111832
Lamc1	0.103092	0.594657	0.474581	0.34017	0.378976	0.363765	0.42861	0.582549	0.4083	0.0568695
Lamc2	0.230296	0.768828	0.429591	0.475298	0.480701	0.302131	0.612934	0.513421	0.47665	0.0685094
Lamc3	0.227288	0.130009	0.463898	0.335571	0.79399	1.08411	0.219118	0.383935	0.45474	0.13251
Lamp1	0.0830743	0.0665581	0.0807183	0.0892325	0.141002	0.183898	0.051794	0.156843	0.10664	0.0175489
Lamp2	0.233796	0.478084	0.355372	0.311093	0.245859	0.543045	0.333101	0.274771	0.34689	0.0435034
Lamp5	1.24787	2.39143	1.28117	2.01327	2.27939	1.58932	1.87243	1.30912	1.748	0.172376
Lancl3	1.1125	0.592861	1.08063	0.147129	0.838736	0.822055	1.23005	0.79428	0.82728	0.14018
Laptm4a	-0.0125182	0.0677775	-0.0184152	0.11222	0.0521502	0.251984	0.195036	0.194246	0.10531	0.0383926
Large	-0.14791	0.447105	0.523612	0.055558	0.166085	0.0692696	0.446964	0.722998	0.28546	0.0955229
Larp1	0.309829	0.293394	0.327594	0.408748	0.334969	0.45026	0.49018	0.507507	0.39031	0.0287897
Larp1b	1.08978	1.08982	1.26637	0.980334	1.2325	1.33064	1.28692	1.08444	1.1701	0.0489027
Larp1b	0.0870623	0.303183	0.129955	0.404282	0.241206	0.959736	0.245529	0.334327	0.33816	0.110876
Larp4	0.653285	1.04346	0.667282	0.825535	0.780876	1.00258	0.933849	0.902418	0.85116	0.0587429
Larp4b	0.448655	0.53435	0.57366	0.491578	0.807609	0.96442	0.576794	0.773413	0.64631	0.0708047
Larp7	0.301445	0.40996	0.112831	0.372056	0.447178	0.290253	0.359779	0.242419	0.31699	0.0414897
Las1l	0.539088	0.396557	0.346121	0.426887	0.673354	1.09212	0.490163	0.586753	0.56888	0.0965118
Lat	0.784976	0.701869	0.0301118	0.697066	0.347468	0.0245781	0.831515	0.774256	0.52398	0.13272
Lat2	0.782469	0.797643	0.693331	1.04462	0.984991	0.65822	0.864753	0.986617	0.85158	0.0540604
Lats1	0.53033	0.790283	0.702557	0.724935	0.590703	0.752232	0.920998	0.757163	0.72115	0.048621
Lax1	0.793586	0.402453	0.455422	0.625079	0.409389	0.166933	0.459904	0.771474	0.51053	0.0738537
Lbr	0.424583	0.434243	0.458025	0.495427	0.163276	0.0996565	0.620023	0.341566	0.3796	0.0702609
Lcn2	0.32889	0.718766	0.327107	0.654387	0.66992	1.46337	0.546965	0.744831	0.68178	0.144838
Lcor	0.590742	0.301864	0.235647	0.645003	0.369986	0.555156	0.728047	0.637795	0.50803	0.0706397
Lct	1.69362	1.91766	1.20819	2.09938	1.82405	2.32126	1.68457	1.34646	1.7619	0.133407
Ldb2	0.87922	0.796055	0.724641	0.86122	0.819799	0.047696	0.791038	0.641211	0.69511	0.110844
Lef1	0.767335	0.74144	0.00248344	-0.310231	0.0845616	-0.180829	0.569803	0.534637	0.27615	0.16894
Lemd3	0.442245	0.548508	0.372595	0.510092	0.395858	0.761443	0.666144	0.589996	0.53586	0.0541793
Leng8	0.535869	-0.326065	0.452015	0.281185	0.259615	0.436763	0.0800071	0.297652	0.25213	0.111172
Leo1	0.167849	0.686119	0.0242202	0.224988	0.195468	0.328626	0.468412	0.359678	0.30692	0.0828566
Lepr	0.300174	0.476885	0.308955	0.259694	0.258512	0.419059	0.162487	0.128554	0.28929	0.0398654
Letm1	0.364318	0.303752	0.423456	0.413817	0.356584	0.619279	0.346628	0.346246	0.39676	0.0390312
Lgals2	0.67258	0.00193745	0.646781	0.614205	0.598535	0.645477	0.511739	0.694666	0.54824	0.0897381
Lgals3	-0.0701655	0.72372	0.0493491	0.545886	0.0610468	0.134301	0.406543	0.22372	0.2593	0.112003
Lgals4	0.601993	0.498345	0.73387	0.543596	0.478504	0.570854	0.368182	0.749616	0.56812	0.0429281
Lgals8	0.318082	0.213317	0.181992	0.219587	0.120876	0.789156	0.0407263	-0.0960561	0.22346	0.0925992
Lgals9	0.208814	0.569356	0.462732	0.332408	0.50752	0.440918	0.509032	0.456579	0.43592	0.0466118
Lgalsl	0.597252	0.413499	0.571088	0.493152	0.443044	0.673898	0.381697	0.52189	0.51194	0.0404577
Lgr4	0.605743	0.365002	0.394485	0.737093	0.459609	0.684031	0.375777	0.43322	0.50687	0.0588714
Lhfp	0.32419	0.447012	0.449738	0.44371	0.263491	-0.00536696	0.481192	0.366833	0.34635	0.0653717
Lhx1	1.38191	1.66248	1.66846	1.50385	0.450358	0.441585	0.906647	1.0951	1.1388	0.204755
Lias	0.322225	0.488577	0.44394	0.43964	0.561169	0.496234	0.442623	0.597912	0.47404	0.0277005
Lif	0.221539	1.29019	0.440589	0.211356	0.573718	0.30984	1.07341	0.476158	0.5746	0.16214
Lilrb4	0.530379	1.07223	0.553486	0.801246	0.218265	0.48439	0.606783	0.61282	0.60995	0.101067
Limch1	0.250407	0.314928	0.400443	0.342467	0.21332	-0.329771	0.46746	0.497145	0.26955	0.0998798
Limd1	0.304295	0.894045	0.0510337	0.156247	0.0492215	-0.160536	-0.137455	-0.0441303	0.13909	0.135825
Limk1	1.26142	1.03533	1.00711	1.14135	1.13494	1.22844	0.961326	1.16767	1.1172	0.0427695
Lims1	0.401377	0.520807	0.425661	0.515193	0.0567858	-0.223086	0.510557	0.362946	0.32128	0.108737
Lims2	0.859709	0.537252	0.816089	0.750867	0.787964	0.944472	0.736688	0.681519	0.76432	0.0478883
Lin54	-0.151458	0.521641	-0.239545	0.332761	-0.198445	1.03256	0.201614	0.632149	0.26641	0.175141
Lin7b	0.483405	1.41597	1.36971	1.44371	1.03085	1.39237	1.235	1.30179	1.2091	0.130482
Lin7c	0.670356	0.873269	0.727446	0.758396	0.765267	0.7451	0.915074	0.864693	0.78995	0.032229
Litaf	1.04305	1.60381	1.03902	1.03227	0.817647	0.992887	1.29726	1.18686	1.1266	0.0967585
Llgl2	0.064962	0.36343	0.292639	0.275764	0.436945	0.367344	0.386703	0.457571	0.33067	0.0461915
Llph	0.473299	0.427581	0.26186	0.565679	0.302052	0.365509	0.507508	0.485393	0.42361	0.0418265
Lmbr1l	0.0722658	0.0328403	-0.0722724	0.124124	0.120271	0.488502	0.619867	0.434403	0.2275	0.096362
Lmbrd1	0.393529	0.366422	0.45335	0.426949	0.371486	0.536918	0.426702	0.503362	0.43484	0.0221583
Lmbrd2	0.387182	0.302874	0.570011	0.0652378	0.259859	0.232295	0.625315	0.490906	0.36671	0.0741409
Lmcd1	2.12319	2.27506	2.13913	2.21154	2.23092	2.0429	2.22527	2.32879	2.1971	0.0302165
Lmnb1	0.516268	1.15178	0.347611	0.65007	-0.406539	-0.269826	0.493878	0.526518	0.37622	0.203401
Lmo4	0.607689	0.719536	0.605965	0.757061	0.638811	0.47185	0.698498	0.648191	0.64345	0.0358155
Lmo7	0.442276	0.617163	0.591777	0.672773	0.745302	0.830017	0.675273	0.748618	0.6654	0.0463365
Lmod2	1.27634	1.39159	1.10293	1.61088	1.60893	1.18232	1.58012	1.11969	1.3591	0.0803629
Lnp	0.549114	0.439306	0.0453927	0.174566	0.230633	0.839893	0.684343	0.575472	0.44234	0.109063
Lnpep	-0.0132166	-0.0281375	0.480296	0.289837	-0.0851357	0.0778727	0.908554	0.42857	0.25733	0.135826
Lnx1	1.21994	0.496154	1.01825	1.06855	0.970509	0.363954	1.05072	0.738808	0.86586	0.121605
Lnx2	0.600301	0.943757	0.534903	0.51448	0.656674	0.474652	0.698489	0.838904	0.65777	0.0600047
Lonp1	0.049932	0.133418	0.225764	-0.0113329	0.1471	0.596987	0.0592075	0.679165	0.23503	0.0766634
Lonrf3	0.0464999	0.612917	0.830167	0.556547	0.000189683	-0.142105	0.540344	0.278001	0.34032	0.141018
Lox	1.08329	1.33888	1.28727	1.14267	1.17059	2.05286	1.33487	1.30077	1.3389	0.123865
Lpar1	0.714242	1.06504	0.94557	0.882075	0.810794	0.952824	0.775369	0.852881	0.87485	0.0455216
Lpar2	0.519051	0.838792	0.303745	0.621785	0.545172	0.177198	1.00198	0.526521	0.56678	0.108
Lphn2	0.352059	0.649594	0.0129062	0.374769	0.213289	0.0452494	0.483293	0.839801	0.37137	0.0871252
Lpin1	0.455648	-0.473666	0.235336	0.549677	0.603007	1.16368	-0.359192	0.204231	0.29734	0.216069
Lpin2	1.0151	1.14905	1.15488	1.23428	1.25697	1.31275	1.19846	1.26971	1.1989	0.0362116
Lpin3	0.671996	0.61889	0.578455	0.867002	0.691231	1.07066	0.567103	0.732264	0.7247	0.0692213
Lpl	0.352468	0.339766	0.225883	0.340636	0.257113	1.21619	0.0623499	0.0682308	0.35783	0.141448
Lrba	0.495959	0.511376	0.559655	0.512245	0.475669	0.312995	0.547474	0.638708	0.50676	0.0311097
Lrch1	0.726362	0.309633	0.203248	0.218993	0.331936	-0.0603788	0.259919	0.309888	0.28745	0.0884472
Lrch3	0.43471	0.0795704	0.15212	0.282605	0.384309	0.541701	0.1802	0.594146	0.33117	0.0633396
Lrfn4	0.541003	0.782407	0.404245	0.704571	0.713532	0.684444	0.767337	0.855021	0.68157	0.0515136
Lrg1	-0.063421	0.4177	0.242743	0.290948	0.626982	1.86538	0.33095	0.801518	0.5641	0.235872
Lrif1	0.606899	0.561723	0.531284	0.180601	0.69729	0.912592	0.391409	0.121721	0.50044	0.0870625
Lrit3	1.77058	1.96371	0.688302	2.14236	1.61346	1.60315	2.24744	2.14299	1.7715	0.195663
Lrp2bp	2.06338	1.53946	2.10345	1.91412	1.80835	1.79258	1.65411	1.60456	1.81	0.0776017
Lrp8	1.77004	3.05856	2.35915	2.81001	2.80559	3.09646	2.90244	3.11376	2.7395	0.177926
Lrpap1	0.216647	0.463871	0.414367	0.106165	0.21745	0.226121	0.15903	0.388188	0.27398	0.0497739
Lrrc10	1.89875	1.14398	1.85386	1.54479	1.67699	1.46242	1.61188	1.45293	1.5807	0.0963236
Lrrc15	1.15019	1.77106	0.63641	0.941828	1.19088	1.83992	1.32241	1.1089	1.2452	0.162434
Lrrc16a	0.662335	0.715267	0.711296	0.701318	0.907872	0.922388	0.67567	0.874255	0.7713	0.0415822
Lrrc29	0.758145	0.45697	1.02186	0.45447	0.0725204	0.130598	0.540416	0.849022	0.5355	0.125653
Lrrc32	1.20401	1.4307	1.19543	1.01625	0.914758	0.788354	1.32464	0.662662	1.0671	0.0864469
Lrrc39	0.876296	0.593669	1.04952	0.842595	1.21334	0.884988	0.812761	0.859388	0.89157	0.0733499
Lrrc47	0.381698	0.456933	0.472086	0.200281	0.124246	0.372161	0.59176	0.678195	0.40967	0.0610397
Lrrc58	0.938473	1.1818	0.945932	1.03594	1.19961	1.10858	1.1954	1.18945	1.0994	0.0432188
Lrrc59	0.748594	0.903236	0.796859	0.816121	0.752769	1.06585	0.923114	0.954577	0.87014	0.0431011
Lrrc63	1.41391	0.849137	1.17993	0.388484	0.506571	0.489846	0.400657	0.918186	0.76834	0.15546
Lrrc66	2.16447	1.65607	1.88344	1.20249	1.33872	2.29794	2.45046	1.3752	1.7961	0.181213
Lrrc73	-0.240111	0.964186	0.217135	0.688363	0.530546	0.389041	0.589271	0.26253	0.42512	0.144853
Lrrc8a	1.34549	1.2616	1.30665	1.32267	1.38165	1.62068	1.00169	1.14998	1.2988	0.0689684
Lrrc8b	0.274579	0.563696	0.290806	0.515091	-0.0084794	0.0474072	0.711402	0.811577	0.40076	0.10146
Lrrc8c	0.581901	0.906274	0.572313	0.640819	0.397771	0.124055	0.626561	0.668066	0.56472	0.0909159
Lrrc8d	0.630791	0.683347	0.570467	0.556989	0.337504	0.297782	0.215291	0.371749	0.45799	0.0691998
Lrrfip1	0.666081	0.909321	0.723606	0.733385	0.663958	0.644944	0.992956	0.950548	0.7856	0.0511421
Lrrfip2	0.857315	1.0426	0.953758	0.921402	1.02301	0.973686	1.05639	1.07959	0.98847	0.0270247
Lrrk2	0.565568	0.576587	0.401117	0.727902	0.860741	1.4429	0.565027	0.543758	0.71045	0.130123
Lsg1	0.338073	0.423555	0.496307	0.726125	0.59265	0.571268	0.612177	0.514885	0.53438	0.0487434
Lsm14a	0.378716	0.395613	0.434397	0.410476	0.246329	0.0416676	0.298059	0.295462	0.31259	0.0520172
Lsm3	1.04006	-0.212287	0.195734	0.461901	0.608314	0.279907	-0.0471724	-0.567341	0.21989	0.158556
Lsmem1	-0.528205	2.64411	1.34871	0.600156	2.35123	1.62007	1.61422	2.40731	1.5072	0.405443
Ltv1	0.373402	0.164599	0.182566	0.359051	0.109658	0.785585	0.327531	-0.0596715	0.28034	0.0856249
Luc7l	0.47115	0.586341	-0.127499	-0.164595	0.214308	0.890215	-0.0398876	-0.160754	0.20866	0.152026
Luc7l2	0.578433	0.525234	0.534451	0.597947	0.619411	0.721157	0.655734	0.508513	0.59261	0.0259892
[truncated: 2,362 more rows]

## Sheet: Transcripts Inc More M50
Symbol
A3galt
Abcc2
Accsl
Acot4
Adam8
Adamts4
Adap2
Adm
Aen
Agxt
Aipl1
Akr1b8
Aldh1a3
Aldh3a1
Ampd3
Amy1
Ankrd2
Aox1
Aox4
Apol7a
Apol8
Apold1
Arg1
Armc12
Arntl
Asf1a
B4galnt4
Brinp2
Btaf1
Cabyr
Calca
Calcr
Camta1
Cbr3
CBR3
Ccdc11
Ccdc152
Ccdc73
Ccl2
Ccl7
Ccrn4l
Ccser1
Cd207
Cftr
Ch25h
Cldn4
Cnga2
Cplx1
Crtam
Ctla2b
Cxcl10
Cxcl3
Cyp1b1
Cyp27b1
Cyp2b13
Cyp3a57
Cyp4f39
Dbr1
Dgkh
Dgkk
Dkk1
Dll1
Doc2b
Dok7
Draxin
Eif1a
Entpd5
Eqtn
Ermap
Eva1c
F12
F2rl2
F3
Fas
Fat3
Fbxw10
Fezf1
Ffar4
Fgf17
Fgf23
Fgfbp1
Fgfr3
Fkbp5
Fmnl2
Frrs1l
Fscn3
Fst
Fth1
Ftl1
G6pc2
Gckr
Gclc
Gclm
Gjb2
Gnrh1
Gp1bb
Gpr152
Gpr156
Gpr3
Gpx2
Grin3a
Gsta1
Gsta2
Gsta4
Gsto2
Gstp1
Gtpbp4
H2-Bl
Hcrtr1
Hmox1
Hpx
Hrk
Hsd17b13
Hspa1b
Hsph1
Htr6
Id1
Ifi205
Ifit1
Ifit2
Ifit3
Ikzf4
Il17f
Il1f9
Il6
Inhbb
Irgm1
Isg15
Ism2
Kcnip3
Kcnk18
Kctd19
Klf4
Kncn
Kras
Krt6a
Krt83
Lamp5
Lrp8
Lrrfip2
Ly6g
Lypd6b
Map1b
Map3k7cl
Mc5r
Mier3
Mmp21
Mpp3
Mroh2b
Msantd1
Mthfd2
Mx1
Mybph
Myrip
Nanos2
Nlrp6
Nmd3
Nme2
Npm2
Nps
Nqo1
Nts
Nxnl2
Oasl1
Odf3
Olfr1392
Olfr544
Olfr545
Oprl1
Optn
Orm3
Pak6
Papolb
Pcdh20
Pdzd3
Pfkfb2
Pgrmc1
Phlda2
Piga
Plcb4
Poln
Ppap2a
Ppargc1a
Prg2
Prkag3
Prkcg
Prmt8
Prss22
Psg16
Ptchd2
Ptges3
Ptprk
Rasl10a
Rec114
Rgag1
Rgs9
Robo2
Rpusd2
Rrs1
Rsad2
Rtn4r
Sapcd2
Scgb1b30
Sdad1
Sectm1b
Sfn
Sgms2
Slc19a2
Slc1a4
Slc20a1
Slc22a12
Slc28a1
Slc35d1
Slc38a4
Slc3a2
Slc7a11
Spryd7
Srxn1
Syce1l
Symbol
Syt12
Tbc1d8
Tbcel
Tcp10a
Tdh
Tecta
Traip
Trh
Trim16
Tshb
Ttc9
Tulp1
Txnrd1
Vwce
Zc3h12c
Zfp811
Zfp92
Zfp957

## Sheet: KEGG Path Inc More M50
Term	Overlap	P-value	Adjusted P-value	Old P-value	Old Adjusted P-value	Odds Ratio	Combined Score	Genes
Metabolism of xenobiotics by cytochrome P450	9/66	8.14377e-08	1.84049e-05	0	0	13.646814404432133	222.7627884940858	ALDH1A3;ALDH3A1;GSTO2;GSTA4;GSTP1;GSTA2;GSTA1;CYP1B1;CBR3
Ferroptosis	7/40	4.0125e-07	4.53412e-05	0	0	18.19631093544137	268.0076729915107	FTL1;GCLC;FTH1;HMOX1;SLC3A2;SLC7A11;GCLM
Glutathione metabolism	8/64	8.63356e-07	5.91416e-05	0	0	12.29382407985028	171.651759740014	GPX2;GCLC;GSTO2;GSTA4;GSTP1;GSTA2;GSTA1;GCLM
Drug metabolism	10/114	1.04675e-06	5.91416e-05	0	0	8.327261945103356	114.66486372972535	ALDH3A1;ALDH1A3;AOX4;GSTO2;GSTA4;GSTP1;GSTA2;GSTA1;NME2;AOX1
Chemical carcinogenesis	9/94	1.75553e-06	7.935e-05	0	0	9.138390092879257	121.10869847854876	ALDH1A3;ALDH3A1;CYP2B13;GSTO2;GSTA4;GSTP1;GSTA2;GSTA1;CYP1B1
Hepatocellular carcinoma	10/171	3.85114e-05	0.0014506	0	0	5.363504528415465	54.51764694114595	PRKCG;NQO1;GSTO2;GSTA4;GSTP1;TXNRD1;GSTA2;GSTA1;HMOX1;KRAS
Neuroactive ligand-receptor interaction	14/348	7.48494e-05	0.00241657	0	0	3.6519696033941087	34.69383001159297	CALCA;OPRL1;ADM;TRH;NTS;HCRTR1;HTR6;GRIN3A;CALCR;MC5R;GNRH1;GPR156;F2RL2;TSHB
Pathways in cancer	17/535	0.00023159	0.00654241	0	0	2.870875745875746	24.030790874019814	PRKCG;NQO1;GSTO2;GSTP1;TXNRD1;DLL1;FGF17;IL6;PLCB4;GSTA4;GSTA2;GSTA1;HMOX1;FAS;KRAS;FGF23;FGFR3
Fluid shear stress and atherosclerosis	8/143	0.0003111	0.00781207	0	0	5.079217208474851	41.016688545959845	NQO1;GSTO2;GSTA4;GSTP1;GSTA2;GSTA1;HMOX1;CCL2
IL-17 signaling pathway	6/91	0.000748374	0.0169132	0	0	6.013139801375096	43.28022313582978	CXCL10;IL6;CCL7;CCL2;IL17F;CXCL3
African trypanosomiasis	4/39	0.00114183	0.0234594	0	0	9.676517473942367	65.55960703010365	PRKCG;IL6;PLCB4;FAS
Tyrosine metabolism	4/40	0.00125702	0.023674	0	0	9.407248450166906	62.83108993083162	ALDH1A3;ALDH3A1;AOX4;AOX1

## Sheet: GO Biol. Process Inc More M50
Term	Overlap	P-value	Adjusted P-value	Odds Ratio	Combined Score	Genes
cellular response to oxidative stress (GO:0034599)	10/115	1.13467e-06	0.00121664	8.24754	112.902	GPX2;SRXN1;GSTP1;TXNRD1;HMOX1;PTPRK;ANKRD2;PPARGC1A;HSPA1B;ARNTL
glutathione metabolic process (GO:0006749)	7/49	1.6886e-06	0.00121664	14.2906	189.945	GCLC;GSTO2;GSTA4;GSTP1;GSTA2;GSTA1;GCLM
glutathione derivative biosynthetic process (GO:1901687)	5/22	5.00329e-06	0.00180244	25.033	305.538	GSTO2;GSTA4;GSTP1;GSTA2;GSTA1
glutathione derivative metabolic process (GO:1901685)	5/22	5.00329e-06	0.00180244	25.033	305.538	GSTO2;GSTA4;GSTP1;GSTA2;GSTA1
positive regulation of epidermal cell differentiation (GO:0045606)	4/17	4.05271e-05	0.0116799	26.0812	263.773	CYP27B1;NME2;SFN;TRIM16
response to type I interferon (GO:0034340)	3/7	5.55201e-05	0.0133341	63.3301	620.557	MX1;ISG15;IFIT1
negative regulation of apoptotic process (GO:0043066)	17/485	7.17724e-05	0.0147749	3.18585	30.3994	PRKCG;GSTP1;NME2;KLF4;DKK1;DLL1;IFIT3;GCLC;IL6;FFAR4;FAS;CCL2;SFN;ADAM8;PPARGC1A;FGFR3;HSPA1B
negative regulation of cell proliferation (GO:0008285)	14/363	0.000116869	0.0172515	3.49231	31.621	FGFBP1;GSTP1;PTPRK;KLF4;DLL1;IFIT3;GTPBP4;CYP27B1;IL6;FTH1;CYP1B1;HMOX1;GNRH1;HSPA1B
cellular response to type I interferon (GO:0071357)	6/65	0.000119719	0.0172515	8.67444	78.3334	RSAD2;MX1;ISG15;IFIT1;IFIT3;IFIT2
type I interferon signaling pathway (GO:0060337)	6/65	0.000119719	0.0172515	8.67444	78.3334	RSAD2;MX1;ISG15;IFIT1;IFIT3;IFIT2
regulation of insulin secretion (GO:0050796)	7/98	0.00016636	0.0200385	6.57926	57.2485	NANOS2;G6PC2;INHBB;DOC2B;TRH;MYRIP;ARNTL
lymphocyte chemotaxis (GO:0048247)	5/44	0.000166872	0.0200385	10.8996	94.8082	CXCL10;CH25H;CCL7;CCL2;ADAM8
nitric oxide biosynthetic process (GO:0006809)	3/11	0.0002527	0.0280108	31.6587	262.238	NANOS2;NQO1;CYP1B1
blood circulation (GO:0008015)	5/50	0.000307311	0.03008	9.44349	76.3756	CXCL10;GCLC;TBC1D8;ADM;GCLM
positive regulation of keratinocyte differentiation (GO:0045618)	3/12	0.00033399	0.03008	28.1396	225.241	CYP27B1;NME2;TRIM16
nitric oxide metabolic process (GO:0046209)	3/12	0.00033399	0.03008	28.1396	225.241	NANOS2;NQO1;CYP1B1
'de novo' posttranslational protein folding (GO:0051084)	4/30	0.000413516	0.0310101	13.032	101.53	HSPH1;ENTPD5;PTGES3;HSPA1B
positive regulation of protein secretion (GO:0050714)	6/82	0.000429411	0.0310101	6.7283	52.1651	IL6;CRTAM;ADAM8;TRH;DOC2B;MYRIP
regulation of cAMP metabolic process (GO:0030814)	3/13	0.000430397	0.0310101	25.3244	196.284	CXCL10;CALCR;ADM
negative regulation of chemokine production (GO:0032682)	3/13	0.000430397	0.0310101	25.3244	196.284	IL6;GSTP1;KLF4
positive regulation of insulin secretion (GO:0032024)	4/31	0.000470394	0.0313557	12.5487	96.1475	DOC2B;TRH;MYRIP;CFTR
response to lipopolysaccharide (GO:0032496)	8/155	0.000533474	0.0313557	4.66174	35.1313	NANOS2;CYP27B1;CXCL10;IL6;GSTP1;CCL2;FAS;CXCL3
positive regulation of purine nucleotide metabolic process (GO:1900544)	3/14	0.000542998	0.0313557	23.021	173.081	CXCL10;CALCR;ADM
positive regulation of blood vessel diameter (GO:0097755)	3/14	0.000542998	0.0313557	23.021	173.081	NANOS2;HMOX1;ADM
regulation of cell proliferation (GO:0042127)	20/740	0.000543992	0.0313557	2.43766	18.3229	FGFBP1;TBC1D8;PTPRK;CXCL3;KLF4;DLL1;IFIT3;GTPBP4;CYP27B1;CXCL10;IL6;SAPCD2;FTH1;CYP1B1;GNRH1;FAS;KRAS;FGFR3;HSPA1B;KRT6A
cytokine-mediated signaling pathway (GO:0019221)	18/633	0.00057451	0.0318411	2.55904	19.0955	RTN4R;NANOS2;RSAD2;MX1;ISG15;IFIT1;CXCL3;LRP8;IFIT3;IFIT2;CXCL10;IL6;CCL7;GSTA2;HMOX1;FAS;CCL2;IL17F
sulfur compound biosynthetic process (GO:0044272)	7/122	0.000633972	0.0335055	5.19985	38.2891	GCLC;GSTO2;GSTA4;GSTP1;GSTA2;GSTA1;GCLM
positive regulation of acute inflammatory response (GO:0002675)	3/15	0.000672828	0.0335055	21.1015	154.126	IL6;F12;ADAM8
positive regulation of leukocyte migration (GO:0002687)	4/34	0.000674296	0.0335055	11.2921	82.4534	CXCL10;IL6;ADAM8;CXCL3
positive regulation of cyclic nucleotide metabolic process (GO:0030801)	3/16	0.000820878	0.0394295	19.4773	138.389	CXCL10;CALCR;ADM
cellular response to organic substance (GO:0071310)	7/133	0.00105532	0.0490555	4.74324	32.5097	ROBO2;ABCC2;FFAR4;CYP1B1;CCL2;KLF4;HCRTR1
response to molecule of bacterial origin (GO:0002237)	6/98	0.00110354	0.0496936	5.55364	37.8161	NANOS2;CYP27B1;CXCL10;IL6;FAS;CXCL3

## Sheet: GO Mol. Function Inc More M50
Term	Overlap	P-value	Adjusted P-value	Odds Ratio	Combined Score	Genes
glutathione transferase activity (GO:0004364)	5/30	2.50606e-05	0.00761841	17.0155	180.266	GSTO2;GSTA4;GSTP1;GSTA2;GSTA1
