# Supplementary material for: Sex‐dependent acrolein sensitivity in mice is associated with differential lung cell, protein, and transcript changes
Source: Physiol Rep. 2021 Oct 4;9(19):e14997. doi: 10.14814/phy2.14997 (PMC8488558; doi:10.14814/phy2.14997)
Supplement: Supplementary file 6 — Table S5. [file PHY2-9-e14997-s011.xlsx]

## Sheet: Contents
Supplemental Table 5. Transcripts that increased only in female mice following exposure to 50 ppm acrolein
Sheet
1	Contents
2	Log2 fold change of 8 replicate mice with group mean and standard error
3	List of transcripts that increased only in female mice
4	26 KEGG murine pathway analysis of transcripts that increased in female mice only
5	74 Gene Ontology (GO) Biological Process 2018 analysis of transcripts increased in female mice only
6	14 Gene Ontology (GO) Molecular Function 2018 analysis of transcripts increased in female mice only

## Sheet: Trnscripts Inc F50
Gene Symbol	F37 log2	F38 log2	F39 log2	F40 log2	F44 log2	F46 log2	F47 log2	F48 log2	Mean Fold change	SEM
Agxt	5.30525	5.09488	5.55075	5.91675	5.59719	5.0832	5.37727	5.0075	5.3666	0.117519
Gpr3	5.18859	5.30713	5.18225	5.45717	5.21995	4.58458	4.6005	4.51343	5.0067	0.142074
Krt83	5.19224	5.23104	5.43161	5.09287	5.4228	4.49391	4.90174	4.26898	5.0044	0.160613
Cxcl10	4.0584	3.82847	3.79723	4.45	4.43522	5.76843	5.40392	5.76232	4.688	0.315687
Apol8	5.32284	5.40206	4.97938	5.08969	4.71039	4.29277	3.9798	3.50547	4.6603	0.255936
Il6	4.52656	4.47552	3.5589	4.69008	4.5013	5.38966	4.83527	5.2131	4.6488	0.209878
Mt2	4.19157	4.55101	3.18524	4.56412	4.09644	5.47638	4.73848	4.63995	4.4304	0.246788
Oasl1	3.67629	3.53837	3.75558	4.49282	4.18666	5.30077	5.03734	5.14018	4.391	0.267276
Muc13	4.54711	4.17207	4.44434	4.83468	4.37303	4.44513	3.71164	4.36	4.361	0.122103
Pabpc1l	3.72726	3.82481	3.7066	4.30018	3.86316	4.36352	3.59301	3.81506	3.8992	0.106013
Il1r2	3.64926	4.53593	4.26254	4.09948	4.21687	3.77598	3.25779	3.34615	3.893	0.173386
Pcsk9	4.05185	3.96326	3.80068	3.79679	3.73187	3.83745	3.06155	3.87335	3.7646	0.114
Hmox1	3.21245	3.04838	2.86245	3.66013	3.48908	4.57906	4.18358	3.99127	3.6283	0.224071
Slc7a11	2.80729	2.66302	2.39958	3.87311	3.23297	4.92666	4.54837	4.4714	3.6153	0.36627
Atp1a4	3.51876	3.58837	3.90214	3.8084	3.55975	3.37325	3.54775	3.57118	3.6087	0.0634781
Dio2	3.47934	4.14816	2.91906	3.57604	3.66669	3.59191	3.66404	3.51237	3.5697	0.126832
Tex35	3.37121	3.46906	3.72923	4.27973	3.75888	3.14394	3.14484	3.5223	3.5524	0.141171
Trcg1	3.59755	3.30648	3.85371	3.81857	3.53548	3.45789	3.30787	3.07204	3.4937	0.100645
Irg1	3.00556	3.33143	3.19332	3.72982	3.11363	3.60788	2.96116	4.0772	3.3775	0.148745
Rrh	3.33494	3.37711	3.29498	3.72696	3.35384	3.65071	3.02838	3.23708	3.3755	0.0842157
Tktl1	3.65819	4.54062	3.69998	3.75418	3.56621	3.15533	2.25613	2.23176	3.3578	0.297252
Apold1	3.91576	4.52194	3.99763	3.43058	3.62826	2.75463	2.69026	1.84333	3.3478	0.327533
Cdkn1a	3.36109	3.54745	3.52897	3.45554	3.55717	3.09997	3.15361	3.0034	3.3384	0.0839506
Mt1	3.15765	3.62412	2.22784	3.45582	2.86096	4.16776	3.50449	3.44696	3.3057	0.217032
Rsad2	2.21302	2.41842	2.30648	3.21015	2.76108	4.49157	4.22342	4.59507	3.2774	0.383058
Emilin3	3.06599	2.78429	3.47117	3.80734	3.56952	3.0575	3.22992	2.87267	3.2323	0.134749
Elfn2	3.22599	3.16349	3.57591	3.26669	3.3682	2.95571	2.87168	3.28754	3.2144	0.0844585
Aipl1	2.99441	3.23995	3.23499	3.63238	3.73884	3.16591	2.66278	3.02274	3.2115	0.131127
Treh	3.55442	3.71868	4.11747	3.4338	3.57279	2.00928	2.58643	2.66074	3.2067	0.267823
Atf3	3.63115	4.40027	3.72952	3.23381	3.37365	2.61135	2.57826	1.88839	3.1808	0.299274
Gdf15	3.69517	3.85941	3.45793	3.50548	3.79587	2.80008	2.44485	1.84121	3.175	0.277247
Fkbp5	2.51352	2.30628	2.55145	3.26576	3.09943	3.74897	3.93229	3.9527	3.1713	0.251633
Tat	2.85129	2.4528	2.64864	3.13437	3.30737	3.45982	3.37778	4.01753	3.1562	0.189083
Ptgds	3.0521	3.04913	2.57919	5.13729	2.53263	3.16922	2.56834	2.9233	3.1264	0.321403
Olfr1393	3.22969	2.72795	3.37118	3.50274	3.06546	3.22263	2.77001	2.92394	3.1017	0.105665
Ankdd1a	3.17478	3.23864	3.46983	3.69924	2.77311	3.45664	2.25344	2.65431	3.09	0.18457
Hao1	2.74134	2.81619	3.06084	3.5271	2.90628	2.97376	3.19597	3.06891	3.0363	0.093055
Doc2b	1.62908	2.26681	2.51778	3.30393	2.48477	4.00097	3.85401	4.05304	3.0138	0.345407
Tigit	3.31267	2.94813	2.88167	3.15798	2.56102	2.80158	2.83493	3.39882	2.9871	0.106566
Rasd1	2.88134	3.17129	2.80825	3.04699	3.20212	2.89603	2.83556	2.80081	2.9553	0.0614105
Skor1	2.81579	3.49616	3.51889	3.12168	2.85924	2.33176	2.37445	2.93002	2.931	0.168343
Cxcl2	3.25322	4.36248	3.17356	3.05237	3.0259	2.51703	2.06135	1.89568	2.9177	0.293941
Pdk4	2.67736	2.58616	2.76031	2.96422	2.95561	3.22013	3.04196	2.99905	2.9006	0.0791846
Ftcd	3.04208	3.09597	2.95153	3.27625	2.62561	3.34004	2.47303	2.31548	2.89	0.142493
Nanos2	3.38659	3.30819	2.7899	2.78262	3.06913	2.43786	2.71487	2.50524	2.8743	0.132195
Srrm3	2.61642	2.30338	2.86897	3.37553	2.516	3.031	2.94629	3.19602	2.8567	0.135741
Ifit1	2.1517	2.13932	2.09356	2.74806	2.41998	3.75707	3.41471	3.90519	2.8287	0.28613
Il10	3.01369	3.23552	2.73172	3.07743	2.396	3.15612	2.84814	2.04138	2.8125	0.155417
Acr	2.92327	2.54386	2.40813	2.92067	2.7796	3.26616	2.62476	2.99996	2.8083	0.104666
Islr2	3.04845	2.86277	2.41348	2.6779	2.16222	3.21635	3.05438	3.00606	2.8052	0.136803
Ramp3	2.95927	3.00053	2.96281	2.77469	2.90217	2.50772	2.34257	2.85745	2.7884	0.0903569
Col2a1	3.46217	2.44312	2.80917	3.46523	2.74834	3.23116	1.7096	2.33361	2.7753	0.230289
Spata21	3.38545	2.7101	3.1959	3.03611	2.35398	2.47072	2.06781	2.94153	2.7702	0.170217
Nfil3	3.42147	3.60975	3.15116	2.68652	3.00282	2.13539	2.17828	1.95461	2.7675	0.237062
Osgin1	2.93999	3.34	2.71517	3.04579	2.85608	3.08835	2.1547	1.94551	2.7607	0.180662
Gsdmc4	2.28123	2.59961	3.02166	3.11589	3.01856	2.60656	2.46031	2.88978	2.7492	0.114837
Krt81	3.16994	3.11813	2.98739	2.98335	2.92437	2.43316	2.81766	1.2476	2.7102	0.239156
Srxn1	2.30442	2.5163	1.90846	2.8515	2.60381	3.61376	2.9444	2.92455	2.7084	0.191317
Adm	3.22482	3.05871	3.05121	2.44736	2.86424	2.57313	2.48046	1.90647	2.7008	0.163648
Fga	2.47313	1.2941	1.65524	2.7065	2.64788	3.93372	3.22954	3.55268	2.6866	0.33958
Crtam	2.69186	2.86495	2.85609	2.48353	2.4284	2.59315	2.66482	2.65321	2.6545	0.0589964
Wfikkn1	2.95372	2.8141	2.94937	2.76402	2.81323	2.29302	2.36927	1.97927	2.617	0.135215
Maff	2.78847	3.33516	2.75528	2.69029	2.64196	2.5234	2.02499	1.98125	2.5926	0.164684
Xirp1	2.47168	2.65238	2.9302	2.89569	2.21611	3.32076	1.72674	2.45925	2.5841	0.184219
Gng3	2.2619	3.02173	1.86644	2.97468	2.4164	3.00593	2.34208	2.75723	2.5808	0.160194
Csrnp1	2.69184	3.49833	2.9184	2.58645	2.69676	2.15726	2.12917	1.9338	2.5765	0.19078
Sfn	2.42185	2.48327	2.31653	2.70003	2.84136	3.24462	2.18787	2.38206	2.5722	0.129416
Slco1c1	2.1008	1.57528	2.11247	3.41014	2.92412	3.06503	2.33865	3.00231	2.5661	0.236278
Slc5a2	2.45577	3.35377	2.50781	3.20578	2.7206	2.44695	2.37392	1.3226	2.5484	0.233167
Errfi1	2.76175	3.40052	2.89117	2.55186	2.56122	2.03475	2.4603	1.69284	2.5443	0.196539
Tas2r135	2.12746	2.87188	2.84899	2.89607	2.68124	2.62227	1.91081	2.39407	2.5441	0.138972
Themis3	2.90213	2.09609	2.63969	3.19519	2.83277	1.99415	1.62862	2.96017	2.5311	0.20984
Pak6	2.05452	1.78446	1.74955	2.87272	2.64116	3.27718	2.93983	2.86778	2.5234	0.2195
Gclc	2.31105	2.3159	1.99382	2.55464	2.36887	3.13295	2.77351	2.71086	2.5202	0.132683
Prkcg	2.65296	2.48998	2.39954	2.70306	2.54393	2.92897	2.15702	2.23414	2.5137	0.0955735
Aox4	1.24135	2.61152	2.78831	3.35977	2.48838	2.91066	2.19925	2.50236	2.5127	0.233732
Cd164l2	2.39505	2.75352	2.61625	3.11267	2.48004	2.45042	2.09024	2.17301	2.5089	0.122991
Olfr170	2.51665	2.50342	2.60596	3.38745	2.93166	2.50947	1.06646	2.53414	2.5069	0.249134
Grk1	2.55455	2.23469	2.63993	2.62638	2.44376	1.96295	2.3892	3.17573	2.5034	0.133195
Krt17	2.08239	0.374447	2.90175	3.3668	2.67366	3.45183	2.19042	2.9115	2.4941	0.372694
Krt6a	1.78493	1.72846	1.99255	3.16352	2.35215	3.23977	2.70909	2.96393	2.4918	0.231759
Plk3	2.87221	3.43822	2.69429	2.49874	2.64948	2.14526	2.10503	1.50877	2.489	0.218637
Map3k6	2.13973	2.34425	2.38202	2.57824	2.6049	2.71468	2.56794	2.46423	2.4745	0.0687905
Ereg	2.40809	2.39014	1.8063	2.80567	2.1664	2.98812	3.03794	2.08775	2.4613	0.168551
Gsta1	1.94185	1.53203	1.71133	2.49387	1.33235	3.86236	3.31515	3.46067	2.4562	0.368726
Fbxw10	2.02961	1.54444	1.56975	3.09197	2.29891	3.5771	2.41902	2.90119	2.429	0.27397
Dok7	2.43674	2.62701	2.35751	2.75482	1.92435	2.61016	2.17673	2.34787	2.4044	0.101359
Ccl4	2.74186	2.82272	2.38621	2.72115	2.14863	2.36862	2.06469	1.92851	2.3978	0.127596
Tecta	1.98618	1.96962	1.91722	3.34108	2.32489	2.89415	2.44817	2.1907	2.384	0.19001
Plat	2.32667	2.08497	2.17608	2.52597	2.37058	2.92393	2.36882	2.23096	2.376	0.0980348
Prss22	1.7557	1.32517	1.15594	2.7739	2.01451	3.8704	3.00141	3.10777	2.3756	0.362148
Dnajb13	2.36701	2.5745	2.64223	2.42236	2.54085	2.01849	2.27742	2.14994	2.3741	0.0818524
Slc16a8	2.40565	2.16402	2.03827	3.36045	2.49477	2.50896	2.53194	1.48873	2.3741	0.200628
Egr1	3.07331	4.29371	2.8391	2.52367	2.60861	1.68378	1.71984	0.240372	2.3728	0.450051
Rdh12	2.66744	2.70323	2.86169	2.79785	2.58056	2.08267	1.98228	1.28027	2.3695	0.20648
Necab2	3.05508	4.06028	2.81529	2.79668	2.38632	1.80439	1.13335	0.879797	2.3664	0.398385
Creb5	2.45301	2.57856	2.33934	2.45503	2.32744	2.31776	2.28408	2.09357	2.3561	0.0544634
Arr3	2.33319	2.164	3.03903	2.45461	2.74598	1.1933	2.12739	2.7593	2.3521	0.213445
Ctla4	2.54266	3.29346	2.07369	2.58767	2.08766	2.01978	2.1563	1.95478	2.3395	0.170879
Kcnmb3	1.73307	2.70007	1.79196	2.71061	2.94442	2.70406	1.75255	2.36167	2.3373	0.190546
Olfr543	2.22678	2.82505	2.10777	2.40554	1.89037	2.21691	2.65222	2.36176	2.3358	0.112617
Htr2a	2.94437	2.40848	2.47047	2.86703	2.31228	1.89039	1.86146	1.91752	2.334	0.161299
Cyp2t4	2.40332	3.04956	2.43827	3.0324	2.68145	1.76273	1.85894	1.39253	2.3274	0.229206
Fzd9	2.29008	1.23236	2.28306	2.97366	2.17154	1.95402	2.98775	2.71074	2.3254	0.219778
Gdnf	2.44789	2.52896	2.37899	2.73417	2.65518	2.23646	2.04052	1.57784	2.325	0.141643
Ankrd53	2.28385	2.42914	2.28058	3.10363	1.83055	2.27441	2.32269	2.01195	2.3171	0.140359
Sdcbp2	2.60628	2.13733	2.16852	2.4996	2.2044	2.43966	1.95936	2.43606	2.3064	0.0833313
Pcdh20	1.36057	1.69977	1.77088	2.43641	2.2437	3.0314	2.79399	3.06008	2.2996	0.243329
Omg	2.74222	2.36387	2.78313	1.35799	2.4814	2.37098	2.32618	1.97024	2.2995	0.173075
Mpp3	2.50869	2.62054	2.62396	2.38296	2.41924	1.96804	1.82697	1.82079	2.2714	0.130102
Cxcl1	2.57361	2.23376	1.21648	2.54172	2.09961	3.03624	2.39737	2.0644	2.2704	0.199585
Zbtb16	2.18089	2.23036	2.38546	2.21966	2.31828	2.00594	2.4436	2.36701	2.2689	0.0528717
Slc2a5	1.63509	2.25213	1.94146	2.49405	2.50335	2.68703	2.1758	2.39828	2.2609	0.128935
Ccl2	1.56696	1.32621	1.15027	2.17444	1.72155	3.65594	2.93048	3.51416	2.255	0.373945
Socs3	2.20949	2.51795	1.81062	2.43548	2.36857	2.59454	2.12552	1.96902	2.2539	0.103804
Sytl3	2.4473	2.45206	2.07922	2.40341	2.03143	1.9	2.08992	2.59427	2.2497	0.0954981
Muc2	2.17706	1.89287	1.38373	2.53598	2.14644	2.89215	2.03838	2.91978	2.2483	0.195955
Ccl7	1.45813	1.4417	1.71664	2.23014	1.39835	3.40727	3.04212	3.26404	2.2448	0.328428
Trem1	2.44202	3.0853	2.75481	2.39885	2.42373	1.49433	1.75014	1.50441	2.2317	0.222044
Oprl1	1.3144	1.49847	2.45009	2.61911	2.44718	2.42669	1.85751	3.21375	2.2284	0.237575
Ptpn22	2.51251	2.56455	2.28689	2.41797	2.12807	1.90332	2.15699	1.83291	2.2254	0.102046
Cnih2	2.09375	2.14429	2.39937	2.74269	1.88421	2.33276	1.97044	2.22288	2.2238	0.102489
Gnat1	1.87995	2.60285	1.99374	3.46221	2.51162	1.71936	1.76615	1.85371	2.2237	0.227327
Calca	1.82328	1.9774	1.58037	2.2171	2.00559	2.61836	2.72538	2.80612	2.2192	0.170772
Pmvk	1.62408	2.12175	1.90562	1.66809	2.45032	2.20387	2.68408	3.05179	2.2137	0.187815
Per1	2.3129	2.68223	2.62184	2.2526	2.33033	1.68911	2.02814	1.77405	2.2114	0.136572
Ica1l	2.12486	2.56022	2.60666	2.11856	2.36384	1.79078	2.11745	1.99443	2.2096	0.105951
Htr6	2.44634	2.43121	1.74809	2.79003	2.31372	2.63104	2.24841	1.05836	2.2084	0.210459
Dkk1	1.12293	2.28571	1.76181	2.31857	2.62098	2.29256	2.62166	2.63418	2.2073	0.198215
Guca2a	1.54365	2.845	2.15787	2.47305	2.15533	1.74838	2.3399	2.29282	2.1945	0.153667
Mcm10	2.1496	2.00087	1.97368	2.31916	2.68892	2.1562	2.03683	2.22673	2.194	0.0875538
Retnlg	2.68515	1.8653	2.76363	2.49371	2.25064	2.25588	1.68429	1.52062	2.1899	0.174012
Fgf17	2.12143	2.18517	2.8136	2.6248	1.44875	2.33856	2.23769	1.73961	2.1887	0.166555
Lmcd1	1.9162	1.74865	1.97855	2.49125	2.50522	2.43528	2.16504	2.24941	2.1862	0.107739
Slc38a4	1.74754	1.87579	1.91793	2.02507	2.31057	2.1288	2.78292	2.69859	2.1859	0.144568
Prr7	2.33016	2.17476	2.26005	2.42189	2.53229	2.32495	1.76624	1.62407	2.1793	0.120615
Il17f	2.58454	1.93851	2.449	2.686	2.52688	2.35273	1.50801	1.35193	2.1747	0.193653
Gadd45g	1.98196	1.48703	1.69384	2.15057	2.1367	2.74682	2.58972	2.58456	2.1714	0.169679
Acpt	2.73357	2.07397	2.95319	2.38301	2.29673	2.30949	0.692617	1.89183	2.1668	0.258767
Tldc2	1.82903	1.4344	2.15419	2.40083	1.64058	2.49819	2.36965	2.99392	2.1651	0.192587
Mfsd2a	1.58395	2.10172	1.68774	2.31071	2.40395	2.4846	2.17564	2.51969	2.1585	0.133666
Cacng1	2.13333	1.9683	0.695037	2.40687	2.05185	2.63917	2.6699	2.55795	2.1403	0.243322
Has1	2.34454	2.0702	1.18699	2.2165	2.18279	2.8279	2.08944	2.20003	2.1398	0.171547
F3	1.72137	1.72227	1.7175	2.10385	2.00805	3.0062	2.30466	2.47211	2.132	0.171081
Mybph	2.81485	1.88668	2.10028	2.35874	1.81756	1.98056	2.3863	1.47183	2.1021	0.156103
Wnt16	2.33871	1.53182	2.9752	1.76747	2.27725	1.80709	2.07541	2.01985	2.0991	0.167855
Csf3	1.63988	2.38481	1.90569	1.82586	1.90276	2.39138	2.51892	2.1907	2.095	0.120633
Pax8	2.12434	2.53305	2.17754	2.09227	2.45841	2.32229	1.83492	1.21558	2.0948	0.15807
Fscn2	2.17118	2.10948	2.63471	2.27588	2.37459	2.62816	1.36009	1.1995	2.0942	0.203763
Ctrb1	1.76757	2.7398	2.36326	2.41499	2.14737	1.94616	1.08688	2.27078	2.0921	0.190025
Mcmdc2	1.5424	2.60814	2.21161	2.40485	2.12324	1.94916	2.32045	1.55134	2.0889	0.146137
Nppb	1.50506	1.67012	2.22639	1.619	2.94219	3.015	2.15118	1.52707	2.082	0.233031
Cited4	2.54629	1.6514	2.00114	2.56015	2.12892	2.2573	1.89601	1.61399	2.0819	0.137225
Lrp2bp	2.27177	2.62889	2.60333	2.2119	1.73465	1.64579	2.06047	1.4872	2.0805	0.162187
Lrp8	1.60302	1.5646	1.40364	2.53191	1.93099	2.87805	2.3226	2.40919	2.0805	0.201076
Bean1	1.65005	1.40058	1.26342	2.29674	1.25971	2.90898	2.70264	3.15628	2.0798	0.295075
Fosl2	2.17794	2.57804	2.2635	2.15498	2.20684	1.8243	1.8993	1.5303	2.0794	0.120647
Slc6a20b	2.59103	1.27326	1.61071	3.0926	2.47792	0.880821	2.2529	2.44316	2.0778	0.282687
A3galt2	1.90821	2.10466	1.81876	2.47482	1.93725	2.26513	1.95263	2.13932	2.0751	0.0818726
Fut2	2.24101	2.66172	2.23958	2.16407	2.05679	1.80175	1.63733	1.66415	2.0583	0.130925
Il1f9	1.74067	1.50785	1.22883	1.66615	1.95563	3.29616	2.80866	2.25925	2.0579	0.263103
Trh	2.01578	2.00177	2.23623	2.71603	2.54079	1.70075	2.17293	1.0717	2.057	0.192535
Klhl29	1.24277	1.70385	1.49925	2.18259	2.09408	2.39181	2.60379	2.68826	2.0508	0.198216
Tmc7	1.86923	1.75331	1.95477	2.26039	1.9948	1.91303	2.24684	2.39563	2.0485	0.0850009
Cldn4	1.99857	1.99934	1.82778	2.18151	1.636	2.77154	1.82815	2.0843	2.0409	0.128859
Tnfaip3	2.56059	3.07381	2.48257	2.05761	2.07801	1.49398	1.30864	1.24319	2.0373	0.247654
Zfp957	2.39735	2.48545	1.79302	1.56598	1.96907	1.4637	1.97907	2.62396	2.0347	0.162472
Tal2	1.81441	1.47021	1.39016	2.09201	2.23479	2.17547	2.58512	2.49943	2.0327	0.166883
Kcne4	2.17866	3.29721	1.97701	1.95632	1.74823	1.81606	2.04554	1.23057	2.0312	0.221343
Fbxw21	1.64656	2.10927	2.06479	2.1336	2.19304	1.64053	2.14515	2.31587	2.0311	0.0945985
Mettl21e	1.18921	1.46396	1.79833	2.31371	2.10086	2.3494	2.53816	2.49358	2.0309	0.188531
Vwce	1.90971	2.5184	1.84376	1.9254	2.24839	2.85132	2.19157	0.749053	2.0297	0.234208
Fosb	2.34491	3.85744	2.48067	2.03512	2.12677	1.67968	1.03627	0.674341	2.0294	0.366986
Sesn1	1.74897	1.99273	2.0947	2.23201	2.01605	1.9875	2.22547	1.91697	2.0268	0.0603168
Olfr1392	1.22707	2.35938	2.29581	2.73877	2.09826	2.11032	1.47229	1.86532	2.0209	0.184877
Trp53inp1	1.6034	1.76313	2.01779	2.15998	1.95376	2.16444	2.31321	2.1539	2.0162	0.089005
Atp4a	0.779862	1.15377	2.39796	2.13551	1.90861	2.55686	2.24111	2.85432	2.0035	0.2668
Klhl40	2.30553	2.28993	1.66285	2.58434	1.65966	2.75279	1.85789	0.848605	1.9952	0.233027
Adam30	2.04924	2.6368	2.8147	2.87845	0.590121	1.60467	1.80826	1.46097	1.9804	0.296635
Pmel	2.37867	1.95714	2.35373	2.21325	2.14952	1.60956	1.7233	1.38363	1.9711	0.138536
Lrrc10	1.84449	2.22048	1.85696	1.67073	1.8834	2.4315	1.80005	2.04359	1.9689	0.0942858
Cyr61	2.15971	3.17477	2.11071	1.85951	1.93489	1.81917	1.75232	0.910522	1.9652	0.235309
Muc6	2.02878	2.09514	2.60404	2.22447	2.17099	1.13026	1.92139	1.53774	1.9641	0.170257
Ackr3	2.34697	2.21053	2.12343	1.97724	1.83755	1.97147	1.59469	1.60533	1.9584	0.102406
Epha2	2.15792	2.31634	2.07796	2.10906	2.10108	1.92426	1.51311	1.45629	1.957	0.117528
Kcnab1	1.43699	1.56205	1.74641	2.22344	1.48609	2.20482	2.28091	2.6985	1.9549	0.17377
Asprv1	1.99823	2.11891	2.48005	2.54952	2.29723	2.25632	0.862755	1.06898	1.954	0.240908
Ptx3	0.995658	0.99945	0.600788	2.0516	1.08693	3.25344	3.2317	3.39803	1.9522	0.44786
Tbr1	2.51789	1.95448	1.0044	2.47374	2.37584	1.54551	2.21653	1.4876	1.947	0.208038
Sytl1	1.80048	2.61549	2.52756	2.38533	1.96941	1.5815	1.35895	1.30928	1.9435	0.196085
Thbs1	2.25093	3.20173	1.93826	2.09608	1.81319	2.33402	1.15477	0.748614	1.9422	0.282853
Dnah17	1.51329	1.41081	1.63948	2.34225	1.89775	2.30315	1.98008	2.42759	1.9393	0.148958
L3mbtl1	1.756	1.93101	2.39172	2.12229	2.28928	1.15092	2.26138	1.58221	1.9356	0.159528
Serpina3i	2.00276	0.864219	1.75102	1.0674	1.81779	2.61622	2.47556	2.87224	1.9334	0.270529
Atf7ip2	2.24055	2.7132	2.29639	2.13536	1.94158	2.02373	1.03111	1.07408	1.932	0.222955
Akap12	2.36121	2.38699	2.09588	2.04769	2.00067	1.77024	1.4956	1.27291	1.9289	0.148951
Tmed6	2.13286	1.98155	1.87847	2.41201	2.36421	1.23849	1.28496	2.12266	1.9269	0.168948
Arid5a	1.9403	2.05278	1.72344	1.96794	2.04364	2.08555	1.79788	1.80206	1.9267	0.051535
Sgk1	1.9615	2.14083	1.90732	1.96339	2.03486	1.82211	1.85867	1.72092	1.9262	0.0491541
Tnfrsf12a	1.85733	1.85131	1.33705	1.99363	1.75352	2.73348	1.92178	1.93671	1.9231	0.145936
Tgm1	1.28007	1.38872	1.325	1.97847	2.26202	2.94313	2.06131	2.14447	1.9229	0.215865
Adamts15	1.79772	1.57462	2.20766	2.06173	2.12303	1.90048	1.95063	1.76333	1.9224	0.0787805
Gpr157	1.80919	1.83166	1.85826	1.95122	1.98317	1.66342	2.04766	2.21861	1.9204	0.0639122
Serpine1	2.14317	2.36653	1.70453	1.91436	1.88869	2.02957	1.88731	1.42825	1.9203	0.106092
Dlx3	1.89885	2.02195	1.80089	2.02236	2.53492	1.52203	1.92014	1.59805	1.9149	0.117409
Phospho1	1.81569	1.58883	0.972318	1.97277	1.85568	2.39691	2.13642	2.56779	1.9133	0.187308
Ddit4	1.74995	1.55984	2.04026	2.06369	2.2698	1.65587	2.03048	1.9037	1.9092	0.0900574
Cdh15	2.15156	2.23342	1.37629	2.11734	1.74601	2.03811	1.68336	1.90669	1.9066	0.1093
Efhd1	1.83739	1.44607	1.54657	2.28935	1.99876	2.4669	1.68516	1.9426	1.9016	0.132908
Phyhd1	1.5148	1.68593	1.62313	2.18169	1.41136	2.34213	2.1168	2.31376	1.8987	0.143046
Tas2r143	1.17104	2.57938	2.71854	2.42687	2.03308	0.999986	1.76642	1.44869	1.893	0.246998
Lct	2.2308	1.52132	2.202	2.44603	1.75705	2.08078	1.32066	1.54056	1.8874	0.153786
Cyp27b1	1.10262	1.69999	2.70499	2.41113	1.8251	1.97013	1.75358	1.62845	1.887	0.185683
Slc28a1	0.723937	1.8598	1.54185	2.3522	1.96333	2.84787	2.43867	1.36035	1.886	0.255541
Spry4	2.18345	2.83593	2.13812	1.83038	1.79418	1.69258	1.56737	1.04441	1.8858	0.197595
Cabp4	1.85777	1.4155	2.53577	2.00324	2.43742	1.35307	1.90166	1.58116	1.8857	0.165329
Cabyr	1.55814	1.68736	1.52583	2.07156	2.18833	2.17754	1.8338	2.03984	1.8853	0.10241
Lsmem1	2.44537	2.15567	2.04281	1.84907	1.75343	1.93386	2.09536	0.801231	1.8846	0.183613
Gp49a	2.02863	1.90007	1.6205	1.89159	1.81678	2.19813	1.78306	1.82522	1.883	0.0650747
Arg2	1.61201	1.48825	1.734	2.26147	1.7457	2.28425	2.06708	1.87045	1.8829	0.111447
Kcnk7	2.49254	2.02007	2.50024	1.70557	1.87835	1.5829	1.61003	1.22311	1.8766	0.169183
Asmt	1.85294	2.18206	1.81785	2.29697	2.48542	1.9707	0.571178	1.82848	1.8757	0.219461
Armc12	2.31072	1.03395	2.17371	1.52907	2.38295	1.81008	1.84071	1.89802	1.8724	0.167209
Cplx1	0.401294	2.07451	1.87694	2.85098	2.40852	2.08242	2.13044	1.15009	1.8719	0.288645
Mtfr2	1.82074	2.06279	1.73449	2.09671	1.94594	1.99797	1.47213	1.84364	1.8718	0.0769933
Efcab8	1.25754	1.53994	1.58381	2.52543	1.25595	2.28758	1.84207	2.62049	1.8641	0.207547
Ccin	2.70728	2.57268	1.23278	1.99294	1.89756	2.29395	1.95301	0.2018	1.8565	0.305887
Tcp10a	1.8606	0.307976	0.826901	2.79901	1.8279	2.93897	1.77002	2.48301	1.8518	0.347549
Cacng4	1.32792	2.29668	1.83348	1.31106	1.65043	1.31836	2.68538	2.39029	1.8517	0.205786
Tiparp	1.78469	2.21625	2.00631	1.92715	1.71617	1.7392	1.88017	1.53967	1.8512	0.077747
Lyve1	1.46859	1.52896	1.52432	1.84666	1.76132	2.39286	2.06515	2.17855	1.8458	0.128672
Ccdc169	1.18514	2.25914	2.07594	2.95849	1.95282	1.56048	1.42628	1.29611	1.8393	0.224474
Sprr1a	1.99581	2.00689	0.870713	1.57707	1.69788	3.02367	1.92727	1.60869	1.8385	0.227818
Agt	1.6173	1.90183	1.72904	1.4352	1.55479	2.29371	2.29698	1.87675	1.8382	0.121802
Myo7b	1.53795	2.36818	2.59046	1.77943	2.16734	1.16622	1.4265	1.64712	1.8354	0.186604
Pnpla1	1.45037	1.44256	2.15736	2.29757	2.15577	2.19222	1.4678	1.50836	1.834	0.149274
Krt86	2.27406	2.58073	2.54508	2.26005	1.76793	1.49195	0.305577	1.40502	1.8288	0.288545
Ppp1r15a	2.05787	2.61347	2.14331	1.8905	2.04072	1.56639	1.31078	1.00017	1.8279	0.193761
Plxna2	1.57926	1.44228	1.37503	2.04934	1.82788	2.06577	2.10408	2.17476	1.8273	0.121034
H2-Bl	1.40475	1.17892	1.68516	1.93337	1.83637	2.09696	2.13901	2.31825	1.8241	0.145778
Myh7b	1.62018	1.64851	1.48511	2.12711	2.00625	2.31631	1.39982	1.98231	1.8232	0.124509
Crabp2	1.92748	1.64993	1.9504	1.76256	2.17535	2.06616	1.88081	1.14651	1.8199	0.119944
Pmaip1	1.50237	1.67536	1.77331	1.88954	1.83988	1.56791	2.10495	2.12587	1.8099	0.0865095
Zfp36	2.04674	2.89478	1.90472	1.75365	1.88505	1.41957	1.57913	0.995555	1.8099	0.207985
Slc24a1	2.23324	2.37431	2.31364	2.13765	1.34461	1.65866	1.70934	0.70615	1.8097	0.217907
Ubc	1.82842	2.0814	1.97724	1.76104	2.07154	1.77601	1.57241	1.31835	1.7983	0.0980416
Fgg	1.17577	0.707789	0.690847	1.63346	1.683	2.79569	2.51641	3.14663	1.7937	0.354906
Txnrd1	1.51229	1.53705	1.21668	1.91208	1.6575	2.46177	1.95645	2.08699	1.7926	0.147731
Spc25	1.92628	2.09005	1.96892	2.06302	2.01587	1.62809	1.34033	1.30824	1.7926	0.121776
Fosl1	1.91767	2.44811	1.40056	2.01273	1.77934	2.45196	1.40795	0.908075	1.7908	0.202673
BC049352	1.66964	2.51644	2.31277	2.46699	1.67311	1.19331	1.39449	1.08285	1.7887	0.216653
Myc	1.95473	2.24329	1.3555	1.89162	1.86386	2.25275	1.39269	1.32477	1.7849	0.14466
Sphk1	1.47178	1.64495	1.39861	1.90395	1.60888	2.31036	1.96571	1.91095	1.7769	0.113944
Slc7a1	1.92764	1.70699	1.67054	1.84908	1.89803	1.95169	1.64181	1.55982	1.7757	0.0561918
Tmcc3	1.88987	2.34648	2.09587	1.71311	2.01145	1.27478	1.41004	1.4328	1.7718	0.143066
Bcar3	1.35866	1.5868	1.55152	1.92649	1.81826	2.02255	1.89097	2.00876	1.7705	0.0917775
Junb	1.99545	3.03137	1.80334	1.8261	1.86683	1.60414	1.28744	0.739739	1.7693	0.246499
Npr3	1.91444	1.9584	2.09617	1.72776	2.16932	1.42657	1.31483	1.5421	1.7687	0.119612
Rab20	2.02005	1.88395	1.59981	2.0425	1.63057	2.07552	1.60537	1.24702	1.7631	0.109892
Hipk4	1.88849	1.781	2.03535	1.85196	1.68692	1.74996	1.7225	1.38143	1.7622	0.0716214
Npc1l1	1.51522	2.00277	0.929493	2.17715	1.68866	1.97201	2.02248	1.75701	1.7581	0.149934
Slc7a5	1.31757	1.22124	1.14211	1.71415	1.75623	2.22528	2.33496	2.29727	1.7511	0.186537
Plaur	2.03662	2.40486	1.99978	1.80403	1.71071	1.73057	1.29708	1.02434	1.751	0.163503
Rhou	1.64053	1.321	1.44188	1.68268	2.02694	2.32663	1.65346	1.81887	1.739	0.121032
Hsd17b13	2.12702	1.6608	1.39043	2.44032	2.10964	1.30534	2.05931	0.781537	1.7343	0.207739
H60b	1.72213	1.17072	2.0418	2.47993	1.8352	1.00271	1.86614	1.73578	1.7318	0.176764
Hif3a	0.996114	1.15955	1.49662	1.51215	1.64916	2.19818	2.44488	2.36255	1.7274	0.207156
Hspb9	1.81883	1.80011	1.28903	1.94383	1.22443	1.95158	2.13345	1.62033	1.7227	0.122229
Syt12	1.1137	0.398039	0.37077	2.02961	1.67634	2.86757	2.49371	2.81986	1.7212	0.382222
Syce1l	1.84242	1.7315	1.86073	0.465106	2.63705	1.92111	1.57294	1.65955	1.7113	0.226589
Txk	2.10961	2.01733	1.87546	1.91214	1.64494	1.29362	1.30657	1.51553	1.7094	0.11957
Tac4	1.52994	1.29631	1.99261	2.098	1.82682	2.07936	1.66401	1.17935	1.7083	0.133074
Bcl2l1	1.44629	1.41064	1.60426	1.63702	1.7184	1.82133	2.03414	1.99191	1.708	0.0872057
Irs2	1.71567	2.16102	1.99792	1.83099	1.57401	1.38257	1.63681	1.36421	1.7079	0.106097
Adamts4	1.69955	1.16922	0.90691	1.24195	1.74404	2.82879	2.07299	1.98456	1.706	0.231078
S100a8	2.4753	1.63074	2.46411	1.79335	1.91063	1.79621	0.753866	0.800589	1.7031	0.24562
Galr2	2.00443	1.48236	1.86433	1.89782	1.9024	1.33395	0.940113	2.185	1.7013	0.156086
Spidr	2.00173	2.24896	1.79063	1.90155	1.78061	1.39709	1.51408	0.973357	1.701	0.14997
Hk2	1.69485	1.69835	1.67588	1.59179	1.87631	1.71336	1.68171	1.67416	1.7008	0.0301633
Crybb3	2.01588	2.60843	2.27259	1.79808	1.5608	1.18915	1.17399	0.95468	1.6967	0.220155
Nts	1.61999	0.716285	0.857758	1.77195	1.89433	2.4465	2.08159	2.1764	1.6956	0.232821
Camk1g	1.59726	1.06212	1.73073	1.77175	1.91311	2.05954	1.68058	1.74411	1.6949	0.110688
Gpr152	1.44634	1.78382	1.91822	1.67089	1.91468	1.93886	1.58308	1.22812	1.6855	0.0966411
Clec4d	1.93644	2.07549	2.14323	1.56545	1.86225	1.75757	0.989873	1.12888	1.6824	0.160933
Trib1	1.78673	2.372	1.88167	1.74563	1.70766	1.57581	1.43451	0.955204	1.6824	0.15202
Ccrn4l	1.636	1.91496	1.55941	1.82028	1.55514	1.99422	1.64182	1.31657	1.6798	0.0832039
S100a9	2.46976	1.54582	2.32776	1.8004	1.87671	1.76043	0.818324	0.83759	1.6796	0.229156
Cd28	2.13253	2.23932	2.0349	1.86042	1.75377	1.22244	1.07816	1.10725	1.6786	0.179635
Tnfaip6	1.82348	1.65473	0.964787	1.44992	1.00517	2.53387	1.71977	2.27228	1.678	0.208127
Lrit3	1.59859	1.94212	0.434471	1.43191	2.13634	2.04341	1.76138	2.05259	1.6751	0.210625
Txnip	1.7029	1.42526	1.98303	1.71678	1.96673	1.32816	1.71947	1.53607	1.6723	0.0888022
Rtn4r	1.70575	1.96361	1.01934	2.01348	1.26632	1.77029	1.95792	1.67769	1.6718	0.134374
Hypk	1.4603	2.04336	1.32002	1.56653	1.84492	1.49097	2.03563	1.61028	1.6715	0.102663
Ptp4a1	1.57843	1.94697	1.65902	1.63303	1.76771	1.61462	1.68216	1.47726	1.6699	0.0527783
Prg2	1.94059	1.39132	0.412787	2.7565	1.77593	2.30877	1.13046	1.62684	1.6679	0.271959
Btla	1.69906	1.17576	1.32434	1.74286	1.73448	1.79752	2.2109	1.58228	1.6584	0.118624
H2-Q10	1.96212	1.97993	1.8938	1.91477	2.1488	1.49443	0.867629	1.00171	1.6579	0.182986
Tshb	2.31428	2.67807	2.20626	1.65597	1.99515	0.484584	1.41657	0.504317	1.6569	0.308111
Il23a	0.766984	0.751368	2.44685	1.93518	1.83518	2.33295	1.62751	1.54957	1.6557	0.239668
Gpr156	-0.0416567	0.692335	0.328564	3.01005	1.90062	2.7566	1.91602	2.67108	1.6542	0.446651
Adamts1	2.1173	2.86675	2.03937	1.58533	1.64883	1.29691	1.00167	0.676644	1.6541	0.261352
Nes	1.73984	1.69949	1.74727	1.64862	1.87891	1.38962	1.69272	1.40832	1.6506	0.063953
Atp6v0a4	0.619187	0.662559	0.999166	1.60705	1.35581	2.64798	2.31516	2.98828	1.6494	0.343422
Nr4a3	1.83997	2.65354	2.12599	1.72439	1.98274	1.01109	0.766703	1.08438	1.6486	0.243039
Chrna2	2.11994	2.74964	2.74448	1.73885	1.33698	1.4061	0.40586	0.683755	1.6482	0.328098
Sh2d5	1.25202	1.44641	1.3809	2.46979	1.59049	1.8321	1.50813	1.70335	1.6479	0.143139
Pou2f1	1.65598	0.940569	1.74563	2.11936	2.35691	1.46408	1.84178	1.05248	1.6471	0.184103
Klhl6	1.69736	1.34334	1.54044	1.92041	1.71398	1.70592	1.65428	1.58027	1.6445	0.062803
Bhlhe40	1.9953	1.90833	1.8014	1.8957	1.76658	1.50149	1.17719	1.098	1.643	0.130365
Ifit3	0.590986	0.718561	0.594977	1.3536	0.982679	3.07719	2.68478	3.13243	1.6419	0.427142
Trim15	0.810795	0.977367	1.2696	1.68869	1.93607	2.34883	2.00748	2.09398	1.6416	0.211768
Pi15	1.52616	2.11263	1.91803	1.44942	1.63656	1.34695	1.5951	1.52476	1.6387	0.0959523
Dpep3	0.563865	1.55633	1.07245	1.87292	2.26176	2.35115	1.74893	1.6326	1.6325	0.223389
Sectm1a	1.01255	1.23663	0.800065	-0.285279	1.53669	2.82365	2.30122	3.59927	1.6281	0.466317
Oacyl	1.49881	0.699026	1.74944	1.66776	2.40961	2.20222	1.15994	1.63479	1.6277	0.204828
Atp4b	1.88825	1.08378	1.67886	1.86178	1.4765	1.88472	1.64949	1.48222	1.6257	0.104165
Scgb1b30	1.37113	1.68009	1.77717	1.85482	1.23993	2.414	0.523628	2.12643	1.6234	0.220328
Sik1	1.70995	2.36948	2.1435	1.46997	1.7351	1.04908	1.39914	1.10939	1.6232	0.175835
Lmod2	1.54975	1.62864	1.70947	1.73424	1.46647	1.97584	1.38982	1.44977	1.613	0.0725378
Cuzd1	1.60847	2.57287	1.81005	1.86262	0.767291	1.60387	0.730708	1.93372	1.6112	0.231194
Angptl4	1.07797	1.22461	1.50395	1.48124	1.84524	1.93053	1.99042	1.81004	1.608	0.12795
Dusp2	2.08259	2.50206	1.75096	1.82062	1.73952	0.922373	0.823533	1.20875	1.6063	0.219106
Mrap	1.63949	0.999621	0.535131	1.68026	1.62839	2.30403	1.64988	2.3968	1.6042	0.231944
Klf6	1.80473	2.2038	1.95079	1.62854	1.78454	1.2161	1.28339	0.933722	1.6007	0.160099
Cdr2	1.88194	1.97796	1.82294	1.75334	1.68611	1.41595	1.2315	1.01587	1.5982	0.128875
Dbh	2.2625	1.95112	2.049	2.87875	0.794927	2.04071	-0.317756	1.08315	1.5928	0.382949
Tubb2b	1.90347	1.44931	1.65237	1.64748	1.95067	1.28125	1.40484	1.44742	1.5921	0.0909406
Adamts14	1.175	1.17729	1.25191	1.5163	1.31267	2.0371	2.05605	2.16729	1.5867	0.162222
Cpne9	2.15896	2.20962	1.12872	1.23654	1.86766	1.42436	1.2064	1.43655	1.5836	0.164146
Zdhhc22	1.16929	1.87697	1.49133	1.27997	1.48958	1.88087	1.78574	1.68466	1.5823	0.101689
Adcy10	1.25364	0.537976	1.80993	1.27317	1.80659	2.11089	1.45708	2.40832	1.5822	0.220098
Pde6a	1.40969	1.60093	1.79068	2.10306	1.45152	1.06837	1.42396	1.795	1.5804	0.119204
Cadps	-0.0677253	0.964259	1.71984	2.28274	1.99079	1.90243	1.66352	2.11374	1.5712	0.291774
Scrg1	1.48984	1.24178	2.45586	2.09296	0.543442	2.07317	1.02384	1.62391	1.5681	0.238214
Papln	1.91657	1.84665	2.34273	2.18118	1.81413	0.775643	0.976334	0.66436	1.5647	0.248682
Ilk	1.68033	0.901266	1.46062	0.785665	2.02115	2.50395	1.84254	1.26928	1.5581	0.21787
Artn	1.43682	0.630283	1.16132	1.67878	2.22401	2.23627	1.42604	1.66087	1.5568	0.200961
Grin3a	1.97197	1.69833	2.04112	2.0959	1.85193	0.868039	1.2574	0.649712	1.5543	0.211481
Sema7a	1.24296	1.18295	1.31166	1.43052	1.60644	1.82212	1.9784	1.81936	1.5493	0.113694
Kcnt1	0.028433	1.58418	1.46436	0.23379	1.46113	2.37359	2.52764	2.71088	1.548	0.379195
Accsl	1.84184	0.883188	0.373101	1.6386	2.43853	1.48607	1.26937	2.44849	1.5474	0.271139
Ism2	0.687718	0.895924	1.19618	1.79919	1.2391	1.9798	2.45183	2.08225	1.5415	0.236299
Fos	1.73248	3.01495	1.58625	1.45858	1.53937	1.37022	1.15927	0.46849	1.5412	0.268905
Il2rb	1.84086	2.43608	1.78161	1.44648	1.29668	0.740637	1.24521	1.53642	1.5405	0.18875
Spata20	1.22006	2.05585	1.46782	1.68992	1.82017	1.49254	0.307286	2.25115	1.5381	0.225975
Olfr920	0.950419	0.588619	0.945167	1.30196	1.0301	2.40175	2.20705	2.84294	1.5335	0.313248
Mx1	-0.0581244	-0.196843	-0.215985	1.09206	0.502747	3.39754	3.58528	4.15892	1.5332	0.70599
Tinagl1	1.27192	1.27237	1.15662	1.4588	1.34798	1.91864	1.897	1.93267	1.532	0.124412
Ankrd2	1.59282	0.278074	-0.0812659	1.91821	1.39712	2.83902	2.06232	2.2305	1.5296	0.373166
Rundc3b	1.69153	1.70154	1.36486	1.53514	1.73155	1.55054	0.972935	1.6823	1.5288	0.0966127
Lhx1	1.4514	1.44097	1.52177	1.03527	1.51964	1.44574	1.91962	1.8512	1.5232	0.103089
Trpm2	1.98225	1.65039	2.11026	1.54721	1.73551	1.17417	0.635444	1.33035	1.5207	0.178673
Klra5	1.47288	2.51387	1.43828	0.375007	0.879575	1.70166	1.50748	2.26805	1.5196	0.259928
Ctgf	1.63793	1.8392	1.25353	1.41745	1.08474	1.94764	1.50507	1.45446	1.5175	0.108243
Adamts9	2.20927	1.83693	1.85291	1.49994	1.9405	1.07054	0.928384	0.795129	1.5167	0.199026
Asb5	0.362861	1.51115	0.480711	1.3716	0.925182	2.59894	2.64739	2.19817	1.512	0.340753
Chrm4	2.16679	1.77194	0.542779	0.629555	1.51831	2.51846	1.95978	0.985192	1.5116	0.274993
Hsf5	0.536856	2.20841	1.89172	2.00131	1.97514	1.07399	0.784182	1.6028	1.5093	0.237494
Klf4	1.88991	2.26988	2.24004	1.58999	1.90632	0.560644	1.00041	0.610011	1.5084	0.262992
Orm1	0.965403	1.00098	1.15642	1.90095	0.712267	2.43345	1.6114	2.28393	1.5081	0.244612
Gldn	2.17771	1.37512	2.01687	1.19539	1.68731	1.37995	1.64164	0.577218	1.5064	0.189284
Il18rap	1.35812	1.10871	1.20039	1.45933	1.05071	1.67501	1.67845	2.51968	1.5063	0.17891
Mmp8	1.87688	1.17809	1.73653	1.44588	1.39781	1.57786	1.59203	1.23974	1.5056	0.090011
Elavl3	0.154894	1.58733	2.4641	2.45895	2.20355	1.13433	1.16698	0.864255	1.5043	0.313299
Ccl5	1.90117	1.34277	1.34397	1.27269	1.14624	1.41386	1.25603	2.34727	1.503	0.154627
Osm	1.77949	2.80889	2.38778	1.60007	1.47529	1.10244	0.41024	0.445393	1.5012	0.320965
Tnfrsf10b	2.18352	2.56849	2.28487	1.49706	2.11757	0.714513	0.372169	0.267403	1.5007	0.350352
Celsr3	1.0617	1.20246	1.2579	2.0487	1.68272	2.00226	1.21769	1.50097	1.4968	0.143256
Otop1	0.646528	2.22398	2.29737	1.77038	1.20913	1.93546	1.16829	0.716855	1.496	0.245736
Vmn2r1	0.830782	1.27937	1.85913	1.48847	0.599997	1.61514	1.91187	2.37443	1.4949	0.220526
Gzmc	1.79713	2.47334	1.49411	2.16038	0.703898	1.13456	1.4516	0.712182	1.4909	0.241655
Mgam	1.61009	2.11811	2.00548	1.47163	0.701874	1.71027	1.10395	1.20579	1.4909	0.179254
Tcfl5	1.46006	2.22069	1.23795	1.2949	1.5202	2.22489	0.710745	1.24417	1.4892	0.194046
Fibcd1	1.70056	1.52314	1.0789	1.96498	1.38139	1.31159	1.85947	1.08556	1.4882	0.126468
Tulp1	1.1563	1.27486	1.40209	2.12101	1.59006	1.79323	1.16583	1.39902	1.4878	0.126074
Pkd1l3	1.46666	1.68504	1.68721	1.81851	1.38581	1.42846	1.24045	1.18547	1.4872	0.0851161
Trpv4	1.29048	1.1148	1.17417	1.66033	1.70265	1.65083	1.46026	1.84409	1.4872	0.101683
Dusp8	1.94328	2.30644	1.95725	1.60188	1.72087	0.783741	1.00591	0.57262	1.4865	0.236074
Olfr171	1.43188	1.41458	1.92814	1.50047	1.5451	2.33689	0.695088	1.02545	1.4847	0.189998
Glt28d2	1.46009	2.07503	1.83796	1.67192	1.62694	1.04761	1.21599	0.906076	1.4802	0.151662
Erich4	1.47701	1.66496	1.26004	1.59322	1.2582	1.19458	1.84673	1.54366	1.4798	0.0862632
Lrrc15	0.220195	0.738745	1.99286	2.19145	1.6706	1.95766	1.33063	1.68585	1.4735	0.256928
Isg15	0.949503	0.876494	0.475939	1.303	0.963121	2.7382	2.0523	2.42545	1.473	0.311558
Ear6	0.315148	1.56376	1.00453	1.89531	0.744782	2.15823	2.4098	1.69084	1.4728	0.273733
Aqp7	2.31054	2.3299	2.23141	2.15926	1.4737	0.997971	0.345366	-0.0889473	1.4699	0.361931
Nfkbia	1.53488	1.65864	1.59681	1.48259	1.52672	1.30198	1.47005	1.16593	1.4672	0.0605885
Itk	1.97656	2.04499	1.81242	1.57613	1.50368	0.74168	0.893956	1.18338	1.4666	0.184126
Hspa1b	2.36099	2.70037	2.09584	1.2811	0.549572	1.13867	0.809962	0.772302	1.4636	0.306863
Tox	0.916368	1.36512	1.08265	1.71242	1.40155	1.91143	1.41291	1.90236	1.4631	0.136701
Hrh2	1.40553	0.979626	1.54237	1.72636	1.09345	1.33389	1.64605	1.94793	1.4594	0.122425
Lox	1.1548	1.31561	1.1764	1.53191	1.46711	1.84637	1.57321	1.6018	1.4584	0.0882756
Slc25a18	1.36655	0.856776	1.65141	1.80641	1.78976	1.07359	1.68765	1.42464	1.4571	0.130955
Fbp2	1.2699	0.680005	0.438476	1.1698	1.47592	2.13355	1.8965	2.57184	1.4545	0.273028
Cryba1	1.94932	1.80111	2.15782	1.64588	-0.0656315	1.24156	0.987577	1.91277	1.4538	0.274064
Haus3	1.43597	1.29779	1.58564	1.60757	1.46828	1.38529	1.48334	1.36171	1.4532	0.0403911
Nlrp6	2.42094	2.3375	1.18914	1.78314	1.01453	1.83854	0.838988	0.197226	1.4525	0.292517
Sema4c	1.67377	1.93242	1.80628	1.59247	1.53388	1.14972	1.18762	0.742239	1.4523	0.149623
Tespa1	1.46614	1.73922	1.58603	1.33552	1.31529	1.41398	1.39743	1.33358	1.4484	0.05556
Sstr4	1.58761	1.55428	1.74182	1.66489	1.71303	0.982772	1.20932	1.10548	1.4449	0.112942
Pim3	1.25009	1.5834	1.5939	1.41247	1.56089	1.36304	1.46644	1.31618	1.4433	0.0489796
Atg9b	1.56801	2.20779	2.63236	1.45526	1.73978	0.456994	0.747916	0.699086	1.4384	0.289684
Hspb1	1.46343	2.26478	1.30136	1.30657	1.38599	1.36412	1.0903	1.32984	1.4383	0.132551
Spint3	1.88198	2.44553	1.67659	0.627518	1.25572	0.86322	0.900745	1.84469	1.437	0.236629
P2ry4	0.463962	1.83788	1.06775	1.44373	1.06568	1.96158	1.87062	1.78239	1.4367	0.200218
Rasgef1c	1.2481	0.521671	1.16484	1.36945	0.796557	2.36451	2.25192	1.75895	1.4345	0.247035
Slc35f2	1.7582	1.31611	1.54492	1.21553	1.46152	1.61985	1.53325	1.0002	1.4312	0.0917293
Eddm3b	1.92017	2.01695	1.76166	1.85734	0.603742	1.31038	1.35322	0.617335	1.4301	0.213844
Nrgn	1.74014	1.83511	1.5558	1.54993	1.50453	1.05241	1.25039	0.905285	1.4242	0.123384
Rtn4rl2	1.31465	0.961948	0.490618	1.58268	1.23154	2.4838	1.77716	1.548	1.4238	0.222332
Pde12	1.53769	1.77899	1.49264	1.68791	1.35384	1.28186	1.12486	1.12142	1.4224	0.092521
Tbc1d8	1.6008	1.60818	1.64705	1.57712	2.02886	0.695386	0.95733	1.25407	1.4211	0.161732
Rgs1	1.50145	2.84802	1.22488	1.32528	0.843972	0.78999	1.35223	1.47737	1.4204	0.240303
Serpina3m	0.2612	0.242059	0.309284	0.889072	1.31735	2.96219	2.72303	2.63821	1.4178	0.447595
Drd4	0.188516	-0.790972	1.27257	2.05861	1.43221	2.97306	2.2358	1.9582	1.416	0.456288
Tubb1	2.00218	1.51747	1.55565	1.45118	1.29766	0.901693	1.22278	1.37539	1.4155	0.11885
Adam32	0.425129	1.29416	1.3251	1.02906	1.6413	2.24062	1.35494	1.99689	1.4134	0.213165
Bmp8a	1.87719	1.76695	1.98193	1.64293	1.78107	1.13618	0.516972	0.597567	1.4126	0.221185
Hist1h4m	1.83154	1.92239	2.02597	1.58919	1.24486	1.10013	0.678029	0.903898	1.412	0.189895
Chek1	1.67889	1.62774	1.42783	1.82206	1.44277	1.2766	0.891965	1.09855	1.4083	0.117284
Gpr179	0.263858	0.661101	1.29206	1.54708	1.41019	1.7701	2.42121	1.90081	1.4083	0.259524
Ly6g	2.10276	0.732501	2.05513	0.733232	1.3879	0.940584	1.16137	2.15051	1.408	0.232296
Glul	1.01646	0.908428	1.23606	1.43831	1.34602	1.63374	1.82533	1.83565	1.405	0.131331
Ccr8	1.66305	1.76785	1.22522	0.912285	1.70396	1.36716	1.61822	0.962255	1.4025	0.12822
Brsk2	0.902763	1.09459	1.53491	2.18011	1.16992	0.966243	1.55247	1.79179	1.3991	0.16813
Dlx4	1.73691	1.53336	1.85976	1.78721	2.01953	0.928394	0.4161	0.909945	1.3989	0.216984
Cd69	1.37789	1.61313	1.52009	1.54089	1.64672	1.08561	1.5605	0.836775	1.3977	0.109062
Ifrd1	1.23945	1.73743	1.12783	1.30053	1.30169	1.6714	1.45213	1.33274	1.3954	0.0800506
Gclm	0.966388	0.688324	0.744008	1.45802	1.1747	2.27461	1.98104	1.8737	1.3951	0.226135
Slc4a11	1.8408	0.819761	1.6573	0.878921	1.62533	1.06498	1.22791	2.0378	1.3941	0.173078
Srsf12	1.14746	1.69116	1.69897	1.79965	1.06282	1.69858	1.18372	0.851251	1.3917	0.139082
Tigd3	1.5976	1.97068	1.54761	1.74187	1.40283	0.9531	0.988187	0.929314	1.3914	0.149398
Frrs1l	1.65378	1.50947	0.42514	1.45588	1.99036	1.6443	1.09115	1.35952	1.3912	0.176963
Shd	1.72935	1.52431	1.21872	2.48358	0.7101	1.17878	1.58787	0.650489	1.3854	0.223661
Slc12a3	0.368354	1.54205	1.46814	1.46006	1.46437	0.763106	1.49741	2.51331	1.3846	0.236882
Prmt8	0.920343	0.876566	0.646569	1.40448	1.72112	1.45439	1.91784	2.1235	1.3831	0.200363
Pde4d	1.38732	1.66207	1.49725	1.53194	1.76258	0.991008	1.11833	1.10311	1.3817	0.106833
Bcl2l10	1.67885	1.66789	1.90528	1.63423	0.405009	1.24581	1.51676	0.994179	1.381	0.183442
Olfr544	0.845119	0.833016	0.926828	1.64177	1.56428	2.41238	0.872143	1.94926	1.3806	0.227718
Il20rb	1.002	1.00006	1.05525	1.51608	1.2153	1.63301	1.53566	2.06825	1.3782	0.142875
Fmnl2	0.876198	0.710161	0.759767	1.50037	1.49998	1.88472	1.89508	1.89052	1.3771	0.196743
Gadd45a	1.53143	1.48763	1.28891	1.4267	1.5791	1.54644	1.41466	0.740337	1.3769	0.103276
Stfa2l1	2.06693	1.91043	1.3421	1.06979	1.08688	1.13933	1.13267	1.23507	1.3729	0.148221
Tubg2	1.62518	1.04846	1.48973	1.40479	1.7359	0.975889	1.28857	1.38109	1.3687	0.0989743
Slit1	1.83119	1.99121	1.08953	1.07087	1.66445	1.07809	0.884164	1.3233	1.3666	0.154971
Abra	1.22277	1.25885	1.25657	1.41166	1.30128	1.33441	1.73134	1.41352	1.3663	0.0617719
Tssk3	1.89613	2.1278	1.67643	1.17155	1.76177	1.47498	0.645436	0.157103	1.3639	0.253332
Slc35g1	1.16397	0.969306	0.917243	1.47222	1.11658	1.7183	1.75516	1.79683	1.3637	0.138076
Ovol1	1.65384	2.32706	1.88278	1.26643	1.32205	1.00115	0.771357	0.674546	1.3624	0.214291
Carhsp1	1.38921	1.32902	1.29983	1.49806	1.42047	1.37998	1.26249	1.30814	1.3609	0.0288342
Pla1a	0.892598	0.51479	-0.245921	0.626861	2.03803	2.4228	2.09268	2.52296	1.3581	0.391956
Klf9	1.36411	1.6155	1.55921	1.55339	1.42935	1.01018	1.24065	1.03721	1.3512	0.0889144
Mamstr	1.46813	1.82187	1.64576	1.36572	1.30753	1.37328	0.998324	0.803402	1.348	0.123643
Flnc	1.15071	1.21329	1.1873	1.57699	1.11083	2.09866	0.964304	1.48031	1.3478	0.137008
Bglap	0.592078	1.62217	1.7186	1.13795	2.10083	1.62786	0.619855	1.34225	1.3452	0.202197
Tnf	1.73026	1.76418	1.92098	1.43397	1.59235	1.31167	0.467983	0.507397	1.3411	0.211734
Ifi27l2b	1.37321	0.452931	0.767566	1.29667	1.17629	2.15181	1.50774	1.99538	1.3402	0.214812
Dsg1a	1.55149	0.557231	2.53448	-0.500959	2.9202	2.49855	0.938643	0.216359	1.3395	0.46809
Clec4e	1.74306	1.14557	1.59128	1.1106	1.31817	1.26917	0.652419	1.87773	1.3385	0.148697
Psg16	0.987114	0.46557	0.540609	1.11249	1.05049	2.17037	2.11943	2.24753	1.3367	0.277904
Adm2	1.09302	1.32239	1.18967	1.27842	0.429819	2.18994	1.36867	1.81047	1.3353	0.194858
Timp3	1.06049	1.19301	1.17952	1.3093	1.27272	1.41922	1.69996	1.54098	1.3344	0.0791465
Rin3	1.23099	1.32411	1.27688	1.45275	1.35124	1.31815	1.42469	1.2956	1.3343	0.0279646
Jsrp1	0.688832	2.2959	1.90238	1.9172	1.13994	1.16994	1.21389	0.316734	1.3306	0.252271
Rnf183	1.02402	1.42193	1.29285	2.14854	1.95504	0.840731	1.69486	0.247633	1.3282	0.235092
Slc23a3	1.20609	0.653478	1.19893	1.99628	1.30498	1.53633	0.946242	1.78088	1.3279	0.164619
Cblb	1.3253	1.25647	1.25665	1.41919	1.39033	1.10995	1.42252	1.42918	1.3262	0.0426447
Fzd4	1.35538	1.73188	1.61855	1.31872	1.3747	0.90016	1.25214	1.04686	1.3248	0.102849
Apol9a	0.867382	-0.0271099	-0.265711	0.917133	0.379168	2.86225	2.3655	3.48218	1.3226	0.529307
Syt13	1.97589	0.935868	1.72323	1.04265	2.15819	0.944121	0.849118	0.942924	1.3215	0.20329
Kcnh7	0.349918	0.81899	0.912253	1.416	1.21463	2.30667	1.62236	1.92159	1.3203	0.23928
Egf	1.24918	0.881536	0.791583	1.48749	1.25577	2.06817	0.987173	1.8375	1.3198	0.171845
Ppp1r2	1.37605	1.26889	1.25986	1.38518	1.36385	1.38938	1.27499	1.229	1.3184	0.0250075
Foxf1	1.4214	1.58646	1.67243	1.27844	1.58484	0.924397	1.15407	0.906765	1.3161	0.113572
Uchl1	0.325328	0.134993	0.473208	1.84539	1.22809	2.28807	2.37672	1.85059	1.3153	0.341973
Emp1	1.35476	1.20907	1.15431	1.34519	1.21229	1.55049	1.34938	1.33172	1.3134	0.0467255
Krt18	1.12716	1.21453	1.12823	1.21072	1.37642	1.95618	1.14566	1.3427	1.3127	0.104532
Rcan1	1.22943	1.62984	0.64291	1.48023	1.03774	1.84979	1.25527	1.36759	1.3116	0.139574
Npm2	1.49203	1.99648	1.4521	0.952307	1.44797	1.52217	0.932776	0.693759	1.3112	0.15899
Wee1	1.33136	1.38772	1.39087	1.57791	1.30049	1.15821	1.20265	1.13879	1.311	0.0551014
BC049635	0.349813	1.4136	0.616577	1.53492	0.782123	1.69511	1.78133	2.29933	1.3091	0.251201
Kcnk1	0.953106	1.10732	1.08726	1.2681	1.00074	1.84577	1.53731	1.67079	1.3088	0.126518
Kcnh4	0.984941	1.77019	0.739381	1.80711	1.70483	0.518493	1.76197	1.16908	1.307	0.196739
Rapgef2	1.17339	1.21888	1.16728	1.4671	1.24802	1.21857	1.58013	1.36103	1.3043	0.0570586
Klf7	1.3904	1.80541	1.66884	1.24159	1.49907	0.805728	1.16322	0.857746	1.304	0.135614
Arl4a	1.36731	1.41462	1.58671	1.18751	1.33676	1.12975	1.28394	1.12142	1.3035	0.0597468
Ampd3	0.778831	0.955917	0.968198	1.34371	1.18309	1.92992	1.74473	1.51081	1.3019	0.153508
Il17c	1.12042	1.10123	1.43322	1.79012	1.14506	2.30797	0.569683	0.936295	1.3005	0.20381
Vkorc1	1.22324	0.395808	2.0718	1.86452	1.06979	0.788215	1.135	1.85402	1.3003	0.220708
Robo3	0.524635	2.13187	1.72654	1.45971	1.10154	0.832898	1.25921	1.35639	1.2991	0.189686
Akap2	1.53319	0.611637	1.61417	1.9865	1.43829	0.959044	0.675894	1.57248	1.2989	0.186116
Gp9	1.65558	1.14885	1.33003	1.96877	1.49672	0.869493	0.633408	1.28274	1.2982	0.160744
Dgkh	0.689583	1.06409	1.31595	1.5775	1.48827	1.13304	1.48472	1.63086	1.298	0.120577
Larp1b	1.2064	1.08705	0.985077	1.39744	1.38561	1.79109	1.42158	1.09855	1.2966	0.0975773
Alpl	0.947141	1.09474	0.281293	1.36428	1.55435	2.19257	1.28698	1.64823	1.2962	0.211469
Krt8	1.08934	1.23018	1.04807	1.22001	1.31408	1.97881	1.09511	1.37641	1.294	0.113176
P2ry2	1.44845	1.35513	1.37953	1.64931	1.74362	1.32649	0.802188	0.647277	1.294	0.144596
Nlrp12	0.392672	1.25695	1.38469	1.19196	2.08301	1.78389	1.21399	1.02963	1.2921	0.190123
Tnni1	1.09192	2.2724	1.7394	1.45526	1.3547	1.08339	0.111967	1.20857	1.2897	0.233643
Lhx4	0.736836	0.728172	1.52138	1.76521	1.25164	2.01814	0.756181	1.52724	1.2881	0.190267
Stoml3	1.61875	-0.342045	0.771546	2.50051	1.955	0.637562	1.4043	1.75518	1.2876	0.338155
Them5	-0.315741	-0.0688727	1.31553	1.2092	2.09798	2.02194	1.67464	2.33972	1.2843	0.374446
Apol7a	-0.295436	0.0017275	-0.932807	0.80235	0.806688	3.50216	2.85469	3.53342	1.2841	0.669452
Fscn3	1.8378	2.22652	1.61816	0.878556	1.41815	1.33582	0.754108	0.200485	1.2837	0.245222
Atp8b3	1.29436	1.68171	1.36324	1.82404	1.58505	0.973269	1.00159	0.515149	1.2798	0.163765
Tuba1c	1.27854	1.16232	0.924066	1.34497	1.1632	1.79342	1.21763	1.34946	1.2792	0.0937549
Slfn4	1.24753	1.69266	1.93837	1.491	1.91873	1.01142	0.31519	0.609909	1.2781	0.226296
Alox12e	0.562697	0.543846	0.689962	2.80023	-1.62816	2.68292	1.73854	2.83317	1.2779	0.584909
Elmsan1	1.49902	1.82426	1.57796	1.28672	1.52564	0.924757	0.896367	0.679672	1.2768	0.15166
Far2	1.27959	1.55774	1.43547	1.36692	1.25917	1.54627	1.12519	0.614455	1.2731	0.114885
Plekhs1	0.713436	0.389104	1.10115	1.63144	1.31419	1.68365	1.41828	1.91275	1.2705	0.194467
Ndrg1	1.31494	1.23943	1.28536	1.16062	1.60496	1.39577	0.965839	1.19308	1.27	0.0702183
Murc	1.13083	1.10927	1.49877	1.38831	1.27202	1.24412	1.15719	1.35469	1.2694	0.0519236
Hspb8	1.13465	1.37542	1.07177	1.32098	1.33435	1.37609	1.29264	1.24049	1.2683	0.0423979
Armcx5	1.23007	1.07606	1.36105	1.42218	1.29117	1.13267	1.39375	1.23786	1.2681	0.0465727
Klf15	0.94122	1.13057	1.37955	1.3829	1.20152	1.06363	1.60384	1.44077	1.268	0.0833163
Dnajb4	1.6537	1.9398	1.61672	1.28544	1.29303	0.912696	0.893886	0.547132	1.2678	0.175457
Gnal	1.30699	1.23275	1.55776	1.44938	1.44845	1.03017	0.969704	1.10558	1.2626	0.0813008
Spsb1	1.05879	0.98428	1.33424	1.32821	1.20483	1.34559	1.40408	1.42957	1.2612	0.0617007
Slc7a6	1.14368	1.10059	0.992411	1.37244	1.18693	1.53361	1.38061	1.37372	1.2605	0.0686414
Egfr	1.20736	1.48163	1.41727	1.39917	1.28525	1.15955	1.13186	0.961905	1.2555	0.0657518
Card14	1.4445	0.659522	1.1733	1.74834	1.20784	1.23932	1.29799	1.26438	1.2544	0.114729
Mmp21	1.15856	1.31417	0.808868	1.14472	1.0521	1.4681	1.6382	1.43607	1.2526	0.100016
Odf3	1.91104	-1.23677	2.14019	1.34132	2.42803	0.872336	0.919846	1.6224	1.2498	0.433303
Ppbp	1.8412	1.12059	1.37253	1.24602	1.29506	0.947888	1.26145	0.900063	1.2481	0.110394
Abcb6	0.711784	0.930954	0.702096	1.19133	1.53512	1.81236	1.80358	1.29198	1.2474	0.16908
Lcn4	1.8385	1.34287	1.04721	1.69366	0.908288	1.52882	1.20008	0.418972	1.2473	0.173821
Tnfrsf4	1.437	0.976619	0.964299	1.34674	1.47349	1.53562	0.760452	1.47699	1.2464	0.112784
Zc3h12a	1.43492	1.8222	1.42795	1.43	1.30997	0.935143	0.906131	0.704079	1.2463	0.138842
Aoc2	1.37122	1.21496	1.05123	1.69128	1.10054	1.31784	1.15192	1.06582	1.2456	0.0808738
Cst6	0.585849	0.854717	2.47212	0.501047	2.7128	2.56511	-0.469015	0.74057	1.2454	0.44574
H1foo	1.4875	1.47355	2.31964	1.43069	1.57888	1.24237	0.543193	-0.122224	1.2442	0.277514
Poln	0.595046	-0.590223	0.635268	1.59504	0.739087	2.2226	2.45257	2.29622	1.2432	0.405565
Rgcc	0.770854	1.06138	0.926258	1.18529	1.22795	1.54286	1.60367	1.61054	1.2411	0.120783
Inhbb	1.55937	1.34492	1.50809	1.43476	1.57177	1.26073	0.563719	0.68546	1.2411	0.149705
Rhoc	1.27673	1.06623	1.06748	1.28423	1.35599	1.59596	1.15157	1.12741	1.2407	0.0676
Plcxd2	1.39158	1.81471	1.78515	1.39292	1.37301	0.750191	0.581323	0.829516	1.2398	0.176924
H3f3b	1.30726	1.18906	1.24081	1.2201	1.33665	1.21693	1.21244	1.19194	1.2394	0.0204314
Prr5	1.39308	1.20939	1.24469	1.60395	1.53509	0.855974	1.01338	1.05806	1.2392	0.0985466
Otoa	1.23213	1.22097	0.371879	1.03141	0.369599	1.94766	1.97866	1.7501	1.2378	0.241667
Hist1h1c	1.23729	0.862918	1.18168	1.05111	1.81066	1.1801	1.11447	1.45857	1.2371	0.108231
Rnf144b	0.837487	0.609473	0.892601	1.46686	1.27291	1.42521	1.59266	1.7548	1.2315	0.153592
Ier2	1.72776	2.62962	1.63818	1.20136	1.44312	0.610359	0.642441	-0.0544445	1.2298	0.312936
Ppef1	1.63561	1.17377	0.786957	0.8401	0.785207	1.17769	1.20149	2.22957	1.2288	0.187165
Rapgef5	1.48028	1.41582	1.43093	1.24735	1.40314	0.719841	0.930561	1.19848	1.2283	0.102888
Arl13a	1.95276	1.14666	1.51139	1.9674	0.210078	0.122998	1.66495	1.25017	1.2283	0.271336
Klf11	1.53486	1.18813	1.57778	1.32026	1.46719	0.758686	1.13901	0.838878	1.2281	0.116358
Nqo1	0.399099	0.160293	0.300322	1.1737	0.885513	2.58451	1.86093	2.44123	1.2257	0.36479
Zwint	1.24102	1.36169	1.10663	1.36363	1.17314	1.3145	1.10484	1.11776	1.2229	0.0425641
Mapk6	1.46009	1.65062	1.4305	1.44616	1.3304	0.904707	0.856146	0.703787	1.2228	0.131625
Entpd1	0.980517	0.891053	0.92855	1.33407	1.34819	1.43972	1.28695	1.57255	1.2227	0.0965673
Gramd3	1.55864	1.56894	1.35176	1.32232	1.09676	0.814715	0.873379	1.19349	1.2225	0.107334
Mybpc2	1.37636	1.03326	1.4891	1.07831	1.57069	1.06921	0.907644	1.24101	1.2207	0.0898456
Zfp1	1.35899	1.02394	1.08713	1.45197	1.23918	1.18119	1.25513	1.16326	1.2201	0.0525961
Mettl21c	0.637994	2.11809	1.79786	1.60441	1.24135	0.628288	1.16424	0.560578	1.2191	0.222027
Syn3	1.10473	1.23963	1.13088	1.29917	1.34121	1.05989	1.35334	1.19754	1.2158	0.0419803
Trim6	1.1656	1.07819	1.51392	0.781159	1.05261	1.09924	1.44423	1.57544	1.2138	0.10311
Gdf5	1.81288	0.0577144	1.32677	-0.239961	2.04403	0.450467	1.58365	2.67404	1.2137	0.387632
Sgms1	1.12065	1.08971	1.12997	1.26228	1.33241	1.34422	1.26698	1.1634	1.2137	0.037769
Mafk	1.17339	1.61935	1.20611	1.2591	1.18436	1.33154	0.986583	0.940377	1.2126	0.0794519
Chka	1.14869	1.53571	1.39721	1.09979	1.27903	0.966722	1.15546	1.11739	1.2125	0.0688818
Mkx	0.622318	-0.290923	0.966578	1.47528	1.22173	1.94674	1.8336	1.91907	1.2118	0.291454
Hs6st3	1.48302	1.24325	1.30863	1.62615	0.295407	0.82489	1.44573	1.46572	1.2116	0.166861
Hoga1	0.787053	0.777149	1.02924	1.17101	0.972531	1.5346	1.62973	1.78829	1.2112	0.147964
Nxph4	1.0609	1.30913	0.960672	1.54249	1.26499	1.39413	1.44056	0.715928	1.2111	0.104877
Slc25a33	1.02238	0.98062	1.10908	1.34312	1.52492	1.32448	1.21579	1.1548	1.2094	0.0686729
Amigo3	1.35258	0.913024	1.14673	1.29092	1.0385	1.44978	1.20238	1.23728	1.2039	0.0649152
Ifit2	0.272264	0.176364	0.0914902	0.83018	0.413443	2.49952	2.28813	3.047	1.2023	0.455733
Krt5	-1.59109	-1.61189	2.6174	5.17857	2.4862	1.92596	0.442267	0.167787	1.2019	0.873135
Ptprn	0.882864	1.11486	1.39681	1.25304	1.32704	1.27462	0.812982	1.54338	1.2007	0.094628
Aldh1a3	0.864274	0.0115797	0.689744	1.81247	0.92997	1.74788	1.82783	1.69464	1.1973	0.254447
Ch25h	1.06124	1.11834	0.0381238	1.40739	0.584613	2.4787	1.35043	1.53237	1.1964	0.269756
Ada	1.20687	1.1237	1.10118	1.2104	1.48284	1.1335	1.40881	0.9023	1.1962	0.0688505
Tnnt3	1.00514	0.851209	1.37782	1.40815	1.18128	1.5059	0.908677	1.30983	1.1935	0.093141
Ankrd1	0.895881	0.478474	0.728161	1.21885	1.04602	2.41012	1.4656	1.29929	1.1928	0.221505
Eln	1.27655	0.72454	1.09114	1.23784	1.33189	1.35199	1.35088	1.16637	1.1914	0.0794118
Ctla2a	1.27423	1.12272	1.12153	1.06118	1.28149	1.24367	1.12839	1.29399	1.1909	0.0346284
Coro2a	0.916599	0.954208	1.07459	1.21286	0.840061	1.41146	1.55461	1.56282	1.1909	0.109509
Pdcd1	0.0828916	0.223013	-0.637011	0.945856	2.2644	2.34645	1.13475	3.15485	1.1894	0.49309
Cep85	1.67276	-0.426907	0.775776	1.41221	1.36825	1.51615	1.22222	1.97315	1.1892	0.279245
Itga2b	1.59071	1.21597	1.41604	1.21326	1.23434	0.781964	1.09645	0.954483	1.1879	0.0953531
Cbr3	0.947857	0.630493	0.906022	1.09725	1.11425	1.85536	1.42073	1.53124	1.1879	0.148394
F12	1.61823	1.73309	0.718692	1.96081	1.57844	0.877475	-0.218144	1.2346	1.1879	0.268328
Zkscan5	1.16623	1.36826	1.31471	1.3759	1.29094	1.12202	1.07544	0.787304	1.1876	0.0745743
Limk1	0.997184	1.14048	1.21511	1.05289	1.22231	1.19429	1.24014	1.43519	1.1872	0.050039
Gp1ba	1.72605	1.06074	1.39346	1.15331	1.12293	0.613985	1.29455	1.12696	1.1865	0.119344
Btbd11	1.64109	1.7112	1.61944	1.50654	1.0921	0.774766	0.515233	0.630031	1.1863	0.186838
Pp2d1	0.956293	1.11996	1.6909	1.91961	1.80552	-0.756068	1.17757	1.57341	1.1859	0.324378
Mocs1	0.832035	0.713084	0.843204	1.20705	1.24564	1.38242	1.61811	1.63126	1.1841	0.135072
Cyp2d26	1.50288	1.34054	0.372845	1.34108	0.370247	1.7399	1.53129	1.27081	1.1837	0.19734
Glp2r	1.12177	0.769585	1.09664	1.44758	1.00745	2.06796	1.00834	0.934282	1.1817	0.153759
Vsig2	1.32055	1.47495	1.42097	1.14151	1.31498	1.03439	0.995087	0.744763	1.1809	0.0936058
Rnf125	1.29688	2.0927	1.95522	1.30252	1.5115	0.466308	0.61482	0.198467	1.1798	0.262046
Rasl2-9	1.13275	1.74649	1.24189	1.69685	1.42867	1.12398	0.314124	0.752844	1.1797	0.180209
Nps	-0.484062	0.420033	0.555128	2.42042	1.29557	2.09352	1.22038	1.91182	1.1791	0.368694
Txndc2	0.415542	1.642	1.08632	0.85541	1.86399	1.73778	1.27838	0.547769	1.1784	0.207035
Ip6k3	0.752174	0.53192	0.62	0.918673	0.792786	2.09031	1.75334	1.96321	1.1778	0.243512
Hyal3	0.725685	1.55365	1.58908	1.20382	1.20102	1.13261	0.606599	1.38434	1.1746	0.134538
Chrm1	1.3104	0.887054	1.63592	1.19017	2.06053	0.328574	1.2728	0.680154	1.1707	0.205476
F2rl1	1.0004	1.12795	1.06119	1.25856	1.18489	1.48533	1.0875	1.14859	1.1693	0.0566278
Mastl	1.48858	1.1291	0.984053	1.11585	1.00792	1.11515	1.37575	1.1348	1.1689	0.0660109
Smc1b	1.94306	2.1355	1.65561	0.0242474	1.48534	0.669599	0.994032	0.4406	1.1685	0.2854
Mslnl	1.47595	0.7656	1.40975	1.81472	0.582974	0.91455	1.60813	0.773132	1.1681	0.174354
Ampd1	1.10407	1.59265	1.24795	1.8262	1.1557	1.13473	0.404618	0.878081	1.168	0.162387
Pfkfb1	0.736345	0.235951	0.705123	1.02338	1.04482	1.92052	1.86971	1.80815	1.168	0.237928
Npas2	2.35156	1.7815	1.62654	0.985054	1.90979	0.492905	0.513694	-0.32504	1.167	0.340594
Cep85l	1.15075	1.51591	1.44716	1.26336	1.53189	0.555577	0.99123	0.872123	1.166	0.130509
Treml1	1.69078	1.07683	0.953319	1.40528	1.38555	0.917615	0.975108	0.918713	1.1654	0.110039
Nr4a1	1.67403	3.55739	1.82231	0.876892	1.12048	-0.0804763	0.349522	-0.00654318	1.1642	0.453746
Sowahb	1.18732	1.08623	1.4285	1.12273	0.970402	1.39969	0.93745	1.18049	1.1641	0.0674433
Slc25a25	1.2837	1.76427	1.20287	1.21776	1.18602	1.23282	0.870518	0.550042	1.1635	0.131502
Timm8a2	-0.0699439	1.69612	1.10877	2.16336	1.10612	0.611231	1.04996	1.62479	1.1613	0.261148
Adora1	0.487988	0.203898	0.277883	0.853065	1.37327	1.45894	2.45029	2.17708	1.1603	0.321737
Cry2	0.931626	1.45256	1.32772	1.26377	1.02251	0.934744	1.1731	1.17638	1.1603	0.0709594
Ppp1r3a	1.33087	1.59614	1.0046	1.21496	1.41508	1.27726	0.670961	0.771727	1.1602	0.120823
Ccdc120	1.26647	1.39508	1.0083	1.38262	1.16498	1.24567	1.05255	0.760324	1.1595	0.0805367
Ctse	1.14056	0.89338	0.814474	1.41851	1.05536	1.57174	1.01874	1.36084	1.1592	0.100858
Litaf	1.46076	1.41372	1.06485	1.18295	1.31094	1.25465	0.76694	0.814786	1.1587	0.0979182
Chrna7	1.49753	1.56908	0.982667	1.37867	1.69943	-0.034597	1.37747	0.793762	1.158	0.21476
Akr1b8	0.638213	0.0595135	0.0502832	1.04204	0.93277	2.37094	2.02833	2.1379	1.1575	0.34867
Fasl	1.54142	2.49462	1.14448	0.878498	1.13997	-0.45523	1.24704	1.2636	1.1568	0.307517
Gp5	1.66569	1.31734	1.45064	1.29163	0.998047	0.544638	1.25042	0.719186	1.1547	0.142101
Il1b	1.21982	2.0581	1.49618	1.21447	1.6881	1.12356	0.19995	0.237419	1.1547	0.246568
Arntl	1.51446	1.39959	1.5157	1.31686	1.7092	1.00162	0.476268	0.283099	1.1521	0.19675
Pdzd3	1.33281	1.68083	2.01452	0.845109	1.73708	0.251136	0.721725	0.633584	1.1521	0.237257
Fkbp14	0.819523	0.781479	0.781525	0.968373	1.0739	1.55716	1.65299	1.56985	1.1506	0.143898
Adam21	0.345383	1.38623	1.63944	1.50379	0.91229	1.12489	0.62943	1.65135	1.1491	0.183359
Serpinb9b	1.48087	-0.13125	1.42412	0.672609	1.30742	0.902603	0.87068	2.66335	1.1488	0.303326
Gzmb	2.01737	2.02169	1.34238	0.978356	1.10833	-0.684032	0.228862	2.17664	1.1487	0.373798
Rnf19a	1.05937	1.17167	1.01209	1.25485	1.16118	1.30712	1.09745	1.12188	1.1482	0.0369875
Rlf	1.21162	1.27446	1.1686	1.31235	1.21067	0.995186	0.961048	0.998875	1.1416	0.0518265
Ddn	2.23643	2.42274	1.98726	2.47975	1.83242	0.856793	-1.3977	-1.30009	1.1397	0.611355
Pdlim7	1.53461	1.31968	1.20683	1.2137	1.3921	1.19307	0.693961	0.558847	1.1391	0.127852
Nsg2	1.29077	0.985898	1.30953	1.41733	0.926001	1.28771	1.02528	0.85828	1.1376	0.0798249
Hcrtr1	-2.40972	-1.21503	0.573227	2.52484	2.49857	2.44866	2.14781	2.51885	1.1359	0.740391
Slc25a48	-0.446207	-1.1148	0.511102	1.17836	2.46156	1.61776	2.0611	2.81752	1.1358	0.527495
S1pr1	1.27606	1.2458	1.38557	1.14182	1.30549	0.947538	0.981226	0.802099	1.1357	0.0774173
Def6	1.35275	1.13113	1.06833	1.42798	1.47525	0.70444	0.782473	1.13526	1.1347	0.107203
GTF3C2	1.78142	0.860339	1.29076	0.84984	0.905712	1.22725	1.33258	0.797699	1.1307	0.128779
Eva1c	1.17361	1.29122	1.14645	1.29514	1.22376	1.0559	0.893254	0.964663	1.1305	0.0558971
Tacstd2	0.910667	0.579315	0.691645	1.15381	0.998849	1.94853	1.38168	1.37631	1.1301	0.166309
Piwil2	1.19143	0.584648	1.33426	0.775624	1.29447	1.49738	0.843109	1.51508	1.1295	0.132565
Asic3	1.23245	0.99037	0.590608	1.652	1.36982	0.811455	0.997798	1.38829	1.1291	0.130665
Pld6	1.40095	0.660704	0.534304	1.49264	0.815659	0.670088	1.52712	1.91933	1.1276	0.195409
Sesn2	1.36966	1.39645	1.30997	1.21638	1.14489	0.670999	1.09838	0.801269	1.126	0.0998082
Chaf1b	1.02118	0.782881	0.807189	1.40866	0.97811	1.41558	1.37789	1.21011	1.1252	0.0996423
Olfm4	2.30835	0.607031	0.952227	0.558086	1.57001	0.614316	1.22996	1.15042	1.1238	0.22544
Slc20a1	1.19808	1.01039	1.06382	1.20964	1.19175	1.06764	1.0891	1.15359	1.123	0.0282855
Cttnbp2nl	1.07884	1.26901	1.36719	1.18075	1.22168	0.852685	1.12496	0.872092	1.1209	0.0688041
Myrip	0.0340208	0.51853	0.545867	1.12482	0.882964	2.0251	2.06169	1.771	1.1205	0.287734
Ifi205	-0.166114	-0.792845	-0.766438	0.791208	0.542698	3.01535	2.94715	3.36739	1.1173	0.65923
Ghrl	1.34759	1.13648	1.30509	0.956488	1.24503	0.711061	1.34662	0.884451	1.1166	0.0906522
Clnk	1.33999	1.31944	0.392509	1.10701	0.87433	0.504441	1.31296	2.07972	1.1163	0.202789
Tob2	1.09553	1.07681	1.74693	1.62445	1.0499	0.506438	0.298076	1.52107	1.1149	0.195227
Efna4	1.9332	2.11573	1.40892	1.27617	1.47069	0.4394	-0.479745	0.75085	1.1144	0.320778
Akap13	0.991435	1.04211	1.00409	1.24096	1.07112	0.9778	1.395	1.18308	1.1132	0.0557889
Pard6b	0.981893	1.0143	1.00434	1.2388	1.17597	1.27883	1.12988	1.07438	1.1123	0.0423307
Tnfrsf23	1.3584	1.81093	1.29361	1.10526	1.20598	1.1308	0.65731	0.332108	1.1118	0.169417
Cxcl9	1.35727	0.388721	-1.29929	0.366135	-2.26381	2.94375	2.5536	4.83362	1.11	0.876379
Ska3	1.58687	1.5909	1.38638	1.12317	1.02245	0.741307	1.00556	0.418565	1.1094	0.15438
Pxdc1	1.14457	1.32832	1.20439	1.15536	1.23386	1.03158	0.993908	0.780808	1.1091	0.0643897
Ptgs2	1.11615	2.27975	0.901233	1.29875	0.752756	1.3256	0.717526	0.477838	1.1087	0.210699
Nr4a2	1.31322	1.99254	1.60406	0.870187	1.09246	0.353159	1.21358	0.429597	1.1086	0.210372
Cd6	1.59455	1.43086	1.00806	1.33589	1.06932	0.777634	0.544352	1.10493	1.1082	0.130246
Nt5c2	0.921091	0.754252	0.860355	1.28879	1.20248	1.30499	1.22232	1.30571	1.1075	0.0849943
Lypd6b	0.0509354	0.600727	0.733517	1.17128	0.962466	2.0297	1.43908	1.86909	1.1071	0.250654
Svopl	0.942872	0.310065	0.148429	1.31883	0.315986	2.06232	2.12169	1.62141	1.1052	0.301638
Sh2b3	1.06208	1.21385	1.34594	1.2276	1.16746	0.973893	0.921199	0.908778	1.1026	0.0606268
Map2k3	1.05537	1.20284	1.06219	1.27323	1.01763	1.3885	0.844858	0.958575	1.1004	0.0668721
Dusp16	1.37565	1.53345	1.28519	1.03105	1.39011	0.668678	0.879567	0.622698	1.0983	0.131669
Slc2a3	1.64644	1.09599	1.47359	1.15691	1.02012	0.871199	0.706207	0.799958	1.0963	0.123316
Hecw2	1.09185	0.983275	1.05263	1.10672	1.19771	1.03145	1.221	1.08177	1.0958	0.0303242
Frat2	1.47807	1.3841	0.982811	1.11795	1.13168	1.03637	0.766889	0.859729	1.0947	0.0916097
Traf6	1.23947	1.07367	1.16408	1.35617	1.04315	0.966856	0.997616	0.91098	1.094	0.0565611
Sh2d2a	1.72071	2.0217	1.24995	1.00495	0.875266	-0.0197116	0.768841	1.12949	1.0939	0.233904
Dennd3	0.998158	1.08482	1.10329	1.17172	1.22904	0.88657	1.07238	1.20442	1.0938	0.0426949
Crispld2	1.15328	1.05441	0.994691	1.06638	1.22984	1.1707	1.14629	0.926011	1.0927	0.0380608
Tmod1	0.607044	0.561747	0.724312	1.11801	0.99035	1.38661	1.66648	1.68145	1.092	0.170643
Heatr9	0.582922	0.80622	1.54266	1.05946	0.371308	0.988484	1.08847	2.29408	1.0917	0.226784
Cyp11a1	2.17527	1.80453	1.2402	1.2099	0.797893	-0.108836	0.602848	1.0062	1.091	0.266962
Dapk1	1.08956	1.0804	0.986477	1.12302	1.16485	1.13609	1.02987	1.11534	1.0907	0.0220761
Capn12	0.182718	0.798613	2.29923	0.86514	0.298415	1.56105	1.61011	1.10632	1.0902	0.26879
Rad18	0.673134	0.291691	0.815338	1.26091	1.23313	1.51959	1.30705	1.61596	1.0896	0.171696
Fas	0.565462	0.686682	0.949677	1.15797	1.10011	1.5218	1.4706	1.2605	1.0891	0.129566
Prx	0.875499	0.981456	1.15055	1.07355	1.21801	1.08037	1.20107	1.12989	1.0888	0.0433601
Rasl10b	-0.113629	-0.607914	-0.429408	1.34981	0.691051	2.38498	3.00908	2.42243	1.0883	0.534562
Sapcd2	1.2107	0.675315	0.728508	1.15905	1.35418	1.21256	1.11543	1.24427	1.0875	0.0938062
Dmrtc1a	1.15829	1.34466	1.84727	-1.59053	1.29112	0.908702	2.66528	1.07042	1.0869	0.460331
Myl2	1.33313	0.665543	1.80006	0.838414	1.14233	0.0160082	1.74407	1.15324	1.0866	0.221067
Lrrc32	1.41548	1.58692	1.58623	1.12597	1.46358	0.591697	0.498565	0.423548	1.0865	0.19071
Slc30a2	0.328557	0.0909473	1.26561	0.439956	1.21009	1.98463	1.7718	1.59961	1.0864	0.269941
Rhbdf2	1.42826	1.52221	1.36707	1.12031	1.31103	0.835929	0.640178	0.452623	1.0847	0.149876
Kcnj15	0.96458	0.949898	0.977206	1.22135	1.28671	0.857847	1.16641	1.23441	1.0823	0.0613022
Sorcs1	1.28894	1.85014	2.11962	-0.479361	2.24574	-0.696633	1.54884	0.781112	1.0823	0.427944
Arl4d	0.841763	1.05883	1.20097	0.978027	1.32042	0.860193	1.20594	1.18586	1.0815	0.0663023
Slc5a10	0.686275	0.80909	0.944374	1.2953	1.48062	1.35687	0.992403	1.08307	1.081	0.104782
Tubb3	0.844361	0.501509	1.47642	0.214428	1.32423	1.58736	1.07276	1.62533	1.0808	0.197486
Fanci	1.26363	1.8474	0.702777	0.884541	1.03395	1.02403	1.21878	0.670491	1.0807	0.142523
Cpeb4	1.13451	1.33924	1.2937	0.989624	1.21664	0.796037	1.09751	0.774348	1.0802	0.0804383
Lman1l	1.35626	0.938921	1.47906	0.939701	1.47534	2.12283	0.744759	-0.432074	1.0781	0.282759
Rgag1	0.388148	-0.0746364	0.214381	1.16455	1.09648	1.90273	2.24321	1.68834	1.0779	0.318432
Gfpt2	1.27946	1.48501	0.934418	1.15947	0.904578	1.54588	0.775402	0.533372	1.0772	0.133299
Unc13c	0.176436	1.42847	2.03136	1.79868	0.886686	0.801939	0.203125	1.26691	1.0742	0.258635
Plekhg4	1.61533	0.992072	1.67	1.4739	1.06557	1.33121	-0.0822586	0.523787	1.0737	0.226813
Pou1f1	1.18865	1.59819	0.980746	1.59878	-0.168794	1.90473	0.918917	0.566773	1.0735	0.251039
Ccl3	2.05273	1.73702	1.58498	1.32129	0.43171	0.641268	0.749703	0.0572939	1.072	0.265668
Dbndd1	1.42716	0.823991	1.25314	1.11251	1.16773	0.825922	0.970028	0.988329	1.0711	0.0794376
Ucp2	0.808695	0.596685	0.86096	0.954556	1.24442	1.13547	1.39114	1.57527	1.0709	0.123095
Zc3h6	0.346338	0.364578	1.02459	1.15306	1.086	1.49679	1.43699	1.65646	1.0706	0.185785
Med13l	0.972409	1.19821	1.11518	1.16827	1.08965	0.902978	1.13744	0.977469	1.0702	0.040166
Prg4	0.161875	0.379418	0.767347	0.252327	1.34808	2.35642	1.35306	1.93827	1.0696	0.307326
Tspyl2	0.979495	1.11092	1.06388	1.11913	1.28726	0.96036	0.972952	1.0572	1.0689	0.0406858
Pla2g12a	0.942169	0.9055	0.866859	1.16091	0.983484	1.31494	1.15142	1.22431	1.0687	0.062408
Sh3pxd2b	1.08281	1.01609	0.933373	1.10499	1.04902	1.15791	1.2077	0.995312	1.0684	0.0336999
Ptbp2	0.97798	0.892894	0.938296	1.21095	0.977588	1.23015	1.15046	1.16489	1.0679	0.0508452
Proser2	1.09684	0.927742	1.18546	1.42434	1.35882	0.847877	1.0781	0.617618	1.0671	0.100737
Cd300lf	0.823909	0.56278	0.627949	0.805077	0.965576	1.88335	1.31411	1.54045	1.0654	0.177086
F5	1.63403	1.10626	1.31776	1.21736	0.944047	0.298852	0.901272	1.10282	1.0653	0.145858
Afmid	0.642228	0.619898	1.08237	1.51351	1.23045	1.02275	0.79411	1.61389	1.0649	0.141575
Gab2	0.540204	0.568984	0.658467	1.09654	1.06052	1.49359	1.47406	1.62604	1.0648	0.1662
Mfsd2b	0.776568	0.422222	1.00512	1.17131	1.15159	1.51411	1.20523	1.26905	1.0644	0.126309
Hcar2	0.794355	1.12651	1.20686	1.16819	1.03745	0.993669	0.927009	1.25797	1.064	0.0588874
Amn	1.91049	0.967936	1.30927	0.968686	1.6411	0.0508765	0.781176	0.872063	1.0627	0.215297
Jund	1.2495	1.47197	1.34203	1.16635	1.3684	0.76781	0.558535	0.567394	1.0615	0.140776
Gsr	0.973081	0.740242	0.869636	1.10571	0.980432	1.49405	1.10111	1.21893	1.0604	0.0868743
Casq1	1.04231	0.918618	1.21856	1.53406	1.339	1.03077	0.448835	0.950253	1.0603	0.122428
Slc27a5	0.829976	0.579581	0.423874	1.56699	0.706345	1.01836	2.20183	1.15224	1.0599	0.220598
Cct6b	1.03413	1.01441	1.03637	1.15863	0.730477	0.892527	1.19857	1.4125	1.0597	0.0773436
Dusp27	0.801592	0.487134	1.00167	1.02951	0.833433	1.77366	1.23226	1.30235	1.0577	0.146265
Lrrc8a	1.04278	0.770944	1.11356	0.947013	1.15807	1.3145	1.14498	0.968157	1.0575	0.0621846
Atcay	0.363101	0.850065	1.7462	0.793002	1.12539	1.69168	0.40459	1.48357	1.0572	0.206235
Ciart	0.662208	0.839475	1.06978	1.1806	0.963491	0.812674	1.33824	1.58232	1.0561	0.114474
Erich6	0.499407	0.174543	1.00037	1.22871	1.19922	1.31912	0.399053	2.60917	1.0537	0.287612
Smim3	1.35792	1.19015	1.18808	1.14381	0.989967	1.11346	0.929801	0.499616	1.0516	0.0976564
Gp6	1.33169	1.53186	1.61551	0.986728	1.04298	-0.459533	1.06775	1.29181	1.0511	0.246314
Zfp423	0.952794	0.721674	1.06894	0.892079	1.19625	1.12683	1.39606	1.05177	1.0508	0.0768765
Tdrd6	0.906086	0.736447	0.522091	1.63099	1.60958	0.164436	1.52859	1.30659	1.0506	0.20837
Car13	0.357881	0.73509	0.730205	1.05105	0.989638	1.54312	1.50406	1.49295	1.0505	0.164729
Picalm	1.06804	1.08242	0.988719	1.07083	1.02212	1.1411	1.06525	0.965516	1.0505	0.0211947
Slc39a14	0.864467	0.641629	0.829573	1.04665	1.11291	1.41987	1.29407	1.18924	1.0498	0.0978865
Ptprj	0.926549	0.887129	1.01628	1.26566	1.2529	0.992169	0.879669	1.16445	1.0481	0.0599333
Srrm4	0.771031	1.02204	0.902322	0.866583	1.03974	1.54762	0.285352	1.94371	1.0473	0.189798
Dio3	1.32002	1.13122	0.658524	1.04748	1.85831	0.0282076	1.34341	0.989623	1.0471	0.203031
Scd1	1.27205	1.50509	1.00305	0.834504	0.602763	1.27188	0.939341	0.948132	1.0471	0.108502
Pdzrn3	1.32865	1.15018	1.21047	1.17877	1.19945	0.792997	0.781737	0.728144	1.0463	0.0896532
Acta1	-0.384405	0.308101	3.08367	0.191587	3.28953	2.29161	0.252892	-0.663386	1.0462	0.599467
Sgms2	0.29573	0.238319	0.194979	1.48319	0.825648	2.27785	1.3417	1.71058	1.046	0.293666
Pde2a	1.1682	1.26287	1.19484	1.26006	1.19615	0.820037	0.781498	0.681939	1.0457	0.0910312
Micalcl	0.93009	1.33181	1.05706	1.1459	1.17233	0.672741	1.12862	0.925447	1.0455	0.0758441
Apex1	0.975258	1.25681	0.888103	1.08889	0.883552	1.4707	1.00645	0.793444	1.0454	0.0843126
Gjb4	1.07209	0.484853	-0.345032	-1.20346	1.76135	2.67924	2.30186	1.6123	1.0454	0.502802
Crabp1	1.08479	0.873552	1.38992	0.812046	0.683803	1.24384	1.03689	1.23355	1.0448	0.0914547
Prss23	1.00336	0.580361	0.925972	0.913151	1.17361	1.26973	1.1968	1.29462	1.0447	0.0905281
Myo16	0.844081	1.17493	1.16346	1.45162	0.8363	1.07589	0.952752	0.853766	1.0441	0.0815919
Odf4	0.570246	1.32681	0.213511	1.46473	0.885826	1.55719	0.973908	1.36058	1.0441	0.178696
Ccl11	0.313199	0.181616	0.0597609	1.21286	0.492416	2.1805	1.53554	2.3761	1.044	0.346616
Shb	1.20376	1.17617	0.934593	1.17552	1.15184	1.16411	0.77916	0.765256	1.0438	0.0708767
Pcdh11x	0.967666	1.41836	1.32565	1.16268	1.99776	0.959489	0.205077	0.283306	1.04	0.223082
Kcnip3	-0.409864	-0.278793	0.457187	1.22886	0.519166	2.28593	2.16798	2.33913	1.0387	0.42858
Clic4	0.880028	0.881381	0.863078	1.00997	1.05225	1.20597	1.16988	1.23825	1.0376	0.0583401
Cyp4f39	0.710358	0.568019	0.600826	0.91238	1.03022	1.48044	1.59984	1.38752	1.0362	0.154441
Mmp9	1.57885	1.36199	1.78744	1.2012	1.17483	0.777101	0.335413	0.0711775	1.036	0.225918
Sox9	1.15289	0.337512	1.37539	1.09546	0.767706	2.34066	0.62101	0.583769	1.0343	0.237809
Gtf2a1l	0.568428	0.551974	2.19056	1.14256	1.73955	0.0506144	0.0962852	1.92163	1.0327	0.317212
Pip5k1b	0.829486	0.833481	0.837747	1.09549	0.92312	1.33321	1.15055	1.25852	1.0327	0.0769481
Mc5r	1.8249	2.02654	1.40969	1.85106	1.5648	1.07316	0.936866	-2.43102	1.032	0.548066
Pik3ip1	0.757414	0.27143	0.582316	1.17773	0.949738	1.37267	1.38169	1.74701	1.03	0.182591
Acot4	0.0907342	1.23534	0.490543	0.83808	1.93454	0.576944	1.54452	1.52689	1.0297	0.238504
Herpud1	1.06684	1.18175	1.1386	1.05429	1.08457	0.585328	1.14537	0.978448	1.0294	0.0719193
Rgs16	0.820407	-0.615553	0.859172	1.57508	1.4259	2.40136	1.45391	0.301334	1.0277	0.344817
Ankrd61	1.21041	1.14125	0.942947	1.30249	0.977414	0.857832	0.443954	1.34451	1.0276	0.110793
Gpr83	0.394451	0.577169	0.731352	1.19324	0.727291	2.25321	2.03178	0.308301	1.0271	0.279834
Lrrc58	0.721766	0.891147	0.834975	1.17575	0.850446	1.24228	1.27442	1.22122	1.0265	0.0841616
Grid1	1.45639	0.927534	1.72977	1.11214	-0.0815356	0.933582	1.48594	0.62978	1.0242	0.216716
Zbtb7c	0.594487	0.0665864	0.243094	1.33133	1.14734	1.50479	1.64272	1.62806	1.0198	0.239017
Cxcl3	0.713786	0.859112	0.437254	1.2593	0.180406	1.66625	1.62717	1.41192	1.0194	0.210021
Hist1h2ac	1.99046	1.21614	-0.0896034	1.39868	1.66694	0.407003	1.17349	0.3857	1.0186	0.270112
Ppp2r2d	1.12698	1.16587	1.10369	1.10892	1.07323	0.931726	0.825969	0.803623	1.0175	0.0539604
Xrra1	0.787353	0.738906	0.559394	1.17591	1.26293	1.3818	0.962387	1.26091	1.0162	0.112555
Slc6a19	1.26829	0.489388	0.48335	1.00957	0.94285	1.40129	1.26429	1.26657	1.0157	0.135749
Stmn4	0.42819	1.58746	0.792261	0.90151	0.995887	1.20878	0.712633	1.49088	1.0147	0.149171
Sectm1b	-0.112546	-2.14732	-3.44238	1.28814	-1.93071	4.913	4.14832	5.38988	1.0133	1.30964
Zfand2a	1.13434	0.993737	1.09056	1.06249	1.07524	1.00158	0.820446	0.920807	1.0124	0.0386341
Foxd4	1.25287	-0.0467896	1.06459	1.17823	1.8434	0.930872	0.981759	0.890264	1.0119	0.198103
Gzmk	1.6752	1.65738	0.092372	0.754095	0.0887331	0.513608	0.0118423	3.30117	1.0118	0.431183
B3galt5	0.696276	0.929435	0.114356	0.622737	1.06576	0.937691	1.20024	2.5167	1.0104	0.262319
Spdef	1.17383	1.42021	0.97799	0.783938	1.07982	1.29102	0.476785	0.879598	1.0104	0.113606
Bdkrb2	1.25593	1.14329	0.956366	1.24551	1.22875	1.41121	0.524576	0.315973	1.0102	0.147269
Sycp2	1.40071	0.931558	1.46974	0.962937	1.29186	0.178369	1.19635	0.64928	1.0101	0.1634
Chd7	1.14172	1.10004	0.945576	1.12478	1.15495	0.906031	0.846563	0.860332	1.01	0.0502477
Daam2	0.899626	1.21506	1.06315	1.22982	1.18792	0.717018	0.923165	0.833032	1.0086	0.0730834
Ppp1r18	1.1785	1.22793	1.02962	1.17178	0.968811	0.90032	0.909075	0.681966	1.0085	0.0690968
Taf7	1.16706	1.22278	1.44178	1.08159	0.997328	0.874429	0.799615	0.481812	1.0083	0.110957
Nampt	0.569672	0.482875	0.776216	0.832121	0.769236	1.47646	1.49663	1.6592	1.0078	0.174486
Hsd11b2	0.216872	-0.348304	0.593285	0.609163	1.2379	2.19986	1.6119	1.93932	1.0075	0.335089
Gpx2	0.442076	0.51407	0.199747	0.784087	0.945045	1.99986	1.59314	1.56998	1.006	0.243845
Icos	1.46361	1.28571	1.14484	1.19147	1.09452	0.193039	0.801406	0.865408	1.005	0.147888
Unc5b	1.27275	1.15	1.12438	1.16885	1.21163	0.859138	0.51928	0.71638	1.0028	0.102715
Hist1h4n	2.03649	1.5699	0.737455	-1.09906	1.87488	1.57833	0.249253	1.06396	1.0014	0.392315
P4ha2	0.789083	0.87153	0.796596	1.12033	0.999925	1.16063	1.22569	1.03781	1.0002	0.0630858
Dbn1	1.40535	1.01227	1.19482	1.1858	1.06894	1.08707	0.438549	0.588645	0.99768	0.122363
Ptpn1	1.01125	0.9431	0.899988	1.12027	0.963425	0.948563	1.01295	1.07934	0.99736	0.027929
Il12rb2	1.55252	1.59263	1.29075	0.860311	0.925343	0.321974	0.613412	0.818822	0.99697	0.169515
Pgam2	1.20032	0.784954	0.709399	1.08092	1.11147	1.06666	1.05948	0.962399	0.99695	0.0637462
Nmb	1.09329	0.971374	1.17082	1.36933	0.870032	1.17646	0.651317	0.671693	0.99679	0.0960889
Pdzk1	0.315007	1.09576	1.67794	1.30573	-0.382259	1.74514	0.348613	1.86511	0.99638	0.308715
Mbl1	1.10394	0.940214	0.389491	1.15054	1.2948	0.849188	0.96255	1.26983	0.99507	0.110049
Slc22a5	0.901906	1.21645	0.997274	0.992476	1.01647	0.949698	0.953655	0.926551	0.99431	0.0368736
Col4a1	0.905925	0.833461	0.795462	0.926826	1.05201	1.15164	1.20171	1.0809	0.99349	0.05649
Sbno2	0.881261	0.731349	0.492058	1.21406	1.01523	1.52309	1.05639	1.03296	0.9933	0.116747
Qrfp	0.875396	0.762879	0.933077	1.11509	1.18678	1.18348	1.24443	0.642556	0.99296	0.0839268
Pdss1	0.888841	0.761891	0.795197	1.09363	0.854705	1.19503	1.03684	1.31386	0.9925	0.0753668
Hspa5	1.23374	1.48831	1.12416	0.939013	1.07367	0.822167	0.52721	0.728447	0.99209	0.114824
Entpd3	0.667207	0.301673	0.446186	1.17119	1.13697	1.6776	1.08384	1.44709	0.99147	0.181753
Eif5	1.00503	0.979141	0.911111	1.11359	0.905566	1.08745	1.05384	0.872419	0.99102	0.0339151
Trim24	0.873831	0.676262	0.650124	1.2446	0.979059	1.2527	1.10123	1.14883	0.99083	0.0902367
Khdc3	-0.148676	1.52012	1.39604	1.30099	0.220255	1.44146	1.4042	0.786337	0.99009	0.241109
Clip1	0.663294	0.765877	0.834236	1.05828	1.09027	1.13026	1.11861	1.25829	0.98989	0.0787843
Papolb	1.51397	0.635969	1.16759	1.03458	1.52849	1.01106	1.56189	-0.536419	0.98964	0.262672
Kcnv2	0.0580681	0.708819	0.173787	1.38786	0.838179	1.33117	1.79512	1.62179	0.98935	0.245734
Irak2	1.23117	1.32989	1.22647	1.16125	1.20094	0.680816	0.706752	0.37592	0.98915	0.132198
Sdc4	1.06913	1.18904	0.976484	1.03502	1.02418	1.24172	0.714605	0.656464	0.98833	0.0782047
Dyrk3	1.32298	0.95526	1.22432	1.12291	1.18926	0.736426	0.853132	0.475396	0.98496	0.108044
Calcr	0.395288	0.278932	0.139143	1.48049	0.797878	2.43147	1.60038	0.737298	0.98261	0.298793
Trim16	1.02126	0.886134	0.859953	1.08996	1.02494	1.25948	0.987195	0.731874	0.9826	0.0603914
Pgd	0.922669	0.846288	0.852536	0.921017	0.993475	1.28094	1.03113	1.00882	0.98211	0.0524989
Cacna1s	0.0631869	1.23309	0.929739	0.952962	1.19454	0.732222	1.21957	1.52532	0.98133	0.167212
Arrdc2	0.243494	-0.176491	0.622842	1.06719	0.689608	1.8249	1.79877	1.77968	0.98125	0.290079
Mctp2	1.12707	1.17104	0.999042	1.14687	0.794308	0.608881	0.995452	1.0071	0.98122	0.0727739
Krt36	0.877431	-0.134554	0.957996	0.662884	1.21743	1.50191	1.79691	0.966068	0.98076	0.219
Nkd1	0.81192	0.779585	0.785793	1.04715	1.07915	1.15742	1.07646	1.10508	0.98032	0.0600849
Hnf1a	1.79988	0.828737	1.61474	1.33091	1.77302	0.836976	-1.32605	0.980658	0.97986	0.383016
Edn1	1.45283	0.832286	1.3372	0.777354	1.3971	0.529785	0.873266	0.632257	0.97901	0.137249
Soat2	0.8647	1.49182	0.37189	0.404174	0.418687	1.29315	1.29935	1.68207	0.97823	0.201252
Ubap1l	1.31758	1.23826	0.715846	1.84151	0.613968	0.473088	0.626065	0.989761	0.97701	0.17548
Nt5e	0.566697	0.368743	0.401412	1.11314	0.852886	1.64145	1.34239	1.52273	0.97618	0.190401
Pim1	1.13383	1.0706	0.810492	0.927741	0.915843	1.2403	0.768686	0.939945	0.97593	0.0608334
Dfna5	1.05108	0.567909	0.739594	1.04994	1.02368	1.16066	1.13795	1.07088	0.97521	0.0789116
Hmgb2	1.2995	0.905397	1.07796	0.742698	1.07873	0.742843	0.909556	1.02812	0.9731	0.0709184
Clec2e	-0.149307	-0.167979	1.28184	2.5206	-1.01432	1.98283	1.19747	2.13166	0.97285	0.482636
Pla2g10	1.6319	1.04022	1.38796	-0.706925	1.16139	0.774265	1.09212	1.39882	0.97247	0.274922
Sit1	1.76955	1.58369	1.57727	0.326478	0.697021	0.774509	0.398165	0.652116	0.97235	0.218507
Cnksr1	0.68451	0.836852	0.795349	0.771351	0.87744	1.43008	1.18925	1.19381	0.97233	0.0997504
Aff4	0.935262	1.11361	1.00465	1.13478	1.00152	0.831005	0.890097	0.862359	0.97166	0.0424855
Mlxip	0.979102	0.982406	1.09831	1.04758	1.01213	0.772389	0.952146	0.924506	0.97107	0.0366789
Slc22a12	0.198755	-0.0756639	1.08552	0.397248	1.22388	1.07139	1.70255	2.16097	0.97058	0.287827
Ranbp9	0.827576	0.915428	0.888477	1.05806	0.896676	0.942704	1.26897	0.964988	0.97036	0.0521361
Mthfd2	0.841309	0.698073	-0.0295622	0.672024	0.790246	1.40191	1.82734	1.56034	0.97021	0.225008
Ngf	0.367575	0.837042	-0.245563	1.62039	0.168217	1.85207	1.79731	1.36231	0.96992	0.304405
Ccny	0.879793	0.822478	0.829744	1.07053	0.887313	1.03114	1.20865	1.02922	0.96986	0.0516497
Slc45a1	1.07845	1.87814	0.774604	0.852511	0.107561	0.682936	1.59621	0.783106	0.96919	0.209066
Uts2	0.206041	1.99559	0.867339	3.03566	-0.00763165	1.10961	0.535296	0.0103331	0.96903	0.404014
Pappa	0.172028	0.941163	0.987895	1.34315	1.61728	0.904693	0.793602	0.990983	0.96885	0.158561
Ppm1j	1.42545	1.05543	0.928529	0.804434	0.869763	1.1012	0.772086	0.787748	0.96808	0.0837246
Fut4	1.20183	0.491319	0.824961	1.1753	0.778694	1.3243	1.00509	0.93546	0.96712	0.102076
Cyp4a32	0.979261	1.24555	0.713987	0.830988	0.410229	1.35324	1.59649	0.599856	0.9662	0.153229
Naa20	1.07615	0.923125	0.980524	1.0251	1.01529	0.908577	0.938155	0.85772	0.96558	0.0270679
Ttc9	0.551531	0.483114	0.638358	0.988179	0.908914	1.67147	1.10141	1.38094	0.96549	0.15677
Nxph1	1.27689	0.470434	-0.61878	0.737571	1.72821	1.93773	1.19255	0.99891	0.96544	0.302492
Pcf11	1.09696	1.39693	1.12122	1.20508	0.985487	0.633672	0.758888	0.518404	0.96458	0.11412
Ppa1	0.746423	0.52758	0.557177	0.861991	0.518586	1.72794	1.20216	1.57214	0.96425	0.181955
Hdac4	0.99808	1.12301	1.09691	1.01828	1.31804	0.693371	0.580921	0.87963	0.96353	0.0902954
Dusp1	1.15968	2.03554	1.38062	0.735819	1.24023	0.485558	0.634183	0.0307818	0.9628	0.234607
Etf1	0.923387	0.951622	0.787094	1.09796	0.909626	1.09553	0.942198	0.989148	0.96207	0.0384328
Ccdc184	1.46405	0.720428	1.1382	0.78374	1.13353	1.0474	0.814105	0.587114	0.96107	0.108077
Ppargc1a	0.882682	0.871508	0.810527	0.925779	0.991155	0.828265	1.16651	1.21173	0.96102	0.0574374
Slc10a6	0.59114	0.713226	0.655182	1.0209	0.895218	1.39963	1.30508	1.10738	0.96097	0.113555
Rock2	1.05387	1.06176	1.00455	0.994364	0.900904	1.02782	0.888266	0.753341	0.96061	0.0399682
Nrip3	0.845666	0.738098	0.999467	0.307308	-0.477586	2.07871	1.33326	1.8522	0.95964	0.311133
Tshr	0.842185	1.02901	0.313714	2.63061	-0.285437	1.1343	0.998595	1.00454	0.95844	0.313382
Yrdc	1.02985	1.24594	0.799741	1.14416	0.908585	1.01221	0.8759	0.644177	0.95757	0.0726155
Upk1a	0.890499	0.526469	1.06901	1.07863	0.837116	1.08224	1.08734	1.08382	0.95689	0.0756263
Actg1	1.0972	1.0294	0.860905	0.937114	1.04577	1.0569	0.781191	0.843753	0.95653	0.0442906
Tma16	1.10231	0.578495	0.92495	0.909738	0.998268	1.35875	0.804468	0.972219	0.95615	0.085026
Dbf4	1.21526	1.35948	1.29778	0.83971	0.626834	0.811271	0.761884	0.736665	0.95611	0.108367
Fgf2	1.34886	1.77177	0.979166	0.965076	0.834858	0.782267	0.297761	0.667599	0.95592	0.167925
Tspan11	0.778014	0.706624	0.759654	0.946471	1.03162	1.02836	1.20098	1.19563	0.95592	0.0729694
Cnga2	0.629022	0.656763	0.380972	0.741687	0.532267	1.88556	1.65929	1.1566	0.95527	0.209544
Klf13	1.09888	1.077	1.24503	0.987682	1.08327	0.596398	0.809554	0.744032	0.95523	0.082249
Vapa	0.803263	0.750928	0.728474	0.899725	0.869513	1.20908	1.16306	1.21172	0.95447	0.0782582
Cmpk2	-0.359825	-0.136115	-0.107499	0.251426	-0.147849	2.83163	2.38028	2.92259	0.95433	0.556668
Spryd7	0.797268	0.810911	0.844408	0.96504	0.966355	1.16781	1.07609	1.00284	0.95384	0.0495553
Klri2	0.996337	0.750489	1.39114	1.08873	0.730829	0.792168	0.599953	1.28083	0.95381	0.106963
Gprc5a	0.857085	0.757171	0.654315	1.05944	0.871595	1.36942	1.0712	0.987129	0.95342	0.0836977
Camk2b	1.06027	1.30534	0.19271	1.43083	0.696605	0.304308	1.56206	1.07476	0.95336	0.192424
Rin2	0.711847	0.755954	0.964834	1.00237	1.06416	1.08027	1.04631	0.986737	0.95156	0.0530577
Lrrc29	0.841727	0.807753	0.933578	1.14259	0.84287	0.963321	1.31084	0.758443	0.95014	0.0711236
Depdc1a	1.92902	0.635397	0.652834	0.533435	0.568519	1.02496	1.4388	0.816396	0.94992	0.187747
Bcl3	0.956821	0.705449	0.390005	1.2119	1.18804	1.48006	0.806588	0.860414	0.94991	0.128433
Scd4	0.989733	0.560679	1.1065	0.808029	0.758224	0.497538	1.37065	1.50593	0.94966	0.137418
Slc6a13	-2.24638	1.90032	1.92482	3.43844	0.597608	0.44168	1.29121	0.242629	0.94879	0.626977
Clcn1	0.49494	0.93764	1.04284	0.843676	0.977676	0.947301	1.00597	1.33107	0.94764	0.0876257
Rasgef1b	1.01325	1.64938	1.33226	0.7771	0.710137	0.636745	0.781137	0.680079	0.94751	0.137479
Ptger4	1.03415	1.30255	0.701743	1.01643	0.577672	1.07013	1.02449	0.849317	0.94706	0.0864364
Sgol2	1.06255	1.13546	0.941709	0.890595	1.2932	0.671108	0.729123	0.837698	0.94518	0.0792101
Ccne2	1.12047	0.846731	1.31047	1.00002	1.2067	0.813944	0.948428	0.306506	0.94416	0.116968
Zbtb21	1.16356	1.58635	1.27642	0.945911	1.09805	0.477842	0.640836	0.349192	0.94227	0.160232
Lin7b	0.86439	1.15047	0.623172	1.98434	0.468339	1.76933	0.0263748	0.637185	0.94045	0.25062
Slc2a1	0.76112	1.14252	0.79218	0.888293	0.794372	1.27642	0.926737	0.940754	0.9403	0.0688239
Peli2	0.670413	0.863585	0.997058	1.03829	0.954766	0.968629	1.05314	0.973639	0.93994	0.0465992
Sh2d6	0.110459	-0.244117	0.748278	0.638894	2.46291	1.84547	0.659378	1.2969	0.93977	0.336941
Hrk	0.775483	1.1965	1.1281	0.331437	0.596701	1.53151	0.148505	1.80473	0.93912	0.218555
Cpeb2	1.01688	1.57472	1.10508	1.08134	0.894795	0.567863	0.700675	0.571132	0.93906	0.126963
Asphd1	1.66856	1.08847	0.991776	1.91941	0.319986	0.379952	0.43372	0.708377	0.93878	0.226904
Rassf1	1.05254	1.26545	0.937927	0.941549	1.05011	0.919101	0.820425	0.519615	0.93834	0.0810834
Pde10a	0.221758	0.694946	0.662268	0.949647	1.40977	1.22118	1.23497	1.10858	0.93789	0.147654
Ypel5	0.953674	0.790094	0.843834	1.00213	0.934251	1.09825	1.04625	0.831764	0.93753	0.0413538
Gprin2	1.03921	-1.88076	-0.450488	3.83954	2.61259	2.08419	-1.80449	2.06027	0.93751	0.797973
Mat1a	0.223656	0.472326	0.0652554	0.401226	0.6323	1.60732	1.81683	2.28077	0.93746	0.316026
Tubb2a	1.08756	0.798808	1.06841	0.812861	1.04828	0.778159	0.842654	1.05663	0.93667	0.0525414
Gata1	1.01109	0.460135	0.43406	1.52427	0.325656	1.5877	1.50606	0.638322	0.93591	0.204086
B4galt1	1.18724	0.965947	0.960356	0.908176	0.920192	0.9255	0.871032	0.746757	0.93565	0.0464623
Ttpa	0.0495894	0.061524	-0.127909	1.04932	1.00368	1.30059	2.10783	2.02586	0.93381	0.331774
Cdt1	1.43529	1.42215	1.13003	1.07915	1.09867	0.570418	0.635054	0.0964475	0.9334	0.174919
Greb1	0.0532749	0.164921	0.477191	0.685955	0.346012	1.08453	2.2314	2.42104	0.93304	0.347006
Krt1	-3.36186	-1.08147	5.52814	-1.3586	5.4397	3.23402	-0.561769	-0.381682	0.93206	1.26522
Nedd4l	0.997836	1.05219	0.976516	0.891901	0.972789	0.8277	1.02464	0.708277	0.93148	0.0436923
Ror1	0.551184	0.505425	0.390513	1.00931	0.732636	1.0903	1.5739	1.59354	0.93085	0.177317
Lcn2	0.621848	-0.0538011	0.225905	0.895915	1.04913	1.80552	1.30537	1.58844	0.92979	0.243901
Mboat4	-0.349993	0.406703	-0.251511	2.00419	1.53638	1.63583	0.905033	1.54922	0.92948	0.341426
Ipcef1	1.33317	1.19762	1.07512	0.90573	0.751644	0.421579	0.607054	1.14296	0.92936	0.11916
Grhl1	0.492039	0.852416	0.884334	1.04551	0.873295	1.06648	1.05591	1.16425	0.92928	0.0790017
Perp	0.680013	0.39777	0.701344	1.02689	0.880017	1.22759	1.217	1.29554	0.92827	0.120751
Bhlha15	1.00173	0.350812	0.196037	0.369384	0.92436	1.75293	1.45815	1.36987	0.92791	0.218681
Klrc2	1.32621	1.19235	0.697047	0.667379	0.578864	0.407239	1.2629	1.28977	0.92772	0.141842
Carns1	0.912077	0.80846	0.858565	1.11177	0.834748	1.02445	1.06725	0.802994	0.92754	0.0465443
Dennd1b	0.692185	0.81947	0.812498	1.10168	0.793769	0.952716	1.01854	1.20074	0.92395	0.0657727
Zbtb10	1.0912	1.33148	1.41597	1.0422	1.07009	0.392906	0.667205	0.374232	0.92316	0.151293
Areg	1.06176	0.907758	0.528914	0.869213	1.01588	1.74676	0.707649	0.544792	0.92284	0.146684
Ceacam2	1.25298	-0.141263	0.855469	2.61504	0.491323	1.01539	1.28969	-0.00270252	0.92199	0.328737
Aff1	0.874342	0.892661	0.842429	1.01971	0.899711	0.917358	1.02027	0.899601	0.92076	0.0246093
Ctla2b	1.2903	1.23123	0.97616	0.59111	1.07255	0.753712	0.730288	0.720647	0.92075	0.098142
Il31ra	-0.158382	1.67816	0.190634	2.05665	1.61964	-0.170426	0.429929	1.71788	0.92051	0.353321
Suco	1.05282	1.22613	0.984683	0.971252	1.04037	0.627023	0.752235	0.708997	0.92044	0.0770849
Chrna4	0.314572	1.32214	2.19205	2.06495	0.772358	0.304025	0.357941	0.0326023	0.92008	0.318219
Srgn	1.08903	1.14322	0.922601	0.896927	0.894113	0.722041	0.796264	0.895956	0.92002	0.0524282
Riok3	0.794526	0.825854	0.83675	1.07649	0.865517	1.13168	0.909905	0.917445	0.91977	0.0460499
Eqtn	0.427563	0.495263	0.379169	1.25118	0.743586	1.02362	1.08377	1.94921	0.91917	0.199643
Pthlh	1.58229	0.215551	1.15365	0.863114	-0.00468215	0.984096	0.405136	2.15061	0.91872	0.272229
Asns	0.914573	0.59628	0.357699	0.641287	0.797009	1.35877	1.5264	1.15431	0.91829	0.151787
Zfp628	1.08692	1.10274	1.12921	1.06321	1.10548	0.610835	0.789081	0.457556	0.91813	0.0996411
Fate1	0.15908	0.141854	1.18611	1.82564	1.18259	1.06047	0.19754	1.57575	0.91613	0.252176
Birc3	0.806723	0.794341	0.733123	0.978229	0.919901	1.21889	0.940459	0.935219	0.91586	0.0565652
Lpin2	0.722925	0.86878	0.716178	0.994252	0.835206	1.01	1.10054	1.07892	0.91585	0.0574137
Apom	1.54965	0.220794	1.40935	1.37332	1.24778	0.732943	-0.479757	1.26505	0.91489	0.269198
Kncn	0.673566	1.16515	1.29246	1.90228	1.06068	0.944223	0.349805	-0.0728754	0.91441	0.22837
Nrip1	1.10856	0.921916	0.992219	1.22737	0.922218	0.737327	0.820677	0.584754	0.91438	0.0770139
Tatdn2	0.834583	0.951835	0.982168	1.21473	0.822844	0.903038	0.737279	0.868165	0.91433	0.0543201
Pdlim5	0.99406	0.81277	0.862689	0.947028	1.00205	1.02095	0.737781	0.916991	0.91179	0.0379568
Csf3r	1.43929	1.51553	1.76382	0.862358	1.1659	0.574336	-0.0286271	-0.00011862	0.91156	0.258155
Irgm1	-0.338204	-0.89427	-0.395693	0.668465	-0.181799	2.73008	2.26295	3.44063	0.91152	0.627854
Nptxr	0.698361	0.756192	0.964859	0.864479	0.995651	0.867142	1.0315	1.11278	0.91137	0.0531781
Hamp	1.43157	0.770786	0.727671	1.33833	1.00188	0.56061	0.165818	1.28726	0.91049	0.165046
Nfkbiz	1.04167	2.00768	1.07337	0.866891	0.853846	0.670504	0.424273	0.340246	0.90981	0.195451
Cd80	0.854407	1.94631	1.05158	0.91989	1.3823	0.684333	0.0580864	0.353342	0.90628	0.221621
Mphosph6	0.61007	0.577761	0.803213	0.956904	0.776493	1.16106	1.19325	1.17029	0.90613	0.0950468
Zim1	1.37892	0.21265	1.08866	0.623107	1.08449	0.46265	0.996193	1.40077	0.90593	0.162828
Hcn1	1.86243	0.329476	1.42011	0.88538	0.746921	-0.329415	1.24194	1.0862	0.90538	0.2559
Ccl17	0.954076	1.04085	0.41442	1.22121	0.917779	1.35815	0.587198	0.748078	0.90522	0.118894
Il4ra	0.820215	0.556025	0.617741	0.998995	0.893238	1.29595	1.04341	1.00994	0.90444	0.0907425
Dlg2	2.11344	2.03187	0.769967	0.420657	1.35487	-0.0780162	-0.0164348	0.637726	0.90426	0.321735
Jag2	0.744417	0.829067	0.894584	0.957794	1.01357	0.77252	0.957151	1.06273	0.90398	0.0431841
Tnc	1.75812	0.548639	0.79329	1.17727	1.22471	0.385859	0.89983	0.440763	0.90356	0.176627
Cngb3	1.40173	0.921617	0.754713	1.42318	-0.200916	0.228289	1.62532	1.07335	0.90341	0.237602
P2ry10	1.13147	2.08339	1.25941	0.832643	1.10803	-0.0499575	0.671153	0.187865	0.903	0.251235
Ezr	0.77503	0.833666	0.807278	0.860789	0.997498	1.01481	0.836854	1.0876	0.90169	0.04333
Cd33	0.767285	0.670339	0.958164	0.909616	0.873369	0.889924	1.1062	1.02894	0.90048	0.0522528
Lag3	0.998302	0.692252	0.929797	1.08895	0.722512	0.929264	0.764247	1.06771	0.89913	0.0586102
Cdsn	0.255838	0.232999	0.895582	0.488249	0.405363	1.81467	1.31695	1.78202	0.89896	0.25
Trem3	1.59558	1.33178	1.58654	1.34012	0.437639	0.202544	0.525432	0.169964	0.8987	0.235119
Tubb6	1.21294	1.05064	0.69152	1.14717	0.663152	1.38283	0.639018	0.401935	0.89865	0.130193
Slfnl1	1.35972	0.325386	1.32297	1.06388	1.15201	0.332907	0.887524	0.744156	0.89857	0.153651
Nxnl2	0.151149	0.944149	0.647693	0.777176	0.533503	1.24418	1.23435	1.65627	0.89856	0.179454
Lat2	1.10821	0.996169	1.04102	1.11513	0.88599	0.62959	0.378798	1.03037	0.89816	0.0990473
Stil	2.0384	0.861588	1.10805	0.822453	0.900844	0.698742	-0.438238	1.18656	0.8973	0.257942
Bach1	0.894089	1.13484	1.00505	1.02761	0.91965	0.768852	0.756418	0.665806	0.89654	0.0598399
Tgm3	0.675208	1.24723	1.12957	-0.0878296	0.80034	0.990156	0.889602	1.525	0.89616	0.181169
Baiap2	0.565138	0.775919	0.779831	0.919311	0.880715	1.00211	1.14946	1.09583	0.89604	0.0719406
Bach2	1.11724	1.09238	1.21868	0.813696	1.02453	0.529251	0.934196	0.436832	0.89585	0.107069
Rel	1.28398	1.88505	1.34641	0.967594	0.926781	0.0994246	0.506049	0.149913	0.89565	0.233907
Vps37b	1.19837	1.69282	1.11277	1.04496	0.953556	0.537987	0.378744	0.241749	0.89512	0.181974
Klf10	1.134	0.550711	1.48753	1.07657	1.35074	0.477969	0.660215	0.423139	0.89511	0.157733
Mxd1	1.00924	1.06139	1.15703	0.874331	0.988995	0.639139	0.631744	0.798927	0.8951	0.0732146
Dusp5	1.23373	1.94802	0.730498	0.841894	0.693431	0.844602	0.425827	0.434724	0.89409	0.187823
Chic2	0.860007	0.920706	0.850795	1.17297	0.931368	0.954817	0.883928	0.577333	0.89399	0.0617817
Prss53	1.38657	1.01797	1.17651	2.10029	0.723493	0.394713	0.0026483	0.349406	0.89395	0.254045
Tox2	0.561621	0.696645	0.729925	0.931409	0.901629	1.04475	1.06203	1.21879	0.89335	0.0825917
Psat1	0.633005	0.296668	0.447844	0.616969	0.55734	1.72379	1.59853	1.27041	0.89307	0.209014
Rec114	1.24219	1.0659	0.989084	1.37087	0.789347	0.188459	0.739608	0.757586	0.89288	0.138388
Rabl3	0.840005	0.424807	0.626683	1.14723	0.963349	1.0081	1.07792	1.03582	0.89049	0.0937116
Trank1	-0.0861697	1.13784	2.07781	1.18	0.0397671	1.51538	1.20002	0.056707	0.89017	0.30013
Ccnl1	1.07907	1.64452	1.15477	0.919641	1.01613	0.500672	0.638117	0.165318	0.88978	0.170959
Tsc22d2	0.936393	1.18867	0.71709	1.1428	0.906596	0.815725	0.806548	0.593301	0.88839	0.0763887
Sec14l4	0.390668	0.740543	0.779246	0.85898	1.07681	0.503221	1.32851	1.42642	0.88805	0.139196
Gckr	-0.00777024	0.761362	-2.55182	3.48001	-1.19829	2.43406	1.40838	2.77414	0.88751	0.781686
Pnpla2	0.560459	0.505667	0.531654	1.04219	0.917422	1.15809	1.19543	1.18596	0.88711	0.116174
Plk2	1.48214	1.78482	1.56683	1.01462	1.25959	0.313245	0.288514	-0.613769	0.887	0.310275
Tarm1	1.87788	1.02968	2.03327	1.5181	-0.910421	1.0402	0.477876	0.00670116	0.88416	0.37555
Rora	0.909432	1.11626	1.18377	1.03637	1.04448	0.527125	0.684501	0.571096	0.88413	0.0967316
Tuba8	0.29567	0.43048	0.219096	0.67977	0.709097	1.71364	1.67391	1.34883	0.88381	0.230107
Eif2s2	0.84168	0.873736	0.761498	0.951747	0.874678	1.04596	0.828964	0.886455	0.88309	0.0322109
Gars	0.903195	0.725931	0.577732	0.898703	0.927157	0.954702	1.06087	1.0125	0.8826	0.0595928
Lrrc59	0.939319	0.817902	0.815359	1.04051	0.826469	1.016	0.737017	0.865664	0.88228	0.0402255
Adat2	0.945386	0.81272	0.56918	1.04695	1.26788	0.790384	0.786133	0.83417	0.8816	0.0785915
Pcdh9	1.36894	-0.562427	-0.0361244	1.37335	1.08285	1.4775	0.820445	1.52674	0.88141	0.293546
Bag3	1.03151	1.32595	1.09979	0.915141	0.929879	0.764663	0.563997	0.41827	0.88115	0.110675
Cldn5	1.28175	1.23344	1.3531	0.861403	1.31932	0.472696	0.303153	0.219616	0.88056	0.182849
Apol7e	1.83456	1.3151	1.13059	0.942041	0.837501	0.619183	-0.263263	0.628526	0.88053	0.230672
Alox12	1.41658	0.92047	0.929521	1.01313	0.936754	0.164071	0.737558	0.914961	0.87913	0.131476
Zfp92	-1.04007	-0.361572	0.0807248	1.75568	0.857715	1.89564	1.61155	2.22681	0.87831	0.452091
Nav3	0.956661	0.642743	0.395827	1.72541	1.40412	0.452819	0.369671	1.07451	0.87772	0.189883
Klf3	0.944167	1.07867	1.16722	1.01812	1.17858	0.499403	0.517439	0.608169	0.87647	0.109209
Flt1	0.697354	0.991385	1.05817	1.03513	1.03311	0.729518	0.636538	0.82879	0.87625	0.0653793
Rapgef1	1.00828	0.795252	1.07057	1.10242	0.965579	0.742196	0.631286	0.693864	0.87618	0.0688278
Cytip	1.09708	1.71148	1.27409	0.940458	0.912259	0.154914	0.649131	0.269627	0.87613	0.194305
Ptgs1	0.416124	0.0933506	0.0811267	1.01576	0.797781	1.65663	1.40642	1.53826	0.87568	0.239506
Slc22a4	0.795703	0.0334873	0.214188	1.20123	1.27255	1.27675	0.9175	1.29308	0.87556	0.189175
Lama5	0.628342	0.604429	0.588634	1.00266	1.01616	1.02772	0.940397	1.19581	0.87552	0.0883866
Cldn22	0.524213	0.870746	0.870459	1.53376	0.601422	0.824774	1.15164	0.621227	0.87478	0.125791
Igdcc3	0.680355	1.43379	0.802372	-0.0411868	1.75428	0.273933	1.67631	0.417989	0.87473	0.254758
Lrrc63	0.31828	0.296829	-0.305925	0.596062	1.59283	2.10417	0.887224	1.50613	0.87445	0.304431
Slc24a2	0.590524	-0.141254	1.63831	1.59619	1.38345	-0.633722	0.736221	1.82044	0.87377	0.339998
Etv3	0.966213	1.0496	0.966886	0.905896	0.944634	0.720539	0.715383	0.720607	0.87372	0.0507518
Slk	0.789464	0.839962	0.84318	0.977515	0.874576	0.862136	0.886371	0.912476	0.87321	0.0210634
Ffar4	0.288771	0.388397	0.242331	1.07961	0.50449	1.95195	1.11364	1.41105	0.87253	0.233165
Cspg5	1.33767	1.50013	0.356265	2.30221	1.28728	-0.38719	0.774821	-0.195743	0.87193	0.344946
Piwil4	0.319454	0.191524	0.170014	1.15263	0.446709	1.9481	1.64704	1.09981	0.87191	0.260742
Ube2g2	0.785196	0.514071	0.821367	0.902713	0.896148	1.00084	1.04088	1.01246	0.87171	0.0646162
Acap2	0.657525	0.794319	0.817653	1.06748	0.929823	0.823589	0.967328	0.91036	0.87101	0.0472594
Fap	-0.607449	0.700371	0.498655	1.15079	0.459691	1.78465	1.2381	1.73438	0.8699	0.296785
Dpm1	0.782417	1.05605	0.897451	1.03871	0.847948	0.55475	1.02677	0.737193	0.86766	0.0660147
Tgm4	1.01478	0.925551	0.506679	1.31269	0.353607	1.03449	0.706784	1.08535	0.86749	0.121109
Eif1a	0.815815	0.647828	0.5628	1.12831	0.656914	1.40908	0.995193	0.717334	0.86666	0.109573
Usp53	0.407296	0.544162	0.67343	1.06803	0.881268	0.855209	1.29595	1.2001	0.86568	0.118556
Chd2	0.797208	0.972212	0.916272	1.08207	1.02095	0.661397	0.773704	0.698103	0.86524	0.0585198
Cd3d	1.25122	1.24896	0.821189	0.571971	0.948598	0.737646	0.475045	0.856413	0.86388	0.106877
Mbp	0.664444	0.616167	0.746497	1.04461	1.09871	0.82596	0.804558	1.10162	0.86282	0.0734276
Stk17b	1.16748	1.96124	1.28294	1.05395	0.878882	0.186494	0.334386	0.0337447	0.86239	0.24481
Pfkfb3	0.557182	0.772035	0.507576	1.04143	0.572552	1.2214	1.12656	1.09215	0.86136	0.110169
Abtb2	1.71406	1.34475	0.704519	0.364294	1.20987	0.868003	0.2343	0.447006	0.86085	0.197888
Pkdrej	1.46185	1.05619	0.414668	0.868687	1.02816	0.938632	0.589331	0.526324	0.86048	0.129218
Ube2d3	0.78268	0.789633	0.70676	0.954559	0.697875	1.12695	0.948124	0.862859	0.85868	0.0550807
Tgm2	0.515186	0.536848	0.640083	0.791418	0.80363	1.27646	1.12176	1.18301	0.85855	0.113015
Btg3	0.852754	0.850401	0.612026	0.938959	0.839356	1.07256	0.742695	0.947969	0.85709	0.0524714
Dll1	1.00372	0.803944	1.08734	0.908645	1.14129	0.905013	0.365069	0.635611	0.85633	0.0962777
Git1	0.899428	0.920821	0.910546	0.960273	0.96556	0.708889	0.784135	0.693627	0.85541	0.041676
Pacsin1	1.64811	1.14204	1.00362	0.493525	0.373311	0.465978	0.782986	0.929305	0.85486	0.160245
Prkab1	0.903351	1.0519	0.904533	0.950173	0.898074	0.720981	0.776487	0.632342	0.85473	0.0511452
Comp	1.42314	-0.295964	0.481855	2.15027	1.86142	2.48583	0.999778	-2.27025	0.85451	0.587717
Saa3	2.02466	-0.533199	-0.804801	0.187877	-0.955019	1.528	2.26341	3.12428	0.8544	0.595177
Qprt	0.598114	0.742329	1.01653	0.257072	1.19999	0.698798	0.96541	1.34792	0.85327	0.132545
Atp1b1	0.410816	0.535041	0.493816	0.865806	0.757581	1.17775	1.25375	1.32567	0.85253	0.137351
Kctd18	0.849749	0.410406	0.920877	0.946698	0.944362	0.830136	0.93828	0.969812	0.85129	0.0698469
Cdkn2b	0.614432	0.294545	0.733424	0.983923	0.92786	1.17066	1.22609	0.858747	0.85121	0.114815
Hpx	0.218315	0.637995	0.884487	0.467392	1.21977	1.56571	0.848341	0.966874	0.85111	0.159985
Cxcr2	1.19593	0.742997	0.854438	0.849755	0.940034	1.31823	0.371326	0.531131	0.85048	0.118605
Itgad	0.731277	1.16141	0.885296	1.16239	0.572739	0.353929	1.08375	0.853048	0.85048	0.109499
Trib2	0.906396	1.00237	1.01438	0.979838	1.01735	0.612746	0.805094	0.462227	0.85005	0.0791479
Pzp	0.956465	1.55099	1.25541	0.645956	0.275069	0.529486	0.771543	0.805796	0.84884	0.153203
Bcat1	0.953061	0.478395	0.863927	1.18358	-0.0808693	1.42769	0.535941	1.42651	0.84853	0.196469
Lgals2	0.923905	0.454692	0.821964	1.33145	1.11949	0.798212	0.766844	0.564165	0.84759	0.106731
Zfp819	-0.0653835	1.06666	1.01353	2.17932	1.23136	-1.2311	1.81218	0.771681	0.84728	0.406251
Siah1a	0.946949	0.801825	0.710706	1.11296	0.9856	0.829771	0.840073	0.543392	0.84641	0.0659426
Nuak2	0.908024	0.676339	0.671563	0.94594	0.522214	1.20209	0.939506	0.905366	0.84638	0.0804262
Cebpb	1.11239	1.52562	1.11971	0.815859	0.835693	0.675097	0.550533	0.133172	0.84601	0.158656
Slc43a1	0.536933	0.625431	0.681883	0.70654	1.11084	1.45303	0.748563	0.904857	0.84601	0.114477
Prkca	0.466594	0.759571	0.735427	1.12327	0.869409	0.917911	0.969602	0.916138	0.84474	0.0737378
Tgfbr3	0.428571	0.662068	0.804225	0.880442	0.809101	1.0473	1.12279	1.00183	0.84454	0.0849694
Abcc2	0.998426	1.40802	0.0964495	1.25169	1.12646	-0.651051	0.770113	1.74854	0.84358	0.292966
Naaladl1	1.23882	0.172138	0.521711	1.21655	-0.559023	1.66131	1.29078	1.20259	0.84311	0.279015
Endou	0.883959	1.00514	1.38153	1.11459	1.30975	0.564071	0.26205	0.217863	0.84237	0.169976
Peg10	0.389291	0.847574	1.11469	1.4694	0.75344	0.759006	0.519615	0.88355	0.84207	0.127243
Zdbf2	0.149917	0.860614	0.923488	0.898728	0.564927	1.30177	1.21251	0.814606	0.84082	0.136678
Ap4e1	0.731885	0.630858	0.775173	0.625406	0.986313	0.485782	1.10094	1.387	0.84042	0.112473
Gtse1	0.629126	1.18988	1.25999	0.47071	1.14049	0.652756	1.12831	0.246727	0.83975	0.145694
Nrg1	0.500303	0.666272	0.737769	0.940501	0.844274	1.47709	0.778148	0.772762	0.83964	0.108832
Bcar1	1.11562	1.00923	0.925479	0.931634	0.899126	0.826656	0.541489	0.460363	0.8387	0.0853807
Plekha8	0.877115	1.03	0.874771	0.947269	0.964337	0.738158	0.661839	0.602425	0.83699	0.057877
Sema6b	0.444029	0.693843	0.343533	0.997864	0.886564	1.47102	1.0447	0.813727	0.83691	0.134955
Lpar1	0.609399	0.393713	0.79043	0.77363	0.724559	1.00792	1.19959	1.19476	0.83675	0.106504
Rhob	0.990307	1.40941	1.2505	0.752266	1.01709	0.490063	0.665104	0.106791	0.83519	0.159389
Mpzl3	0.511226	0.476765	0.723956	0.88091	0.936112	1.24723	0.994106	0.909853	0.83502	0.0967509
Map3k8	0.461386	0.46868	0.284713	0.854137	0.682235	1.32709	1.32956	1.26659	0.8343	0.161202
Fbxo4	0.843738	0.809821	0.68993	1.02386	0.773843	0.946868	0.739623	0.840315	0.8335	0.0411037
Serpina3c	0.171904	-0.138038	0.21116	0.574394	0.456397	1.93669	1.72971	1.72443	0.83333	0.31273
Spo11	1.78087	0.508779	0.907696	1.04017	0.790866	0.639351	0.305548	0.688881	0.83277	0.168446
Nipal1	0.747129	1.20305	0.465895	1.15085	0.442005	1.29757	0.621436	0.729257	0.83215	0.12812
Riok1	1.10236	0.948175	0.851705	1.03115	0.907546	0.510362	0.72103	0.578464	0.83135	0.079846
Jdp2	1.07865	1.04906	0.823337	1.05662	1.05762	0.661833	0.520766	0.401074	0.83112	0.103105
Erp27	0.991186	0.3944	0.755978	0.508128	1.62614	1.04727	0.737733	0.58741	0.83103	0.147994
Rlim	0.811342	0.85972	0.746532	0.974707	0.804138	0.789952	0.844158	0.81169	0.83028	0.0255336
Clip2	1.12246	1.09009	1.31893	1.03377	1.24548	0.479438	0.203141	0.147334	0.83008	0.180037
Dennd4a	0.896424	0.840242	0.804954	0.923252	0.972534	0.85034	0.606508	0.745747	0.83	0.0432404
Msantd1	0.909785	1.24776	1.06795	0.911842	1.06316	0.595729	0.468418	0.374552	0.8299	0.118806
Tpsb2	0.58088	0.369368	0.317794	1.44943	1.18444	1.77682	0.222077	0.738228	0.82988	0.217611
Prr15l	0.642018	0.347827	0.52329	0.943527	0.749784	1.18775	1.10467	1.13977	0.82983	0.117856
Ppap2a	0.491382	0.52482	0.472983	0.970225	1.0435	1.16581	0.973886	0.995564	0.82977	0.107036
Xylt1	1.44976	1.41424	1.42933	0.672211	1.13475	0.087472	0.30816	0.140647	0.82957	0.225934
Megf11	0.662246	1.2557	1.1521	1.06697	1.20914	-0.10781	1.07415	0.323898	0.82955	0.186714
Relt	0.922859	0.688071	0.798651	1.09776	0.762876	0.997067	0.635986	0.73297	0.82953	0.0607632
Ly6g5b	0.752684	1.41459	0.200489	1.50057	0.902211	0.803641	1.04436	0.0107424	0.82866	0.197778
Shroom2	0.606681	0.761127	0.745594	0.863635	0.896869	0.915443	1.01172	0.827807	0.82861	0.0468726
Prss34	1.33098	-0.369366	0.354111	0.470061	0.760743	1.20663	0.99842	1.85266	0.82553	0.258179
Kcnab3	0.198829	0.405487	-0.331648	1.34103	1.72086	1.30741	0.552482	1.40555	0.825	0.271759
Satb1	1.28084	1.31196	1.02295	0.870687	0.791327	0.293024	0.629738	0.397715	0.82478	0.142214
Eva1a	1.20339	0.779197	0.919078	1.0672	0.920744	0.99553	0.543226	0.163156	0.82394	0.125231
Amica1	0.775347	0.920529	1.04856	0.749463	0.544403	0.725195	0.770372	1.0555	0.82367	0.065787
Sgol1	1.04619	0.905491	0.908116	0.642285	0.857827	0.449745	1.37677	0.399979	0.8233	0.121442
Chst15	0.354083	0.344671	0.573754	0.796277	0.872391	1.23542	1.23476	1.17089	0.82278	0.141032
Dedd2	0.825276	0.907777	0.91483	1.18272	0.703933	0.60762	0.778826	0.654864	0.82198	0.0693701
Sstr3	-0.183056	1.01649	1.1737	0.0796014	1.16956	1.5056	0.1443	1.66726	0.82168	0.266674
Bend3	0.848857	0.753169	0.81957	1.02754	1.036	0.896274	0.599603	0.589222	0.82128	0.0643124
Tg	0.408693	1.05945	0.595563	1.08705	0.859617	1.0474	0.868334	0.643009	0.82114	0.094235
Nktr	0.772586	0.846519	0.886716	0.986157	0.838978	0.656346	0.716465	0.864314	0.82101	0.0390783
Taf1d	0.918653	0.706374	0.845417	0.9054	0.759014	0.846464	0.73441	0.848029	0.82047	0.029662
Tanc2	1.0099	1.07494	0.850251	0.911433	0.952012	0.545733	0.608413	0.610354	0.82038	0.0771563
Odc1	1.0494	0.70445	0.569932	0.801961	0.745544	1.09414	0.768191	0.825815	0.81993	0.0658156
Ube2i	0.882273	0.807793	0.771297	0.912636	0.905395	0.717841	0.788561	0.770844	0.81958	0.0271476
Serpina3n	0.410941	0.293716	0.00757368	0.537704	0.882624	1.56819	1.4632	1.39061	0.81932	0.225291
Sag	0.188171	0.796912	0.689	0.982817	1.14109	0.935669	0.781121	1.03642	0.8189	0.111413
Zfp516	0.558517	0.673581	0.709807	0.842761	0.903323	1.15738	0.73214	0.973529	0.81888	0.0720716
Psd	1.29174	1.44284	1.0509	0.919241	0.77256	0.838393	0.329119	-0.0940755	0.81884	0.189129
Cideb	1.20749	1.52411	1.55144	1.7035	1.85901	0.776641	0.844731	-2.91876	0.81852	0.589393
Arid5b	0.736945	1.28041	0.91859	0.902695	0.798612	0.518053	0.763367	0.619813	0.81731	0.0869299
Cry1	0.791945	0.625582	0.497524	0.683917	0.35911	1.22992	0.780723	1.5604	0.81614	0.149227
Sqstm1	0.692847	0.729467	0.692047	0.849113	0.825974	1.10223	0.843712	0.793332	0.81609	0.0499842
Kras	0.840727	0.86763	0.882483	0.884341	0.957802	0.732124	0.667506	0.690746	0.81542	0.0397048
Kat7	0.844796	0.800461	0.889079	0.976227	0.815578	0.720999	0.847126	0.620373	0.81433	0.0404883
Ddx3x	0.794092	0.923493	0.795134	0.902185	0.731934	0.8703	0.831054	0.665887	0.81426	0.0327793
Myl1	-0.0544498	0.674935	1.37017	0.811984	0.984882	1.07377	0.796259	0.850927	0.81356	0.155264
Tuba4a	0.830035	0.542857	0.610463	0.845139	0.749861	1.12015	0.851681	0.954049	0.81303	0.0692589
Cyth1	0.885934	0.827068	0.970442	1.03254	1.03925	0.594428	0.487823	0.666437	0.81299	0.0788548
Zfp457	1.20367	0.452379	0.794179	0.928385	0.789759	1.51255	0.853755	-0.0347538	0.81249	0.175347
Adam15	0.798762	0.54433	0.739771	0.832917	0.97302	0.817044	0.840656	0.95262	0.81239	0.05031
Angptl3	0.308924	0.953927	0.154697	0.288296	0.150297	0.963777	1.49653	2.18107	0.81219	0.27787
Klhl2	0.28599	0.508813	0.585581	0.912587	0.717787	1.19026	1.207	1.08878	0.8121	0.128935
Cirbp	0.640717	0.100079	0.549303	0.893736	0.866205	1.19647	1.1514	1.09681	0.81184	0.139892
Abhd17b	1.13411	0.931867	0.862578	1.07553	0.834192	0.68302	0.633299	0.335637	0.81128	0.0975321
Eif4h	0.574589	0.486021	0.552505	0.655115	0.845241	1.04383	1.03431	1.29831	0.81124	0.110226
Pde3b	1.40866	1.54458	1.25218	0.973571	0.870083	0.0692094	0.189744	0.180534	0.81107	0.223771
Rhobtb1	0.867077	0.86537	0.701756	0.936122	0.898337	0.608272	0.739063	0.864883	0.81011	0.0429734
Egfem1	1.35749	1.72744	0.418571	0.352338	0.858338	0.840988	0.20745	0.714268	0.80961	0.195857
Ucn2	0.733719	0.870171	0.803319	-0.101957	1.11814	0.131584	1.22544	1.69646	0.80961	0.219217
Alas2	-0.166895	1.29426	1.62597	1.33483	0.645871	0.889179	0.0331471	0.820273	0.80958	0.237629
Ticrr	1.53046	1.8301	1.64284	1.39686	-1.62069	-0.452428	0.96758	1.1796	0.80929	0.457614
Mbnl3	0.410133	0.609103	0.906665	0.917992	0.94507	0.846068	0.835153	1.00134	0.80894	0.0753276
Fat3	1.10684	0.941477	1.29467	0.739823	0.738799	0.301929	0.501398	0.845946	0.80886	0.119945
Zc3h12c	0.266411	0.493569	0.454359	1.09071	0.562373	1.24935	1.16202	1.18545	0.80803	0.151192
Pdcd4	1.08961	1.14748	0.980505	0.844434	0.721709	0.306228	0.771827	0.60229	0.80801	0.103853
Fgfbp1	0.276488	0.357877	0.0652407	0.98695	0.650464	1.54676	1.26566	1.31016	0.80745	0.20707
Foxo3	0.820305	0.80866	0.973794	0.823914	0.882421	0.49418	0.870353	0.784132	0.80722	0.0527541
Nmd3	0.877387	0.646161	0.736611	0.939575	0.810875	1.02149	0.772506	0.64883	0.80668	0.0506255
Zswim4	0.662087	0.855314	0.7737	0.8026	0.709683	1.05533	0.837846	0.746963	0.80544	0.045206
Taf4b	0.518505	0.765131	0.681341	0.703124	0.449872	1.19829	0.670653	1.44365	0.80382	0.12905
Kctd19	0.648869	1.02444	0.101344	0.038267	1.19535	0.818576	1.65697	0.940516	0.80304	0.204654
Actn4	0.642772	0.669429	0.674154	0.829435	0.765407	1.01987	0.914411	0.906204	0.80271	0.0519658
Dapl1	1.28916	0.262242	0.614516	0.450636	1.21641	1.24184	0.455136	0.888856	0.80235	0.155204
Mapkapk2	0.835881	0.754037	0.656196	0.77951	0.890796	0.834571	0.735409	0.92952	0.80199	0.0334586
Cish	0.640445	0.781135	0.520907	0.742726	0.828745	1.03991	0.871375	0.983959	0.80115	0.0645697
Arg1	0.485193	0.436306	0.54728	1.32805	0.542348	0.724239	0.915546	1.41984	0.79985	0.145949
Sh3pxd2a	0.848719	0.536926	0.93789	1.21287	1.50654	0.512884	0.426361	0.407893	0.79876	0.152264
Fxyd4	0.771412	-0.0323986	-0.254132	0.82617	0.762028	2.0231	1.11737	1.17277	0.79829	0.268885
Arl4c	1.13723	0.948397	1.11607	0.960234	0.994151	0.728088	0.143386	0.3514	0.79737	0.138248
Ano7	1.47867	0.812568	0.784289	2.13879	0.779608	0.617038	-1.74403	1.50898	0.79699	0.434762
Slc9a4	0.493173	1.2734	0.990198	0.979658	1.32201	0.181853	0.707851	0.426816	0.79687	0.155772
Cdh23	1.16711	0.472731	1.12328	0.643321	0.656363	0.815506	1.07522	0.418391	0.79649	0.111856
Nrip2	0.445902	1.0137	0.480164	1.21965	0.980615	0.509759	0.881304	0.836661	0.79597	0.108246
Zfp869	0.844936	0.79122	1.03094	0.973723	0.849518	0.678715	0.745586	0.446245	0.79511	0.0686134
Scml4	0.939451	0.632091	0.969965	0.943868	0.94662	0.656261	0.68212	0.590263	0.79508	0.0634189
Osbpl10	0.494208	0.82417	0.499896	0.954593	0.917226	0.944426	0.841712	0.875368	0.79395	0.0713975
Setbp1	1.07522	1.24777	1.13058	0.903862	0.769607	0.469887	0.490035	0.263111	0.79376	0.134789
Prkch	0.839028	0.981681	0.983984	0.830077	1.00163	0.430972	0.660667	0.610035	0.79226	0.0783953
Rbp7	1.95855	0.374119	0.674332	0.930904	0.990447	0.726312	0.890925	-0.208945	0.79208	0.231409
Gnl3	0.876701	0.653063	0.662704	0.972375	0.842467	0.964138	0.892806	0.467667	0.79149	0.0675007
Birc5	1.10556	0.604378	0.801263	0.670095	0.435654	0.772473	0.94993	0.989371	0.79109	0.083265
Reps1	0.679214	0.786726	0.800769	0.818612	0.876885	0.821467	0.740449	0.797159	0.79016	0.0222529
Ttc39c	0.30035	0.577094	0.410172	0.813293	0.777484	1.15447	0.850603	1.43102	0.78931	0.141238
Prkce	0.602588	0.71562	0.824389	0.86323	0.812748	0.799464	0.834515	0.861445	0.78925	0.0334693
Xpnpep1	0.567066	0.587457	0.607833	0.736425	0.917873	0.882113	0.923421	1.08757	0.78872	0.0725556
Timp1	1.09466	-0.522696	-0.180158	0.934966	0.714304	1.44361	1.31089	1.50323	0.78735	0.285396
Stt3b	0.433201	0.544065	0.599116	0.65517	0.672563	0.983751	1.29507	1.10722	0.78627	0.115117
Stk39	0.75354	0.777497	0.450414	0.80837	0.670168	0.78414	1.06963	0.97504	0.7861	0.0705441
Qrich2	0.344377	1.9901	1.70202	0.876526	1.33064	0.696093	-2.0138	1.35381	0.78497	0.472902
Ptprm	0.843066	0.758012	0.736379	0.853456	0.753543	0.668677	0.936058	0.72097	0.78377	0.0327568
Tacc3	0.830142	0.218449	0.470655	0.703515	0.578809	1.09797	1.05925	1.31121	0.78375	0.137101
Hspb7	0.316679	0.152019	0.381993	0.720633	0.516746	1.6102	1.22496	1.34605	0.78366	0.20443
Gda	0.550481	0.417037	0.521557	0.886117	0.698131	0.976305	1.05936	1.15789	0.78336	0.103851
Nrcam	1.39195	0.649062	1.25009	0.370123	0.826083	0.327723	1.06676	0.384372	0.78327	0.158175
Pde4d	0.615916	0.60227	0.861927	0.722389	1.05795	1.02189	0.555421	0.827033	0.7831	0.0724051
Arhgap24	0.580633	0.470333	0.770257	0.878478	0.527824	0.776028	1.19105	1.06515	0.78247	0.0968135
Rps6kl1	1.14731	0.582937	1.1788	0.623376	0.692728	0.870235	0.484657	0.678603	0.78233	0.0979946
Fyn	0.916872	0.895495	0.825436	0.786443	0.749225	0.659747	0.66793	0.754052	0.7819	0.0357973
Otud7a	1.48522	-0.440152	1.03412	1.33563	0.0801922	1.04985	1.96591	-0.261659	0.78114	0.332381
Pf4	1.12332	0.75855	1.08298	1.11975	0.470123	0.575799	0.212342	0.90321	0.78076	0.127831
Mgea5	0.854322	0.744077	0.756195	0.960989	0.765003	0.699827	0.71648	0.749107	0.78075	0.032506
Havcr2	0.920169	0.949563	0.748461	1.06346	0.413072	0.455107	0.602849	1.09051	0.7804	0.100786
Slc4a7	0.703943	0.604217	0.72456	1.04976	0.741329	0.856023	0.710068	0.851459	0.78017	0.0514684
Atp2a1	0.636504	0.587275	1.23374	0.0991012	1.99281	0.224949	0.568919	0.893658	0.77962	0.228737
Ddc	0.976479	0.476893	0.581065	1.0671	1.3332	0.404744	0.685869	0.707533	0.77911	0.120664
Dhx58	0.210398	-0.0119565	-0.356871	0.029877	0.517937	1.92387	1.61397	2.3019	0.77864	0.383208
Dusp4	0.604756	0.540763	0.943049	0.988123	1.06231	0.991781	0.574576	0.523126	0.77856	0.0892782
Tesc	1.3161	1.29046	1.10567	0.702027	1.99905	-0.0266628	-0.0641698	-0.106232	0.77703	0.296058
Nod2	0.961823	0.930632	0.393321	0.785134	0.735629	1.00343	0.283847	1.12082	0.77683	0.112434
Blm	0.243173	0.370282	0.225112	1.28256	0.813132	1.02066	0.734911	1.52465	0.77681	0.182499
Pvr	0.970038	0.991988	0.690752	0.591571	0.940192	0.930482	0.663375	0.433282	0.77646	0.079095
Ubxn7	0.638792	0.655901	0.906694	0.843944	0.911058	0.58655	0.929602	0.725699	0.77478	0.0525261
Zscan25	0.551815	0.378939	0.426993	0.976273	0.74467	1.28736	0.73262	1.09925	0.77474	0.122779
Mef2a	0.789871	0.801682	0.759229	0.883119	0.826653	0.756572	0.726103	0.653331	0.77457	0.0259796
Wibg	1.04219	0.590834	0.673193	0.967905	0.9001	0.74014	0.549594	0.730762	0.77434	0.0673874
Ptprn2	0.419869	0.886557	0.467076	0.925136	0.84964	0.845152	1.11371	0.687342	0.77431	0.0890788
Pawr	0.715391	0.885202	0.780731	0.706029	0.779737	0.739395	1.02015	0.565449	0.77401	0.0506647
Gjb2	0.360644	0.35378	0.608952	1.03612	0.716833	1.28292	0.914659	0.916804	0.77384	0.123375
Iqgap3	2.16235	0.335252	0.573639	-0.193977	0.376831	0.5034	1.32494	1.10596	0.77355	0.276341
Bnip1	0.852553	0.398842	0.578084	0.923896	0.764867	0.995411	0.823415	0.850932	0.7735	0.0735721
Gpr17	0.121354	0.512775	1.10358	0.81265	0.488709	0.758278	1.08061	1.30612	0.77301	0.147295
Coch	-0.955592	0.487327	1.42625	1.37613	1.02624	1.08015	0.93161	0.806121	0.77228	0.287312
Top3a	0.601373	0.461145	0.574439	0.933362	0.764827	1.02851	0.776928	1.03597	0.77207	0.0816124
Nnmt	1.05134	0.422907	0.4758	0.639422	0.392382	0.829126	1.17319	1.18863	0.7716	0.126742
Shcbp1l	0.278496	0.777265	0.95486	0.72094	0.574228	1.27637	1.20717	0.370988	0.77004	0.137268
Sik3	0.873872	0.85483	0.913132	0.854695	1.0064	0.60172	0.550103	0.499325	0.76926	0.0716376
Gsto2	0.882376	1.16562	0.474613	1.48039	0.534962	0.720368	-0.167179	1.04997	0.76764	0.190349
Nfatc1	1.19175	1.11034	1.12737	0.785026	1.07892	0.105911	0.344676	0.395763	0.76747	0.161561
Pde9a	0.481912	0.323969	0.422297	0.912834	0.901863	0.968934	1.0109	1.11177	0.76681	0.115614
Trim25	0.376669	0.515117	0.428495	0.656547	0.799224	1.12553	1.01164	1.21357	0.76585	0.122177
Dtl	0.889465	1.46691	0.932182	0.162509	0.503167	0.248756	0.973415	0.948719	0.76564	0.163592
Iqcb1	0.936503	0.775052	0.946403	0.873919	0.891397	0.855989	0.213165	0.618932	0.76392	0.0930645
Polq	0.481585	0.45744	0.336924	0.311064	0.861808	1.13477	1.26641	1.26023	0.76378	0.156947
Phc2	0.736931	0.70699	0.646402	0.849172	0.804625	0.892677	0.655438	0.816486	0.76359	0.0343493
Tpm4	0.83427	0.616514	0.583835	0.69735	0.682073	1.00849	0.83912	0.846351	0.7635	0.0539274
Jph3	0.395207	1.46121	1.72377	0.543978	0.393081	0.899539	1.6938	-1.00347	0.76339	0.342145
Mpl	1.13551	1.08176	0.514541	0.793874	0.738092	0.301657	0.916979	0.624627	0.76338	0.106844
Car14	0.20671	0.839792	0.889759	0.961848	0.960373	0.717364	0.759102	0.767451	0.7628	0.0917002
Grin3b	0.599825	0.31214	0.265446	1.38358	1.08761	1.02104	0.986878	0.436208	0.76159	0.155932
Phlda2	0.840495	1.31308	0.306756	0.450882	1.15653	1.36644	0.0242137	0.631692	0.76126	0.186054
Ell	0.653267	0.782576	0.484152	0.982712	0.759711	0.840411	0.752553	0.830378	0.76072	0.0551555
Esd	0.629621	0.472946	0.406726	0.804233	0.57847	1.37129	0.842956	0.970078	0.75954	0.118132
Malt1	0.769896	0.85012	0.300096	0.866259	0.762907	1.07461	0.629752	0.818921	0.75907	0.0845683
Birc7	-0.211859	1.02737	1.19548	1.53701	0.954304	-0.00271594	1.20426	0.365025	0.75861	0.238286
Nsg1	0.665711	0.661186	0.795077	0.668937	0.981785	0.762489	0.787951	0.743905	0.75838	0.0399978
Klhdc8a	0.621828	-0.359911	-0.176789	0.746751	0.344834	2.1484	1.26865	1.4616	0.75692	0.3195
Igf2bp2	0.185398	0.0759899	0.160559	0.83858	0.614079	1.6562	1.27107	1.25333	0.7569	0.225538
Serpina10	2.10021	0.853339	0.822283	1.09485	0.0973822	1.16096	-0.0112602	-0.0635248	0.75678	0.278248
Sf3b1	0.673507	0.87566	0.761611	0.853508	0.691231	0.745487	0.720652	0.727784	0.75618	0.0274842
Cd14	0.74304	1.11843	0.499934	0.62464	0.879395	0.811556	0.636512	0.723372	0.75461	0.0711408
Thoc6	1.1286	1.38419	1.06258	0.64697	0.582051	0.758076	0.440166	0.027215	0.75373	0.162909
Ano6	0.648052	0.472131	0.547085	0.705596	0.726851	0.913248	0.934615	1.08162	0.75365	0.0784916
Wdr26	0.611018	0.56794	0.575991	0.941406	0.677905	0.829902	0.901962	0.920996	0.75339	0.0611454
Kctd6	0.805595	0.4666	0.737004	0.859378	0.659443	0.822211	0.787395	0.884855	0.75281	0.0512048
Gimap6	1.04058	1.11846	0.933979	0.781548	0.984293	0.53778	0.392392	0.222247	0.75141	0.124652
BC049715	0.748342	1.03411	0.295455	0.857123	0.806665	0.359474	1.17462	0.734853	0.75133	0.113843
Gmeb2	0.904585	0.768406	0.858069	0.809985	0.951408	0.605732	0.621995	0.488619	0.7511	0.0615425
Hspa9	0.708455	0.688868	0.652354	0.802609	0.713038	0.953746	0.751238	0.733694	0.7505	0.035257
Abi2	0.554163	0.465078	0.702533	0.911175	0.534752	0.946356	0.912851	0.974212	0.75014	0.0794678
Gpihbp1	0.642482	0.630958	0.54677	0.606077	0.807922	1.00794	0.86602	0.892233	0.75005	0.0624867
Mtmr12	0.677446	0.649301	0.623938	0.915085	0.716558	0.851284	0.827884	0.734103	0.74945	0.0394457
Mbd1	0.853917	0.848751	0.719104	0.945529	0.830723	0.755608	0.525568	0.503361	0.74782	0.0601778
Trp53i11	0.910319	0.922478	0.997337	0.999229	0.909073	0.501614	0.293067	0.443524	0.74708	0.107702
Mafg	0.868517	1.03243	0.898362	0.852335	0.866339	0.732736	0.363054	0.362064	0.74698	0.0947908
Gtf2ird1	0.795602	0.577236	0.629854	0.906858	0.894493	0.816139	0.594486	0.756453	0.74639	0.0495574
Lat	1.21126	0.827385	0.83503	0.956105	0.747881	0.631526	0.252662	0.504715	0.74582	0.109718
Col4a2	0.656427	0.516581	0.550823	0.674904	0.846219	0.901748	0.963427	0.85403	0.74552	0.0634147
Foxred2	0.283352	0.776137	0.289655	0.678317	0.501718	0.844912	1.34203	1.24284	0.74487	0.149784
Wasf2	0.448859	0.448983	0.694983	0.73457	0.784007	0.89909	0.951357	0.994232	0.74451	0.0792696
Ankrd28	0.710277	0.613877	0.655957	0.770275	0.827368	0.745277	0.755257	0.876833	0.74439	0.0323354
Nme2	0.849292	1.52184	0.0813974	0.0150037	0.745156	0.953698	0.642319	1.14369	0.74405	0.191699
Yipf7	1.14364	0.299585	1.72581	0.326704	0.469085	0.665574	0.372192	0.948448	0.74388	0.189364
Prkag3	0.547242	0.181802	-0.0305765	0.94781	0.157742	1.00802	1.64771	1.48513	0.74311	0.238004
Rai14	0.764795	0.683811	0.624028	0.822144	0.829262	0.817636	0.696798	0.706085	0.74307	0.028893
Adamtsl2	0.9151	0.705596	0.902174	0.609724	0.921601	0.557669	0.792923	0.538013	0.74285	0.0614242
Zbtb2	0.956476	0.901741	0.914536	0.942936	0.852243	0.37406	0.545238	0.45213	0.74242	0.0916885
Npm3	0.640109	0.758461	0.473221	0.941065	0.688675	0.734877	0.903504	0.797529	0.74218	0.0561672
Rbm42	0.696082	1.52241	0.647474	0.977947	1.0135	0.859188	0.327438	-0.118121	0.74074	0.18488
Gnrh1	0.487529	0.350448	0.563628	1.275	1.0802	0.996054	0.621153	0.550701	0.74059	0.124874
Farp1	0.595737	0.569706	0.675869	0.737264	0.80268	0.806276	0.83246	0.901928	0.74024	0.0444978
Epn3	0.808151	0.528847	0.479577	1.102	0.671475	1.12502	0.709242	0.488325	0.73908	0.0974483
Adamts3	0.472884	0.536952	0.635363	0.814407	0.675046	0.725529	1.00131	1.04315	0.73808	0.0774129
Nupl2	0.686241	0.315927	0.564914	0.847735	0.598256	0.738245	1.05387	1.09489	0.73751	0.0978855
Sde2	1.03262	1.23162	0.862083	0.859346	0.669077	0.522795	0.38701	0.335443	0.7375	0.119257
Gldc	0.707838	0.133777	0.078518	0.654344	0.0738837	1.11306	1.61118	1.52516	0.73722	0.237834
Srsf4	0.764761	0.77953	0.689427	0.889852	0.61875	0.778514	0.643147	0.72818	0.73652	0.0328252
Xrcc3	0.666079	0.490923	0.786515	0.915009	0.83178	0.747706	0.806979	0.645969	0.73637	0.0498981
Lrrc39	0.933627	-0.0602982	0.480577	0.696309	1.09519	0.801798	0.845691	1.09383	0.73584	0.14381
Cpne7	1.10669	0.813109	-0.0492486	0.435199	0.461158	0.823839	1.08601	1.20797	0.73559	0.161559
Col20a1	0.0520595	0.194869	0.24604	1.1226	0.597229	1.44045	0.951726	1.26759	0.73407	0.201764
Peg3	0.169858	0.0482928	0.590665	0.678306	0.821832	1.30141	1.13265	1.12906	0.73401	0.172424
Zcchc18	0.748846	0.669958	0.706398	0.365535	0.474543	0.989671	1.10179	0.811503	0.73353	0.0920081
Mia2	0.262795	0.897428	0.703863	0.813195	0.655713	0.524472	1.2056	0.803892	0.73337	0.104319
Rap1a	0.805903	0.811528	0.807823	0.762208	0.884872	0.670715	0.579772	0.539339	0.73277	0.0464803
Draxin	1.61986	0.307512	0.936039	0.86537	1.09567	0.47402	-0.395188	0.953202	0.73206	0.227954
Btbd9	0.668019	0.535818	0.513336	0.795332	0.68777	0.825483	0.836234	0.987048	0.73113	0.0607788
Tlr2	0.872348	1.07667	0.715232	0.882661	0.526582	0.573839	0.614249	0.587296	0.73111	0.07333
Ninj1	0.847335	0.802297	0.799429	0.880193	0.75044	0.747677	0.344501	0.672368	0.73053	0.0637328
C77080	0.613071	0.646343	0.674548	1.00736	0.873213	0.909925	0.61866	0.500803	0.73049	0.0667742
Trib3	0.891445	0.693043	1.07008	0.577793	1.27309	0.896138	0.334312	0.102902	0.72985	0.14559
Nf1	0.674928	0.650303	0.680059	0.795821	0.682706	0.803403	0.76314	0.787721	0.72976	0.0240176
Sez6l2	1.28279	0.958526	0.697585	1.33204	0.738234	0.566625	0.34168	-0.0814012	0.72951	0.17827
Gad1	0.761747	0.738358	1.34988	0.496497	1.40771	0.828351	0.552422	-0.301134	0.72923	0.202212
Foxn3	0.474716	0.849873	1.04894	1.15986	0.70277	0.226406	0.642785	0.724731	0.72876	0.11321
Wdr96	0.653117	1.23649	0.953961	0.667961	0.753619	0.368483	0.593752	0.601418	0.7286	0.099261
Rnf138	1.0446	0.990395	0.99155	0.86803	0.728326	0.508645	0.534084	0.162609	0.72853	0.116368
Tomm20	0.6594	0.673699	0.685202	0.914508	0.687226	0.831395	0.760378	0.609632	0.72768	0.0382481
Jun	0.720235	1.27607	1.14768	0.624356	1.05615	0.209659	0.62126	0.164423	0.72748	0.156015
Ccsap	1.01998	0.294592	0.859313	0.59116	0.814039	0.638363	0.825309	0.773884	0.72708	0.0828163
Orm2	1.34323	0.934592	0.55216	0.782713	0.853605	0.202015	0.749887	0.393638	0.72648	0.132465
Efnb1	0.875631	0.948083	1.23845	0.737565	1.0915	0.230928	0.339561	0.349399	0.72639	0.143164
Camk4	0.382616	0.686728	0.815782	0.589483	0.894957	0.612889	0.828526	0.9975	0.72606	0.0744664
Sh2d4b	0.505741	0.59899	0.862168	0.650037	0.533499	1.18308	0.729808	0.737961	0.72516	0.0826949
Acsbg1	0.756511	0.307009	0.334795	0.90241	1.00255	0.981106	0.439775	1.06457	0.72359	0.119413
Tagap	0.887981	1.06662	1.09291	0.91976	0.641932	0.561515	0.556995	0.0597299	0.72343	0.129439
Vstm4	0.463647	0.590265	0.650086	0.578053	0.647386	0.994395	1.08284	0.777091	0.72297	0.0811889
Sv2c	0.843508	0.35344	1.04716	0.335925	1.33705	0.615279	0.325093	0.92574	0.7229	0.142435
Coq10b	0.714947	1.2291	0.745264	0.944015	0.586975	0.706791	0.553404	0.30214	0.72283	0.104021
AI661453	0.629772	0.701787	0.65124	0.881287	0.846829	0.82116	0.682432	0.557573	0.72151	0.0436378
Plin4	0.299337	0.51645	0.13531	0.643523	0.541454	1.16587	1.23355	1.22195	0.71968	0.163661
Vcl	0.744299	0.725276	0.736471	0.712402	0.53883	0.796455	0.855454	0.644733	0.71924	0.0360338
Hsd17b14	0.275025	0.718544	-0.53057	0.497246	-0.536222	1.51581	1.19304	2.6168	0.71871	0.400117
Kcnk5	0.922034	0.723906	0.517704	0.948374	0.741306	0.862035	0.349241	0.68412	0.71859	0.0773639
G6b	1.52516	1.18141	1.38172	1.13261	0.449921	0.0589941	0.0864283	-0.0683225	0.71849	0.247519
Aldh3b2	-0.923384	0.873975	0.695668	1.03161	1.93857	1.04139	0.589042	0.499613	0.71831	0.302237
Piga	0.621139	0.971918	0.857615	0.920888	0.543479	0.557733	0.640941	0.628206	0.71774	0.064627
Rasl11b	0.622339	1.00608	0.741592	0.713812	0.633552	0.87201	0.801848	0.340288	0.71644	0.0746752
Tnfsf8	0.360828	0.198824	0.46315	0.652738	0.743522	1.27216	0.605478	1.43114	0.71598	0.162585
Midn	0.714559	0.962731	0.752486	0.775525	0.791298	0.709872	0.598619	0.41555	0.71508	0.0598471
Zkscan17	0.675651	0.578373	0.438219	0.894513	0.739595	0.8293	0.714614	0.849576	0.71498	0.0572905
Zfand5	0.811894	1.01611	0.76581	0.689297	0.684317	0.713866	0.613146	0.419725	0.71427	0.0641738
Sash1	0.47217	0.847223	0.845762	0.948124	0.816911	0.622733	0.638642	0.515156	0.71334	0.06586
Mknk2	0.695576	0.808453	0.850877	0.890598	0.916253	0.503288	0.535272	0.504003	0.71304	0.0670858
Parvg	0.95317	0.745692	0.601547	0.928689	0.480622	0.692134	0.492871	0.809196	0.71299	0.068488
Gp1bb	0.643852	0.907215	0.952762	0.950194	0.798723	0.173083	0.757842	0.515289	0.71237	0.100631
Abl2	0.600418	0.653046	0.550144	0.895975	0.648895	0.831802	0.7138	0.803921	0.71225	0.0457939
Tsku	0.142812	-0.120416	0.173807	0.563947	0.733413	1.46161	1.22843	1.51008	0.71171	0.238809
Usp49	0.665149	0.446217	0.630445	1.1126	0.668902	0.748092	0.759464	0.661775	0.71158	0.0711276
Tra2b	0.823573	0.981129	0.884308	0.858914	0.753336	0.504606	0.587708	0.298347	0.71149	0.0865941
Hsph1	1.39816	1.66788	1.16892	0.680115	0.768565	0.230379	-0.168809	-0.0540133	0.7114	0.255234
Asap2	0.565216	0.550189	0.547327	0.833064	0.675834	0.792282	0.822225	0.904504	0.71133	0.0546714
Gatad2b	0.553186	0.688481	0.801893	0.858575	0.659638	0.493076	0.914632	0.721078	0.71132	0.0547998
Dennd5b	0.980827	0.999613	0.908603	0.886055	0.748949	0.614779	0.335783	0.208912	0.71044	0.113333
Lrg1	0.55885	0.0215714	-0.508414	0.721819	0.745908	1.65874	0.986208	1.49723	0.71024	0.270256
Bcl2	0.9656	0.532349	0.722404	0.842644	0.734982	0.690535	0.558668	0.634418	0.7102	0.0542586
Rtp4	-0.334434	-0.167104	-0.446961	0.625348	0.107394	2.15931	1.56674	2.16938	0.70996	0.417312
Egln3	0.917652	0.690117	1.27069	1.20492	1.36755	-0.142225	0.11673	0.247527	0.70912	0.217937
Qsox1	0.369959	0.520615	0.593759	0.723982	0.679151	0.900969	0.917884	0.96664	0.70912	0.0797568
Zfp654	0.541875	0.616845	0.639591	0.836819	0.685596	0.723156	0.844197	0.784401	0.70906	0.0409804
Fyb	1.04795	1.05575	0.814917	0.82017	0.494565	0.0313717	0.546339	0.860219	0.70891	0.128824
Hif1a	0.583155	0.717816	0.61837	0.777694	0.641215	0.864063	0.747797	0.720609	0.70884	0.034737
Fhl2	0.853417	0.396152	0.538904	0.758892	0.997215	0.870093	0.372369	0.880638	0.70846	0.0905706
Celsr2	0.550065	0.463382	0.676973	0.613955	0.959839	0.667118	0.915633	0.819915	0.70836	0.0662892
Slc4a4	0.381615	0.649688	0.585028	0.585056	0.620957	0.823012	0.870002	1.148	0.70792	0.0881575
Tor1aip2	0.519753	0.670289	0.471544	0.749493	0.631615	0.909205	0.82771	0.883431	0.70788	0.0615972
Rasd2	0.728012	0.293064	0.456435	1.01086	1.0643	0.923847	0.226199	0.954563	0.70716	0.127298
Foxp3	0.484903	-0.325515	0.701819	0.719143	0.457304	0.921509	1.26415	1.42749	0.70635	0.204713
Smad1	0.750569	0.606429	0.574079	0.855809	0.520432	0.981337	0.674437	0.686188	0.70616	0.0577435
Smndc1	0.895064	0.858736	0.78501	0.818766	0.722463	0.632798	0.542955	0.392447	0.70603	0.0652407
Lnx2	0.985926	1.28583	1.07515	0.728269	0.70833	0.306161	0.561558	-0.0053831	0.70573	0.158959
Rnf2	0.695193	0.664457	0.657566	0.811805	0.606328	0.729783	0.875182	0.594567	0.70436	0.0369505
Dusp10	0.895365	1.71905	1.32401	0.258111	0.678309	0.587049	0.0569232	0.111984	0.70385	0.222862
Hsp90aa1	0.833601	0.974894	0.761497	0.610781	0.619433	0.789224	0.511355	0.526175	0.70337	0.0614985
Mxd3	0.848063	0.0283322	0.771665	0.909558	0.615072	0.657213	1.05945	0.737527	0.70336	0.116205
Ahcyl2	0.867056	0.858757	0.662427	0.786534	0.737834	0.613052	0.534767	0.565734	0.70327	0.048707
Phf7	0.913198	0.258297	0.667155	0.927292	0.709115	0.716014	0.736259	0.69755	0.70311	0.0775753
Krt80	0.272703	0.462866	0.51232	0.659658	0.661066	0.94546	1.09972	1.00605	0.70248	0.109807
Stat3	0.673046	0.624753	0.523117	0.738239	0.612828	0.913862	0.721067	0.810849	0.70222	0.0463277
Wipf3	0.351337	0.169749	0.349442	0.717637	0.655159	0.873103	1.1556	1.34413	0.70202	0.155206
Ctnnd2	0.81713	0.7148	0.947189	0.709276	0.71643	0.589777	0.586935	0.531503	0.70163	0.0512496
Ttc22	-0.00730781	0.636836	0.0422518	0.816693	0.8586	1.43251	1.28272	0.546655	0.70112	0.195632
Acot9	0.590667	0.409828	0.485543	0.637463	0.631048	1.16082	0.8551	0.828337	0.69985	0.0907663
N6amt1	0.769221	0.209745	0.0110637	0.315833	0.418922	1.34085	1.34307	1.18649	0.6994	0.202397
Egr3	2.69787	4.07134	1.58178	0.449925	1.50992	0.418474	0.096191	-5.23142	0.69926	1.03489
Ssh2	0.529425	0.913621	0.906702	0.667919	0.626891	0.493812	0.805188	0.647402	0.69887	0.0606367
Nos3	0.873067	0.621367	1.00884	0.884419	0.985163	0.461149	0.159482	0.596596	0.69876	0.111276
Usp6nl	0.463558	0.302378	0.530122	0.746089	0.741308	0.838097	0.960468	1.00798	0.69875	0.0935088
Alb	1.19656	1.93069	-0.551648	0.630696	0.226644	0.503811	0.943294	0.705717	0.69822	0.273091
Emd	0.696586	0.549883	0.693573	0.495524	1.09128	0.677505	0.703889	0.674165	0.6978	0.0667992
Gpsm1	0.888074	1.3376	1.03113	0.84957	0.629463	0.323003	0.386275	0.137043	0.69777	0.152284
Myo15	0.475456	0.353809	0.722272	0.670411	0.971433	1.03183	0.664696	0.691457	0.69767	0.0853205
Stx11	0.869894	0.302181	0.546083	0.676027	0.79005	0.948882	0.622393	0.821131	0.69708	0.0785154
Rab3c	0.471073	0.623286	0.492037	0.34731	0.502293	1.0854	1.24557	0.808632	0.69695	0.121464
Ifngr1	0.865675	0.647378	0.757038	0.799003	0.757379	0.56203	0.524914	0.661142	0.69682	0.0446493
Pde7b	0.884963	0.990457	1.01503	0.952759	1.18016	-0.122144	0.250956	0.421661	0.69673	0.17304
Ermap	-0.379582	-0.0649615	-0.135576	1.53236	0.666646	1.80299	1.19415	0.952932	0.69612	0.308632
Themis	1.38296	1.08001	0.845239	0.693434	0.582106	0.351706	0.204101	0.420284	0.69498	0.149225
Aim2	0.750644	0.38988	0.230089	0.777204	0.610087	0.856352	0.911671	1.03263	0.69482	0.102348
Thsd4	0.56053	0.538082	0.713726	0.835734	0.767481	0.740914	0.728606	0.672127	0.69465	0.0382994
Gpr97	0.525966	0.330717	0.523404	0.499207	0.872142	1.02812	1.0223	0.754541	0.69455	0.0991878
Klrc1	0.68316	1.24669	0.696727	0.237875	0.288029	0.414321	0.736974	1.24838	0.69402	0.147487
Anxa1	0.534185	0.364765	0.316959	0.605716	0.51334	1.37537	0.89745	0.943898	0.69396	0.134364
Atp13a3	0.359283	0.503538	0.474931	0.874359	0.531836	0.979106	0.933794	0.893953	0.69385	0.0941012
Rnf4	0.843817	0.743884	0.63532	0.774718	0.718378	0.696511	0.505183	0.62979	0.69345	0.0391922
Mthfd1l	0.0834791	0.434919	0.0403555	0.66334	0.302845	1.27839	1.1769	1.56505	0.69316	0.219205
Xlr4c	1.23695	0.455232	0.26652	0.543074	0.983441	0.675538	0.789074	0.595371	0.69315	0.116075
Sptbn5	0.467498	-0.408928	0.36795	0.436441	0.550802	1.0762	1.37087	1.68365	0.69306	0.249265
Nr6a1	0.73596	0.877844	0.952308	0.39431	0.92741	0.60464	0.502903	0.545825	0.69265	0.0799261
Arf2	0.691545	0.265757	0.518716	0.729651	0.683161	0.939595	0.701745	1.00831	0.69231	0.0874417
Nfkbib	0.7555	0.733215	0.579127	0.677491	0.503606	1.06234	0.66291	0.562853	0.69213	0.0652856
Ttll7	0.478767	0.537835	0.516197	0.761329	0.546554	0.977056	0.896463	0.822759	0.69212	0.0737152
Pard3	0.541773	0.866176	0.892671	0.822049	0.89782	0.530158	0.62157	0.364502	0.69209	0.0770445
Epb4.1	0.288373	0.550308	0.567627	0.59127	0.734318	0.773244	1.03614	0.993277	0.69182	0.0932629
Cma1	1.59348	0.494473	1.05803	0.0275858	-0.456013	0.689556	-0.267132	2.39162	0.69145	0.365716
Dcaf10	0.718827	0.727565	0.733993	0.786203	0.642529	0.675296	0.67123	0.575717	0.69142	0.0244527
Diap3	1.42844	0.547479	0.478776	0.461411	0.183394	0.741504	1.01593	0.673223	0.69127	0.144863
Dclre1b	0.296113	0.352725	0.340665	0.91119	0.74982	1.1094	0.791946	0.970624	0.69031	0.120244
Ccr1	0.68022	0.696311	0.327348	0.448428	0.801065	1.06806	0.642394	0.856498	0.69004	0.0875119
Arid1b	0.827182	0.946941	0.911037	0.89108	0.772499	0.284079	0.452399	0.434703	0.68999	0.09766
Ptprt	0.688768	0.844119	1.35188	0.852042	0.381405	0.675315	0.818212	-0.0926243	0.68989	0.157304
Rbbp6	0.759351	0.837788	0.752832	0.971017	0.633544	0.567903	0.572167	0.423637	0.68978	0.0658535
Skap1	1.00331	0.836389	0.915959	0.849702	0.910863	0.344637	0.175636	0.47847	0.68937	0.11724
Reep1	0.157904	0.460284	0.204045	0.635459	0.672966	1.09074	1.24994	1.04346	0.68935	0.154812
Fbxo34	0.58238	0.445234	0.423968	0.992496	0.840542	1.02077	0.472091	0.7322	0.68871	0.0920393
Man2a1	0.603464	0.597169	0.415429	0.59156	0.776965	0.699171	0.864946	0.959216	0.68849	0.0657605
Styk1	1.13576	0.335601	0.347954	-0.0133825	0.34271	1.55098	0.477119	1.32653	0.68791	0.21421
Cacul1	0.63156	0.611258	0.763211	0.848259	0.615816	0.6407	0.747592	0.644163	0.68782	0.0329919
Zfpm1	0.742211	0.951953	0.831873	0.6853	0.722596	0.498677	0.454989	0.611041	0.68733	0.0623634
Sorbs1	0.201828	0.306615	0.216804	0.737739	0.748584	1.02638	1.17286	1.08574	0.68707	0.151036
Cmip	0.805103	0.849135	0.910781	0.872693	0.947447	0.297752	0.32608	0.485729	0.68684	0.102511
Cd93	0.557024	0.716516	0.637644	0.615991	0.764812	0.685324	0.960475	0.556055	0.68673	0.0501499
Slc30a4	0.847202	0.557617	0.708498	0.813878	0.52361	0.597406	0.742781	0.701568	0.68657	0.044495
Ctdp1	0.685465	0.622911	0.573861	0.933012	0.627154	0.949223	0.624996	0.474898	0.68644	0.0636643
Wdhd1	0.703812	0.539983	0.451377	0.812103	0.25955	0.854475	1.06883	0.795471	0.6857	0.097035
Hkdc1	0.535243	0.503918	0.459157	0.575363	0.572061	0.713962	1.01761	1.10589	0.6854	0.0925391
Begain	0.730372	0.116993	0.522155	1.35099	0.634522	0.444935	0.992645	0.687627	0.68503	0.139209
Gtf2f2	0.851117	0.656184	0.537941	0.719504	0.418374	1.06244	0.544828	0.687454	0.68473	0.0761904
Pex11a	0.53858	0.472358	0.385369	0.631503	0.542981	0.60419	1.26614	1.03536	0.68456	0.114862
Ell2	0.66122	1.00742	0.686144	0.71238	0.767382	0.616019	0.496782	0.527138	0.68431	0.0601285
Smg1	0.506745	0.676447	0.709852	0.826946	0.732795	0.561824	0.719041	0.74051	0.68427	0.0389418
Zfp777	0.437269	0.177341	0.380751	0.922504	0.552835	1.1375	0.838659	1.02338	0.68378	0.130023
Rhov	0.745137	1.55346	1.57367	1.34957	0.434954	0.836145	-0.0571813	-0.969275	0.68331	0.330801
Pom121	0.901514	0.713322	0.823395	0.854541	0.704804	0.580711	0.499191	0.383482	0.68262	0.0688446
Rap1b	0.809513	0.854377	0.741722	0.776626	0.641516	0.629301	0.526309	0.479116	0.68231	0.0511722
Foxj3	0.745483	0.601345	0.725474	0.788328	0.784859	0.753858	0.491402	0.564052	0.68185	0.0427889
Gc	0.315047	1.24547	0.491583	0.320471	-0.748517	1.43888	1.23269	1.15837	0.68175	0.277325
Adamts12	0.62493	0.616385	0.637166	0.516441	0.149213	0.694841	1.04091	1.17388	0.68172	0.118818
Trat1	1.70833	0.342871	0.371106	1.12788	0.275991	0.652487	0.579563	0.388252	0.68081	0.187699
Egr2	1.2356	2.14007	1.35193	1.48337	0.341338	0.375602	0.412402	-1.89703	0.68041	0.46197
Snx18	0.910723	1.11787	1.0103	0.749346	0.838237	0.273169	0.397763	0.144512	0.68024	0.136712
Ttc7b	0.758749	0.824443	0.609632	0.769331	0.717489	0.583733	0.671581	0.503202	0.67977	0.0409075
Efhd2	0.645569	0.518727	0.497611	0.729254	0.645793	0.90342	0.60401	0.893537	0.67974	0.0580895
Eif5a2	0.481184	0.298815	0.0968479	0.79477	0.498194	1.01827	1.04891	1.19373	0.67884	0.148842
Rnd3	0.895993	0.920607	0.63998	0.761065	0.561201	0.889421	0.340635	0.417258	0.67827	0.0851009
Haus2	0.649337	0.592745	0.714483	0.871071	0.57334	0.711789	0.745719	0.567196	0.67821	0.0392937
Msrb3	0.521306	0.286102	0.435017	0.682169	0.754029	0.827985	0.889049	1.0289	0.67807	0.0940197
Relb	0.947205	0.765794	0.832109	0.770257	0.765016	0.819154	0.209405	0.31202	0.67762	0.100352
Rbm33	0.538994	0.582274	0.621144	0.83052	0.681112	0.605787	0.763603	0.792006	0.67693	0.0405376
Map3k9	0.811833	0.810886	0.877099	0.839641	0.885728	0.444462	0.256248	0.486904	0.6766	0.0918523
Zcchc11	0.898954	0.835793	0.832874	0.960165	0.688284	0.342199	0.425187	0.427505	0.67637	0.0922321
Slc6a4	1.27538	1.02992	1.15195	0.75855	0.580638	0.1156	0.145933	0.349552	0.67594	0.170745
Zfp956	0.895932	0.15646	0.585207	0.692488	0.776504	0.628003	0.90311	0.763496	0.67515	0.0901745
Dock2	0.995942	1.04404	0.912462	0.973522	0.723591	-0.0328275	0.305427	0.478965	0.67514	0.147295
Tmed5	0.522174	0.777524	0.694334	0.739116	0.621889	0.761253	0.635246	0.645343	0.67461	0.032284
Mid1	0.876688	0.0955788	0.932228	0.945903	0.0984117	0.816625	0.87669	0.754434	0.67457	0.136685
Pard3b	0.430161	0.643004	0.695067	0.890144	0.702294	0.4842	0.820933	0.728039	0.67423	0.0587131
Unc80	0.330413	1.02664	1.29961	0.509584	1.29427	-0.345439	1.14661	0.129835	0.67394	0.23054
Myh9	0.701591	0.568554	0.673545	0.664474	0.67417	0.759017	0.699596	0.645532	0.67331	0.0205341
mt-Nd1	0.625992	0.427284	0.693136	0.609768	0.668051	0.79823	0.82668	0.736219	0.67317	0.0474473
Sorbs3	0.435166	0.680483	0.603251	0.639441	0.731166	0.640731	0.782964	0.868558	0.67272	0.0489421
Egln2	0.608917	0.808943	0.639802	0.729076	0.646504	0.585854	0.753288	0.607776	0.67252	0.0305824
Scyl3	0.385736	0.150372	0.435008	0.801635	0.543068	1.13177	0.850478	1.08049	0.67232	0.131998
Sos2	0.637246	0.876	0.627189	0.866988	0.645767	0.554085	0.595894	0.574512	0.67221	0.0479669
Rab37	0.972734	0.94747	0.621738	0.498573	0.425084	0.302652	0.507591	1.09984	0.67196	0.111244
Rhoj	0.753283	0.611407	0.648268	0.645448	0.862668	0.640953	0.559978	0.649115	0.67139	0.0355524
Lpar2	0.982595	0.573513	0.661513	0.928192	0.506425	0.758924	0.396739	0.56314	0.67138	0.0775255
Fermt2	0.862373	0.892971	0.82057	0.73644	0.79324	0.591892	0.47035	0.202884	0.67134	0.0895728
P2ry12	0.574617	0.40818	1.11729	0.612591	-0.0939453	0.69214	1.24794	0.80911	0.67099	0.157692
Lrrc16a	0.232463	0.295054	0.469754	0.883141	0.395685	0.9475	1.07292	1.06677	0.67041	0.134738
Socs7	0.629111	0.80983	0.736209	0.679096	0.784282	0.486441	0.681408	0.556343	0.67034	0.04177
Myo5b	0.553402	0.658823	0.644711	0.778825	0.801588	0.609276	0.644751	0.671185	0.67032	0.0312473
Synpo2l	0.0597881	0.00868896	0.889952	0.800858	0.645606	2.01826	-0.0777301	1.01002	0.66943	0.262185
Folr4	1.16727	1.04338	0.767281	-0.114955	1.1739	0.228118	0.590959	0.49933	0.66941	0.17478
Ssr3	0.608465	0.502221	0.533231	0.729622	0.509975	0.858309	0.843056	0.762961	0.66848	0.0560315
Cdkn2d	0.781219	0.573811	0.375457	0.895176	0.644185	0.841097	0.753894	0.477961	0.66785	0.0689428
Soga1	0.572689	0.709892	0.881109	0.933966	0.850462	0.302574	0.569635	0.521113	0.66768	0.0814501
Atf4	0.791874	0.817056	0.729638	0.766454	0.779825	0.788037	0.48424	0.175916	0.66663	0.0849811
Fcho1	0.987537	0.409296	0.564604	0.840386	0.306427	0.610133	0.748617	0.864361	0.66642	0.0890493
St8sia1	1.22338	0.881269	0.82597	0.580236	0.545612	0.317634	0.388396	0.568062	0.66632	0.1118
Sidt2	0.615463	0.710855	0.738004	0.782022	0.719247	0.592562	0.582304	0.586662	0.66589	0.0302168
St7	0.601284	0.512699	0.387981	0.856961	0.72267	0.840968	0.646939	0.756657	0.66577	0.0612551
Prdm5	-0.268782	0.370675	0.156449	0.980914	0.005945	1.11019	1.37805	1.592	0.66568	0.260193
Ripk1	0.494374	0.739206	0.586347	0.791877	0.403589	0.826891	0.77246	0.709416	0.66552	0.0580229
Gsta2	-0.403205	-0.573149	0.614087	0.466032	-0.176555	2.18163	1.55183	1.66036	0.66513	0.391279
Dnttip2	0.68679	0.826372	0.903776	0.879659	0.68238	0.610335	0.419931	0.307397	0.66458	0.0809177
Arhgap15	0.733789	0.625903	0.884808	0.970251	0.379469	0.550934	0.783707	0.38522	0.66426	0.0826421
Zhx3	0.581454	0.68005	0.926136	0.751219	0.78039	0.553384	0.642645	0.398082	0.66417	0.0606671
Cyth3	0.566173	0.606689	0.680767	0.796017	0.599514	0.662042	0.756121	0.639077	0.6633	0.0299081
Ly6c1	0.218542	-0.00689108	-0.0325287	0.436821	0.576396	1.23591	1.15181	1.7257	0.66322	0.242656
Abi1	0.627809	0.513348	0.549158	0.700671	0.758106	0.81474	0.66403	0.676936	0.6631	0.0378716
Chmp4c	0.617814	0.665173	0.195648	0.443356	0.717606	0.900142	0.919506	0.845156	0.66305	0.0933397
Sla	0.714788	0.786215	0.668267	0.904788	0.244803	0.534959	0.819307	0.629113	0.66278	0.0773563
Gem	0.729245	1.32288	0.862956	0.557179	0.614904	0.744348	0.359824	0.104823	0.66202	0.135783
Adamts17	1.15576	0.892147	0.743151	0.800116	0.917188	-0.0991804	0.70525	0.180132	0.66182	0.156558
Srf	0.97856	1.05031	0.868729	0.82805	0.835799	0.696466	0.170141	-0.134138	0.66174	0.158337
Brinp2	0.275327	1.44042	0.962872	0.426589	0.840025	-0.478737	0.965414	0.861126	0.66163	0.219744
Gch1	0.509507	0.855162	0.482189	0.588406	0.40409	1.17356	0.537714	0.738569	0.66115	0.0956004
Lef1	0.839073	0.881224	0.710617	1.00212	0.599201	0.646695	0.154657	0.45289	0.66081	0.101293
Disc1	1.11895	1.09213	1.41063	0.976345	0.493246	0.127627	0.405374	-0.340871	0.66043	0.223091
Pag1	0.638598	0.749691	0.872205	1.02176	0.52149	0.327132	0.502811	0.647269	0.66012	0.083209
Tprn	0.775844	0.598994	0.780442	0.807971	1.02144	0.400452	0.447262	0.441673	0.65926	0.0838449
Cenpw	0.495408	0.19847	0.614495	1.38901	0.898755	0.531724	0.220828	0.920989	0.65871	0.150378
Ggnbp2	0.686798	0.494142	0.571545	0.796928	0.635119	0.734336	0.655091	0.69468	0.65858	0.035616
Rab30	0.136893	2.18322	0.987186	0.624045	0.361033	0.613563	0.864035	-0.503652	0.65829	0.292401
Adig	1.22998	0.579812	-0.305458	0.473353	0.975804	1.50054	-0.0909292	0.901698	0.6581	0.235899
Sidt1	0.668444	1.11971	0.650757	0.774749	0.71866	0.346103	0.353954	0.626103	0.65731	0.0927343
Gprc6a	0.0420532	0.742396	1.07579	0.710356	0.135558	0.512298	1.23457	0.800978	0.65675	0.157198
Wdfy1	0.486973	0.0951993	0.386264	0.642837	0.507368	1.3499	0.832884	0.950899	0.65654	0.145534
Ankrd11	0.621382	0.784476	0.682779	0.818544	0.684568	0.440605	0.680373	0.537593	0.65629	0.046657
Jmjd1c	0.454422	0.676537	0.56823	0.679933	0.563009	0.783882	0.846741	0.674766	0.65594	0.0476096
Hic2	0.629843	0.95827	1.15959	0.142353	1.03097	0.656175	0.355006	0.313145	0.65567	0.139843
Itpkc	0.97446	1.35905	0.684177	0.595073	0.608156	0.607503	0.443334	-0.0290354	0.65534	0.151141
Orc3	0.553608	0.451698	0.55278	0.915197	0.65677	0.589017	0.754952	0.763898	0.65474	0.0564184
Cnn3	0.742405	0.758759	0.562082	0.674813	0.513793	0.705412	0.616668	0.653668	0.65345	0.0323769
Hpcal1	0.323778	0.426658	0.19206	0.558604	0.571658	0.841483	1.23493	1.07779	0.65337	0.138669
Twistnb	0.657612	0.669653	0.676804	0.790679	0.642395	0.569661	0.597128	0.622708	0.65333	0.0251189
Synpo	0.848518	0.730097	0.599187	0.64296	1.07208	0.621444	0.408371	0.303182	0.65323	0.0910267
Cnot11	0.698498	0.470271	0.443903	0.651689	0.739741	0.515368	0.873334	0.830157	0.65287	0.0615416
Zbtb22	0.425667	0.388916	0.629216	0.871916	0.764549	0.793634	0.676863	0.670279	0.65263	0.0643649
Arhgef28	0.578142	0.82584	0.721511	0.871428	0.900264	0.460884	0.415922	0.444809	0.65235	0.0763285
Ptpn2	0.609012	0.586009	0.484375	0.660916	0.740979	1.05943	0.482847	0.58571	0.65116	0.0701748
Srgap1	0.556922	0.67918	0.643097	0.761497	0.743927	0.362036	0.784846	0.674734	0.65078	0.0520067
Marchf5	0.588015	0.426667	0.455281	0.79816	0.515719	0.962049	0.752187	0.705761	0.65048	0.0703551
Hspa1a	1.45215	2.03035	1.24654	0.481398	0.0113773	0.305708	-0.398809	0.0745679	0.65041	0.315924
Cwc22	0.648682	0.543101	0.581326	0.980759	0.631876	0.636934	0.477728	0.697033	0.64968	0.0567729
Btg1	0.985604	1.17801	0.709602	0.783944	0.538552	0.320112	0.388293	0.293005	0.64964	0.122065
Tada2b	0.613191	0.371548	0.596395	0.822129	0.703663	0.677881	0.69532	0.716353	0.64956	0.0497964
Gabrq	-0.00956047	0.257683	1.01415	0.623801	1.1423	1.74629	-0.0591998	0.478862	0.64929	0.234681
Gzma	1.5067	1.06812	0.953257	0.225612	0.193474	-0.533697	-0.0460093	1.81815	0.6482	0.307702
Optn	0.464348	0.27801	0.361905	0.561218	0.720566	1.04131	0.639757	1.1168	0.64799	0.114269
Rbbp8	0.776491	0.756458	0.82387	0.685989	0.884195	0.511197	0.455779	0.288181	0.64777	0.0784503
Tenm4	0.662127	1.24125	0.829053	0.946403	0.293246	0.0701924	0.644785	0.49478	0.64773	0.139765
Bclaf1	0.472319	0.363625	0.591096	0.875465	0.553562	0.759511	0.738156	0.826105	0.64748	0.0682002
Adrb2	0.377418	0.57607	0.616189	0.578858	0.696125	0.65487	0.882381	0.797289	0.6474	0.0578109
Ubald2	0.680727	0.484954	0.620807	0.682806	0.8079	0.660639	0.528414	0.710153	0.64705	0.0387273
Itgb6	0.479842	-0.116941	-0.0928036	0.743866	0.557043	1.78392	0.897249	0.923502	0.64696	0.230705
Grpel1	0.59302	0.730351	0.577276	0.626284	0.587576	0.838335	0.548547	0.673251	0.64683	0.03661
Tusc5	0.432352	0.542308	0.66347	0.660699	0.795157	0.682694	0.82328	0.57436	0.64679	0.0488791
Scarb2	0.589915	0.593471	0.549117	0.779556	0.61133	0.644235	0.688769	0.711847	0.64603	0.0287488
Procr	-0.136987	0.508307	-0.4542	0.544938	0.050636	1.96868	1.2354	1.45003	0.64585	0.317852
Sh2d1a	0.960423	1.40323	0.639862	0.916886	0.0596287	0.327146	0.397254	0.460853	0.64566	0.162086
Cd8a	1.18755	0.779685	0.636697	0.727168	0.622907	0.370599	0.332894	0.503861	0.64517	0.102264
Sf1	0.643988	0.815017	0.767019	0.78879	0.687855	0.495586	0.505356	0.452948	0.64457	0.0544013
Slc36a4	0.266231	0.478813	0.402981	0.644675	0.712354	0.781536	0.797302	1.06203	0.64324	0.0958229
Olfm2	0.434624	0.779383	0.714205	0.662403	0.693183	1.00118	0.383904	0.473842	0.64284	0.0774624
Kdm6b	0.710339	1.43427	0.963809	0.854915	0.662629	0.37228	0.131504	0.00905407	0.64235	0.175874
Rerg	0.589384	0.650033	0.62515	0.71312	0.774425	0.539904	0.724283	0.52218	0.64231	0.0341849
Rin1	0.428223	0.205358	0.284487	0.507366	0.47851	1.47424	0.666225	1.09311	0.64219	0.163242
Myl12a	0.686178	0.637026	0.536576	0.63289	0.628055	0.825546	0.636975	0.546595	0.64123	0.0338604
Ppm1a	0.582062	0.640695	0.535573	0.760511	0.69962	0.688414	0.617197	0.605609	0.64121	0.0272459
Cdca5	0.881245	1.15881	0.232595	0.481048	0.510676	-0.404325	1.34464	0.923956	0.64108	0.21204
Aox1	-0.289191	-0.238695	-0.131386	0.472917	0.299975	1.53775	1.79417	1.67821	0.64047	0.337761
Kctd10	0.708084	0.678455	0.642938	0.654835	0.628773	0.636381	0.57958	0.592393	0.64018	0.0159072
Per2	-0.0308336	0.493823	0.46078	0.863516	0.0523086	0.937565	1.06155	1.28137	0.64001	0.179367
Pgap1	0.873559	0.719676	1.0525	0.873813	0.752273	0.289388	0.825712	-0.268838	0.63976	0.161734
Socs6	0.579478	0.366758	0.548867	1.02355	0.64259	0.686024	0.655841	0.612653	0.63947	0.0695263
Fbxo31	0.243215	0.285303	0.454214	0.590164	0.740016	0.908195	0.879465	1.01071	0.63891	0.110374
Pex11g	0.655375	0.629991	0.75836	0.883815	0.517991	0.534868	0.881542	0.247818	0.63872	0.0797786
Hmgb3	0.687693	0.107616	0.549044	0.66963	0.6703	0.884862	0.652226	0.88727	0.63858	0.0922518
Lpin1	0.166029	0.562359	0.772617	0.427961	0.485114	0.584515	1.12602	0.980183	0.6381	0.117126
Slc25a29	0.42114	0.241551	0.417584	0.496026	0.632185	1.00671	0.888647	0.999759	0.63795	0.110897
Wdr43	0.700167	0.326997	0.547051	0.668214	0.636543	0.812084	0.751945	0.655959	0.63737	0.0559486
Samd8	0.565232	0.644532	0.569514	0.872307	0.669389	0.486603	0.672438	0.617345	0.63717	0.0429621
Arih2	0.477318	0.627562	0.448741	0.777064	0.63035	0.826465	0.622016	0.687205	0.63709	0.0493495
Zfp281	0.64548	0.888001	0.690505	0.848439	0.555085	0.724569	0.386481	0.354158	0.63659	0.0739248
Klra7	0.932545	0.991416	0.162284	0.582925	0.377307	0.0211041	0.464527	1.56021	0.63654	0.190063
Galnt15	-0.447487	0.103415	0.517398	0.771478	0.947117	1.52007	0.949969	0.729078	0.63638	0.224773
Gsg1l	1.06148	1.12466	1.78538	1.15252	-0.48844	0.0563656	0.31186	0.0871342	0.63637	0.286227
Thumpd1	0.8016	0.435166	0.774479	0.766611	0.719358	0.565259	0.49819	0.529017	0.63621	0.0546571
Mlec	0.605404	0.378527	0.51963	0.835705	0.830198	0.741496	0.476542	0.698099	0.6357	0.063692
Popdc3	0.573766	0.443871	0.28582	0.561363	0.468218	1.24428	0.887118	0.621	0.63568	0.113428
Igsf1	1.29862	0.18601	0.292464	0.456237	-0.742355	0.916862	1.35761	1.31951	0.63562	0.276957
Ehd3	0.519917	0.397367	0.460848	0.654631	0.182161	0.85842	0.945202	1.06529	0.63548	0.113998
Nop58	0.559278	0.297479	0.509481	0.778436	0.483475	1.2071	0.774509	0.471601	0.63517	0.106177
Etv4	0.785488	1.42683	1.86391	0.306216	-0.449477	0.654783	0.33397	0.158993	0.63509	0.277071
B3gnt5	0.976022	0.576646	0.915441	0.706812	0.795583	0.156404	0.734695	0.216476	0.63476	0.114593
Tcf7	0.838237	0.569353	0.684178	0.822228	0.6389	0.475289	0.526529	0.522406	0.63464	0.0521091
Thrap3	0.591935	0.600154	0.626338	0.771685	0.594645	0.619542	0.619142	0.65304	0.63456	0.0222553
Rnf19b	0.776372	0.697479	0.666474	0.521417	0.492788	0.756122	0.42193	0.742138	0.63434	0.0514186
Lif	1.15569	1.48533	0.734925	0.429634	1.40467	0.850064	-0.536049	-0.44986	0.6343	0.293926
Usp54	0.170197	0.673518	0.635302	0.756467	0.69854	0.54638	0.996279	0.595558	0.63403	0.0876264
Ugcg	0.755967	0.720295	0.60818	0.693985	0.393147	0.546836	0.617877	0.735233	0.63394	0.045782
Zap70	1.11048	1.00669	0.577254	0.619994	0.699522	-0.257686	0.28899	1.02571	0.63387	0.171501
Map3k7cl	0.705131	0.530808	0.506167	0.926853	0.0804994	0.511796	1.05535	0.751632	0.63353	0.113433
Qrich1	0.756741	0.71414	0.728989	0.756992	0.671221	0.529566	0.444452	0.46286	0.63312	0.0501306
Coro1c	0.689039	0.485438	0.664147	0.794331	0.544514	0.711688	0.58914	0.578423	0.63209	0.0380199
Mkln1	0.601403	0.595465	0.592344	0.699999	0.635085	0.629381	0.695206	0.607837	0.63209	0.0163274
Mcam	0.776926	0.68528	0.668971	0.624649	0.574489	0.720459	0.550433	0.454233	0.63193	0.0390316
Ttll11	0.664381	0.095623	-0.0910753	0.452154	-0.0967067	1.63554	1.24263	1.1529	0.63193	0.248515
Slc41a3	0.82907	0.105773	0.315072	0.737975	0.614752	0.92807	0.659041	0.864327	0.63176	0.107863
Fbn1	0.86585	0.556814	0.807651	0.651422	0.768815	0.314585	0.651804	0.433539	0.63131	0.0715448
Lrrfip2	0.553514	0.368149	0.375296	0.636666	0.561201	0.985205	0.591722	0.975047	0.63085	0.0893006
Bhlhe41	0.329852	-0.0381381	0.493018	1.00354	0.85643	0.67884	0.62289	1.09988	0.63079	0.140646
Kcnh1	0.774192	1.06703	0.783392	0.854056	0.714291	-0.11149	0.558552	0.405821	0.63073	0.135359
Ticam1	0.908426	1.62146	1.04323	0.372842	1.04525	0.141017	-0.0748531	-0.0116904	0.63071	0.231125
Lamc2	0.538478	0.52932	0.341847	0.616907	0.557395	0.939529	0.904101	0.615222	0.63035	0.075342
Slc35e4	0.662122	0.545125	0.738229	0.674462	0.786611	0.780043	0.526589	0.326178	0.62992	0.0592414
Anxa3	0.362499	0.174433	0.226932	0.633954	0.521136	1.20983	1.01924	0.889576	0.6297	0.143464
Ercc5	0.556048	0.814314	0.917323	0.690658	0.799955	0.443141	0.447963	0.363879	0.62916	0.0773842
Gna13	0.810332	0.731531	0.67618	0.608988	0.536119	0.574639	0.520101	0.57323	0.62889	0.0384844
Tead1	0.462804	0.533923	0.458343	0.66513	0.491805	0.800996	0.78576	0.83084	0.6287	0.0607449
Furin	0.554683	0.556029	0.565074	0.712015	0.652064	0.59307	0.698171	0.697215	0.62854	0.0259847
Kctd9	0.343619	-0.0385537	0.0440799	0.750181	0.339756	1.33875	1.10656	1.13913	0.62794	0.199978
Zdhhc15	0.0180046	0.155108	0.0330058	-0.088518	0.332184	1.18847	1.83037	1.55201	0.62758	0.291522
Ube2j1	0.641998	0.662493	0.725841	0.792939	0.673641	0.491463	0.578322	0.453863	0.62757	0.0432551
Ppfia4	0.398638	0.253941	0.207816	1.0939	0.446582	1.13676	0.687355	0.794523	0.62744	0.136213
Bmp1	0.582935	0.458441	0.303921	0.589651	0.400399	0.888421	0.92392	0.869191	0.62711	0.0906479
Lgals9	0.527355	0.396782	0.331701	0.484994	0.464832	1.06979	0.683099	1.058	0.62707	0.108944
Tob2	0.399318	0.622809	0.73528	0.539645	0.610587	0.427497	0.787477	0.892747	0.62692	0.0650992
Eif1	0.801685	0.801546	0.653736	0.755423	0.644625	0.634583	0.427385	0.295736	0.62684	0.068234
Ccdc11	-0.0802606	0.509627	0.50484	0.65947	0.868584	0.763793	0.930626	0.853161	0.62623	0.123749
Entpd5	-0.0465199	-0.266294	-0.0408015	0.557886	0.447821	1.63476	1.26922	1.44592	0.62525	0.27969
Stat4	1.39128	1.04764	1.13325	0.389301	1.06962	-0.267534	0.149982	0.0838162	0.62467	0.230018
Ccno	0.387758	0.558112	1.17106	0.526356	0.968728	0.546278	0.365459	0.469931	0.62421	0.10921
Gatad2a	0.5695	0.589068	0.528565	0.744823	0.618073	0.707471	0.67019	0.56519	0.62411	0.0287463
Cerk	0.645731	0.434659	0.562662	0.807722	0.759234	0.897429	0.491705	0.391498	0.62383	0.0697589
Lrrfip1	0.69598	0.596749	0.595923	0.783404	0.551153	0.811407	0.454325	0.501299	0.62378	0.048738
Sh3gl3	1.12257	0.922897	-0.813751	1.34158	1.31906	-1.49206	0.930133	1.65118	0.6227	0.429276
Il7r	0.454796	0.338043	0.0812296	0.598606	0.038489	1.2135	1.04494	1.21119	0.6226	0.181713
Nudt17	0.579347	1.15097	0.960034	0.823452	0.565087	0.886682	-0.0949843	0.10109	0.62146	0.162581
Psma6	0.64535	0.39402	0.542154	0.608997	0.63781	0.846373	0.591657	0.704118	0.62131	0.048931
Ppl	-0.130293	0.152622	0.312656	0.690946	0.445614	1.28105	0.894453	1.31896	0.62075	0.197542
Ccdc152	0.055498	0.172523	0.416234	0.712939	0.519234	0.790509	1.35983	0.926348	0.61914	0.159686
Atp1a1	0.440457	0.49228	0.49958	0.584655	0.609888	0.738718	0.741936	0.843768	0.61891	0.0541022
Ckap2	1.90752	-0.528833	0.373953	0.497356	0.275862	0.430106	1.26813	0.726141	0.61878	0.272514
Cd300ld	1.32736	0.991387	1.49128	0.6842	0.468863	-0.0561941	-0.385858	0.428964	0.61875	0.244526
Hip1r	0.632826	0.555223	0.555552	0.623418	0.818782	0.56316	0.59465	0.605829	0.61868	0.0326079
Ece1	0.522704	0.516346	0.6461	0.688362	0.847455	0.489439	0.60859	0.629084	0.61851	0.0439253
Inpp4b	0.982769	1.12763	0.793078	0.822434	0.445342	-0.0657012	0.340378	0.501108	0.61838	0.146609
Larp4	0.412534	0.653769	0.555934	0.907397	0.49583	0.886308	0.649743	0.380644	0.61777	0.0749637
Prf1	1.54472	0.759659	0.708253	0.536621	0.155119	-0.499941	0.048892	1.68308	0.61705	0.279064
Irf2bp2	0.817801	0.68921	0.997544	0.48852	0.845638	0.328707	0.507802	0.260538	0.61697	0.0991014
Bbc3	0.986493	1.00555	0.944263	0.82482	1.13537	0.0147533	0.0905139	-0.0698388	0.61649	0.192625
Pop4	0.662103	0.430963	0.547161	0.774473	0.6712	0.823953	0.259428	0.7596	0.61611	0.0728813
Tns1	0.237097	0.31588	0.632225	0.646947	0.65357	0.69693	0.953136	0.788695	0.61556	0.0887906
Slc3a2	0.443852	0.509622	0.338066	0.479205	0.720192	0.901193	0.739961	0.787108	0.6149	0.0747426
Rapgef4	0.391239	0.568154	0.286007	0.504725	0.652289	0.542366	1.19981	0.774133	0.61484	0.105622
Kif5c	0.551424	0.941439	0.95455	0.0613264	1.26953	-0.551422	0.278874	1.40908	0.61435	0.2501
Cldn23	0.102644	0.375286	0.754979	0.704618	0.260809	1.27503	0.7465	0.694854	0.61434	0.13794
Mcts2	0.653657	0.917185	0.596382	0.675286	0.54027	0.754722	0.247196	0.529062	0.61422	0.0734788
Tmco4	0.446397	0.625329	0.561695	0.726481	0.662704	0.710125	0.420113	0.760756	0.6142	0.0483077
Rapgef3	0.365367	0.321253	0.59415	0.733983	0.848559	0.850832	0.670566	0.52729	0.614	0.076149
Ctps	0.365172	-0.119028	-0.0606653	1.04498	0.459682	1.59655	0.82859	0.789356	0.61308	0.216944
Trpm5	1.38486	1.26497	0.566488	0.107779	0.139635	0.452234	0.920163	0.0661167	0.61278	0.19803
Plekhm2	0.567535	0.686005	0.765551	0.643546	0.649054	0.579596	0.506774	0.501139	0.6124	0.0343485
Rasl10a	0.541749	0.922288	0.91023	1.02706	0.763302	0.11124	0.153108	0.469266	0.61228	0.133021
Kif21b	0.786426	0.705102	0.781243	0.786942	0.534976	0.28913	0.572883	0.441457	0.61227	0.0698588
Padi4	1.48379	0.687957	1.56502	0.522613	0.687272	0.226116	-0.510514	0.228949	0.6114	0.257276
F2r	0.596927	0.574106	0.585186	0.624305	0.628457	0.6687	0.70198	0.510499	0.61127	0.0223214
Cfd	1.30079	0.77574	-0.393171	1.03752	0.47512	0.740545	0.0924087	0.857125	0.61076	0.204938
Kpna1	0.76452	0.830308	0.808955	0.754104	0.568776	0.542861	0.356554	0.259842	0.61074	0.0815424
Hbegf	0.569729	0.681543	-0.0298632	0.480564	0.424416	1.47819	0.512083	0.768935	0.6107	0.1601
Nkg7	1.59742	1.30456	0.400617	0.224625	0.0459548	-0.290872	0.315672	1.28595	0.61049	0.260416
Galnt18	0.480606	0.754559	0.767139	0.65471	0.74583	0.47346	0.661496	0.3434	0.61015	0.0597874
Zmiz1	0.385791	0.740455	0.625544	0.693679	0.664763	0.457132	0.680471	0.627684	0.60944	0.0465496
Sp2	0.641952	0.589108	0.47125	0.635443	0.699862	0.560281	0.709736	0.564207	0.60898	0.0299453
Pafah1b1	0.597162	0.565455	0.626787	0.708641	0.633133	0.60215	0.610902	0.527531	0.60897	0.019975
Clip4	0.332793	-0.0460364	-0.067544	0.675272	0.350547	1.46595	1.11336	1.04622	0.60882	0.212572
Rab5a	0.609171	0.524058	0.530774	0.796327	0.597785	0.568301	0.595608	0.647816	0.60873	0.032543
Chrnb2	0.582922	0.738095	0.284909	0.581279	0.671344	0.783811	0.785107	0.441573	0.60863	0.0664921
Msantd3	0.529045	0.380845	0.465647	1.11003	0.397778	0.762555	0.513771	0.706484	0.60827	0.092228
Manf	0.768118	0.759678	0.511439	0.545397	0.856957	0.759798	0.265631	0.397224	0.60803	0.0793536
Pgc	0.962098	-0.790493	-0.313041	0.428561	0.743883	0.862897	1.59991	1.37019	0.608	0.306725
Cpxm1	1.27896	0.425698	0.448157	0.795679	0.22367	0.343245	0.620305	0.725561	0.60766	0.125842
Tnk1	0.76418	0.307011	0.430508	0.694988	0.71194	0.461904	0.601073	0.888396	0.6075	0.0735225
Adrm1	0.707844	0.613168	0.549863	0.537803	0.594079	0.6964	0.722443	0.438	0.60745	0.0373364
P2rx2	0.524917	0.599717	-0.74266	1.43086	1.62361	0.709804	-0.0168176	0.729052	0.60731	0.284111
Lrfn4	0.252371	0.270586	0.664075	0.748004	0.691638	0.933661	0.690114	0.607392	0.60723	0.0883931
Rnf113a2	0.972682	0.710061	0.876185	0.406142	0.88232	0.257719	0.573948	0.178222	0.60716	0.114276
Cab39	0.560988	0.527202	0.535777	0.738147	0.520902	0.665709	0.682263	0.625011	0.607	0.0311696
B4galnt4	1.36955	0.473947	0.0216974	0.178191	-0.259018	1.23545	0.891301	0.943833	0.60687	0.224284
A2m	-0.290412	0.652808	1.32325	0.256832	-0.113226	1.5865	0.983454	0.452237	0.60643	0.250993
B3gnt7	0.584703	0.108274	0.876378	0.822647	0.640155	0.71484	0.319789	0.782254	0.60613	0.10043
Sox5	0.264424	0.821716	0.688329	0.656394	0.547738	0.500945	0.676422	0.689153	0.60564	0.0637003
Gli3	0.898135	1.15894	1.0364	0.689166	0.308635	0.248971	0.437884	0.0654728	0.60545	0.151157
Impact	0.759054	0.556802	0.603811	0.546658	0.76031	0.531929	0.552533	0.531463	0.60532	0.0370001
Tlr13	0.343015	0.576424	0.580191	0.786585	0.498725	0.687286	0.385932	0.977602	0.60447	0.0792731
Osbpl11	0.381094	0.554707	0.562191	0.704107	0.627392	0.439355	0.807212	0.755381	0.60393	0.0563793
Trim67	0.45153	0.256886	0.623591	0.567733	0.449231	0.771782	0.701076	1.00873	0.60382	0.086987
Phykpl	0.591058	0.546209	0.790043	0.758215	0.642776	0.722154	0.469616	0.30929	0.60367	0.0609914
Rictor	0.402565	0.522674	0.536445	0.871533	0.528118	0.569117	0.691643	0.701267	0.60292	0.0548533
Dhx9	0.687473	0.717567	0.797999	0.689877	0.609451	0.35867	0.495918	0.464886	0.60273	0.0564446
Tnik	0.0427522	0.0890728	0.171071	0.523019	0.386127	1.12934	1.17145	1.30837	0.60265	0.197727
Taf5l	0.858962	0.555827	0.507262	0.795752	0.632192	0.637856	0.451886	0.379944	0.60246	0.0620591
Klra4	0.781554	1.27405	0.966981	0.31706	-0.348259	-0.284008	0.929586	1.18256	0.60244	0.240351
POU2F1	0.324489	0.377403	0.454833	0.819071	0.772314	0.61066	0.588193	0.871597	0.60232	0.0780095
Robo4	0.745684	0.71622	0.694375	0.592638	0.673667	0.663361	0.42472	0.305174	0.60198	0.0590308
Slc6a14	0.194391	0.166769	0.186276	0.706394	0.268342	1.44876	1.04082	0.80401	0.60197	0.180758
mt-Nd5	0.345854	0.35196	0.550602	0.659199	0.522689	0.690366	0.925251	0.767119	0.60163	0.0755791
Plek	0.865263	0.823759	0.754434	0.599411	0.491126	0.258451	0.450275	0.567441	0.60127	0.0777564
Ret	0.61552	0.668587	0.258202	0.674382	0.666902	0.547877	0.811267	0.565903	0.60108	0.0606568
Kcmf1	0.593667	0.432394	0.497184	0.833696	0.426845	0.878531	0.605938	0.537584	0.60073	0.0646506
Myd88	0.482625	0.00114612	-0.163169	0.648792	0.714256	1.40634	0.84639	0.866264	0.60033	0.189093
Stc1	1.26653	0.970028	0.867579	0.74467	0.506434	0.358578	0.232012	-0.144627	0.60015	0.17087
Lims2	0.12792	0.293348	0.425592	0.523029	0.632047	0.834007	0.989257	0.974639	0.59998	0.1196
Rpl24	1.20055	0.77546	0.281951	0.794014	0.0199381	1.8108	0.68628	-0.769951	0.59988	0.293361
Gpr160	0.623846	0.058328	0.193172	0.857697	-0.0557754	1.19893	0.68434	1.23635	0.59961	0.18772
Zfpm2	1.24571	1.58378	1.64765	1.12447	1.25215	-0.81302	-0.224577	-1.02352	0.59908	0.416375
Ube2v1	-1.38977	0.513125	0.384808	1.09925	0.824372	1.51599	0.896879	0.946708	0.59892	0.330738
Fbxw2	0.448011	0.457338	0.605356	0.620773	0.477071	0.735366	0.852243	0.585522	0.59771	0.05367
Ank3	0.52483	0.606558	0.4902	0.780478	0.874661	0.608241	0.590555	0.302957	0.59731	0.0661004
Krt7	0.367006	0.167764	0.383649	0.518576	0.644276	0.955465	0.89397	0.844495	0.5969	0.107759
Slpi	0.726929	0.425916	0.503883	0.551416	0.700563	0.75226	0.526854	0.586738	0.59682	0.0444367
Gfi1	1.53928	0.361191	0.676379	0.99385	0.329578	0.727469	0.275015	-0.133963	0.5961	0.193454
Ube2j2	0.600414	0.641426	0.756553	0.866519	0.558627	0.657575	0.364271	0.321255	0.59583	0.0693132
Fbxl7	1.65738	1.62663	1.35342	0.3978	0.985554	-0.812827	0.312152	-0.755477	0.59558	0.373765
Eif4enif1	0.591349	0.627036	0.560102	0.733047	0.662917	0.580982	0.53499	0.474217	0.59558	0.0300717
Pstpip1	0.985917	0.835431	0.731571	0.639526	0.675991	0.283513	0.0107855	0.600865	0.59545	0.117472
Fbxw8	0.290863	0.300484	0.301251	0.773787	0.596777	0.83468	0.841408	0.814669	0.59424	0.0973012
Tti2	0.579593	0.356511	0.623494	0.701316	0.818107	0.474193	0.547966	0.65146	0.59408	0.0532598
Ccdc86	0.775781	0.709617	0.692	0.830348	0.692061	0.417245	0.403369	0.23134	0.59397	0.0808875
Trpv6	-0.164094	-0.28711	0.357465	0.384296	0.50506	1.31991	1.03784	1.59431	0.59346	0.254889
Asxl1	0.621957	0.633966	0.548768	0.728316	0.525484	0.584242	0.617333	0.487215	0.59341	0.0282843
Sars	0.580982	0.462684	0.570981	0.492155	0.654452	0.715466	0.64228	0.627401	0.5933	0.031997
Prkx	0.675597	0.928735	0.560163	0.584427	0.488262	0.64379	0.41512	0.450145	0.59328	0.061659
Unc45a	0.635538	0.851316	0.817735	0.586389	0.777221	0.42499	0.411856	0.240074	0.59314	0.0831301
Dlgap5	0.984443	0.81413	0.548449	0.34157	-0.422786	0.628417	0.384563	1.46561	0.59305	0.207281
Ccdc6	0.559494	0.509711	0.5744	0.652047	0.557002	0.700922	0.603195	0.586348	0.59289	0.0225802
Ppard	0.514359	0.48226	0.386923	0.718765	0.60892	0.93321	0.514268	0.582736	0.59268	0.0637328
Piezo1	0.336445	0.472159	0.504142	0.680508	0.693305	0.677533	0.625548	0.751479	0.59264	0.0533294
Ceacam1	0.373615	0.346941	0.403071	0.632448	0.736376	0.760763	0.71569	0.766617	0.59194	0.0700133
Ncmap	0.790697	0.477227	0.101606	0.788235	1.24689	0.311832	0.565366	0.453506	0.59192	0.132397
Ccdc73	0.807703	-0.247874	1.20436	0.830728	0.465588	0.531212	0.43896	0.703722	0.5918	0.159045
Mpp6	0.584898	0.38094	0.185388	0.585992	0.520914	0.641993	0.773449	1.05955	0.59164	0.097838
Ryr3	0.642606	0.709681	0.870635	0.915684	-0.348208	0.603937	1.07432	0.262305	0.59137	0.17049
Sdk2	-0.0697939	0.111072	0.145564	0.756781	0.139827	1.1473	1.31075	1.18938	0.59136	0.215804
Rnf169	0.14252	-0.18448	0.170379	0.706369	0.290538	1.09213	1.0913	1.41972	0.59106	0.215294
Nus1	0.768583	0.781246	0.555623	0.676063	0.627314	0.541722	0.338659	0.43751	0.59084	0.0584142
Nup98	0.541741	0.737881	0.661037	0.654456	0.684356	0.441127	0.603007	0.402154	0.59072	0.0451564
Epc2	0.680375	0.771194	0.696056	0.79758	0.33631	0.517423	0.560721	0.364581	0.59053	0.0664909
Skil	0.864703	1.19944	0.963119	0.68145	0.650444	0.153364	0.173613	0.0377097	0.59048	0.160812
Ikzf1	0.683522	0.671317	0.374592	0.864115	0.387489	0.351564	0.569251	0.819589	0.59018	0.0766522
Cd3e	1.16667	1.09935	0.673766	0.769778	0.246074	-0.0865627	0.418309	0.430932	0.58979	0.160492
Frs2	0.481028	0.469233	0.56585	0.864601	0.517938	0.527528	0.581352	0.70847	0.5895	0.0506392
Plekhf2	0.688264	0.646847	0.76337	0.677234	0.573155	0.375196	0.535226	0.455909	0.5894	0.049064
Ddx24	0.594096	0.615942	0.663345	0.531794	0.692427	0.660031	0.435983	0.514943	0.58857	0.0332557
Tacc2	0.388029	0.583602	0.533802	0.774518	0.49316	0.825129	0.549623	0.558378	0.58828	0.0544563
Brpf1	0.604708	0.348891	0.377754	0.877937	0.548279	0.66535	0.590116	0.692324	0.58817	0.0645498
Fcgr4	0.960954	0.240702	0.104699	0.164294	-0.0623153	0.102421	0.97239	2.22094	0.58801	0.290873
Slc45a3	0.232744	0.588314	0.261138	0.41133	0.671907	0.849891	1.01431	0.668046	0.58721	0.103808
Lrrc8c	0.944878	0.753072	0.672976	0.638855	0.841075	0.598315	0.2337	0.0129683	0.58698	0.118214
Sgcd	-0.0567163	0.405654	0.526466	1.07393	0.604109	0.497385	0.647043	0.997487	0.58692	0.13313
Hbb-bs	-0.248568	1.08463	1.32449	1.25628	0.284199	0.780819	-0.374464	0.58781	0.5869	0.247077
Zc3h7a	0.551105	0.495225	0.372371	0.643645	0.514571	0.78699	0.585678	0.745136	0.58684	0.0513563
Dph3	0.670633	0.757165	0.67507	0.702473	0.773816	0.476849	0.46907	0.166123	0.5864	0.0776065
Foxo1	0.67817	0.478344	0.723795	0.614176	0.674727	0.393569	0.686997	0.441023	0.58635	0.0486525
Tpp2	0.468088	0.543418	0.509661	0.719929	0.486518	0.737334	0.624109	0.599424	0.58606	0.0388382
Ythdf1	0.678775	0.760199	0.680903	0.677466	0.536573	0.516771	0.43516	0.399512	0.58567	0.0497115
Syn1	0.294714	1.03286	0.943421	0.529126	0.744079	0.550607	0.468186	0.117892	0.58511	0.117348
Fgl2	0.358812	0.316098	0.0706659	0.472277	0.158011	0.948576	1.05235	1.30329	0.58501	0.171998
Schip1	0.202404	0.209627	0.346326	0.913061	0.578311	1.0172	0.794989	0.613997	0.58449	0.118119
Itga6	0.694805	0.767914	0.836601	0.582408	0.464969	0.467765	0.345993	0.514585	0.58438	0.0637365
Lpin3	0.194074	0.474217	0.290332	0.517826	0.933494	0.820701	0.707907	0.732968	0.58394	0.0979829
Plekhg6	0.86373	0.734105	0.451762	0.908436	0.258722	0.637771	0.331462	0.484652	0.58383	0.0910111
Ldb2	0.80788	0.941721	0.848509	0.568421	0.713678	0.153973	0.370212	0.265847	0.58378	0.110376
Asap1	0.442302	0.437819	0.462981	0.754467	0.528927	0.530327	0.720709	0.790307	0.58348	0.0557537
Gsg2	0.803804	0.735288	0.395483	0.439875	0.820514	0.148838	0.306316	1.01748	0.58345	0.114092
Hook1	0.363345	0.261986	0.255099	0.526994	0.443243	1.01788	0.867694	0.930082	0.58329	0.117118
Ctsh	0.286582	0.070722	0.175174	0.538216	0.640282	1.07087	1.01407	0.869368	0.58316	0.144825
U2af1	0.639272	0.620835	0.609466	0.660949	0.548917	0.649208	0.399752	0.536321	0.58309	0.0327883
Zfyve20	0.717758	0.390566	0.61775	0.635547	0.689792	0.590897	0.565642	0.456209	0.58302	0.0421377
Negr1	0.827037	0.958345	0.753849	0.79894	0.18482	0.498919	0.446989	0.194461	0.58292	0.111697
Ip6k2	0.321027	0.286673	0.424802	0.718233	0.548595	0.726865	0.722804	0.909321	0.58229	0.0842326
Foxm1	1.29183	0.776855	0.579239	0.570688	0.112913	0.197082	0.633702	0.495692	0.58225	0.137045
Bnip3	0.143079	0.165144	0.262048	0.466186	0.707222	0.780961	1.06283	1.06917	0.58208	0.143285
Usp50	1.01681	0.509812	0.699961	0.852036	0.0431797	0.521025	0.087127	0.924688	0.58183	0.13832
P2rx1	1.04704	1.08771	0.328289	0.563019	1.21439	0.126296	0.0710985	0.214956	0.5816	0.177285
Veph1	0.946729	0.639868	1.17377	0.878316	0.852295	0.565972	0.360562	-0.765357	0.58152	0.226423
Ddx19b	0.50933	0.353056	0.362064	0.760945	0.543285	0.723278	0.710211	0.687911	0.58126	0.0618092
Lamc1	0.594592	0.493245	0.552529	0.654735	0.626493	0.570833	0.619938	0.535876	0.58103	0.0201314
Scnn1a	0.275579	0.329421	0.37632	0.631617	0.515099	0.836932	0.837938	0.841573	0.58056	0.09089
Snx30	0.752042	0.659862	0.597619	0.644266	0.666576	0.608965	0.52115	0.18864	0.57989	0.0647408
Bcl11b	0.893473	0.731102	0.462476	0.912077	0.379906	0.240225	0.478644	0.538738	0.57958	0.0917675
Camk2d	0.51776	0.391304	0.414064	0.362061	0.436253	0.834397	0.805835	0.870326	0.579	0.0827063
Alpk3	0.0668951	0.4255	0.381818	0.63955	0.482102	0.971694	0.839124	0.824516	0.5789	0.112477
Plxna4	0.633859	0.437227	0.66817	0.938378	0.727805	0.292019	0.568418	0.363803	0.57871	0.079685
Timm17a	0.565436	0.250991	0.439904	0.782108	0.637494	0.877974	0.652746	0.419268	0.57824	0.077213
Usp2	0.181323	0.186485	0.446279	0.535458	0.430161	0.40365	0.933286	1.5092	0.57823	0.16754
E2f7	1.54229	0.797219	0.461197	-0.395594	0.302173	0.600367	0.799319	0.516555	0.57794	0.205475
Dok1	0.473821	-0.217467	0.117863	0.337712	0.516589	0.896801	1.14895	1.34789	0.57777	0.198834
Ttc39b	0.364459	0.488449	0.288532	0.568417	0.485833	0.697419	0.756943	0.970507	0.57757	0.0840723
Malsu1	0.678805	0.210819	0.484154	0.636435	0.478668	0.834637	0.629301	0.666381	0.5774	0.0704758
Uck2	0.491546	0.591069	0.652475	0.741533	0.292159	0.829234	0.402175	0.614448	0.57683	0.066546
Rtca	0.494509	0.217519	0.327174	0.817177	0.420248	0.85851	0.763851	0.713972	0.57662	0.0918763
Hunk	0.332725	0.599722	0.596649	0.639337	0.674147	0.432473	0.758374	0.575613	0.57613	0.0510455
Cst8	0.271812	0.878419	0.98491	0.59675	0.0516515	0.840547	0.6051	0.37913	0.57604	0.122571
Kdm5a	0.393171	0.477712	0.539405	0.798068	0.500757	0.475964	0.686943	0.73398	0.57575	0.0547116
Lrrk2	0.476506	0.69601	0.195024	0.485482	0.792449	0.197008	0.741182	1.02162	0.57566	0.1101
Map3k15	0.647604	0.78293	0.371348	0.564246	0.318335	0.240988	0.612506	1.065	0.57537	0.101925
Ctif	0.817236	0.764081	0.743509	0.700593	0.7898	0.267603	0.176667	0.343231	0.57534	0.100165
Bag2	0.290373	0.929657	0.406856	0.596277	0.401346	0.804979	0.496234	0.676197	0.57524	0.0826857
Dot1l	0.502056	0.735026	0.477401	0.704917	0.656436	0.618049	0.39157	0.514225	0.57496	0.0458832
Mark4	0.582979	0.69939	0.516488	0.702528	0.742364	0.362812	0.505061	0.487419	0.57488	0.0496559
Ogfr	0.58335	0.314752	0.341531	0.492524	0.333151	1.00602	0.69193	0.835067	0.57479	0.0963287
Zdhhc21	0.379362	0.358026	0.419132	0.513738	0.514024	0.7854	0.680658	0.945741	0.57451	0.0795391
Hmga1	0.491505	0.451357	0.328472	0.69746	0.396681	0.767243	0.619139	0.843983	0.57448	0.0701433
Shc1	0.491497	0.559219	0.443929	0.614016	0.488313	0.783178	0.611862	0.602066	0.57426	0.040118
Cd7	1.13927	1.3308	1.30865	0.261525	0.589035	-0.629901	0.114063	0.480167	0.5742	0.255533
Helz2	0.289358	0.527103	0.425389	0.389277	0.435722	0.818639	0.816113	0.891838	0.57418	0.0878352
Usp38	0.706925	0.805623	0.615334	0.675238	0.48828	0.484194	0.392455	0.425151	0.57415	0.0560254
Aak1	0.397662	0.881383	0.78775	0.560317	0.655659	0.0917598	0.567604	0.650584	0.57409	0.0922049
Tecrl	-1.27179	-0.185558	-0.33253	0.935961	-0.175961	1.51518	2.6668	1.43838	0.57381	0.484703
Tbc1d22a	0.427354	0.636776	0.505028	0.712961	0.538275	0.606797	0.686983	0.469027	0.5729	0.0392896
Slc24a3	0.67168	0.535652	0.649583	0.573435	0.381265	0.496447	0.772008	0.50169	0.57272	0.0461384
Tes	0.601691	0.603382	0.521134	0.59988	0.521581	0.767569	0.339016	0.626787	0.57263	0.0459148
Csrp1	0.677252	0.570283	0.582775	0.572972	0.582532	0.707038	0.476199	0.410868	0.57249	0.0363328
Aff3	0.20574	0.370117	0.540242	0.757653	0.504024	0.512788	0.825138	0.864057	0.57247	0.0866473
Mybl2	0.761331	0.0997048	0.297437	0.676101	0.647005	0.784546	0.57972	0.733276	0.57239	0.0928023
Spsb3	0.258318	0.584749	0.569998	0.620409	0.564792	0.64933	0.771632	0.557091	0.57204	0.0547748
Maml1	0.484659	0.708273	0.722964	0.816927	0.669585	0.47616	0.481946	0.215245	0.57197	0.0732719
Arhgap26	0.396564	0.458106	0.307465	0.632705	0.44126	0.723881	0.874598	0.740861	0.57193	0.0752755
Flnb	0.761685	0.63819	0.68506	0.416363	0.719906	0.367413	0.473401	0.513263	0.57191	0.0561104
Phlda1	0.642909	0.725866	0.323997	0.67809	0.517802	1.34661	0.351709	-0.0141822	0.5716	0.149595
Gsk3b	0.515172	0.55783	0.521821	0.690511	0.640624	0.603612	0.583307	0.458644	0.57144	0.0280948
Golph3	0.664025	0.579205	0.463622	0.678259	0.546877	0.597497	0.510878	0.528198	0.57107	0.0280255
Sbf2	0.162899	0.225061	0.247524	0.527452	0.182347	0.954063	1.094	1.17522	0.57107	0.164698
Clpx	0.419406	0.275269	0.291372	0.663252	0.67324	0.842464	0.847915	0.543641	0.56957	0.0855594
Nanos1	0.486221	0.717937	0.8753	0.77056	0.583421	0.402359	0.449344	0.269658	0.56935	0.0776412
Efr3b	0.371762	-0.392597	-0.243993	0.631646	0.331141	1.92126	0.964181	0.966517	0.56874	0.279498
Hectd1	0.40324	0.595324	0.533622	0.734919	0.507231	0.579257	0.602504	0.588622	0.56809	0.0356776
Brd4	0.685708	0.786388	0.713931	0.712386	0.602693	0.301905	0.400146	0.341003	0.56802	0.0721965
Slc7a8	0.364208	0.30412	0.474049	0.292445	-0.156207	1.07966	0.803619	1.38195	0.56798	0.186275
Cdca3	0.976743	0.570448	0.169919	0.396181	0.164635	0.606803	0.773811	0.884899	0.56793	0.116239
Slc19a2	0.216999	0.097462	0.555728	0.58395	0.566936	0.849442	0.829565	0.841037	0.56764	0.107588
Pear1	0.430089	0.430985	0.580937	0.652179	0.464219	0.673467	0.654217	0.654866	0.56762	0.0408875
Rbm39	0.542319	0.531309	0.58232	0.757122	0.503154	0.60072	0.561242	0.461974	0.56752	0.0333623
Daxx	0.119862	-0.161979	0.0523023	0.265871	0.15376	1.38516	1.22912	1.4923	0.56705	0.256415
Klhl41	-0.474746	0.651285	0.652373	1.26382	0.410878	1.40377	0.699442	-0.0706613	0.56702	0.236207
Eif2ak3	0.496895	0.895567	0.488587	0.597761	0.627333	0.407108	0.581313	0.437196	0.56647	0.0582435
Nova2	0.575074	0.756228	0.871534	0.741466	0.869905	0.10717	-0.00127532	0.608619	0.56609	0.126726
Chmp4b	0.514912	0.388746	0.390656	0.557164	0.532078	0.858015	0.579429	0.70708	0.56601	0.0591366
Rexo1	0.771237	0.643029	0.755313	0.808512	0.590943	0.301064	0.355123	0.291418	0.56458	0.082483
Shisa6	0.339681	0.999144	0.72882	0.896512	0.570381	0.269965	0.40008	0.311098	0.56446	0.1064
Siah2	1.0755	1.79217	1.00556	0.538353	0.435444	-0.0637907	-0.0818975	-0.187651	0.56421	0.261802
Ccl6	0.781772	0.526966	0.520097	0.565484	0.788154	0.235063	0.657857	0.435727	0.56389	0.069169
Igsf5	0.483404	0.441506	0.287745	0.563397	0.778875	0.878246	0.466089	0.611377	0.56383	0.0720785
Psmd11	0.620664	0.390692	0.40719	0.65661	0.495214	0.839709	0.575735	0.524585	0.5638	0.0551158
Krt19	0.312683	0.368709	0.168945	0.539601	0.322922	1.32197	0.660353	0.813616	0.5636	0.140131
Gpr174	0.97568	0.991452	0.692904	0.728042	0.631864	0.0959783	0.467665	-0.0754253	0.56352	0.145512
Marchf7	0.694593	0.720738	0.758701	0.669901	0.689906	0.36067	0.444172	0.167958	0.56333	0.0807042
Erbb2ip	0.355434	0.53153	0.475053	0.646704	0.456591	0.620306	0.757696	0.663246	0.56332	0.0497702
Ccser1	0.383022	0.586671	0.605813	0.674423	0.33834	0.878059	0.629453	0.408058	0.56298	0.0678169
Kif18a	0.565052	0.836845	0.13033	0.831445	0.296677	0.413768	0.822247	0.604836	0.56265	0.100653
Zfp622	0.765238	0.729304	0.796573	0.698155	0.706123	0.348217	0.341232	0.114358	0.5624	0.0967274
Nedd9	0.999024	1.11363	1.101	0.561089	0.672768	-0.151881	0.344935	-0.143049	0.56219	0.194407
Parvb	0.579324	0.416525	0.501295	0.624229	0.696403	0.512372	0.559001	0.605251	0.5618	0.0323965
Tax1bp1	0.755362	0.710264	0.698921	0.598175	0.656868	0.356714	0.38028	0.337737	0.56179	0.0660681
Cers3	0.363708	0.278925	-0.163075	1.2271	-0.0927628	1.20916	0.73761	0.93301	0.56171	0.207195
Gan	0.0166124	0.209332	0.381393	0.987298	0.677582	0.822475	0.694416	0.701933	0.56138	0.124018
Ms4a4b	0.619395	0.405931	0.357431	0.420044	0.27248	0.522672	0.528226	1.36326	0.56118	0.129219
Filip1l	0.74761	0.505436	0.480025	0.558636	0.462095	0.554509	0.57919	0.600738	0.56103	0.0338687
Tbx5	0.432648	0.31597	0.757503	0.562155	0.796263	0.667952	0.573192	0.373117	0.55985	0.0666019
Ccl9	0.569835	0.355718	0.331472	0.533507	0.755424	0.655904	0.708397	0.566943	0.55965	0.0578901
Ebf1	0.797955	0.832378	1.00551	0.880704	0.940588	0.0626662	0.279499	-0.322338	0.55962	0.185248
Lats1	0.397406	0.518543	0.545546	0.730743	0.543552	0.566432	0.682984	0.489754	0.55937	0.0398687
Vav3	0.177561	0.621566	0.796851	0.875658	0.230863	0.364144	0.710306	0.695132	0.55901	0.100339
Cltb	0.447331	0.388415	0.424851	0.577646	0.575161	0.797639	0.557554	0.701242	0.55873	0.0529453
Bend5	0.835992	0.641379	0.58126	0.489487	0.619525	0.513162	0.709065	0.0730097	0.55786	0.0849127
Ywhaz	0.724788	0.776004	0.626237	0.535812	0.452039	0.567641	0.464895	0.309944	0.55717	0.0575004
Lin7c	0.467176	0.342169	0.354246	0.788344	0.527611	0.746297	0.642235	0.586641	0.55684	0.0628719
Racgap1	1.32005	0.620573	0.448918	0.338774	0.307262	0.256779	0.538589	0.621772	0.55659	0.127985
Mgat4a	0.647411	0.536399	0.500537	0.723896	0.607007	0.39995	0.519272	0.509528	0.5555	0.0379218
Atad5	0.587323	0.140723	-0.14278	0.50135	0.613399	0.878545	1.06358	0.795859	0.55475	0.148956
Prkd1	0.45427	0.353048	0.615378	0.514392	0.481228	0.796068	0.725283	0.498332	0.55475	0.0556939
Mpzl2	0.247187	-0.136254	0.288166	0.347377	0.73633	1.03186	0.820608	1.09713	0.55405	0.163608
Numbl	0.53869	0.538879	0.31593	0.766809	0.473558	0.671797	0.407566	0.719091	0.55404	0.0591562
Lipt1	-0.202444	-0.835931	-1.00492	0.784399	-0.228281	2.27504	1.52903	2.11206	0.55362	0.493625
Rela	0.775652	0.782384	0.628932	0.773014	0.574233	0.65129	0.201162	0.0403732	0.55338	0.106239
Snta1	0.395307	0.0285713	0.290665	0.512946	0.29356	1.01892	0.92954	0.95369	0.5529	0.139755
H2-Q4	1.24212	0.290526	0.244304	0.492705	-0.0275548	0.296249	0.150582	1.73291	0.55273	0.230341
Orm3	0.209534	0.504446	0.759929	0.721692	1.30252	0.075488	0.326273	0.520358	0.55253	0.145256
Fkbp11	0.735141	0.653159	0.263484	0.855806	0.557853	0.450426	0.645513	0.256779	0.55227	0.0815118
Lmnb1	1.08901	0.775185	0.597143	0.621694	0.566266	0.386784	0.0404909	0.341423	0.55225	0.117679
Slamf1	1.07556	0.948998	0.33669	0.504981	0.118571	-0.0739041	0.360263	1.14356	0.55184	0.171822
Ufm1	0.436562	0.384993	0.456514	0.469741	0.568909	0.830771	0.663989	0.602842	0.55179	0.0553701
Papd4	0.459668	0.524375	0.516792	0.627212	0.393168	0.558762	0.464984	0.864479	0.55118	0.0547103
Calm2	0.485331	0.424192	0.398609	0.522974	0.449534	0.721386	0.670001	0.735414	0.55093	0.0518825
Smyd3	0.202014	0.415736	0.690686	0.895477	0.641763	0.466523	0.536099	0.558661	0.55087	0.077449
Dgkb	0.513701	1.00626	1.62715	1.09225	0.530077	-0.0735562	-0.22105	-0.069466	0.55067	0.248721
Dst	0.362378	0.474384	0.52113	0.594673	0.563464	0.411452	0.701401	0.775757	0.55058	0.0528787
Zfp948	0.432033	0.46817	0.336501	0.94313	0.500301	0.923481	0.354775	0.444329	0.55034	0.091694
Pdpn	0.462799	0.0772071	0.43212	0.411251	0.276368	0.718411	1.28986	0.734546	0.55032	0.139164
Urah	1.09383	0.402414	0.239875	0.306173	0.56853	1.37379	0.492305	-0.07691	0.55	0.177768
Dnajc5	0.449438	0.346868	0.412354	0.653454	0.533537	0.719678	0.63463	0.64772	0.54971	0.0508694
Ubr7	0.631472	0.441801	0.455462	0.82913	0.475472	0.41651	0.38495	0.762404	0.54965	0.0640353
Cobll1	0.484792	0.636689	0.581348	0.741446	0.430148	0.361112	0.628048	0.531857	0.54943	0.0464807
Eif6	0.537841	0.314073	0.527376	0.584826	0.514216	0.867787	0.498606	0.550396	0.54939	0.0575773
Nufip1	0.875301	0.430957	0.699183	0.633547	0.365585	0.516837	0.437636	0.435754	0.54935	0.0654671
Dgat1	1.01541	0.709312	0.929193	0.638905	0.878201	0.153162	0.169179	-0.0990422	0.54929	0.158124
Uvrag	0.728809	0.75645	0.73483	0.718371	0.494644	0.126766	0.469912	0.361977	0.54897	0.0858398
Mex3c	0.747394	0.999864	0.636825	0.820371	0.54684	0.39466	0.186166	0.0574008	0.54869	0.121314
Spred1	0.28087	0.0783982	0.221373	0.676759	0.329435	1.25219	0.787298	0.76192	0.54853	0.147207
Nfkbil1	0.628192	0.655392	0.740648	0.466135	0.885731	0.119354	0.575599	0.317027	0.54851	0.0918835
Hgfac	-0.0126132	0.34861	0.582801	0.812241	0.0465251	0.772362	0.626737	1.20894	0.5482	0.154519
Rnf149	0.574967	0.322677	0.291284	0.799904	0.497783	0.560004	0.631162	0.706459	0.54803	0.0663244
Zfp410	0.380364	0.324284	0.300944	0.72761	0.616022	0.623253	0.710758	0.697324	0.54757	0.0685898
Fndc3b	0.327987	0.463767	0.279161	0.456188	0.417631	0.724508	0.904373	0.802785	0.54705	0.0876293
Ccdc25	0.47391	-0.128604	-0.0243217	0.489859	0.36904	1.16334	1.04525	0.98625	0.54684	0.18318
Ptpn21	0.411657	0.531305	0.416937	0.67784	0.444976	0.798919	0.53128	0.559326	0.54653	0.0508837
Rbfox3	-0.731681	-0.412421	0.284407	0.445368	0.558069	1.53429	1.78815	0.905411	0.54645	0.328217
Zfp36l2	0.919812	1.5194	0.619832	0.733753	0.450284	-0.116843	0.176476	0.0669714	0.54621	0.199104
Nploc4	0.474534	0.36366	0.350949	0.555281	0.465762	0.769181	0.667976	0.721537	0.54611	0.0603435
Mcm9	0.622986	0.633067	0.455607	0.527431	0.568231	0.597239	0.467911	0.493288	0.54572	0.0263487
Adamtsl4	0.403427	0.596461	0.529121	0.601617	0.725754	0.666543	0.475669	0.365889	0.54556	0.0474832
Mdm2	0.644646	0.724905	0.63507	0.661888	0.511581	0.494484	0.421278	0.268068	0.54524	0.057096
Wdr70	0.673527	0.892451	0.578789	0.60778	0.258554	0.392935	0.407179	0.549186	0.54505	0.0737497
Pfkp	0.683393	0.558378	0.475884	0.612596	0.395377	0.517337	0.546992	0.569003	0.54487	0.0327046
Magoh	0.534783	0.599234	0.489388	0.643835	0.603646	0.719936	0.318758	0.4485	0.54476	0.0474763
Tlk2	0.426218	0.247691	0.250694	0.681301	0.528708	0.773847	0.757161	0.692219	0.54473	0.0816934
Dhx15	0.541569	0.529742	0.436723	0.655133	0.370558	0.591582	0.603628	0.625306	0.54428	0.0368615
Dnajb5	0.381127	0.472176	0.667604	0.562563	0.742085	0.626544	0.441779	0.455402	0.54366	0.047736
Ppp2r5b	0.913951	0.599954	0.53687	0.67195	0.897243	0.381324	0.0666965	0.28089	0.54361	0.11109
Tnks	0.327887	0.543005	0.503608	0.648792	0.626994	0.315912	0.614706	0.766136	0.54338	0.0593453
Cast	0.329881	0.410589	0.376585	0.585611	0.494929	0.762919	0.673666	0.71214	0.54329	0.0620761
Zc3hav1	0.379067	0.549838	0.292069	0.366039	0.299038	0.882621	0.700005	0.871563	0.54253	0.0935321
Cldn7	0.52018	0.319133	0.321469	0.437861	0.506782	0.970134	0.520267	0.744334	0.54252	0.0827552
Eprs	0.588872	0.612353	0.683271	0.548105	0.627194	0.470391	0.399039	0.407255	0.54206	0.0399289
Tsc22d1	0.674051	0.550902	0.839921	0.548291	0.653713	0.379348	0.441759	0.247935	0.54199	0.0702432
Tbrg1	0.593882	0.263906	0.364149	0.510441	0.397051	0.63888	0.703234	0.863897	0.54193	0.0745961
Snx24	0.587868	0.443278	0.102267	0.806192	0.410988	0.577653	0.610286	0.795067	0.5417	0.0859702
Spty2d1	0.779026	1.25395	0.953482	0.613351	0.522087	0.173514	0.224214	-0.188589	0.54138	0.175452
Trak1	0.48944	0.514487	0.570415	0.599707	0.580788	0.485051	0.530021	0.560571	0.54131	0.0162187
S100a14	0.431204	-0.0397218	0.0932922	0.528811	0.424713	1.51607	0.660457	0.714613	0.54118	0.178347
Astn2	0.697276	0.552544	0.769015	0.72188	0.305886	0.0692654	0.540949	0.671584	0.54105	0.0908158
Plcxd3	-0.197119	0.445201	0.236829	0.160016	0.52181	1.24601	0.831127	1.08229	0.54077	0.184404
Atxn1	0.280826	0.369823	0.348041	0.543581	0.415388	1.00505	0.550441	0.811968	0.54064	0.0946385
Fabp4	0.694786	0.269274	-0.333665	0.985949	0.238664	1.00131	0.652767	0.814679	0.54047	0.172093
Rcl1	0.610098	0.382831	0.274246	0.87125	0.725438	0.688198	0.467583	0.304036	0.54046	0.0817212
Klrk1	0.534392	0.296209	0.385688	0.238046	-0.365197	0.353168	0.737295	2.1408	0.54005	0.272188
Plcb1	0.491375	0.615448	0.541359	0.812056	0.843083	-0.0117968	0.668882	0.356875	0.53966	0.10386
Spag9	0.393526	0.450267	0.466139	0.688894	0.529855	0.517708	0.66472	0.605051	0.53952	0.0397739
Cd207	0.977319	-0.728213	1.16452	-0.129695	0.224317	0.911293	0.71318	1.18328	0.5395	0.260276
Cdc42bpb	0.437527	0.597552	0.626932	0.59025	0.570261	0.404484	0.50298	0.581614	0.53895	0.0307289
Aars	0.511918	0.378138	0.423236	0.394605	0.766739	0.639478	0.670761	0.524405	0.53866	0.0535276
Gpr55	0.436011	0.972303	0.356062	1.02602	0.565052	-0.0205833	0.903057	0.0711154	0.53863	0.152147
Gatsl3	0.612205	0.542151	0.526739	0.887698	1.03154	-0.258509	0.650392	0.316422	0.53858	0.147612
Tdg	0.486206	0.335522	0.218121	0.834935	0.592472	0.722577	0.501393	0.617014	0.53853	0.0754294
Adap2	0.234643	0.292787	0.564387	0.668566	0.439001	0.747137	0.594166	0.766753	0.53843	0.0754468
Rwdd2a	0.441375	0.743754	-0.17219	0.519075	0.755359	1.04288	0.716573	0.259253	0.53826	0.140563
Pla2g7	0.667562	0.325378	0.54017	0.307726	0.527285	0.484359	0.45073	1.00007	0.53791	0.0831942
Alkbh3	0.272555	-0.0614406	0.628939	0.540851	0.559688	0.66945	0.855137	0.83346	0.53733	0.114614
Zfp110	0.566579	0.574836	0.501173	0.673628	0.585396	0.50884	0.444846	0.443182	0.53731	0.029515
Myof	0.379971	0.317714	0.429946	0.611732	0.414649	0.70658	0.700504	0.734024	0.53689	0.0637387
Tifa	0.342193	0.00370933	0.0720481	0.565293	0.0762653	0.979315	0.874211	1.37705	0.53626	0.189878
Gkn3	0.936657	1.38301	0.161177	0.578083	0.235002	-0.822939	0.183403	1.63464	0.53613	0.295852
Mllt4	0.280024	0.460512	0.586867	0.574352	0.485919	0.616094	0.679512	0.60328	0.53582	0.0472349
Plin2	0.544253	0.374123	0.246199	0.342351	0.79211	0.680616	0.590243	0.715385	0.53566	0.0741459
Itga7	0.415796	-0.311014	-0.380638	0.769655	1.05035	1.20411	0.707766	0.826459	0.53531	0.223675
Tbk1	0.334418	0.202381	0.123419	0.671137	0.379531	0.955277	0.677716	0.937963	0.53523	0.121416
Hnrnpa3	0.480246	0.495623	0.448565	0.472878	0.564517	0.66553	0.530339	0.619982	0.53471	0.0289373
Sec24d	0.751802	0.516856	0.435284	0.654701	0.424085	0.612712	0.306176	0.572223	0.53423	0.0541514
Anxa7	0.422774	0.496363	0.342323	0.576635	0.407876	0.880486	0.555169	0.591815	0.53418	0.0626125
Tgif1	0.730812	1.07284	0.558845	0.681565	0.646602	0.227117	0.192264	0.162431	0.53406	0.120643
Smurf1	0.627034	0.594979	0.476779	0.793846	0.614818	0.685845	0.267306	0.211872	0.53406	0.0766184
Ppp3cc	0.51457	0.677212	0.66969	0.357335	0.510269	0.414992	0.508012	0.618321	0.5338	0.0435704
Med27	0.447157	0.821829	0.404581	0.714945	0.434824	0.743182	0.0512715	0.65141	0.53365	0.094791
Cd96	1.43318	1.05017	0.291241	0.70418	0.100919	-0.141803	0.161302	0.668977	0.53352	0.200216
Slc37a1	0.0450543	0.26384	0.260662	0.269559	0.565638	0.828346	1.07249	0.961691	0.53341	0.144082
Ralgapa2	0.0379521	0.314072	0.2319	0.815211	0.569776	0.665032	0.767786	0.86547	0.5334	0.114976
Dnajb1	0.638584	1.1449	0.501342	0.486659	0.263786	0.583902	0.27908	0.368071	0.53329	0.10647
Hdx	-0.133565	0.751026	0.559609	0.286963	0.713352	1.17133	0.385681	0.530649	0.53313	0.143909
Enho	0.607773	0.705296	0.647699	0.661721	0.43417	0.615179	0.342464	0.249378	0.53296	0.0636105
Rad23b	0.582389	0.394717	0.525278	0.57692	0.517045	0.640746	0.487577	0.536368	0.53263	0.0276596
Gnai3	0.567738	0.586406	0.59847	0.670139	0.518178	0.553233	0.376507	0.38589	0.53207	0.0388366
Cidea	-0.0783194	-0.364287	0.637947	1.15151	0.435297	0.93894	0.100429	1.4312	0.53159	0.236497
Cfi	0.221735	0.653732	0.487736	0.570926	0.0232687	0.733498	0.194404	1.36718	0.53156	0.158144
Stk40	0.945947	1.02062	0.615983	0.548787	0.611979	0.482362	0.00958721	0.0156943	0.53137	0.140392
Sat1	0.45403	0.69196	0.291548	0.592912	0.414517	0.773234	0.424816	0.605623	0.53108	0.0609604
Espnl	-0.090323	0.464089	0.604247	1.18453	0.442471	1.25705	0.693892	-0.307958	0.531	0.206445
Fdx1	0.061843	0.144274	-0.127257	0.404186	0.266668	1.29487	1.00343	1.19814	0.53077	0.209016
Cenpq	0.176261	0.739493	0.711606	0.316541	0.603602	0.404944	0.644104	0.649129	0.53071	0.0777002
Hipk3	0.224319	0.373972	0.336392	0.584929	0.322987	0.721875	0.848384	0.832661	0.53069	0.0937785
Esam	0.456376	0.464	0.455467	0.392208	0.747118	0.689058	0.502148	0.537785	0.53052	0.0468588
Eml5	0.559611	0.356766	0.50451	0.828781	0.414243	0.113425	0.681075	0.78527	0.53046	0.0898668
Capn2	0.314407	0.305814	0.335093	0.452768	0.495689	0.758177	0.868387	0.709186	0.52994	0.0833665
Lrmp	0.934671	0.64026	0.648427	0.433586	0.554402	0.286941	0.35541	0.385744	0.52993	0.0795653
Igfals	-0.348242	0.888659	-0.66982	1.01418	1.2281	1.30879	0.0342041	0.783018	0.52986	0.284914
Gpatch3	0.532867	0.515115	0.334288	0.539453	0.817332	0.80025	0.198398	0.499816	0.52969	0.0789067
Rps27rt	0.346725	0.232962	0.464335	0.917776	0.502193	0.646592	0.320273	0.806424	0.52966	0.0916142
Col6a5	-0.0206999	0.113946	0.858018	0.402947	0.312977	0.20192	1.16394	1.20279	0.52948	0.18123
Ext1	0.690941	0.685109	0.582718	0.576182	0.622555	0.36404	0.539378	0.169396	0.52879	0.0671722
Zfp26	0.218441	0.0972913	0.322211	0.576999	0.335195	0.647555	0.87255	1.16	0.52878	0.135201
Gramd2	-0.0899455	0.134939	0.24106	0.645243	0.310435	0.781134	1.10451	1.09958	0.52837	0.169207
Nlrc3	0.558598	0.203514	0.320458	0.816438	0.499578	0.162049	0.718385	0.94562	0.52808	0.108598
Corin	0.259693	0.259997	-0.239513	0.843031	1.62144	0.776063	-0.0315962	0.734243	0.52792	0.223377
Foxp1	0.702136	0.728946	0.716058	0.47156	0.656692	0.0391181	0.503271	0.403259	0.52763	0.0881779
mt-Nd6	0.250702	0.00223938	0.458911	0.460502	0.437227	0.835702	0.970902	0.803335	0.52744	0.122686
Rpap2	0.570475	0.365825	0.431466	0.47948	0.399815	0.613621	0.602739	0.75442	0.52723	0.0495669
Rabggtb	0.614149	0.690727	0.468218	0.390272	0.542314	0.622	0.584901	0.303257	0.52698	0.049327
Mbnl2	0.238261	0.320904	0.36329	0.592209	0.372622	0.784944	0.778029	0.765501	0.52697	0.086563
Proca1	0.952556	0.906944	1.41178	0.713951	0.986921	-0.0555609	-0.132296	-0.570374	0.52674	0.260809
Zc3h10	0.475663	0.932964	0.779011	0.521982	0.788235	0.363575	0.407563	-0.0561939	0.5266	0.11783
Utrn	0.519774	0.690168	0.723546	0.700644	0.58964	0.194811	0.426707	0.36247	0.52597	0.0709774
Tex30	0.806856	1.13277	0.924407	0.736322	-0.266122	0.6927	0.353504	-0.173481	0.52587	0.192952
Ubap1	0.667499	0.763702	0.402349	0.626881	0.558434	0.486101	0.47749	0.222502	0.52562	0.0637434
Krt79	0.392113	0.400817	0.334817	0.666431	0.534529	0.145988	1.00816	0.722028	0.52561	0.101544
Aldh1l2	0.686149	-0.283698	-0.565281	0.852495	-0.00857174	0.986761	1.17641	1.35981	0.52551	0.270868
Itga4	0.662717	0.744151	0.632049	0.732169	0.298155	0.088817	0.555789	0.484233	0.52476	0.0863896
Anln	1.15022	0.104762	0.253468	0.17623	0.488509	0.306511	1.13574	0.581359	0.5246	0.155716
Zfp91	0.525819	0.403663	0.481245	0.615424	0.487565	0.548349	0.649095	0.48492	0.52451	0.0298857
Zfp51	0.742983	0.556465	0.819109	0.630603	0.456889	0.279991	0.553597	0.153244	0.52411	0.0844963
Etv6	1.10916	0.905113	0.612029	0.194043	0.298619	0.37645	0.317967	0.378943	0.52404	0.122918
Crtc3	0.607051	0.408554	0.540933	0.724842	0.442229	0.460703	0.526381	0.481148	0.52398	0.0386993
Tuft1	0.537224	0.587513	0.481988	0.598147	0.621506	0.656827	0.348826	0.357648	0.52371	0.044488
Gyk	0.386247	0.306872	0.00227042	0.713602	0.385194	0.948402	0.757905	0.688467	0.52362	0.115654
Dstn	0.4818	0.425813	0.338984	0.501567	0.507024	0.837518	0.635417	0.460757	0.52361	0.0573478
[truncated: 2,822 more rows]

## Sheet: Transcripts Inc F50 only
Symbol
A2m
AI837181
Abca8b
Abhd11
Abi3
Abl1
Acaca
Acbd6
Aco2
Acot1
Acot7
Acp5
Acsbg1
Acss3
Acta1
Actc1
Actn2
Actr1a
Actr1b
Actr2
Adamts2
Adamts6
Adamts8
Adamtsl1
Adck3
Adcy5
Adig
Adprhl1
Adra1b
Adssl1
Aes
Ager
Agpat3
Agrn
Ahcy
Aifm2
Aim1
Akr1a1
Akt1
Akt2
Alas2
Alb
Aldh1b1
Aldh1l1
Aldh1l2
Aldh2
Aldh3b2
Alox12e
Alox5ap
Alpk3
Ambra1
Anapc15
Angptl3
Ankrd29
Ankrd44
Ankrd52
Anks1
Ano7
Anxa11
Ap1b1
Ap2b1
Apbb2
Apcdd1
Apobec1
Apol7e
Apom
Arhgap1
Arhgap21
Arhgap22
Arhgap5
Arhgap6
Arhgdia
Arhgef11
Arhgef16
Arhgef7
Arl13a
Arl6ip5
Arl8a
Armc5
Armc7
Arpp19
Arsb
Art1
Asph
Ass1
Astl
Astn2
Atg13
Atg2a
Atg7
Atp13a2
Atp1b4
Atp2a1
Atp2a3
Atp5b
Atp5c1
Atp5d
Atp5g1
Atp5g2
Atp5g3
Atp6ap1
Atp6v0a1
Atp6v0a2
Atp6v0c
Atp6v0d1
Atp6v0e
Atp9a
Axl
B2m
B3galt5
B3gnt7
B4galnt1
BC004004
BC005537
BC005561
BC018507
BC021614
BC030336
BC049352
BC049635
BC049715
BC051665
BC100451
Batf
Bbx
Bcan
Bcat1
Bche
Bcl2l10
Bgn
Bicc1
Bicd1
Bmp10
Bmp8a
Bnc2
Bpifb5
Bub1b
C1qa
C1qb
C1qc
C1qtnf1
C1qtnf6
C1ra
C3
C5ar1
C77370
Cables1
Cacna1g
Calr
Camk1d
Camk2b
Camk2n2
Canx
Cap1
Capns1
Casq2
Ccar2
Ccdc101
Ccdc141
Ccdc50
Ccdc71
Ccdc80
Ccdc85a
Ccdc88a
Ccl6
Ccna2
Ccnb2
Ccnd3
Ccno
Ccr7
Ccr8
Cd109
Cd151
Cd226
Cd300ld
Cd34
Cd3e
Cd4
Cd5
Cd53
Cd59a
Cd63
Cd7
Cd74
Cd80
Cd81
Cd84
Cd8a
Cd8b1
Cd96
Cdc14b
Cdc34
Cdca3
Cdca5
Cdk1
Ceacam2
Cenpb
Cenpq
Cep72
Cercam
Cfd
Cfl1
Chchd2
Chit1
Chmp1a
Chmp6
Chn1
Chpf
Chrna4
Chst13
Cic
Cidea
Cideb
Cilp
Ckap2
Ckm
Ckmt2
Clcn2
Clec2e
Clec3b
Clic1
Clic3
Clic5
Clnk
Clstn1
Clu
Cma1
Cndp2
Cnfn
Cngb3
Cnot2
Coch
Col12a1
Col14a1
Col15a1
Col18a1
Col1a2
Col3a1
Col4a4
Col4a5
Col5a1
Col6a1
Col6a2
Col6a5
Colq
Comp
Corin
Coro2b
Coro7
Cotl1
Cox10
Cox4i1
Cox5a
Cox5b
Cox6a2
Cox7a1
Cox8a
Cpne7
Cpsf1
Cpxm1
Crabp1
Cradd
Crct1
Crisp2
Cryab
Cs
Csdc2
Csnk1d
Cspg5
Cst6
Ctbs
Ctdspl
Ctnnbl1
Ctsd
Ctsk
Ctsw
Ctsz
Cux2
Cuzd1
Cwf19l1
Cyfip2
Cyld
Cyp2d10
Cyp4f18
Cysltr2
Cyth2
Dact2
Dag1
Dap
Dapl1
Dbi
Dcaf15
Dclk2
Dctn2
Dctn3
Dda1
Ddb1
Ddn
Ddost
Ddx54
Depdc1a
Dgka
Dhrs7c
Dio3
Dirc2
Dis3l2
Dkk3
Dlgap5
Dmrtc1a
Dnm1l
Dok2
Dos
Dpf3
Dpp9
Drap1
Dsc1
Dscam
Dse
Dsg1a
Dtl
Dtnb
Dysf
Ecm1
Edil3
Edn2
Eef2
Egfem1
Egln3
Egr3
Ehd1
Ehd2
Ei24
Eif2a
Eif2b2
Eif3f
Eif3g
Eif5a
Elmo1
Elmo2
Emp2
Enpep
Eps8l2
Erc1
Erf
Erich6
Etv4
Etv6
Ext2
Extl1
Fabp4
Fabp5
Fads3
Fasn
Fau
Fblim1
Fbln1
Fbln2
Fbln5
Fbp2
Fbxl7
Fbxo44
Fbxo6
Fcgr4
Fen1
Fermt3
Fgf12
Fhl3
Fibcd1
Fkbp11
Fkbp15
Fkbp1a
Fkbp7
Fkbp9
Flot2
Fmnl1
Fmod
Fn1
Fndc1
Fnip2
Folr4
Foxj2
Foxk1
Foxm1
Fto
Fuca2
Fyb
Gaa
Gabra3
Gabrq
Galnt6
Gapdh
Gas2l3
Gas6
Gdf5
Gfi1
Gimap3
Gjb1
Gjb4
Gkn3
Gldc
Gldn
Glipr2
Glt8d2
Gltscr2
Gmfg
Gnai2
Gnb2l1
Gnl1
Gns
Got1
Got2
Gpc3
Gpc6
Gpi1
Gpm6a
Gpn2
Gpnmb
Gpr132
Gpr174
Gpr55
Gpr56
Gpr83
Gps1
Gramd4
Grap2
Greb1
Grid1
Grin2d
Grin3b
Grk6
Gsg2
Gsn
Gstm2
Gtpbp1
Gzma
Gzmc
Gzmk
H2-D1
H2-K1
H2afy
H60b
H6pd
Hadhb
Hba-a1
Hbb-bs
Hc
Hcls1
Hdgf
Hells
Hist1h2ac
Hist1h3e
Hist1h4n
Hk1
Hmgn1
Hmgn2
Hn1l
Hpn
Hrc
Hsd11b2
Hsd17b14
Hsp90b1
Hspe1
Hspg2
Htr1d
Hyou1
Iars2
Ibsp
Ifitm2
Ifnab
Igdcc3
Igfals
Igfbp4
Igfbp7
Igsf1
Il10ra
Il12rb1
Il12rb2
Il1b
Il1rn
Il3ra
Ilk
Ilvbl
Inpp5k
Iqgap2
Iqgap3
Irx1
Itga4
Itga5
Itga7
Itgad
Itgam
Itgax
Itgb2
Itgb3
Itih4
Itm2c
Itpkb
Itpr3
Jakmip1
Jph3
Kalrn
Kat6b
Kcnab3
Kcnf1
Kcnh2
Kcnq1
Kcnv2
Kdf1
Kifc1
Klhdc4
Klra4
Klra5
Klra7
Klrc1
Klrc2
Klrk1
Kpna6
Krt1
Krt14
Krt16
Krt24
Krt36
Krt5
Lamb3
Lamp3
Laptm5
Lbx1
Lcn4
Ldha
Ldlrad3
Ldlrap1
Lect1
Leprot
Lgals3bp
Lgals7
Lipg
Lipt1
Lman1
Lman1l
Loxl2
Lpcat2
Lpcat3
Lpcat4
Lpp
Lrmp
Lrp1
Lrp10
Lrp2
Lrp5
Lrrc27
Lrrc41
Lrrc8e
Lrrn4cl
Lsm12
Lsm4
Lsm5
Lsr
Ltbp1
Ltbp4
Ltbr
Ltf
Lum
Ly75
Lyz1
Lyzl6
Maged1
Mamdc2
Man1a
Man2a2
Manea
Map1lc3a
Map2k5
Map3k13
Map3k15
Map3k3
Map6
Mapk8ip1
Mapkapk3
Mast3
Matn1
Matn4
Mb
Mcrs1
Med24
Med26
Mettl7b
Mfap4
Mfge8
Mfi2
Mfsd10
Mgam
Mgat5
Mgp
Mgst3
Mia2
Mical3
Micall1
Micu1
Micu2
Mif
Mitf
Mki67
Mmp14
Mmp19
Mmp2
Mmp25
Mms19
Mms22l
Mobp
Mov10
Mrc1
Mrpl19
Mrpl20
Mrpl54
Mrps18a
Mrps28
Ms4a4b
Msrb1
Mst1r
Mtmr14
Mtmr9
Mvb12b
Mvp
Mxd3
Mxra8
Mybpc3
Mybphl
Myh14
Myh4
Myh6
Myl1
Myl2
Myl3
Myl4
Myl7
Myl9
Myo18a
Myo1c
Myo5a
Myom2
Myrf
Mzt2
N4bp2
Naaladl1
Nacad
Narfl
Nasp
Nbl1
Ncapg
Ncaph2
Ncdn
Nceh1
Ncf2
Ncoa2
Ncoa4
Ncor2
Ndnf
Ndufa10
Ndufb9
Ndufs1
Ndufs2
Ndufv1
Neu1
Neurl3
Nfatc2
Nfatc3
Nfkbie
Nfkbil1
Nhlh1
Nhs
Nid1
Nkg7
Nlrp3
Nlrp4c
Nlrx1
Nol6
Npc2
Npm1
Nr4a1
Nr4a3
Nrap
Nrd1
Nrde2
Nsun3
Nt5c3
Ntn1
Nucb1
Nup107
Nutm1
Ola1
Olfr71
Olfr91
Olfr921
Onecut3
Opcml
Oplah
Orai2
Os9
Osbpl7
Otop1
Otub1
Otud7a
P2rx2
P2ry10
P4hb
POU2F1
Pabpc4
Pacs1
Pacsin1
Padi2
Pak4
Pald1
Palld
Papd7
Pappa2
Paqr3
Pbxip1
Pcbp2
Pcdh11x
Pcdh9
Pcnx
Pcx
Pde6a
Pdia3
Pdk1
Pdlim3
Pdxdc1
Pdzk1
Peak1
Pex16
Pgap3
Pgc
Pglyrp1
Pgm2
Phb2
Phc1
Phf13
Phf2
Phgdh
Phldb3
Phox2b
Phrf1
Pign
Pik3ap1
Pik3r5
Pin1
Pitpnm1
Pkig
Pkm
Pkp3
Pla2g10
Plbd2
Plcl2
Pld3
Plekhb2
Plk4
Pmm1
Pmp2
Pnpla7
Pnrc1
Poc1a
Poldip3
Polq
Postn
Ppib
Ppic
Ppm1h
Ppp1cb
Ppp1r10
Ppp1r1a
Ppp2r1a
Ppp6r2
Prdm1
Prf1
Prg4
Prkar1b
Prkcd
Prnd
Prr3
Prr9
Prss34
Pskh1
Psmb3
Psmd9
Psmf1
Pstpip1
Ptk2b
Ptprt
Pvalb
Pvrl2
Pygl
Qars
Qprt
Qrfp
Qrich2
Rab11fip5
Rab30
Rab37
Rab43
Racgap1
Rad54l
Rala
Raly
Ramp1
Rap1gap
Rasa3
Raver1
Rbbp4
Rbm19
Rbm38
Rbm41
Rbm42
Rere
Rfc5
Rftn1
Rfwd2
Rfx5
Rgs10
Rgs16
Rgs20
Rhof
Rhoh
Rhov
Rims3
Rltpr
Rnaset2a
Rnf10
Rnf114
Rnf13
Rnf166
Rnf220
Rnf26
Rnh1
Rpl10
Rpl13
Rpl13a
Rpl15
Rpl18
Rpl18a
Rpl23a
Rpl24
Rpl28
Rpl36
Rpl38
Rpl39
Rpl41
Rpl7a
Rpl8
Rplp0
Rplp1
Rplp2
Rpn1
Rpn2
Rps10
Rps11
Rps14
Rps15
Rps16
Rps2
Rps27rt
Rps3
Rps5
Rps9
Rpsa
Rundc3a
Runx3
Saa3
Sap30bp
Sbk3
Scaf1
Scamp2
Scamp3
Scap
Scara5
Scarb1
Scml4
Scn4a
Scnn1g
Scpep1
Scrt1
Sdc1
Sdc3
Sdhb
Sdk1
Sec11a
Sec24c
Sec31a
Sema3b
Sema3f
Sepn1
Septin1
Septin9
Sergef
Serinc2
Serpina10
Serpinb5
Serpinb6d
Serpine2
Serping1
Serpinh1
Setdb2
Sf3b4
Sgcb
Sgol2
Sgpp1
Sh2d6
Sh3bgrl3
Sh3bp2
Sh3bp4
Sh3gl3
Sh3kbp1
Shisa5
Shisa6
Sirpb1b
Sit1
Skap1
Ski
Slamf1
Slamf6
Slc11a1
Slc15a3
Slc16a1
Slc16a2
Slc16a3
Slc16a6
Slc18a2
Slc20a2
Slc24a2
Slc27a5
Slc2a6
Slc32a1
Slc35a4
Slc35f2
Slc39a1
Slc39a11
Slc44a2
Slc45a1
Slc46a2
Slc5a10
Slc6a13
Slc6a19
Slc7a8
Slc9a3
Slc9a3r1
Slc9a8
Slco3a1
Slfnl1
Sln
Slpi
Smad3
Smarcd1
Smc4
Smchd1
Smim1
Smoc1
Smoc2
Smpd1
Snd1
Snf8
Snrpc
Snx21
Snx5
Sorcs1
Sorcs2
Sox6
Sparc
Spata31d1d
Spint3
Spo11
Spock2
Sppl2a
Spryd3
Sptb
Sri
Srl
Srpx
Srrm4
Ssr2
Ssr4
St14
St3gal5
St6galnac4
St8sia1
Stac3
Stat4
Stfa2l1
Stil
Stk38l
Stmn4
Stom
Stx7
Styk1
Sulf2
Sun2
Susd4
Suv39h1
Sv2c
Syn1
Syne3
Taf8
Tarm1
Tbc1d14
Tbc1d20
Tbcd
Tbxas1
Tceal3
Tcf20
Tchh
Tenm4
Tesk1
Tex264
Tfe3
Tgfbi
Tgm3
Tgoln1
Thbs2
Them7
Themis
Themis2
Ticrr
Timm8a1
Timm8a2
Tk2
Tkt
Tlr13
Tmbim6
Tmc6
Tnc
Tnfaip2
Tnfrsf9
Tnks1bp1
Tnnc1
Tnni1
Tnni3
Tnni3k
Tpm3-rs7
Tpsb2
Trabd
Trank1
Trappc9
Trim67
Trmt1
Trnp1
Tro
Trpc4ap
Trpm5
Trpv2
Tshr
Tspan3
Tspan9
Tspo
Tssc4
Tuba1a
Tubb3
Tubb4a
Tubb5
Txndc5
Uba1
Ubac2
Ube2m
Ube2s
Ube2v1
Ubxn1
Ucp1
Ugt1a1
Ugt1a7c
Ulk1
Unc13c
Unc80
Uqcrc1
Uqcrq
Urah
Urgcp
Urm1
Usmg5
Usp30
Vac14
Vars
Vash1
Vasn
Vasp
Vcam1
Vcan
Vegfc
Veph1
Vps11
Vta1
Wbp1l
Wfdc1
Wfikkn2
Wipf2
Wipi1
Wwc1
Wwox
Xiap
Xpa
Xrcc5
Yif1b
Yipf7
Zap70
Zbed3
Zbtb17
Zbtb7b
Zdhhc13
Zdhhc14
Zdhhc18
Zdhhc3
Zdhhc4
Zfhx3
Zfp354c
Zfp362
Zfp457
Zfp609
Zfp64
Zfp651
Zfp831
Zfp9
Zfyve9
Zmiz2
Znf512b
Zswim8
mt-Atp6
mt-Nd4l

## Sheet: KEGG Pathway Inc F50 only
Term	Overlap	P-value	Adjusted P-value	Odds Ratio	Combined Score	Genes
Ribosome	33/170	3.29975e-10	9.3053e-08	4.1413	90.4128	RPL10;RPLP1;MRPL19;RPLP0;RPL8;RPS15;RPS14;MRPL20;RPL7A;RPS16;RPL18A;RPL36;RPS3;RPLP2;RPL13;RPL38;RPL15;RPS2;RPS11;RPL18;RPL39;RPS10;RPS9;RPL41;RPS5;MRPS18A;RPL13A;RPSA;RPL23A;RPS27RT;RPL24;FAU;RPL28
ECM-receptor interaction	21/83	3.94651e-09	5.35151e-07	5.78296	111.903	ITGA4;LAMB3;ITGB3;TNC;FN1;THBS2;HSPG2;COMP;SV2C;COL1A2;IBSP;COL4A4;COL6A2;COL6A1;DAG1;ITGA7;COL4A5;SDC1;ITGA5;COL6A5;AGRN
Oxidative phosphorylation	27/134	5.69309e-09	5.35151e-07	4.32149	82.0393	NDUFB9;COX4I1;NDUFA10;ATP5C1;ATP5G3;ATP5G2;COX5B;COX6A2;COX7A1;ATP5G1;COX5A;ATP5B;ATP5D;ATP6V0A2;NDUFV1;COX10;ATP6V0A1;COX8A;ATP6AP1;SDHB;UQCRQ;UQCRC1;NDUFS2;NDUFS1;ATP6V0D1;ATP6V0C;ATP6V0E
Parkinson disease	24/144	1.55388e-06	9.48045e-05	3.41347	45.6543	COX8A;NDUFB9;COX4I1;NDUFA10;ATP5C1;ATP5G3;ATP5G2;COX5B;COX6A2;SDHB;COX7A1;ATP5G1;COX5A;ADCY5;GNAI2;ATP5B;UQCRQ;ATP5D;UQCRC1;NDUFS2;UBA1;NDUFS1;NDUFV1;SLC18A2
Alzheimer disease	27/175	1.68093e-06	9.48045e-05	3.1175	41.4508	NDUFB9;LRP1;COX4I1;NDUFA10;ATP2A3;ATP5C1;ITPR3;ATP2A1;ATP5G3;ATP5G2;COX5B;COX6A2;COX7A1;ATP5G1;COX5A;ATP5B;ATP5D;NDUFV1;COX8A;SDHB;GRIN2D;UQCRQ;IL1B;UQCRC1;NDUFS2;NDUFS1;GAPDH
Focal adhesion	29/199	2.30957e-06	0.00010855	2.917	37.8581	ITGB3;TNC;XIAP;ILK;ARHGAP5;THBS2;PPP1CB;COMP;CCND3;IBSP;AKT2;AKT1;PAK4;VASP;ITGA4;LAMB3;FN1;VEGFC;MYL7;COL1A2;MYL2;COL4A4;COL6A2;COL6A1;COL4A5;ITGA7;COL6A5;ITGA5;MYL9
Phagosome	27/180	2.92181e-06	0.000117707	3.01481	38.4187	SCARB1;ITGAM;NCF2;ITGB3;H2-K1;ITGB2;THBS2;COMP;C3;TUBB5;TUBA1A;TUBB3;MRC1;ATP6V0A2;ATP6V0A1;C1RA;ATP6AP1;STX7;TUBB4A;FCGR4;CANX;CALR;ITGA5;ATP6V0D1;ATP6V0C;H2-D1;ATP6V0E
Lysosome	21/124	5.30502e-06	0.000174943	3.47342	42.1911	CD63;ATP6AP1;SLC11A1;GAA;CTSZ;AP1B1;LAPTM5;CTSW;GNS;NPC2;LAMP3;CTSK;SMPD1;NEU1;ATP6V0A2;ACP5;ATP6V0D1;CTSD;ATP6V0C;ARSB;ATP6V0A1
Cardiac muscle contraction	16/78	5.5833e-06	0.000174943	4.38616	53.0539	COX8A;COX4I1;TNNC1;ATP1B4;COX5B;COX6A2;COX5A;COX7A1;MYL4;ACTC1;UQCRQ;MYL2;MYL3;UQCRC1;TNNI3;MYH6
Protein digestion and absorption	17/90	9.26425e-06	0.000261252	3.95933	45.886	COL18A1;SLC6A19;COL15A1;COL14A1;COL12A1;ATP1B4;SLC9A3;COL3A1;COL1A2;SLC7A8;COL5A1;KCNQ1;COL4A4;COL6A2;COL6A1;COL4A5;COL6A5
Malaria	11/49	6.75001e-05	0.00173046	4.90413	47.0962	COMP;KLRA4;VCAM1;LRP1;CD81;IL1B;ITGB2;SDC1;HBA-A1;HBB-BS;THBS2
Pertussis	14/76	7.46616e-05	0.00175455	3.83097	36.404	C1QB;C1QA;C1RA;ITGAM;ITGB2;GNAI2;C3;IL1B;CFL1;SERPING1;NLRP3;ITGA5;HC;C1QC
Complement and coagulation cascades	15/88	0.000105605	0.00229081	3.48722	31.9283	C1QB;CFD;C1QA;C1RA;ITGAM;ITGB2;C5AR1;CLU;C3;CD59A;ITGAX;SERPING1;HC;A2M;C1QC
Dilated cardiomyopathy (DCM)	14/90	0.000472749	0.00937421	3.12294	23.9122	MYBPC3;ITGA4;ITGB3;TNNC1;ADCY5;ACTC1;SGCB;MYL2;MYL3;DAG1;ITGA7;TNNI3;ITGA5;MYH6
Huntington disease	23/192	0.000498628	0.00937421	2.3146	17.5994	COX8A;NDUFB9;DCTN2;COX4I1;NDUFA10;UCP1;ATP5C1;ATP5G3;AP2B1;ATP5G2;COX5B;COX6A2;SDHB;COX7A1;ATP5G1;COX5A;ATP5B;UQCRQ;ATP5D;UQCRC1;NDUFS2;NDUFS1;NDUFV1
Thermogenesis	26/231	0.000585891	0.0103263	2.15876	16.0663	NDUFB9;SMARCD1;COX4I1;NDUFA10;UCP1;ATP5C1;ATP5G3;COX5B;ATP5G2;COX5A;COX6A2;COX7A1;ATP5G1;ADCY5;ATP5B;ATP5D;DPF3;NDUFV1;COX10;COX8A;BMP8A;SDHB;UQCRQ;UQCRC1;NDUFS2;NDUFS1
Adrenergic signaling in cardiomyocytes	19/148	0.000638851	0.0105974	2.50121	18.3985	CAMK2B;TNNC1;ATP1B4;ADRA1B;PIK3R5;ADCY5;GNAI2;PPP1CB;MYL4;ACTC1;PPP1R1A;PPP2R1A;AKT2;MYL2;KCNQ1;MYL3;AKT1;TNNI3;MYH6
Hematopoietic cell lineage	14/94	0.000740219	0.0115968	2.96616	21.3818	ITGAM;ITGA4;ITGB3;CD8B1;CD3E;CD4;CD59A;CD8A;CD5;IL1B;IL3RA;CD7;ITGA5;CD34
Protein processing in endoplasmic reticulum	20/163	0.000833805	0.0123754	2.37547	16.8409	PDIA3;RPN2;SSR4;LMAN1L;SSR2;RPN1;DDOST;HSP90B1;MAN1A;LMAN1;OS9;CANX;FBXO6;HYOU1;CALR;P4HB;CRYAB;SEC24C;TXNDC5;SEC31A
Hypertrophic cardiomyopathy (HCM)	13/86	0.00098076	0.0138287	3.01681	20.898	MYBPC3;ITGA4;ITGB3;TNNC1;ACTC1;SGCB;MYL2;MYL3;DAG1;ITGA7;TNNI3;ITGA5;MYH6
Glycolysis / Gluconeogenesis	11/67	0.00118162	0.0158674	3.32462	22.4109	GPI1;ALDH3B2;LDHA;PKM;ALDH2;ALDH1B1;AKR1A1;PGM2;GAPDH;FBP2;HK1
Cholesterol metabolism	9/49	0.00144409	0.0177981	3.8046	24.8831	SCARB1;NCEH1;LRP1;NPC2;LIPG;ANGPTL3;TSPO;LRP2;LDLRAP1
Antigen processing and presentation	13/90	0.00150603	0.0177981	2.85948	18.5817	PDIA3;CD74;KLRC2;H2-K1;CD8B1;CD4;CD8A;RFX5;CANX;KLRC1;CALR;B2M;H2-D1
AGE-RAGE signaling pathway in diabetic complications	14/101	0.00151473	0.0177981	2.72649	17.7018	VCAM1;SMAD3;MMP2;PRKCD;FN1;VEGFC;AGER;COL3A1;COL1A2;AKT2;COL4A4;IL1B;AKT1;COL4A5
Tuberculosis	20/178	0.00244265	0.027249	2.14823	12.9209	CAMK2B;CD74;ITGAM;ATP6AP1;IL10RA;ITGB2;C3;FCGR4;AKT2;IL1B;RFX5;IFNAB;MRC1;ATP6V0A2;ITGAX;AKT1;ATP6V0D1;CTSD;ATP6V0C;ATP6V0A1
Natural killer cell mediated cytotoxicity	15/118	0.00251232	0.027249	2.46758	14.7723	KLRA4;KLRA7;KLRC2;H2-K1;ITGB2;PRF1;NFATC2;ZAP70;KLRK1;FCGR4;IFNAB;SH3BP2;PTK2B;KLRC1;H2-D1

## Sheet: GO Biol. Process Inc F50 only
Term	Overlap	P-value	Adjusted P-value	Odds Ratio	Combined Score	Genes
extracellular matrix organization (GO:0030198)	50/229	6.16033e-17	2.09451e-13	4.86757	181.686	COL18A1;SPARC;ITGAM;COL14A1;ITGB3;COL12A1;ITGB2;TNC;LOXL2;COMP;CAPNS1;IBSP;CTSK;DAG1;ITGAX;POSTN;ITGA4;MMP2;BGN;HSPG2;BCAN;MMP14;VCAN;ITGAD;COL4A4;COL6A2;COL6A1;MATN1;MMP19;COL4A5;ITGA7;ITGA5;GAS6;MATN4;NDNF;NID1;FBLN5;SPOCK2;SERPINH1;A2M;VCAM1;LAMB3;LUM;CMA1;FN1;COL3A1;COL1A2;COL5A1;TGFBI;AGRN
viral process (GO:0016032)	47/220	1.29995e-15	2.20991e-12	4.72252	161.871	NUP107;RPL10;GFI1;RPLP1;RPLP0;RPL8;BICD1;RPS15;RAB43;RPS14;RPL7A;RPS16;RPL18A;PCBP2;MVB12B;DAG1;RPL36;RPS3;RPLP2;RPL13;RPL38;RPL15;RPS2;RPS11;RPL18;B2M;RPL39;RPS10;RPL41;RPS9;RPS5;VTA1;AP1B1;RPL13A;RPSA;RPL23A;AP2B1;CD4;TBC1D20;PACS1;ELMO1;EIF3G;RPL24;EIF3F;GAS6;CHMP6;RPL28
cellular protein metabolic process (GO:0044267)	73/484	9.46001e-15	1.02988e-11	3.12367	100.868	RPLP1;SERPINA10;RPLP0;SPPL2A;TNC;RPL8;LOXL2;RPS15;RPL7A;RPS14;RPS16;RPL18A;AKT2;RPL36;AKT1;RPLP2;RPL38;RPS11;RPL39;B2M;RPS10;TGM3;RPS9;IGFBP4;RPS5;PABPC4;MMP2;SHISA5;RPL13A;MRPS18A;RPSA;HSPG2;VCAN;CDC34;MXRA8;RPL24;IGFALS;GAS6;MFGE8;RPL28;PAPPA2;LTF;LIPT1;RPN2;RPL10;RPN1;LTBP1;HSP90B1;C3;RPS3;ABL1;GPC3;RPL13;IGFBP7;RPL15;RPS2;RPL18;ATG7;SEC11A;RPL41;GSN;MCRS1;FUCA2;FN1;RPL23A;UBE2S;ALB;HRC;NUCB1;…
cotranslational protein targeting to membrane (GO:0006613)	29/93	1.21162e-14	1.02988e-11	7.79218	249.694	RPL10;RPLP1;RPLP0;RPL8;RPS15;RPL7A;RPS14;RPS16;RPL18A;RPL36;RPS3;RPLP2;RPL13;RPL38;RPL15;RPS2;RPS11;RPL18;RPL39;RPS10;RPS9;RPL41;SSR2;RPS5;RPL13A;RPSA;RPL23A;RPL24;RPL28
SRP-dependent cotranslational protein targeting to membrane (GO:0006614)	28/89	2.69544e-14	1.8329e-11	7.88754	246.443	RPL10;RPLP1;RPLP0;RPL8;RPS15;RPL7A;RPS14;RPS16;RPL18A;RPL36;RPS3;RPLP2;RPL13;RPL38;RPL15;RPS2;RPS11;RPL18;RPL39;RPS10;RPS9;RPL41;RPS5;RPL13A;RPSA;RPL23A;RPL24;RPL28
protein targeting to ER (GO:0045047)	29/97	4.14821e-14	2.35065e-11	7.33225	225.933	RPL10;RPLP1;RPLP0;RPL8;RPS15;RPS14;RPL7A;RPS16;RPL18A;RPL36;RPS3;RPLP2;RPL13;RPL38;RPL15;RPS2;RPS11;RPL18;RPL39;RPS10;RPS9;RPL41;PMM1;RPS5;RPL13A;RPSA;RPL23A;RPL24;RPL28
nuclear-transcribed mRNA catabolic process, nonsense-mediated decay (GO:0000184)	30/112	3.78489e-13	1.83837e-10	6.29114	179.943	RPL10;RPLP1;RPLP0;RPL8;RPS15;RPS14;RPL7A;RPS16;RPL18A;PPP2R1A;RPL36;RPS3;RPLP2;RPL13;RPL38;RPL15;RPS2;RPS11;RPL18;RPL39;RPS10;RPS9;RPL41;RPS5;RPL13A;RPSA;RPL23A;PNRC1;RPL24;RPL28
viral gene expression (GO:0019080)	29/110	1.4464e-12	6.14722e-10	6.15122	167.694	NUP107;RPL10;RPLP1;RPLP0;RPL8;RPS15;RPS14;RPL7A;RPS16;RPL18A;RPL36;RPS3;RPLP2;RPL13;RPL38;RPL15;RPS2;RPS11;RPL18;RPL39;RPS10;RPS9;RPL41;RPS5;RPL13A;RPSA;RPL23A;RPL24;RPL28
viral transcription (GO:0019083)	29/113	3.01998e-12	1.14088e-09	5.93058	157.313	NUP107;RPL10;RPLP1;RPLP0;RPL8;RPS15;RPS14;RPL7A;RPS16;RPL18A;RPL36;RPS3;RPLP2;RPL13;RPL38;RPL15;RPS2;RPS11;RPL18;RPL39;RPS10;RPS9;RPL41;RPS5;RPL13A;RPSA;RPL23A;RPL24;RPL28
nuclear-transcribed mRNA catabolic process (GO:0000956)	35/174	3.40738e-11	1.15851e-08	4.33658	104.522	RPL10;RPLP1;RPLP0;RPL8;RPS15;RPS14;RPL7A;RPS16;RPL18A;PPP2R1A;RPL36;RPS3;RPLP2;TNKS1BP1;RPL13;RPL38;RPL15;RPS2;RPS11;RPL18;RPL39;RPS10;DIS3L2;RPS9;RPL41;RPS5;RPL13A;RPSA;RPL23A;LSM5;LSM4;PNRC1;CNOT2;RPL24;RPL28
peptide biosynthetic process (GO:0043043)	30/174	3.64789e-08	1.12753e-05	3.57064	61.1527	RPL10;RPLP1;RPLP0;RPL8;RPS15;RPS14;RPL7A;RPS16;RPL18A;RPL36;RPS3;RPLP2;RPL13;RPL38;RPL15;RPS2;RPS11;RPL18;RPL39;RPS10;RPS9;RPL41;RPS5;PABPC4;MRPS18A;RPL13A;RPSA;RPL23A;RPL24;RPL28
muscle filament sliding (GO:0030049)	13/38	7.47118e-08	1.954e-05	8.83157	144.923	MYBPC3;ACTN2;TNNC1;MYL4;ACTA1;ACTC1;MYL1;MYL2;MYL3;TNNI1;TNNI3;MYH4;MYH6
actin-myosin filament sliding (GO:0033275)	13/38	7.47118e-08	1.954e-05	8.83157	144.923	MYBPC3;ACTN2;TNNC1;MYL4;ACTA1;ACTC1;MYL1;MYL2;MYL3;TNNI1;TNNI3;MYH4;MYH6
translation (GO:0006412)	35/232	9.05805e-08	2.19981e-05	3.05035	49.4676	VARS;RPL10;RPLP1;RPLP0;RPL8;RPS15;RPS14;RPL7A;RPS16;RPL18A;RPL36;RPS3;RPLP2;RPL13;RPL38;IARS2;RPL15;RPS2;RPS11;RPL18;RPL39;RPS10;RPL41;RPS9;PABPC4;RPS5;MRPS18A;RPL13A;RPSA;RPL23A;EEF2;GTPBP1;QARS;RPL24;RPL28
ribosome biogenesis (GO:0042254)	34/226	1.47608e-07	3.07096e-05	3.03839	47.7899	RPL10;RPLP1;RPLP0;RPL8;NOL6;RPS15;RPS14;RPL7A;RPS16;RPL18A;RPL36;RPS3;RPLP2;RPL13;RPL38;RPL15;RPS2;RPS11;RPL18;RPL39;RPS10;EIF2A;DIS3L2;RPL41;NPM1;RPS9;RPS5;RPL13A;CSNK1D;RPSA;RPL23A;GNL1;RPL24;RPL28
muscle contraction (GO:0006936)	25/137	1.59723e-07	3.07096e-05	3.81477	59.7005	DYSF;MYOM2;CKMT2;MYBPHL;TNNI1;TNNI3;ARHGEF11;MYBPC3;ACTN2;TNNC1;MYL4;ACTA1;MYL7;ACTC1;ASPH;MYL1;MYL2;MYL3;HRC;CASQ2;SCN4A;MYH4;MYL9;CRYAB;MYH6
striated muscle contraction (GO:0006941)	16/61	1.62171e-07	3.07096e-05	6.04862	94.5678	MYBPC3;KCNH2;ARHGEF11;TNNC1;GAA;STAC3;MYOM2;MYL4;MYBPHL;KCNQ1;MYL3;CASQ2;TNNI1;MYH14;TNNI3;MYH6
neutrophil degranulation (GO:0043312)	56/479	1.6258e-07	3.07096e-05	2.28967	35.7924	ITGAM;SLC44A2;GMFG;ITGB2;CTSZ;LRMP;PYGL;MMP25;ACTR1B;ITGAX;COTL1;PGM2;PGLYRP1;B2M;CTSD;CD53;CAP1;ACTR2;SLC11A1;GAA;PRKCD;KRT1;TMC6;MIF;RHOF;DDOST;CHIT1;PKM;SLPI;RAB37;NPC2;PADI2;DSC1;ATP6V0C;ARL8A;LTF;CFD;CD63;MVP;C5AR1;IQGAP2;GNS;C3;NEU1;STOM;ATG7;ARSB;TXNDC5;ATP6V0A1;MGAM;GSN;XRCC5;FUCA2;EEF2;FABP5;TARM1
neutrophil activation involved in immune response (GO:0002283)	56/483	2.144e-07	3.83664e-05	2.26773	34.822	ITGAM;SLC44A2;GMFG;ITGB2;CTSZ;LRMP;PYGL;MMP25;ACTR1B;ITGAX;COTL1;PGM2;PGLYRP1;B2M;CTSD;CD53;CAP1;ACTR2;SLC11A1;GAA;PRKCD;KRT1;TMC6;MIF;RHOF;DDOST;CHIT1;PKM;SLPI;RAB37;NPC2;PADI2;DSC1;ATP6V0C;ARL8A;LTF;CFD;CD63;MVP;C5AR1;IQGAP2;GNS;C3;NEU1;STOM;ATG7;ARSB;TXNDC5;ATP6V0A1;MGAM;GSN;XRCC5;FUCA2;EEF2;FABP5;TARM1
rRNA metabolic process (GO:0016072)	31/200	2.63948e-07	4.48712e-05	3.14253	47.6015	RPL10;RPLP1;RPLP0;RPL8;NOL6;RPS15;RPS14;RPL7A;RPS16;RPL18A;RPL36;RPS3;RPLP2;RPL13;RPL38;RPL15;RPS2;RPS11;RPL18;RPL39;RPS10;DIS3L2;RPL41;RPS9;RPS5;RPL13A;CSNK1D;RPSA;RPL23A;RPL24;RPL28
neutrophil mediated immunity (GO:0002446)	56/487	2.81514e-07	4.55785e-05	2.2462	33.8796	ITGAM;SLC44A2;GMFG;ITGB2;CTSZ;LRMP;PYGL;MMP25;ACTR1B;ITGAX;COTL1;PGM2;PGLYRP1;B2M;CTSD;CD53;CAP1;ACTR2;SLC11A1;GAA;PRKCD;KRT1;TMC6;MIF;RHOF;DDOST;CHIT1;PKM;SLPI;RAB37;NPC2;PADI2;DSC1;ATP6V0C;ARL8A;LTF;CFD;CD63;MVP;C5AR1;IQGAP2;GNS;C3;NEU1;STOM;ATG7;ARSB;TXNDC5;ATP6V0A1;MGAM;GSN;XRCC5;FUCA2;EEF2;FABP5;TARM1
rRNA processing (GO:0006364)	31/202	3.30802e-07	5.1124e-05	3.10545	46.3387	RPL10;RPLP1;RPLP0;RPL8;NOL6;RPS15;RPS14;RPL7A;RPS16;RPL18A;RPL36;RPS3;RPLP2;RPL13;RPL38;RPL15;RPS2;RPS11;RPL18;RPL39;RPS10;DIS3L2;RPL41;RPS9;RPS5;RPL13A;CSNK1D;RPSA;RPL23A;RPL24;RPL28
heart contraction (GO:0060047)	13/44	5.22569e-07	7.72494e-05	7.11997	102.987	MYBPC3;KCNH2;TNNC1;GAA;MYL4;ACTC1;MYL2;KCNQ1;MYL3;TNNI1;CASQ2;TNNI3;MYH6
ATP synthesis coupled proton transport (GO:0015986)	10/27	1.04943e-06	0.000148669	9.96776	137.229	MT-ATP6;ATP5B;ATP5D;ATP6V0A2;ATP5C1;ATP5G3;COX5B;ATP5G2;ATP5G1;ATP6V0A1
ncRNA processing (GO:0034470)	32/227	1.48052e-06	0.000201351	2.81005	37.7196	RPL10;RPLP1;RPLP0;RPL8;NOL6;RPS15;RPS14;RPL7A;RPS16;RPL18A;RPL36;RPS3;RPLP2;RPL13;RPL38;RPL15;RPS2;RPS11;RPL18;RPL39;RPS10;DIS3L2;RPL41;RPS9;SMAD3;RPS5;RPL13A;CSNK1D;RPSA;RPL23A;RPL24;RPL28
glycosaminoglycan catabolic process (GO:0006027)	14/56	1.80198e-06	0.000235643	5.66126	74.8793	LUM;SDC3;BGN;HSPG2;GNS;BCAN;VCAN;GPC3;CSPG5;SDC1;AGRN;FMOD;GPC6;ARSB
cardiac muscle contraction (GO:0060048)	11/36	2.72634e-06	0.000343316	7.45942	95.5743	MYBPC3;KCNH2;MYL4;TNNC1;GAA;KCNQ1;MYL3;TNNI1;CASQ2;TNNI3;MYH6
aminoglycan metabolic process (GO:0006022)	10/30	3.20215e-06	0.000388833	8.47125	107.176	BCAN;VCAN;SDC3;GPC3;BGN;SDC1;CSPG5;AGRN;GPC6;HSPG2
platelet degranulation (GO:0002576)	21/124	5.30502e-06	0.000621967	3.47342	42.1911	CFD;LGALS3BP;ITIH4;CD63;ECM1;SPARC;ACTN2;TEX264;ITGB3;FN1;OLA1;VEGFC;CTSW;CLU;CLEC3B;CD109;ALB;SERPING1;A2M;GAS6;FERMT3
endodermal cell differentiation (GO:0035987)	10/32	6.20312e-06	0.000703021	7.70032	92.3303	MMP14;LAMB3;ITGA4;MMP2;ITGB2;COL12A1;COL6A1;FN1;ITGA7;ITGA5
cytoplasmic translation (GO:0002181)	13/54	6.60332e-06	0.000724235	5.38053	64.1786	RPL41;RPLP1;RPLP0;RPL8;RPL18A;RPL36;RPS3;RPLP2;RPL24;RPL38;RPL15;RPL18;RPL39
regulated exocytosis (GO:0045055)	23/148	8.55898e-06	0.000909392	3.1367	36.6007	CFD;LGALS3BP;ITIH4;CD63;ECM1;SPARC;ACTN2;TEX264;ITGB3;FN1;OLA1;VEGFC;CTSW;CLU;CLEC3B;RIMS3;CD109;ALB;SERPING1;A2M;GAS6;RAB11FIP5;FERMT3
glycosaminoglycan biosynthetic process (GO:0006024)	18/99	8.90694e-06	0.000917685	3.77999	43.9563	CHPF;LUM;SDC3;BGN;HSPG2;BCAN;EXT2;VCAN;B3GNT7;IL1B;DSE;GPC3;CSPG5;SDC1;CHST13;AGRN;FMOD;GPC6
ventricular cardiac muscle tissue development (GO:0003229)	8/21	1.0165e-05	0.000987456	10.4113	119.694	MYBPC3;FKBP1A;BMP10;TNNC1;MYL2;MYL3;TNNI3;MYH6
mitochondrial ATP synthesis coupled proton transport (GO:0042776)	8/21	1.0165e-05	0.000987456	10.4113	119.694	MT-ATP6;ATP5B;ATP5D;ATP5C1;ATP5G3;COX5B;ATP5G2;ATP5G1
endoderm formation (GO:0001706)	10/36	1.98998e-05	0.00182863	6.51427	70.5157	MMP14;LAMB3;ITGA4;MMP2;ITGB2;COL12A1;COL6A1;FN1;ITGA7;ITGA5
cardiac muscle tissue morphogenesis (GO:0055008)	10/36	1.98998e-05	0.00182863	6.51427	70.5157	MYBPC3;FKBP1A;BMP10;ACTC1;TNNC1;MYL2;MYL3;TNNI3;MYOM2;MYH6
regulation of endodeoxyribonuclease activity (GO:0032071)	5/8	2.68644e-05	0.00240365	28.1366	296.129	NPM1;GZMA;PRKCD;RPS3;AKT1
inorganic cation transmembrane transport (GO:0098662)	21/140	3.58195e-05	0.00312273	3.00384	30.7504	COX8A;SLC24A2;SCARA5;ATP6AP1;SLC11A1;TRPV2;ATP2A3;SLC39A11;UCP1;ATP2A1;TRPC4AP;CACNA1G;FKBP1A;SCNN1G;ATP5B;SCN4A;ATP6V0D1;TRPM5;GAS6;SLC39A1;ATP6V0C
energy coupled proton transport, down electrochemical gradient (GO:0015985)	6/13	3.77051e-05	0.00320493	14.4801	147.49	ATP5D;ATP6V0A2;ATP5G3;ATP5G2;ATP5G1;ATP6V0A1
positive regulation of endocytosis (GO:0045807)	13/64	4.64192e-05	0.00367262	4.32323	43.1363	CD63;CAMK1D;CD151;LRP1;SLC11A1;CLU;BICD1;AXL;IL1B;CALR;LDLRAP1;GAS6;B2M
ATP biosynthetic process (GO:0006754)	9/32	4.65496e-05	0.00367262	6.62267	66.0611	MT-ATP6;ATP5B;ATP5D;ATP6V0A2;ATP5C1;ATP5G3;ATP5G2;ATP5G1;ATP6V0A1
aminoglycan catabolic process (GO:0006026)	9/32	4.65496e-05	0.00367262	6.62267	66.0611	CHIT1;SDC3;GPC3;SDC1;AGRN;GNS;GPC6;CTBS;HSPG2
cellular macromolecule biosynthetic process (GO:0034645)	40/367	4.7528e-05	0.00367262	2.09521	20.8561	FEN1;ALAS2;RPL10;RPLP1;RPLP0;RPL8;RPS15;RPS14;RPL7A;RPS16;RPL18A;RPL36;RPS3;RPLP2;RPL13;RPL38;RPL15;RPS2;RPS11;RPL18;RPL39;RPS10;RFC5;RPL41;RPS9;PABPC4;RPS5;MRPS18A;RPL13A;RPSA;RPL23A;EEF2;GTPBP1;TICRR;EXT2;NASP;CDK1;RPL24;MMS19;RPL28
ATP metabolic process (GO:0046034)	12/56	5.19177e-05	0.00392267	4.62311	45.6109	MT-ATP6;ATP5B;ATP5D;OLA1;UQCRC1;ATP5C1;NDUFS1;ATP5G3;ATP5G2;MYH4;ATP5G1;MYH6
ventricular cardiac muscle tissue morphogenesis (GO:0055010)	9/34	7.86409e-05	0.00581259	6.09221	57.5751	MYBPC3;FKBP1A;BMP10;TNNC1;MYL2;MYL3;TNNI3;LRP2;MYH6
mitotic chromosome condensation (GO:0007076)	6/15	9.9772e-05	0.00721755	11.2611	103.744	PAPD7;CDCA5;CHMP1A;NCAPG;PHF13;SMC4
glycosaminoglycan metabolic process (GO:0030203)	12/61	0.000124988	0.00885332	4.15026	37.2996	BCAN;EXT2;VCAN;SDC3;BGN;GPC3;CSPG5;SDC1;AGRN;HSPG2;GNS;GPC6
cell-matrix adhesion (GO:0007160)	15/90	0.000137229	0.00952198	3.39386	30.1845	CD96;CD63;VCAM1;ITGA4;ACTN2;ITGB3;ITGB2;ILK;EMP2;FBLN5;COL3A1;ANGPTL3;ITGA7;ARHGEF7;CD34
collagen fibril organization (GO:0030199)	8/29	0.000143398	0.00975106	6.44237	57.0142	COL3A1;COL1A2;COL5A1;COL14A1;LUM;COL12A1;SERPINH1;LOXL2
regulation of protein phosphorylation (GO:0001932)	30/261	0.000159763	0.0106508	2.21552	19.3676	BMP10;ITGB3;ITGB2;ILK;FBLN1;AGER;C3;SLC9A3R1;CCND3;GPNMB;AKT2;ABL1;AKT1;INPP5K;FNIP2;ZBED3;PAK4;CD74;NPM1;PAQR3;FN1;BMP8A;CSNK1D;GDF5;CCDC88A;CD4;IL1B;HRC;PIN1;GAS6
chondroitin sulfate metabolic process (GO:0030204)	8/30	0.000185985	0.0121605	6.14921	52.8207	BCAN;VCAN;CHPF;BGN;CSPG5;NDNF;CHST13;ARSB
respiratory electron transport chain (GO:0022904)	15/94	0.000225833	0.0144874	3.22134	27.0454	COX8A;MT-ND4L;NDUFB9;COX4I1;NDUFA10;COX5B;COX6A2;SDHB;COX5A;UQCRQ;UQCRC1;NDUFS2;NDUFS1;NDUFV1;COX10
ribosome assembly (GO:0042255)	11/56	0.00024059	0.0151483	4.13973	34.4939	RPS15;RPS14;MRPL20;NPM1;RPL10;RPS5;RPL24;RPSA;RPL23A;RPS10;EIF2A
mitochondrial ATP synthesis coupled electron transport (GO:0042775)	14/85	0.000257903	0.0159431	3.34376	27.6292	COX8A;MT-ND4L;NDUFB9;COX4I1;NDUFA10;COX5B;COX6A2;COX5A;UQCRQ;UQCRC1;NDUFS2;NDUFS1;NDUFV1;COX10
regulation of endocytic recycling (GO:2001135)	4/7	0.000301789	0.0183229	22.4891	182.292	EHD1;EHD2;ACTN2;ARHGAP1
dermatan sulfate biosynthetic process (GO:0030208)	5/12	0.000314311	0.018493	12.056	97.2329	BCAN;VCAN;DSE;BGN;CSPG5
negative regulation of protein serine/threonine kinase activity (GO:0071901)	12/67	0.00031547	0.018493	3.69633	29.7977	H2AFY;PRKAR1B;SMPD1;IL1B;PRKCD;PAQR3;TESK1;LRP5;ABL1;AKT1;INPP5K;PKIG
heterotypic cell-cell adhesion (GO:0034113)	7/25	0.000339579	0.019569	6.57173	52.4937	ITGA4;ITGAD;ITGB3;ITGB2;ITGAX;ITGA7;ITGA5
extracellular matrix disassembly (GO:0022617)	13/78	0.000376055	0.0213098	3.38955	26.7292	LAMB3;CMA1;MMP2;HPN;FN1;NID1;HSPG2;BCAN;MMP14;CAPNS1;CTSK;MMP19;A2M
regulation of muscle contraction (GO:0006937)	7/26	0.000442334	0.0246547	6.22552	48.0825	MYBPC3;TNNC1;MYL2;MYL3;TNNI1;SRI;MYL9
dermatan sulfate metabolic process (GO:0030205)	5/13	0.000487191	0.0262929	10.5484	80.4512	BCAN;VCAN;DSE;BGN;CSPG5
chondroitin sulfate catabolic process (GO:0030207)	5/13	0.000487191	0.0262929	10.5484	80.4512	BCAN;VCAN;BGN;CSPG5;ARSB
cristae formation (GO:0042407)	7/27	0.000568451	0.0297344	5.91393	44.1924	MT-ATP6;ATP5B;ATP5D;ATP5C1;ATP5G3;ATP5G2;ATP5G1
purine ribonucleoside triphosphate biosynthetic process (GO:0009206)	7/27	0.000568451	0.0297344	5.91393	44.1924	MT-ATP6;ATP5B;ATP5D;ATP5C1;ATP5G3;ATP5G2;ATP5G1
sulfur compound catabolic process (GO:0044273)	8/35	0.000582454	0.0300052	5.00913	37.3093	BCAN;VCAN;LUM;BGN;CSPG5;FMOD;GNS;ARSB
chondroitin sulfate biosynthetic process (GO:0030206)	6/20	0.000606329	0.0307689	7.23737	53.6151	BCAN;VCAN;CHPF;BGN;CSPG5;CHST13
Rho protein signal transduction (GO:0007266)	12/72	0.000624406	0.0312203	3.3874	24.9946	ARHGEF11;COL1A2;CFL1;ARHGAP1;RHOH;EPS8L2;RHOF;RHOV;ARHGAP5;ARHGAP6;NTN1;PAK4
protein modification process (GO:0036211)	13/84	0.000782064	0.0385365	3.10212	22.1912	LIPT1;RPN2;MCRS1;RPN1;LOXL2;CDC34;UBE2S;AKT2;ABL1;AKT1;ATG7;TGM3;UBE2M
mitochondrial electron transport, cytochrome c to oxygen (GO:0006123)	6/21	0.000808823	0.0392857	6.75452	48.0917	COX8A;COX4I1;COX5B;COX5A;COX6A2;COX10
regulation of striated muscle contraction (GO:0006942)	7/29	0.000905498	0.0433619	5.37573	37.6679	MYBPC3;BMP10;MYL2;MYL3;TNNI1;SRI;TNNI3K
calcium ion transmembrane transport (GO:0070588)	13/86	0.00098076	0.0455773	3.01681	20.898	SLC24A2;ATP2A3;TRPV2;ATP2A1;PHB2;TRPC4AP;CACNA1G;GRIN2D;FKBP1A;MICU2;GAS6;MICU1;TRPM5
regulation of leukocyte activation (GO:0002694)	4/9	0.000991977	0.0455773	13.492	93.3084	CD74;PLA2G10;MYO18A;MIF
regulation of muscle system process (GO:0090257)	4/9	0.000991977	0.0455773	13.492	93.3084	SLN;TNNC1;SRI;MYL9

## Sheet: GO Mol. Function Inc F50 only
Term	Overlap	P-value	Adjusted P-value	Odds Ratio	Combined Score	Genes
integrin binding (GO:0005178)	19/94	9.60844e-07	0.000712947	4.31447	59.7789	CD151;VCAM1;ACTN2;ITGB3;LTBP4;FN1;EMP2;FBLN5;COL3A1;IBSP;GPNMB;COL5A1;IL1B;ANGPTL3;CD226;CALR;P4HB;ADAMTS8;FERMT3
hydrogen ion transmembrane transporter activity (GO:0015078)	13/51	3.32071e-06	0.0011977	5.80624	73.2476	ATP2A3;ATP2A1;ATP5G3;ATP5G2;ATP5G1;ATP5B;UQCRQ;ATP5D;UQCRC1;ATP6V0A2;ATP6V0D1;ATP6V0C;ATP6V0A1
ATPase activity, coupled to transmembrane movement of ions, rotational mechanism (GO:0044769)	9/25	4.84243e-06	0.0011977	9.52362	116.551	ATP5B;ATP5D;ATP6V0A2;ATP5G3;ATP5G2;ATP6V0D1;ATP5G1;ATP6V0C;ATP6V0A1
proton-transporting ATP synthase activity, rotational mechanism (GO:0046933)	6/11	1.11917e-05	0.00207605	20.2743	231.134	ATP5B;ATP5D;ATP5G3;ATP5G2;ATP6V0C;ATP5G1
actin binding (GO:0003779)	32/254	1.61617e-05	0.00239425	2.46472	27.1929	WIPF2;FHL3;IQGAP2;SYNE3;MYOM2;MYBPHL;MOBP;NRAP;CFL1;DAG1;COTL1;ABL1;MYO18A;MYH14;EPS8L2;TNNI3;MYBPC3;CAP1;ACTR2;GAS2L3;GSN;TNNC1;MICAL3;CORO2B;SPTB;MYL4;CCDC88A;FMNL1;MYL2;MYL3;CORO7;MSRB1
cation-transporting ATPase activity (GO:0019829)	9/29	1.93605e-05	0.00239425	7.61728	82.6648	ATP5B;ATP5D;ATP2A3;ATP2A1;ATP13A2;ATP5G3;ATP5G2;ATP5G1;ATP6V0C
collagen binding (GO:0005518)	12/52	2.36198e-05	0.0025037	5.0865	54.1886	COMP;SPARC;C1QTNF1;COL14A1;LUM;CTSK;SERPINH1;FN1;TGFBI;PPIB;NID1;COCH
hydrogen-exporting ATPase activity (GO:0036442)	7/21	0.000100096	0.00928387	8.45116	77.83	ATP5B;ATP2A3;ATP6V0A2;ATP2A1;ATP6V0D1;ATP6V0C;ATP6V0A1
myosin heavy chain binding (GO:0032036)	4/7	0.000301789	0.0223161	22.4891	182.292	MYBPC3;MYL4;MYL2;MYL3
calcium ion binding (GO:0005509)	31/284	0.000315774	0.0223161	2.08974	16.8443	SLC24A2;SPARC;LRP1;PRF1;LTBP4;DYSF;TCHH;FBLN1;ITPR3;ATP2A1;LRP2;SRI;HSP90B1;COMP;CLEC3B;MB;SPOCK2;TGM3;GSN;TNNC1;TUBB4A;PITPNM1;ASPH;MYL2;HRC;CASQ2;CALR;FKBP9;ASTN2;MICU1;AGRN
amyloid-beta binding (GO:0001540)	10/49	0.000330831	0.0223161	4.33985	34.7792	BCHE;CD74;ITGB2;CLSTN1;APBB2;LDLRAP1;CLU;CRYAB;AGER;ITM2C
MHC protein complex binding (GO:0023023)	6/19	0.000445465	0.0275446	7.7945	60.1455	CD74;PKM;KLRC2;CD81;ANXA11;KLRC1
protein kinase binding (GO:0019901)	46/495	0.000569119	0.0324836	1.75297	13.0972	DCTN2;MVP;ITGB2;ILK;MST1R;FOXM1;CD3E;BICD1;PPP1CB;CCND3;RACGAP1;RPS3;ABL1;DACT2;TBC1D14;TNNI3;NPM1;SMAD3;H2AFY;PRKCD;AP1B1;RHOH;EMP2;RHOF;EEF2;ATG13;SYN1;SKI;CCNA2;CYLD;CCDC88A;CD4;NR4A3;PRKAR1B;QARS;MAPKAPK3;AXL;KCNQ1;HCLS1;PIN1;CD226;RHOV;MAP3K13;ARHGEF7;SKAP1;MYH6
kinase binding (GO:0019900)	40/418	0.000722672	0.0383016	1.80754	13.0731	DCTN2;WWC1;MVP;ITGB2;ILK;FOXM1;CD3E;BICD1;MYOM2;PPP1CB;CCND3;RACGAP1;SIT1;RPS3;TBC1D14;TNNI3;NPM1;SMAD3;H2AFY;PRKCD;AP1B1;RHOH;EMP2;RHOF;EEF2;ATG13;SYN1;SKI;CCNA2;CYLD;CD4;NR4A3;QARS;HCLS1;CD226;RHOV;MAP3K13;ARHGEF7;SKAP1;MYH6
