# Supplementary material for: Sex‐dependent acrolein sensitivity in mice is associated with differential lung cell, protein, and transcript changes
Source: Physiol Rep. 2021 Oct 4;9(19):e14997. doi: 10.14814/phy2.14997 (PMC8488558; doi:10.14814/phy2.14997)
Supplement: Supplementary file 7 — Table S6. [file PHY2-9-e14997-s007.xlsx]

## Sheet: Contents
Supplemental Table 6. Transcripts increased more in females than male mice following 50 ppm acrolein exposure.
Sheet
1	Contents
2	Log2 fold change of 8 replicate mice with group mean and standard error
3	44 KEGG murine pathway analysis of transcripts that increased in female more than male mice
4	105 Gene Ontology (GO) Biological Process 2018 analysis of transcripts increased in female more than male mice
5	14 Gene Ontology (GO) Molecular Function 2018 analysis of transcripts increased in female more than male mice

## Sheet: Inc in F50 more than M50
Symbol	log2 F37	log2 F38	log2 F39	log2 F40	log2 F44	log2 F45	log2 F46	log2 F47	Mean	SEM
Abtb2	1.71406	1.34475	0.704519	0.364294	1.20987	0.868003	0.2343	0.447006	0.86085	0.197888
Acoxl	1.03377	0.713746	0.659011	0.787994	0.628502	0.0153351	-0.057646	-0.423429	0.41966	0.191785
Acpt	2.73357	2.07397	2.95319	2.38301	2.29673	2.30949	0.692617	1.89183	2.1668	0.258767
Adam30	2.04924	2.6368	2.8147	2.87845	0.590121	1.60467	1.80826	1.46097	1.9804	0.296635
Adam32	0.425129	1.29416	1.3251	1.02906	1.6413	2.24062	1.35494	1.99689	1.4134	0.213165
Adamts1	2.1173	2.86675	2.03937	1.58533	1.64883	1.29691	1.00167	0.676644	1.6541	0.261352
Adamts12	0.62493	0.616385	0.637166	0.516441	0.149213	0.694841	1.04091	1.17388	0.68172	0.118818
Adamts14	1.175	1.17729	1.25191	1.5163	1.31267	2.0371	2.05605	2.16729	1.5867	0.162222
Adamts17	1.15576	0.892147	0.743151	0.800116	0.917188	-0.0991804	0.70525	0.180132	0.66182	0.156558
Adamts9	2.20927	1.83693	1.85291	1.49994	1.9405	1.07054	0.928384	0.795129	1.5167	0.199026
Adamtsl2	0.9151	0.705596	0.902174	0.609724	0.921601	0.557669	0.792923	0.538013	0.74285	0.0614242
Aim2	0.750644	0.38988	0.230089	0.777204	0.610087	0.856352	0.911671	1.03263	0.69482	0.102348
Akap2	1.53319	0.611637	1.61417	1.9865	1.43829	0.959044	0.675894	1.57248	1.2989	0.186116
Alpl	0.947141	1.09474	0.281293	1.36428	1.55435	2.19257	1.28698	1.64823	1.2962	0.211469
Ankdd1a	3.17478	3.23864	3.46983	3.69924	2.77311	3.45664	2.25344	2.65431	3.09	0.18457
Ankrd53	2.28385	2.42914	2.28058	3.10363	1.83055	2.27441	2.32269	2.01195	2.3171	0.140359
Anln	1.15022	0.104762	0.253468	0.17623	0.488509	0.306511	1.13574	0.581359	0.5246	0.155716
Apex1	0.975258	1.25681	0.888103	1.08889	0.883552	1.4707	1.00645	0.793444	1.0454	0.0843126
Apol9a	0.867382	-0.0271099	-0.265711	0.917133	0.379168	2.86225	2.3655	3.48218	1.3226	0.529307
Aqp7	2.31054	2.3299	2.23141	2.15926	1.4737	0.997971	0.345366	-0.0889473	1.4699	0.361931
Arhgap15	0.733789	0.625903	0.884808	0.970251	0.379469	0.550934	0.783707	0.38522	0.66426	0.0826421
Asb5	0.362861	1.51115	0.480711	1.3716	0.925182	2.59894	2.64739	2.19817	1.512	0.340753
Asmt	1.85294	2.18206	1.81785	2.29697	2.48542	1.9707	0.571178	1.82848	1.8757	0.219461
Asprv1	1.99823	2.11891	2.48005	2.54952	2.29723	2.25632	0.862755	1.06898	1.954	0.240908
Atf3	3.63115	4.40027	3.72952	3.23381	3.37365	2.61135	2.57826	1.88839	3.1808	0.299274
Atg9b	1.56801	2.20779	2.63236	1.45526	1.73978	0.456994	0.747916	0.699086	1.4384	0.289684
Atp1a4	3.51876	3.58837	3.90214	3.8084	3.55975	3.37325	3.54775	3.57118	3.6087	0.0634781
Atp6v0a4	0.619187	0.662559	0.999166	1.60705	1.35581	2.64798	2.31516	2.98828	1.6494	0.343422
Atp8b3	1.29436	1.68171	1.36324	1.82404	1.58505	0.973269	1.00159	0.515149	1.2798	0.163765
Bbc3	0.986493	1.00555	0.944263	0.82482	1.13537	0.0147533	0.0905139	-0.0698388	0.61649	0.192625
Bcl11b	0.893473	0.731102	0.462476	0.912077	0.379906	0.240225	0.478644	0.538738	0.57958	0.0917675
Bcl2	0.9656	0.532349	0.722404	0.842644	0.734982	0.690535	0.558668	0.634418	0.7102	0.0542586
Bend3	0.848857	0.753169	0.81957	1.02754	1.036	0.896274	0.599603	0.589222	0.82128	0.0643124
Bhlha15	1.00173	0.350812	0.196037	0.369384	0.92436	1.75293	1.45815	1.36987	0.92791	0.218681
Birc5	1.10556	0.604378	0.801263	0.670095	0.435654	0.772473	0.94993	0.989371	0.79109	0.083265
Blm	0.243173	0.370282	0.225112	1.28256	0.813132	1.02066	0.734911	1.52465	0.77681	0.182499
Btla	1.69906	1.17576	1.32434	1.74286	1.73448	1.79752	2.2109	1.58228	1.6584	0.118624
Cacna1s	0.0631869	1.23309	0.929739	0.952962	1.19454	0.732222	1.21957	1.52532	0.98133	0.167212
Cacng4	1.32792	2.29668	1.83348	1.31106	1.65043	1.31836	2.68538	2.39029	1.8517	0.205786
Cadps	-0.0677253	0.964259	1.71984	2.28274	1.99079	1.90243	1.66352	2.11374	1.5712	0.291774
Carns1	0.912077	0.80846	0.858565	1.11177	0.834748	1.02445	1.06725	0.802994	0.92754	0.0465443
Casq1	1.04231	0.918618	1.21856	1.53406	1.339	1.03077	0.448835	0.950253	1.0603	0.122428
Ccdc169	1.18514	2.25914	2.07594	2.95849	1.95282	1.56048	1.42628	1.29611	1.8393	0.224474
Ccl4	2.74186	2.82272	2.38621	2.72115	2.14863	2.36862	2.06469	1.92851	2.3978	0.127596
Ccl5	1.90117	1.34277	1.34397	1.27269	1.14624	1.41386	1.25603	2.34727	1.503	0.154627
Cd14	0.74304	1.11843	0.499934	0.62464	0.879395	0.811556	0.636512	0.723372	0.75461	0.0711408
Cd28	2.13253	2.23932	2.0349	1.86042	1.75377	1.22244	1.07816	1.10725	1.6786	0.179635
Cd3d	1.25122	1.24896	0.821189	0.571971	0.948598	0.737646	0.475045	0.856413	0.86388	0.106877
Cd6	1.59455	1.43086	1.00806	1.33589	1.06932	0.777634	0.544352	1.10493	1.1082	0.130246
Cd69	1.37789	1.61313	1.52009	1.54089	1.64672	1.08561	1.5605	0.836775	1.3977	0.109062
Cdh13	0.761465	0.343898	0.193158	0.435694	0.552596	0.459187	0.730564	0.141037	0.4522	0.0856174
Cdh15	2.15156	2.23342	1.37629	2.11734	1.74601	2.03811	1.68336	1.90669	1.9066	0.1093
Cdh23	1.16711	0.472731	1.12328	0.643321	0.656363	0.815506	1.07522	0.418391	0.79649	0.111856
Cdsn	0.255838	0.232999	0.895582	0.488249	0.405363	1.81467	1.31695	1.78202	0.89896	0.25
Cdt1	1.43529	1.42215	1.13003	1.07915	1.09867	0.570418	0.635054	0.0964475	0.9334	0.174919
Chaf1b	1.02118	0.782881	0.807189	1.40866	0.97811	1.41558	1.37789	1.21011	1.1252	0.0996423
Chrna2	2.11994	2.74964	2.74448	1.73885	1.33698	1.4061	0.40586	0.683755	1.6482	0.328098
Chrna7	1.49753	1.56908	0.982667	1.37867	1.69943	-0.034597	1.37747	0.793762	1.158	0.21476
Cited4	2.54629	1.6514	2.00114	2.56015	2.12892	2.2573	1.89601	1.61399	2.0819	0.137225
Clcn1	0.49494	0.93764	1.04284	0.843676	0.977676	0.947301	1.00597	1.33107	0.94764	0.0876257
Cldn22	0.524213	0.870746	0.870459	1.53376	0.601422	0.824774	1.15164	0.621227	0.87478	0.125791
Clec4d	1.93644	2.07549	2.14323	1.56545	1.86225	1.75757	0.989873	1.12888	1.6824	0.160933
Clec4e	1.74306	1.14557	1.59128	1.1106	1.31817	1.26917	0.652419	1.87773	1.3385	0.148697
Col2a1	3.46217	2.44312	2.80917	3.46523	2.74834	3.23116	1.7096	2.33361	2.7753	0.230289
Col4a1	0.905925	0.833461	0.795462	0.926826	1.05201	1.15164	1.20171	1.0809	0.99349	0.05649
Col4a2	0.656427	0.516581	0.550823	0.674904	0.846219	0.901748	0.963427	0.85403	0.74552	0.0634147
Cpne9	2.15896	2.20962	1.12872	1.23654	1.86766	1.42436	1.2064	1.43655	1.5836	0.164146
Crabp2	1.92748	1.64993	1.9504	1.76256	2.17535	2.06616	1.88081	1.14651	1.8199	0.119944
Creb3l2	0.531595	0.506193	0.392208	0.295891	0.339007	0.0865573	0.178743	0.170365	0.31257	0.0609441
Crispld2	1.15328	1.05441	0.994691	1.06638	1.22984	1.1707	1.14629	0.926011	1.0927	0.0380608
Cryba1	1.94932	1.80111	2.15782	1.64588	-0.0656315	1.24156	0.987577	1.91277	1.4538	0.274064
Csf3	1.63988	2.38481	1.90569	1.82586	1.90276	2.39138	2.51892	2.1907	2.095	0.120633
Csf3r	1.43929	1.51553	1.76382	0.862358	1.1659	0.574336	-0.0286271	-0.00011862	0.91156	0.258155
Csrp1	0.677252	0.570283	0.582775	0.572972	0.582532	0.707038	0.476199	0.410868	0.57249	0.0363328
Ctgf	1.63793	1.8392	1.25353	1.41745	1.08474	1.94764	1.50507	1.45446	1.5175	0.108243
Ctif	0.817236	0.764081	0.743509	0.700593	0.7898	0.267603	0.176667	0.343231	0.57534	0.100165
Ctla4	2.54266	3.29346	2.07369	2.58767	2.08766	2.01978	2.1563	1.95478	2.3395	0.170879
Cxcl1	2.57361	2.23376	1.21648	2.54172	2.09961	3.03624	2.39737	2.0644	2.2704	0.199585
Cxcl16	0.719377	0.651148	0.404948	0.294155	0.509251	0.535692	0.413952	0.195716	0.46553	0.0661208
Cyr61	2.15971	3.17477	2.11071	1.85951	1.93489	1.81917	1.75232	0.910522	1.9652	0.235309
Cytip	1.09708	1.71148	1.27409	0.940458	0.912259	0.154914	0.649131	0.269627	0.87613	0.194305
Dbf4	1.21526	1.35948	1.29778	0.83971	0.626834	0.811271	0.761884	0.736665	0.95611	0.108367
Ddc	0.976479	0.476893	0.581065	1.0671	1.3332	0.404744	0.685869	0.707533	0.77911	0.120664
Dhx58	0.210398	-0.0119565	-0.356871	0.029877	0.517937	1.92387	1.61397	2.3019	0.77864	0.383208
Dio2	3.47934	4.14816	2.91906	3.57604	3.66669	3.59191	3.66404	3.51237	3.5697	0.126832
Dip2b	0.264849	0.412936	0.36674	0.640469	0.61982	0.0402413	0.210841	0.576984	0.39161	0.0810207
Disc1	1.11895	1.09213	1.41063	0.976345	0.493246	0.127627	0.405374	-0.340871	0.66043	0.223091
Dlx3	1.89885	2.02195	1.80089	2.02236	2.53492	1.52203	1.92014	1.59805	1.9149	0.117409
Dlx4	1.73691	1.53336	1.85976	1.78721	2.01953	0.928394	0.4161	0.909945	1.3989	0.216984
Dock2	0.995942	1.04404	0.912462	0.973522	0.723591	-0.0328275	0.305427	0.478965	0.67514	0.147295
Dusp2	2.08259	2.50206	1.75096	1.82062	1.73952	0.922373	0.823533	1.20875	1.6063	0.219106
Dusp27	0.801592	0.487134	1.00167	1.02951	0.833433	1.77366	1.23226	1.30235	1.0577	0.146265
Dusp5	1.23373	1.94802	0.730498	0.841894	0.693431	0.844602	0.425827	0.434724	0.89409	0.187823
Dym	0.218003	0.574474	0.294423	0.50384	0.369986	0.387579	0.668563	0.511693	0.44107	0.0567227
Ear6	0.315148	1.56376	1.00453	1.89531	0.744782	2.15823	2.4098	1.69084	1.4728	0.273733
Eddm3b	1.92017	2.01695	1.76166	1.85734	0.603742	1.31038	1.35322	0.617335	1.4301	0.213844
Efhd1	1.83739	1.44607	1.54657	2.28935	1.99876	2.4669	1.68516	1.9426	1.9016	0.132908
Efna4	1.9332	2.11573	1.40892	1.27617	1.47069	0.4394	-0.479745	0.75085	1.1144	0.320778
Egln2	0.608917	0.808943	0.639802	0.729076	0.646504	0.585854	0.753288	0.607776	0.67252	0.0305824
Egr1	3.07331	4.29371	2.8391	2.52367	2.60861	1.68378	1.71984	0.240372	2.3728	0.450051
Elavl3	0.154894	1.58733	2.4641	2.45895	2.20355	1.13433	1.16698	0.864255	1.5043	0.313299
Eln	1.27655	0.72454	1.09114	1.23784	1.33189	1.35199	1.35088	1.16637	1.1914	0.0794118
Ereg	2.40809	2.39014	1.8063	2.80567	2.1664	2.98812	3.03794	2.08775	2.4613	0.168551
Ergic1	0.634094	0.418256	0.473498	0.401477	0.462076	0.450471	0.572407	0.442121	0.4818	0.0302731
Erp27	0.991186	0.3944	0.755978	0.508128	1.62614	1.04727	0.737733	0.58741	0.83103	0.147994
Fanci	1.26363	1.8474	0.702777	0.884541	1.03395	1.02403	1.21878	0.670491	1.0807	0.142523
Fasl	1.54142	2.49462	1.14448	0.878498	1.13997	-0.45523	1.24704	1.2636	1.1568	0.307517
Fbn1	0.86585	0.556814	0.807651	0.651422	0.768815	0.314585	0.651804	0.433539	0.63131	0.0715448
Fcho1	0.987537	0.409296	0.564604	0.840386	0.306427	0.610133	0.748617	0.864361	0.66642	0.0890493
Fhl2	0.853417	0.396152	0.538904	0.758892	0.997215	0.870093	0.372369	0.880638	0.70846	0.0905706
Flnc	1.15071	1.21329	1.1873	1.57699	1.11083	2.09866	0.964304	1.48031	1.3478	0.137008
Fos	1.73248	3.01495	1.58625	1.45858	1.53937	1.37022	1.15927	0.46849	1.5412	0.268905
Fosb	2.34491	3.85744	2.48067	2.03512	2.12677	1.67968	1.03627	0.674341	2.0294	0.366986
Fosl2	2.17794	2.57804	2.2635	2.15498	2.20684	1.8243	1.8993	1.5303	2.0794	0.120647
Fscn2	2.17118	2.10948	2.63471	2.27588	2.37459	2.62816	1.36009	1.1995	2.0942	0.203763
Fstl1	0.634969	0.274502	0.344854	0.489239	0.182134	0.462267	0.537416	0.434779	0.42002	0.0553641
Furin	0.554683	0.556029	0.565074	0.712015	0.652064	0.59307	0.698171	0.697215	0.62854	0.0259847
Fut2	2.24101	2.66172	2.23958	2.16407	2.05679	1.80175	1.63733	1.66415	2.0583	0.130925
Galr2	2.00443	1.48236	1.86433	1.89782	1.9024	1.33395	0.940113	2.185	1.7013	0.156086
Gda	0.550481	0.417037	0.521557	0.886117	0.698131	0.976305	1.05936	1.15789	0.78336	0.103851
Gdnf	2.44789	2.52896	2.37899	2.73417	2.65518	2.23646	2.04052	1.57784	2.325	0.141643
Gem	0.729245	1.32288	0.862956	0.557179	0.614904	0.744348	0.359824	0.104823	0.66202	0.135783
Gfpt2	1.27946	1.48501	0.934418	1.15947	0.904578	1.54588	0.775402	0.533372	1.0772	0.133299
Gnat1	1.87995	2.60285	1.99374	3.46221	2.51162	1.71936	1.76615	1.85371	2.2237	0.227327
Gp9	1.65558	1.14885	1.33003	1.96877	1.49672	0.869493	0.633408	1.28274	1.2982	0.160744
Gpr65	0.578164	0.939263	0.021354	1.12475	-0.213518	0.159617	0.864758	0.696171	0.52132	0.181341
Gpsm1	0.888074	1.3376	1.03113	0.84957	0.629463	0.323003	0.386275	0.137043	0.69777	0.152284
Gramd3	1.55864	1.56894	1.35176	1.32232	1.09676	0.814715	0.873379	1.19349	1.2225	0.107334
Gsdmc4	2.28123	2.59961	3.02166	3.11589	3.01856	2.60656	2.46031	2.88978	2.7492	0.114837
GTF3C2	1.78142	0.860339	1.29076	0.84984	0.905712	1.22725	1.33258	0.797699	1.1307	0.128779
Gtse1	0.629126	1.18988	1.25999	0.47071	1.14049	0.652756	1.12831	0.246727	0.83975	0.145694
Gzmb	2.01737	2.02169	1.34238	0.978356	1.10833	-0.684032	0.228862	2.17664	1.1487	0.373798
H2-Q10	1.96212	1.97993	1.8938	1.91477	2.1488	1.49443	0.867629	1.00171	1.6579	0.182986
H2-Q4	1.24212	0.290526	0.244304	0.492705	-0.0275548	0.296249	0.150582	1.73291	0.55273	0.230341
Hamp	1.43157	0.770786	0.727671	1.33833	1.00188	0.56061	0.165818	1.28726	0.91049	0.165046
Hist1h4m	1.83154	1.92239	2.02597	1.58919	1.24486	1.10013	0.678029	0.903898	1.412	0.189895
Hmgb2	1.2995	0.905397	1.07796	0.742698	1.07873	0.742843	0.909556	1.02812	0.9731	0.0709184
Hspb1	1.46343	2.26478	1.30136	1.30657	1.38599	1.36412	1.0903	1.32984	1.4383	0.132551
Htra1	0.478013	0.259253	0.202791	0.511149	0.219968	0.425116	0.719739	0.869571	0.4607	0.0907382
Hyal3	0.725685	1.55365	1.58908	1.20382	1.20102	1.13261	0.606599	1.38434	1.1746	0.134538
Ica1l	2.12486	2.56022	2.60666	2.11856	2.36384	1.79078	2.11745	1.99443	2.2096	0.105951
Icos	1.46361	1.28571	1.14484	1.19147	1.09452	0.193039	0.801406	0.865408	1.005	0.147888
Ier2	1.72776	2.62962	1.63818	1.20136	1.44312	0.610359	0.642441	-0.0544445	1.2298	0.312936
Ikzf1	0.683522	0.671317	0.374592	0.864115	0.387489	0.351564	0.569251	0.819589	0.59018	0.0766522
Il10	3.01369	3.23552	2.73172	3.07743	2.396	3.15612	2.84814	2.04138	2.8125	0.155417
Il17c	1.12042	1.10123	1.43322	1.79012	1.14506	2.30797	0.569683	0.936295	1.3005	0.20381
Il18rap	1.35812	1.10871	1.20039	1.45933	1.05071	1.67501	1.67845	2.51968	1.5063	0.17891
Il1r2	3.64926	4.53593	4.26254	4.09948	4.21687	3.77598	3.25779	3.34615	3.893	0.173386
Il23a	0.766984	0.751368	2.44685	1.93518	1.83518	2.33295	1.62751	1.54957	1.6557	0.239668
Il2rb	1.84086	2.43608	1.78161	1.44648	1.29668	0.740637	1.24521	1.53642	1.5405	0.18875
Inpp4b	0.982769	1.12763	0.793078	0.822434	0.445342	-0.0657012	0.340378	0.501108	0.61838	0.146609
Ipcef1	1.33317	1.19762	1.07512	0.90573	0.751644	0.421579	0.607054	1.14296	0.92936	0.11916
Irg1	3.00556	3.33143	3.19332	3.72982	3.11363	3.60788	2.96116	4.0772	3.3775	0.148745
Irs2	1.71567	2.16102	1.99792	1.83099	1.57401	1.38257	1.63681	1.36421	1.7079	0.106097
Islr2	3.04845	2.86277	2.41348	2.6779	2.16222	3.21635	3.05438	3.00606	2.8052	0.136803
Itga2b	1.59071	1.21597	1.41604	1.21326	1.23434	0.781964	1.09645	0.954483	1.1879	0.0953531
Itk	1.97656	2.04499	1.81242	1.57613	1.50368	0.74168	0.893956	1.18338	1.4666	0.184126
Itpk1	0.206808	0.361613	0.436624	0.415098	0.682854	0.318285	0.738469	0.758168	0.48974	0.0789561
Itpkc	0.97446	1.35905	0.684177	0.595073	0.608156	0.607503	0.443334	-0.0290354	0.65534	0.151141
Jun	0.720235	1.27607	1.14768	0.624356	1.05615	0.209659	0.62126	0.164423	0.72748	0.156015
Junb	1.99545	3.03137	1.80334	1.8261	1.86683	1.60414	1.28744	0.739739	1.7693	0.246499
Jund	1.2495	1.47197	1.34203	1.16635	1.3684	0.76781	0.558535	0.567394	1.0615	0.140776
Kcne4	2.17866	3.29721	1.97701	1.95632	1.74823	1.81606	2.04554	1.23057	2.0312	0.221343
Kcnh4	0.984941	1.77019	0.739381	1.80711	1.70483	0.518493	1.76197	1.16908	1.307	0.196739
Kcnmb3	1.73307	2.70007	1.79196	2.71061	2.94442	2.70406	1.75255	2.36167	2.3373	0.190546
Kcnt1	0.028433	1.58418	1.46436	0.23379	1.46113	2.37359	2.52764	2.71088	1.548	0.379195
Kif21b	0.786426	0.705102	0.781243	0.786942	0.534976	0.28913	0.572883	0.441457	0.61227	0.0698588
Klf11	1.53486	1.18813	1.57778	1.32026	1.46719	0.758686	1.13901	0.838878	1.2281	0.116358
Klf13	1.09888	1.077	1.24503	0.987682	1.08327	0.596398	0.809554	0.744032	0.95523	0.082249
Klhdc8a	0.621828	-0.359911	-0.176789	0.746751	0.344834	2.1484	1.26865	1.4616	0.75692	0.3195
Klhl40	2.30553	2.28993	1.66285	2.58434	1.65966	2.75279	1.85789	0.848605	1.9952	0.233027
Klhl6	1.69736	1.34334	1.54044	1.92041	1.71398	1.70592	1.65428	1.58027	1.6445	0.062803
Klri2	0.996337	0.750489	1.39114	1.08873	0.730829	0.792168	0.599953	1.28083	0.95381	0.106963
Krt17	2.08239	0.374447	2.90175	3.3668	2.67366	3.45183	2.19042	2.9115	2.4941	0.372694
Krt81	3.16994	3.11813	2.98739	2.98335	2.92437	2.43316	2.81766	1.2476	2.7102	0.239156
Krt86	2.27406	2.58073	2.54508	2.26005	1.76793	1.49195	0.305577	1.40502	1.8288	0.288545
Lag3	0.998302	0.692252	0.929797	1.08895	0.722512	0.929264	0.764247	1.06771	0.89913	0.0586102
Lamb1	0.405	0.352407	0.344376	0.35022	0.357043	0.271335	0.342884	0.133296	0.31957	0.0315916
Lamc1	0.594592	0.493245	0.552529	0.654735	0.626493	0.570833	0.619938	0.535876	0.58103	0.0201314
Lat	1.21126	0.827385	0.83503	0.956105	0.747881	0.631526	0.252662	0.504715	0.74582	0.109718
Lcn2	0.621848	-0.0538011	0.225905	0.895915	1.04913	1.80552	1.30537	1.58844	0.92979	0.243901
Lef1	0.839073	0.881224	0.710617	1.00212	0.599201	0.646695	0.154657	0.45289	0.66081	0.101293
Lgals2	0.923905	0.454692	0.821964	1.33145	1.11949	0.798212	0.766844	0.564165	0.84759	0.106731
Lgals9	0.527355	0.396782	0.331701	0.484994	0.464832	1.06979	0.683099	1.058	0.62707	0.108944
Lhx1	1.4514	1.44097	1.52177	1.03527	1.51964	1.44574	1.91962	1.8512	1.5232	0.103089
Lmnb1	1.08901	0.775185	0.597143	0.621694	0.566266	0.386784	0.0404909	0.341423	0.55225	0.117679
Lmod2	1.54975	1.62864	1.70947	1.73424	1.46647	1.97584	1.38982	1.44977	1.613	0.0725378
Lpin1	0.166029	0.562359	0.772617	0.427961	0.485114	0.584515	1.12602	0.980183	0.6381	0.117126
Lrp2bp	2.27177	2.62889	2.60333	2.2119	1.73465	1.64579	2.06047	1.4872	2.0805	0.162187
Lrrc10	1.84449	2.22048	1.85696	1.67073	1.8834	2.4315	1.80005	2.04359	1.9689	0.0942858
Lrrc15	0.220195	0.738745	1.99286	2.19145	1.6706	1.95766	1.33063	1.68585	1.4735	0.256928
Lrrc29	0.841727	0.807753	0.933578	1.14259	0.84287	0.963321	1.31084	0.758443	0.95014	0.0711236
Lsmem1	2.44537	2.15567	2.04281	1.84907	1.75343	1.93386	2.09536	0.801231	1.8846	0.183613
Maff	2.78847	3.33516	2.75528	2.69029	2.64196	2.5234	2.02499	1.98125	2.5926	0.164684
Mastl	1.48858	1.1291	0.984053	1.11585	1.00792	1.11515	1.37575	1.1348	1.1689	0.0660109
Mcmdc2	1.5424	2.60814	2.21161	2.40485	2.12324	1.94916	2.32045	1.55134	2.0889	0.146137
Med27	0.447157	0.821829	0.404581	0.714945	0.434824	0.743182	0.0512715	0.65141	0.53365	0.094791
Mfsd2a	1.58395	2.10172	1.68774	2.31071	2.40395	2.4846	2.17564	2.51969	2.1585	0.133666
Mmp3	0.669807	0.637239	0.0567404	0.418632	1.12958	0.604346	0.473929	-0.0937083	0.48707	0.143559
Mmp9	1.57885	1.36199	1.78744	1.2012	1.17483	0.777101	0.335413	0.0711775	1.036	0.225918
Mrap	1.63949	0.999621	0.535131	1.68026	1.62839	2.30403	1.64988	2.3968	1.6042	0.231944
Msantd3	0.529045	0.380845	0.465647	1.11003	0.397778	0.762555	0.513771	0.706484	0.60827	0.092228
Mtfr2	1.82074	2.06279	1.73449	2.09671	1.94594	1.99797	1.47213	1.84364	1.8718	0.0769933
Muc6	2.02878	2.09514	2.60404	2.22447	2.17099	1.13026	1.92139	1.53774	1.9641	0.170257
Mxd1	1.00924	1.06139	1.15703	0.874331	0.988995	0.639139	0.631744	0.798927	0.8951	0.0732146
Mybpc2	1.37636	1.03326	1.4891	1.07831	1.57069	1.06921	0.907644	1.24101	1.2207	0.0898456
Myh7b	1.62018	1.64851	1.48511	2.12711	2.00625	2.31631	1.39982	1.98231	1.8232	0.124509
Myo15	0.475456	0.353809	0.722272	0.670411	0.971433	1.03183	0.664696	0.691457	0.69767	0.0853205
Myo7b	1.53795	2.36818	2.59046	1.77943	2.16734	1.16622	1.4265	1.64712	1.8354	0.186604
Nfkbiz	1.04167	2.00768	1.07337	0.866891	0.853846	0.670504	0.424273	0.340246	0.90981	0.195451
Nod2	0.961823	0.930632	0.393321	0.785134	0.735629	1.00343	0.283847	1.12082	0.77683	0.112434
Npm3	0.640109	0.758461	0.473221	0.941065	0.688675	0.734877	0.903504	0.797529	0.74218	0.0561672
Nptxr	0.698361	0.756192	0.964859	0.864479	0.995651	0.867142	1.0315	1.11278	0.91137	0.0531781
Nr4a2	1.31322	1.99254	1.60406	0.870187	1.09246	0.353159	1.21358	0.429597	1.1086	0.210372
Nrip3	0.845666	0.738098	0.999467	0.307308	-0.477586	2.07871	1.33326	1.8522	0.95964	0.311133
Nsg2	1.29077	0.985898	1.30953	1.41733	0.926001	1.28771	1.02528	0.85828	1.1376	0.0798249
Nuak2	0.908024	0.676339	0.671563	0.94594	0.522214	1.20209	0.939506	0.905366	0.84638	0.0804262
Nup214	0.44831	0.496295	0.592804	0.625933	0.645981	0.246691	0.261339	0.244886	0.44528	0.0655777
Olfml2b	0.560233	0.481129	0.398251	0.634906	0.418737	0.820008	0.325394	0.275261	0.48924	0.0672514
Olfr171	1.43188	1.41458	1.92814	1.50047	1.5451	2.33689	0.695088	1.02545	1.4847	0.189998
Olfr543	2.22678	2.82505	2.10777	2.40554	1.89037	2.21691	2.65222	2.36176	2.3358	0.112617
Omg	2.74222	2.36387	2.78313	1.35799	2.4814	2.37098	2.32618	1.97024	2.2995	0.173075
Orm2	1.34323	0.934592	0.55216	0.782713	0.853605	0.202015	0.749887	0.393638	0.72648	0.132465
Osm	1.77949	2.80889	2.38778	1.60007	1.47529	1.10244	0.41024	0.445393	1.5012	0.320965
Otoa	1.23213	1.22097	0.371879	1.03141	0.369599	1.94766	1.97866	1.7501	1.2378	0.241667
Ovol1	1.65384	2.32706	1.88278	1.26643	1.32205	1.00115	0.771357	0.674546	1.3624	0.214291
P2rx1	1.04704	1.08771	0.328289	0.563019	1.21439	0.126296	0.0710985	0.214956	0.5816	0.177285
P2ry4	0.463962	1.83788	1.06775	1.44373	1.06568	1.96158	1.87062	1.78239	1.4367	0.200218
Papln	1.91657	1.84665	2.34273	2.18118	1.81413	0.775643	0.976334	0.66436	1.5647	0.248682
Pax8	2.12434	2.53305	2.17754	2.09227	2.45841	2.32229	1.83492	1.21558	2.0948	0.15807
Pcsk9	4.05185	3.96326	3.80068	3.79679	3.73187	3.83745	3.06155	3.87335	3.7646	0.114
Pdcd1	0.0828916	0.223013	-0.637011	0.945856	2.2644	2.34645	1.13475	3.15485	1.1894	0.49309
Pdcd4	1.08961	1.14748	0.980505	0.844434	0.721709	0.306228	0.771827	0.60229	0.80801	0.103853
Pde3b	1.40866	1.54458	1.25218	0.973571	0.870083	0.0692094	0.189744	0.180534	0.81107	0.223771
Peg10	0.389291	0.847574	1.11469	1.4694	0.75344	0.759006	0.519615	0.88355	0.84207	0.127243
Per1	2.3129	2.68223	2.62184	2.2526	2.33033	1.68911	2.02814	1.77405	2.2114	0.136572
Pex11g	0.655375	0.629991	0.75836	0.883815	0.517991	0.534868	0.881542	0.247818	0.63872	0.0797786
Pfkfb1	0.736345	0.235951	0.705123	1.02338	1.04482	1.92052	1.86971	1.80815	1.168	0.237928
Pgam2	1.20032	0.784954	0.709399	1.08092	1.11147	1.06666	1.05948	0.962399	0.99695	0.0637462
Pgap1	0.873559	0.719676	1.0525	0.873813	0.752273	0.289388	0.825712	-0.268838	0.63976	0.161734
Phospho1	1.81569	1.58883	0.972318	1.97277	1.85568	2.39691	2.13642	2.56779	1.9133	0.187308
Pi15	1.52616	2.11263	1.91803	1.44942	1.63656	1.34695	1.5951	1.52476	1.6387	0.0959523
Pik3ip1	0.757414	0.27143	0.582316	1.17773	0.949738	1.37267	1.38169	1.74701	1.03	0.182591
Pla1a	0.892598	0.51479	-0.245921	0.626861	2.03803	2.4228	2.09268	2.52296	1.3581	0.391956
Pla2g7	0.667562	0.325378	0.54017	0.307726	0.527285	0.484359	0.45073	1.00007	0.53791	0.0831942
Plcxd2	1.39158	1.81471	1.78515	1.39292	1.37301	0.750191	0.581323	0.829516	1.2398	0.176924
Plek	0.865263	0.823759	0.754434	0.599411	0.491126	0.258451	0.450275	0.567441	0.60127	0.0777564
Plekhs1	0.713436	0.389104	1.10115	1.63144	1.31419	1.68365	1.41828	1.91275	1.2705	0.194467
Pmel	2.37867	1.95714	2.35373	2.21325	2.14952	1.60956	1.7233	1.38363	1.9711	0.138536
Pnpla1	1.45037	1.44256	2.15736	2.29757	2.15577	2.19222	1.4678	1.50836	1.834	0.149274
Pou2f1	1.98047	1.31797	2.20046	2.93843	3.12922	2.07474	2.42997	1.92408	2.24942	0.219465
Pp2d1	0.956293	1.11996	1.6909	1.91961	1.80552	-0.756068	1.17757	1.57341	1.1859	0.324378
Ppbp	1.8412	1.12059	1.37253	1.24602	1.29506	0.947888	1.26145	0.900063	1.2481	0.110394
Ppm1j	1.42545	1.05543	0.928529	0.804434	0.869763	1.1012	0.772086	0.787748	0.96808	0.0837246
Ppp1r15a	2.05787	2.61347	2.14331	1.8905	2.04072	1.56639	1.31078	1.00017	1.8279	0.193761
Ppp1r3a	1.33087	1.59614	1.0046	1.21496	1.41508	1.27726	0.670961	0.771727	1.1602	0.120823
Prr7	2.33016	2.17476	2.26005	2.42189	2.53229	2.32495	1.76624	1.62407	2.1793	0.120615
Ptpn22	2.51251	2.56455	2.28689	2.41797	2.12807	1.90332	2.15699	1.83291	2.2254	0.102046
Pzp	0.956465	1.55099	1.25541	0.645956	0.275069	0.529486	0.771543	0.805796	0.84884	0.153203
Rab3c	0.471073	0.623286	0.492037	0.34731	0.502293	1.0854	1.24557	0.808632	0.69695	0.121464
Rasgef1b	1.01325	1.64938	1.33226	0.7771	0.710137	0.636745	0.781137	0.680079	0.94751	0.137479
Rassf5	0.953199	0.840092	0.704022	0.599131	0.25288	0.156679	0.319925	0.24879	0.50934	0.114845
Rbfox3	-0.731681	-0.412421	0.284407	0.445368	0.558069	1.53429	1.78815	0.905411	0.54645	0.328217
Rdh12	2.66744	2.70323	2.86169	2.79785	2.58056	2.08267	1.98228	1.28027	2.3695	0.20648
Relb	0.947205	0.765794	0.832109	0.770257	0.765016	0.819154	0.209405	0.31202	0.67762	0.100352
Retnlg	2.68515	1.8653	2.76363	2.49371	2.25064	2.25588	1.68429	1.52062	2.1899	0.174012
Rgs1	1.50145	2.84802	1.22488	1.32528	0.843972	0.78999	1.35223	1.47737	1.4204	0.240303
Rhob	0.990307	1.40941	1.2505	0.752266	1.01709	0.490063	0.665104	0.106791	0.83519	0.159389
Rnf183	1.02402	1.42193	1.29285	2.14854	1.95504	0.840731	1.69486	0.247633	1.3282	0.235092
Robo3	0.524635	2.13187	1.72654	1.45971	1.10154	0.832898	1.25921	1.35639	1.2991	0.189686
Rrh	3.33494	3.37711	3.29498	3.72696	3.35384	3.65071	3.02838	3.23708	3.3755	0.0842157
S100a14	0.431204	-0.0397218	0.0932922	0.528811	0.424713	1.51607	0.660457	0.714613	0.54118	0.178347
Satb1	1.28084	1.31196	1.02295	0.870687	0.791327	0.293024	0.629738	0.397715	0.82478	0.142214
Scd1	1.27205	1.50509	1.00305	0.834504	0.602763	1.27188	0.939341	0.948132	1.0471	0.108502
Sdc4	1.06913	1.18904	0.976484	1.03502	1.02418	1.24172	0.714605	0.656464	0.98833	0.0782047
Sdk2	-0.0697939	0.111072	0.145564	0.756781	0.139827	1.1473	1.31075	1.18938	0.59136	0.215804
Sema4c	1.67377	1.93242	1.80628	1.59247	1.53388	1.14972	1.18762	0.742239	1.4523	0.149623
Serpina3i	2.00276	0.864219	1.75102	1.0674	1.81779	2.61622	2.47556	2.87224	1.9334	0.270529
Serpina3n	0.410941	0.293716	0.00757368	0.537704	0.882624	1.56819	1.4632	1.39061	0.81932	0.225291
Serpine1	2.14317	2.36653	1.70453	1.91436	1.88869	2.02957	1.88731	1.42825	1.9203	0.106092
Sgcd	-0.0567163	0.405654	0.526466	1.07393	0.604109	0.497385	0.647043	0.997487	0.58692	0.13313
Sgol1	1.04619	0.905491	0.908116	0.642285	0.857827	0.449745	1.37677	0.399979	0.8233	0.121442
Sh2d2a	1.72071	2.0217	1.24995	1.00495	0.875266	-0.0197116	0.768841	1.12949	1.0939	0.233904
Sidt1	0.668444	1.11971	0.650757	0.774749	0.71866	0.346103	0.353954	0.626103	0.65731	0.0927343
Sik1	1.70995	2.36948	2.1435	1.46997	1.7351	1.04908	1.39914	1.10939	1.6232	0.175835
Skor1	2.81579	3.49616	3.51889	3.12168	2.85924	2.33176	2.37445	2.93002	2.931	0.168343
Sla	0.714788	0.786215	0.668267	0.904788	0.244803	0.534959	0.819307	0.629113	0.66278	0.0773563
Slc12a3	0.368354	1.54205	1.46814	1.46006	1.46437	0.763106	1.49741	2.51331	1.3846	0.236882
Slc16a8	2.40565	2.16402	2.03827	3.36045	2.49477	2.50896	2.53194	1.48873	2.3741	0.200628
Slc24a1	2.23324	2.37431	2.31364	2.13765	1.34461	1.65866	1.70934	0.70615	1.8097	0.217907
Slc30a2	0.328557	0.0909473	1.26561	0.439956	1.21009	1.98463	1.7718	1.59961	1.0864	0.269941
Slc4a11	1.8408	0.819761	1.6573	0.878921	1.62533	1.06498	1.22791	2.0378	1.3941	0.173078
Slc5a2	2.45577	3.35377	2.50781	3.20578	2.7206	2.44695	2.37392	1.3226	2.5484	0.233167
Slc6a4	1.27538	1.02992	1.15195	0.75855	0.580638	0.1156	0.145933	0.349552	0.67594	0.170745
Slc9a4	0.493173	1.2734	0.990198	0.979658	1.32201	0.181853	0.707851	0.426816	0.79687	0.155772
Slco1c1	2.1008	1.57528	2.11247	3.41014	2.92412	3.06503	2.33865	3.00231	2.5661	0.236278
Slfn4	1.24753	1.69266	1.93837	1.491	1.91873	1.01142	0.31519	0.609909	1.2781	0.226296
Snx29	0.117977	0.782837	0.618113	0.804001	0.750706	-0.304661	0.521236	0.39691	0.46089	0.14579
Soat2	0.8647	1.49182	0.37189	0.404174	0.418687	1.29315	1.29935	1.68207	0.97823	0.201252
Spata13	0.333405	0.553264	0.37451	0.302614	0.232283	-0.00120914	0.352694	0.648679	0.34953	0.0743485
Spata20	1.22006	2.05585	1.46782	1.68992	1.82017	1.49254	0.307286	2.25115	1.5381	0.225975
Spdef	1.17383	1.42021	0.97799	0.783938	1.07982	1.29102	0.476785	0.879598	1.0104	0.113606
Spry2	0.50602	1.14449	0.617204	0.501834	0.347949	0.583136	0.203552	0.0570929	0.49516	0.123142
Sstr4	1.58761	1.55428	1.74182	1.66489	1.71303	0.982772	1.20932	1.10548	1.4449	0.112942
Stk17b	1.16748	1.96124	1.28294	1.05395	0.878882	0.186494	0.334386	0.0337447	0.86239	0.24481
Syk	0.853088	0.834009	0.706202	0.682946	0.644529	-0.00732229	0.365378	-0.0602692	0.50232	0.137207
Synpo2l	0.0597881	0.00868896	0.889952	0.800858	0.645606	2.01826	-0.0777301	1.01002	0.66943	0.262185
Syt13	1.97589	0.935868	1.72323	1.04265	2.15819	0.944121	0.849118	0.942924	1.3215	0.20329
Sytl3	2.4473	2.45206	2.07922	2.40341	2.03143	1.9	2.08992	2.59427	2.2497	0.0954981
Tac4	1.52994	1.29631	1.99261	2.098	1.82682	2.07936	1.66401	1.17935	1.7083	0.133074
Tacc3	0.830142	0.218449	0.470655	0.703515	0.578809	1.09797	1.05925	1.31121	0.78375	0.137101
Tagap	0.887981	1.06662	1.09291	0.91976	0.641932	0.561515	0.556995	0.0597299	0.72343	0.129439
Tagln	0.804111	0.608124	0.268828	0.5967	0.0719109	1.12633	0.302056	0.362017	0.51751	0.127638
Tal2	1.81441	1.47021	1.39016	2.09201	2.23479	2.17547	2.58512	2.49943	2.0327	0.166883
Tcfl5	1.46006	2.22069	1.23795	1.2949	1.5202	2.22489	0.710745	1.24417	1.4892	0.194046
Tespa1	1.46614	1.73922	1.58603	1.33552	1.31529	1.41398	1.39743	1.33358	1.4484	0.05556
Tgm1	1.28007	1.38872	1.325	1.97847	2.26202	2.94313	2.06131	2.14447	1.9229	0.215865
Thbs1	2.25093	3.20173	1.93826	2.09608	1.81319	2.33402	1.15477	0.748614	1.9422	0.282853
Them5	-0.315741	-0.0688727	1.31553	1.2092	2.09798	2.02194	1.67464	2.33972	1.2843	0.374446
Timp1	1.09466	-0.522696	-0.180158	0.934966	0.714304	1.44361	1.31089	1.50323	0.78735	0.285396
Tlr2	0.872348	1.07667	0.715232	0.882661	0.526582	0.573839	0.614249	0.587296	0.73111	0.07333
Tmco4	0.446397	0.625329	0.561695	0.726481	0.662704	0.710125	0.420113	0.760756	0.6142	0.0483077
Tmed6	2.13286	1.98155	1.87847	2.41201	2.36421	1.23849	1.28496	2.12266	1.9269	0.168948
Tnf	1.73026	1.76418	1.92098	1.43397	1.59235	1.31167	0.467983	0.507397	1.3411	0.211734
Tnfaip3	2.56059	3.07381	2.48257	2.05761	2.07801	1.49398	1.30864	1.24319	2.0373	0.247654
Tnfaip6	1.82348	1.65473	0.964787	1.44992	1.00517	2.53387	1.71977	2.27228	1.678	0.208127
Tnnt3	1.00514	0.851209	1.37782	1.40815	1.18128	1.5059	0.908677	1.30983	1.1935	0.093141
Tob2	1.49484	1.69962	2.48221	2.16409	1.66049	0.933935	1.08555	2.41382	1.74182	0.218101
Trem1	2.44202	3.0853	2.75481	2.39885	2.42373	1.49433	1.75014	1.50441	2.2317	0.222044
Trem3	1.59558	1.33178	1.58654	1.34012	0.437639	0.202544	0.525432	0.169964	0.8987	0.235119
Treml1	1.69078	1.07683	0.953319	1.40528	1.38555	0.917615	0.975108	0.918713	1.1654	0.110039
Treml2	0.974549	0.535841	0.872367	0.624008	0.285619	0.446022	0.176815	0.129659	0.50561	0.116998
Trpv6	-0.164094	-0.28711	0.357465	0.384296	0.50506	1.31991	1.03784	1.59431	0.59346	0.254889
Tuba8	0.29567	0.43048	0.219096	0.67977	0.709097	1.71364	1.67391	1.34883	0.88381	0.230107
Tubb1	2.00218	1.51747	1.55565	1.45118	1.29766	0.901693	1.22278	1.37539	1.4155	0.11885
Tubb2b	1.90347	1.44931	1.65237	1.64748	1.95067	1.28125	1.40484	1.44742	1.5921	0.0909406
Tubb6	1.21294	1.05064	0.69152	1.14717	0.663152	1.38283	0.639018	0.401935	0.89865	0.130193
Txk	2.10961	2.01733	1.87546	1.91214	1.64494	1.29362	1.30657	1.51553	1.7094	0.11957
Txndc2	0.415542	1.642	1.08632	0.85541	1.86399	1.73778	1.27838	0.547769	1.1784	0.207035
Ubald2	0.680727	0.484954	0.620807	0.682806	0.8079	0.660639	0.528414	0.710153	0.64705	0.0387273
Ubc	1.82842	2.0814	1.97724	1.76104	2.07154	1.77601	1.57241	1.31835	1.7983	0.0980416
Unc45a	0.635538	0.851316	0.817735	0.586389	0.777221	0.42499	0.411856	0.240074	0.59314	0.0831301
Uts2	0.206041	1.99559	0.867339	3.03566	-0.00763165	1.10961	0.535296	0.0103331	0.96903	0.404014
Vkorc1	1.22324	0.395808	2.0718	1.86452	1.06979	0.788215	1.135	1.85402	1.3003	0.220708
Vps37b	1.19837	1.69282	1.11277	1.04496	0.953556	0.537987	0.378744	0.241749	0.89512	0.181974
Wipf3	0.351337	0.169749	0.349442	0.717637	0.655159	0.873103	1.1556	1.34413	0.70202	0.155206
Xirp1	2.47168	2.65238	2.9302	2.89569	2.21611	3.32076	1.72674	2.45925	2.5841	0.184219
Xylt1	1.44976	1.41424	1.42933	0.672211	1.13475	0.087472	0.30816	0.140647	0.82957	0.225934
Zbtb22	0.425667	0.388916	0.629216	0.871916	0.764549	0.793634	0.676863	0.670279	0.65263	0.0643649
Zc3h10	0.475663	0.932964	0.779011	0.521982	0.788235	0.363575	0.407563	-0.0561939	0.5266	0.11783
Zc3h12a	1.43492	1.8222	1.42795	1.43	1.30997	0.935143	0.906131	0.704079	1.2463	0.138842
Zdbf2	0.149917	0.860614	0.923488	0.898728	0.564927	1.30177	1.21251	0.814606	0.84082	0.136678
Zdhhc22	1.16929	1.87697	1.49133	1.27997	1.48958	1.88087	1.78574	1.68466	1.5823	0.101689
Zfp36	2.04674	2.89478	1.90472	1.75365	1.88505	1.41957	1.57913	0.995555	1.8099	0.207985
Zfp36l2	0.919812	1.5194	0.619832	0.733753	0.450284	-0.116843	0.176476	0.0669714	0.54621	0.199104
Zfp423	0.952794	0.721674	1.06894	0.892079	1.19625	1.12683	1.39606	1.05177	1.0508	0.0768765
Znfx1	-0.269149	0.023288	0.115412	-0.0929124	-0.0668908	1.14721	1.26366	1.59242	0.46413	0.279388
Zswim4	0.662087	0.855314	0.7737	0.8026	0.709683	1.05533	0.837846	0.746963	0.80544	0.045206

## Sheet: KEGG Inc More in F50
Term	Overlap	P-value	Adjusted P-value	Odds Ratio	Combined Score	Genes
IL-17 signaling pathway	12/91	7.98446e-08	1.76457e-05	8.58842	140.362	CSF3;JUN;JUND;MMP3;LCN2;TNFAIP3;FOSB;CXCL1;FOS;TNF;MMP9;IL17C
T cell receptor signaling pathway	11/101	1.95669e-06	0.000187012	6.88671	90.5207	IL10;ITK;JUN;CD28;CTLA4;FOS;PDCD1;ICOS;TNF;CD3D;LAT
Rheumatoid arthritis	10/84	2.53863e-06	0.000187012	7.59863	97.8999	JUN;IL23A;CCL5;MMP3;CD28;CTLA4;ATP6V0A4;FOS;TNF;TLR2
TNF signaling pathway	11/110	4.54809e-06	0.000251282	6.25776	76.9755	JUN;CCL5;CREB3L2;MMP3;TNFAIP3;CXCL1;FOS;NOD2;TNF;JUNB;MMP9
ECM-receptor interaction	9/83	1.74827e-05	0.000761828	6.81917	74.6993	GP9;COL2A1;COL4A2;SDC4;COL4A1;ITGA2B;LAMB1;LAMC1;THBS1
Amoebiasis	10/106	2.06831e-05	0.000761828	5.85069	63.1067	IL10;COL4A2;COL4A1;IL1R2;HSPB1;LAMB1;CD14;LAMC1;TNF;TLR2
Cytokine-cytokine receptor interaction	16/292	8.00786e-05	0.00209026	3.28265	30.9636	IL10;CSF3;CSF3R;IL1R2;OSM;CXCL1;PPBP;TNF;CXCL16;IL18RAP;FASL;IL23A;CCL5;CCL4;IL2RB;IL17C
PI3K-Akt signaling pathway	18/357	8.49594e-05	0.00209026	3.01452	28.2561	CSF3;CSF3R;SYK;ITGA2B;OSM;LAMB1;LAMC1;EFNA4;THBS1;EREG;COL2A1;FASL;COL4A2;COL4A1;CREB3L2;IL2RB;BCL2;TLR2
Inflammatory bowel disease (IBD)	7/59	8.51236e-05	0.00209026	7.51315	70.4088	IL10;JUN;IL18RAP;IL23A;NOD2;TNF;TLR2
Chagas disease (American trypanosomiasis)	9/103	9.75998e-05	0.00209187	5.3628	49.5235	IL10;JUN;FASL;CCL5;SERPINE1;FOS;TNF;CD3D;TLR2
Osteoclast differentiation	10/128	0.00010412	0.00209187	4.75453	43.5989	JUN;JUND;SYK;FHL2;FOSB;FOS;TNF;JUNB;FOSL2;RELB
Allograft rejection	7/63	0.00012986	0.00239159	6.97507	62.4203	IL10;FASL;H2-Q4;CD28;GZMB;TNF;H2-Q10
Apoptosis	10/141	0.000230989	0.00392682	4.27985	35.8358	JUN;FASL;BCL2;BIRC5;GZMB;FOS;TNF;TUBA8;LMNB1;BBC3
Measles	10/144	0.00027389	0.0039822	4.18339	34.3155	JUN;FASL;IL2RB;CD28;BCL2;TNFAIP3;FOS;CD3D;BBC3;TLR2
Hematopoietic cell lineage	8/94	0.000284581	0.0039822	5.19761	42.4358	GP9;CSF3;CSF3R;IL1R2;ITGA2B;CD14;TNF;CD3D
MAPK signaling pathway	15/294	0.000288304	0.0039822	3.03505	24.7402	DUSP5;JUN;DUSP2;JUND;HSPB1;FOS;TNF;EFNA4;EREG;RELB;FASL;CD14;FLNC;CACNA1S;CACNG4
Autoimmune thyroid disease	7/78	0.000493246	0.00608401	5.49725	41.8588	IL10;FASL;H2-Q4;CD28;CTLA4;GZMB;H2-Q10
NF-kappa B signaling pathway	8/102	0.00049553	0.00608401	4.75331	36.1722	SYK;CCL4;BCL2;TNFAIP3;CD14;TNF;LAT;RELB
C-type lectin receptor signaling pathway	8/112	0.000921083	0.0102266	4.29407	30.0153	IL10;JUN;CLEC4D;SYK;IL23A;CLEC4E;TNF;RELB
Graft-versus-host disease	6/64	0.000986931	0.0102266	5.75549	39.8332	FASL;H2-Q4;CD28;GZMB;TNF;H2-Q10
Cell adhesion molecules (CAMs)	10/170	0.00100701	0.0102266	3.49892	24.1453	CLDN22;SDC4;CD6;CD28;H2-Q4;CTLA4;CDH15;PDCD1;ICOS;H2-Q10
Colorectal cancer	7/88	0.00101804	0.0102266	4.81612	33.1825	JUN;LEF1;BCL2;BIRC5;FOS;BBC3;EREG
Tuberculosis	10/178	0.00142487	0.0133191	3.33094	21.8299	IL10;SYK;IL23A;BCL2;ATP6V0A4;CD14;NOD2;CLEC4E;TNF;TLR2
Type I diabetes mellitus	6/69	0.00146455	0.0133191	5.29735	34.5716	FASL;H2-Q4;CD28;GZMB;TNF;H2-Q10
Phagosome	10/180	0.00154879	0.0133191	3.29141	21.2964	TUBB6;TUBB2B;TUBB1;H2-Q4;ATP6V0A4;CD14;THBS1;H2-Q10;TUBA8;TLR2
Human T-cell leukemia virus 1 infection	12/245	0.00161733	0.0133191	2.88903	18.5677	EGR1;JUN;ZFP36;IL1R2;CREB3L2;IL2RB;H2-Q4;FOS;CD3D;TNF;H2-Q10;RELB
Cocaine addiction	5/48	0.00162723	0.0133191	6.45596	41.4529	GPSM1;DDC;JUN;CREB3L2;FOSB
Malaria	5/49	0.00178595	0.0140963	6.30891	39.9215	IL10;CSF3;TNF;THBS1;TLR2
Toll-like receptor signaling pathway	7/99	0.00202057	0.0153981	4.23789	26.2935	JUN;CCL5;CCL4;CD14;FOS;TNF;TLR2
AGE-RAGE signaling pathway in diabetic complications	7/101	0.00226484	0.0166843	4.1473	25.2581	EGR1;JUN;COL4A2;COL4A1;SERPINE1;BCL2;TNF
Pertussis	6/76	0.00240648	0.0171559	4.76591	28.7365	IL10;JUN;IL23A;FOS;CD14;TNF
Hepatitis B	9/163	0.00273483	0.0183798	3.26335	19.2593	JUN;FASL;CREB3L2;BCL2;BIRC5;FOS;TNF;MMP9;TLR2
Salmonella infection	6/78	0.0027445	0.0183798	4.63305	27.3265	JUN;CCL4;CXCL1;FOS;FLNC;CD14
Focal adhesion	10/199	0.00321969	0.020928	2.95764	16.9723	JUN;COL2A1;COL4A2;COL4A1;ITGA2B;BCL2;LAMB1;FLNC;LAMC1;THBS1
Pathways in cancer	19/535	0.00377393	0.0238297	2.07744	11.5914	JUN;EGLN2;CSF3R;ITGA2B;LEF1;LAMB1;FOS;LAMC1;MMP9;BBC3;FASL;PAX8;COL4A2;IL23A;COL4A1;RASSF5;IL2RB;BCL2;BIRC5
Fluid shear stress and atherosclerosis	8/143	0.00427946	0.0262711	3.30277	18.0131	JUN;SDC4;IL1R2;ITGA2B;BCL2;FOS;TNF;MMP9
Transcriptional misregulation in cancer	9/183	0.00583603	0.0348584	2.88529	14.8411	BCL11B;PAX8;IL1R2;NFKBIZ;MMP3;IL2RB;GZMB;CD14;MMP9
Small cell lung cancer	6/92	0.00619122	0.0360068	3.87606	19.7083	COL4A2;COL4A1;ITGA2B;BCL2;LAMB1;LAMC1
Leishmaniasis	5/67	0.00696845	0.0394879	4.47318	22.2154	IL10;JUN;FOS;TNF;TLR2
Amphetamine addiction	5/68	0.00741379	0.0409612	4.40195	21.589	DDC;JUN;CREB3L2;FOSB;FOS
Prostate cancer	6/97	0.00796896	0.0429546	3.66215	17.6962	IL1R2;CREB3L2;MMP3;LEF1;BCL2;MMP9
Epstein-Barr virus infection	10/229	0.00848303	0.0446369	2.54855	12.1558	JUN;SYK;BCL2;H2-Q4;TNFAIP3;CD3D;TNF;H2-Q10;TLR2;RELB
p53 signaling pathway	5/71	0.00886814	0.0455781	4.20122	19.852	SERPINE1;BCL2;GTSE1;THBS1;BBC3
Arrhythmogenic right ventricular cardiomyopathy (ARVC)	5/72	0.00939372	0.0471821	4.1383	19.3164	SGCD;ITGA2B;LEF1;CACNA1S;CACNG4

## Sheet: GO Biol Process Inc More in F50
Term	Overlap	P-value	Adjusted P-value	Odds Ratio	Combined Score	Genes
cellular response to cytokine stimulus (GO:0071345)	31/456	2.27399e-10	5.08464e-07	4.28658	95.1805	LRRC15;CSF3;CSF3R;LEF1;CXCL1;ADAMTS12;TNF;ZFP36L2;ZFP36;CCL5;ZC3H12A;HYAL3;UBC;CCL4;LGALS9;TIMP1;JUNB;IL10;EGR1;POU2F1;IL1R2;MMP3;OSM;FOS;MMP9;EREG;IL23A;IL2RB;BCL2;LCN2;BIRC5
regulation of tumor necrosis factor production (GO:0032680)	11/61	9.74285e-09	1.08925e-05	12.4214	229.135	IL10;ZFP36;IL23A;CHRNA7;ZC3H12A;TNFAIP3;PTPN22;LGALS9;NOD2;CD14;TLR2
response to lipopolysaccharide (GO:0032496)	16/155	1.98554e-08	1.47989e-05	6.56418	116.414	IL10;JUN;JUND;SERPINE1;HMGB2;TNFAIP3;PTPN22;CXCL1;PPBP;ZFP36;CD6;ZC3H12A;PDCD4;LGALS9;CD14;JUNB
cytokine-mediated signaling pathway (GO:0019221)	33/633	4.41139e-08	2.46597e-05	3.22249	54.5777	LRRC15;CSF3;CSF3R;IRS2;CXCL1;NOD2;TNF;LMNB1;IL18RAP;CCL5;UBC;CCL4;TIMP1;JUNB;IL10;EGR1;POU2F1;SYK;IL1R2;MMP3;OSM;PPBP;FOS;MMP9;EREG;AIM2;IL23A;IL2RB;BCL2;LCN2;PDCD4;BIRC5;IL17C
cellular response to lipopolysaccharide (GO:0071222)	12/91	7.98446e-08	3.57065e-05	8.58842	140.362	IL10;ZFP36;CD6;CCL5;SERPINE1;ZC3H12A;HMGB2;PDCD4;TNFAIP3;PTPN22;CD14;TNF
response to molecule of bacterial origin (GO:0002237)	12/98	1.8376e-07	6.84812e-05	7.88654	122.317	IL10;JUN;JUND;CD6;HMGB2;TNFAIP3;PTPN22;CXCL1;LGALS9;CD14;PPBP;JUNB
positive regulation of smooth muscle cell proliferation (GO:0048661)	8/37	2.39198e-07	7.64068e-05	15.4585	235.68	IL10;JUN;CCL5;CDH13;THBS1;TNF;MMP9;EREG
inflammatory response (GO:0006954)	18/252	7.31439e-07	0.000204437	4.39095	62.0365	IL10;SYK;TNFAIP6;CXCL1;PPBP;FOS;NOD2;TNF;THBS1;RELB;IL18RAP;CD6;CCL5;HYAL3;CCL4;TAC4;LGALS9;LAT
positive regulation of tumor necrosis factor production (GO:0032760)	8/47	1.6669e-06	0.000414133	11.4889	152.855	IL23A;HSPB1;NOD2;CD14;LGALS9;ORM2;THBS1;TLR2
regulation of transcription from RNA polymerase II promoter (GO:0006357)	52/1478	2.12266e-06	0.000474627	2.17078	28.3565	CSF3;SERPINE1;CITED4;FHL2;HMGB2;IKZF1;CD3D;TNF;CYR61;ZFP36;ZC3H12A;NFKBIZ;JUNB;IER2;KLF11;KLF13;FOS;MED27;PAX8;TAL2;CDH13;ATF3;TLR2;DLX4;SATB1;TXK;LEF1;NOD2;FSTL1;RELB;GALR2;UBC;BEND3;SPDEF;TCFL5;EGR1;JUN;JUND;POU2F1;BCL11B;OSM;FOSL2;NR4A2;PER1;GDNF;KLHL6;MAFF;PDCD4;FOSB;MXD1;LPIN1;HAMP
extracellular matrix organization (GO:0030198)	16/229	4.02826e-06	0.000818835	4.26741	53.0106	ELN;SERPINE1;ITGA2B;MMP3;HTRA1;FURIN;LAMB1;LAMC1;MMP9;THBS1;COL2A1;COL4A2;COL4A1;TIMP1;ADAMTS9;FBN1
negative regulation of cytokine production (GO:0001818)	11/110	4.54809e-06	0.00084746	6.25776	76.9755	IL10;IL23A;ZC3H12A;DHX58;UBC;LEF1;PDCD4;TNFAIP3;LGALS9;TNF;THBS1
positive regulation of inflammatory response (GO:0050729)	9/73	6.04098e-06	0.00103905	7.8887	94.7981	CD6;IL23A;SERPINE1;CCL4;OSM;PDCD4;NOD2;PLA2G7;TLR2
regulation of inflammatory response (GO:0050727)	13/166	9.57017e-06	0.00152849	4.79979	55.4705	IL10;TNFAIP6;SERPINE1;TNFAIP3;NOD2;ADAMTS12;PLA2G7;PER1;IL23A;CCL5;CCL4;PDCD4;TLR2
positive regulation of transcription from RNA polymerase II promoter (GO:0045944)	34/848	1.04953e-05	0.0015645	2.42725	27.8274	CSF3;TXK;SERPINE1;CITED4;LEF1;HMGB2;IKZF1;NOD2;CD3D;TNF;CYR61;RELB;GALR2;ZC3H12A;UBC;JUNB;IER2;EGR1;JUN;JUND;POU2F1;BCL11B;OSM;FOS;FOSL2;NR4A2;PER1;PAX8;GDNF;MAFF;CDH13;LPIN1;ATF3;TLR2
positive regulation of leukocyte chemotaxis (GO:0002690)	8/61	1.25539e-05	0.00175441	8.44809	95.3407	CCL5;SERPINE1;CCL4;CXCL1;LGALS9;PPBP;THBS1;PLA2G7
negative regulation of tumor necrosis factor superfamily cytokine production (GO:1903556)	6/31	1.59091e-05	0.00197627	13.3752	147.778	IL10;CHRNA7;ZC3H12A;TNFAIP3;PTPN22;LGALS9
positive regulation of interleukin-1 beta production (GO:0032731)	6/31	1.59091e-05	0.00197627	13.3752	147.778	EGR1;AIM2;HSPB1;NOD2;LGALS9;ORM2
cellular response to molecule of bacterial origin (GO:0071219)	9/84	1.9276e-05	0.00226848	6.72791	73.0426	IL10;ZFP36;SERPINE1;ZC3H12A;HMGB2;PDCD4;TNFAIP3;CD14;TLR2
positive regulation of cell motility (GO:2000147)	13/179	2.14651e-05	0.0023998	4.42095	47.5212	LRRC15;LEF1;SEMA4C;LAMB1;MMP9;THBS1;CYR61;CXCL16;CCL5;TAC4;CDH13;SPRY2;GTSE1
positive regulation of transcription, DNA-templated (GO:0045893)	40/1120	2.54939e-05	0.00271449	2.16189	22.8665	CSF3;BLM;TXK;SERPINE1;CITED4;LEF1;FHL2;HMGB2;IKZF1;NOD2;CD3D;TNF;CYR61;RELB;GALR2;CREB3L2;ZC3H12A;UBC;JUNB;IER2;IL10;EGR1;JUN;JUND;POU2F1;BCL11B;OSM;FOS;FOSL2;NR4A2;PER1;PAX8;GDNF;KLHL6;LHX1;MAFF;CDH13;LPIN1;ATF3;TLR2
negative regulation of tumor necrosis factor production (GO:0032720)	6/35	3.30184e-05	0.00335587	11.528	118.951	IL10;CHRNA7;ZC3H12A;TNFAIP3;PTPN22;LGALS9
regulation of cytokine production involved in inflammatory response (GO:1900015)	5/22	3.66196e-05	0.00356006	16.3514	167.029	PER1;CD6;ZC3H12A;PDCD4;NOD2
endoderm formation (GO:0001706)	6/36	3.90293e-05	0.00363623	11.1432	113.117	DUSP5;DUSP2;COL4A2;LHX1;LAMB1;MMP9
positive regulation of interleukin-1 production (GO:0032732)	4/12	4.46029e-05	0.00390273	27.7316	277.808	AIM2;HSPB1;NOD2;ORM2
positive regulation of cytokine production (GO:0001819)	14/220	4.53806e-05	0.00390273	3.83981	38.3997	IL10;TXK;SERPINE1;PTPN22;NOD2;TNF;EREG;CD6;IL23A;DHX58;CD28;LGALS9;CD14;TLR2
positive regulation of defense response (GO:0031349)	8/74	5.25078e-05	0.00427754	6.77957	66.8096	IL23A;CCL5;SERPINE1;CCL4;PDCD4;PLA2G7;EREG;TLR2
T cell differentiation (GO:0030217)	6/38	5.36755e-05	0.00427754	10.4457	102.708	TXK;LEF1;CD28;PTPN22;CD3D;ZFP36L2
response to glucocorticoid (GO:0051384)	5/24	5.7391e-05	0.00427754	14.6287	142.859	IL10;ZFP36;TNF;SSTR4;ZFP36L2
negative regulation of interleukin-6 production (GO:0032715)	5/24	5.7391e-05	0.00427754	14.6287	142.859	IL10;ZC3H12A;TNFAIP3;PTPN22;TNF
positive regulation of cytokine biosynthetic process (GO:0042108)	6/40	7.2415e-05	0.00522322	9.83021	93.7124	EGR1;CD28;HSPB1;THBS1;TNF;EREG
extracellular matrix disassembly (GO:0022617)	8/78	7.67763e-05	0.00536475	6.39086	60.5509	ELN;MMP3;HTRA1;FURIN;LAMC1;TIMP1;MMP9;FBN1
regulation of NF-kappaB import into nucleus (GO:0042345)	5/26	8.62455e-05	0.00584378	13.2342	123.85	IL23A;ZC3H12A;LGALS9;TNF;TLR2
regulation of interleukin-6 production (GO:0032675)	6/42	9.60327e-05	0.00631556	9.28314	85.8767	IL10;ZC3H12A;TNFAIP3;NOD2;TNF;TLR2
positive regulation of NF-kappaB import into nucleus (GO:0042346)	4/15	0.00011787	0.0071895	20.1654	182.415	IL23A;LGALS9;TNF;TLR2
endoderm development (GO:0007492)	4/15	0.00011787	0.0071895	20.1654	182.415	DUSP5;DUSP2;LHX1;LAMC1
regulation of NIK/NF-kappaB signaling (GO:1901222)	5/28	0.000125126	0.0071895	12.0822	108.573	PDCD4;PTPN22;NOD2;CD14;TNF
positive regulation of interleukin-8 production (GO:0032757)	6/44	0.000125398	0.0071895	8.79366	79.0024	SERPINE1;NOD2;CD14;LGALS9;TNF;TLR2
regulation of smooth muscle cell proliferation (GO:0048660)	6/44	0.000125398	0.0071895	8.79366	79.0024	CCL5;TNFAIP3;CDH13;THBS1;TNF;EREG
lipopolysaccharide-mediated signaling pathway (GO:0031663)	4/16	0.000154949	0.00866165	18.484	162.149	CD6;CCL5;PTPN22;TNF
positive regulation of lymphocyte apoptotic process (GO:0070230)	3/7	0.000188701	0.0102911	41.4887	355.78	IL10;CCL5;PDCD1
response to cytokine (GO:0034097)	10/138	0.000193872	0.0103214	4.38084	37.4488	CSF3;JUN;JUND;LEF1;BCL2;LGALS9;TIMP1;JUNB;CXCL16;RELB
positive regulation of cell differentiation (GO:0045597)	12/194	0.000204912	0.0104318	3.70831	31.4945	JUN;CSF3;ZFP36;JUND;PAX8;GDNF;ZC3H12A;LEF1;CDH15;JUNB;CYR61;CTGF
positive regulation of chemotaxis (GO:0050921)	6/48	0.000205277	0.0104318	7.95455	67.5432	TUBB2B;HSPB1;CDH13;CXCL1;PPBP;THBS1
positive regulation of response to external stimulus (GO:0032103)	8/90	0.000210805	0.0104747	5.45226	46.1511	IL23A;SERPINE1;DHX58;CCL4;PDCD4;THBS1;PLA2G7;TLR2
response to lipid (GO:0033993)	10/140	0.000218007	0.010597	4.313	36.3628	JUN;JUND;CD6;HMGB2;ALPL;PTPN22;CXCL1;LGALS9;PPBP;JUNB
positive regulation of transcription factor import into nucleus (GO:0042993)	5/32	0.000241768	0.011502	10.2901	85.6912	CSF3;IL23A;LGALS9;TNF;TLR2
positive regulation of mononuclear cell migration (GO:0071677)	4/19	0.00031627	0.0141337	14.7849	119.151	CCL5;SERPINE1;TNF;PLA2G7
regulation of interleukin-8 production (GO:0032677)	5/34	0.000324419	0.0141337	9.57947	76.9564	IL10;SERPINE1;NOD2;TNF;TLR2
regulation of interleukin-1 beta secretion (GO:0050706)	5/34	0.000324419	0.0141337	9.57947	76.9564	AIM2;ZC3H12A;NOD2;LGALS9;ORM2
positive regulation of cytokine secretion (GO:0050715)	7/73	0.000328283	0.0141337	5.91522	47.4497	IL10;PTPN22;LGALS9;CD14;TNF;ORM2;TLR2
regulation of cell death (GO:0010941)	8/96	0.000328691	0.0141337	5.07896	40.7353	JUN;JUND;CHRNA7;CCL5;ZC3H12A;JUNB;CYR61;CTGF
response to tumor necrosis factor (GO:0034612)	8/97	0.000352749	0.014882	5.02164	39.9208	ZFP36;CCL5;ZC3H12A;HYAL3;CCL4;ADAMTS12;ZFP36L2;CXCL16
regulation of interferon-gamma secretion (GO:1902713)	3/9	0.000440952	0.0182587	27.6563	213.689	ZC3H12A;PTPN22;LGALS9
cellular response to oxygen-containing compound (GO:1901701)	14/274	0.000449363	0.0182686	3.03386	23.384	IL10;EGR1;JUN;SERPINE1;HMGB2;AQP7;TNFAIP3;FOS;MMP9;ZFP36;ZC3H12A;PDCD4;CD14;TLR2
response to nicotine (GO:0035094)	4/21	0.000474745	0.0189559	13.0442	99.8238	CHRNA2;CHRNA7;BCL2;TNF
positive regulation of interleukin-10 production (GO:0032733)	4/22	0.000572107	0.0220557	12.3189	91.9752	IL23A;CD28;NOD2;LGALS9
regulation of membrane protein ectodomain proteolysis (GO:0051043)	4/22	0.000572107	0.0220557	12.3189	91.9752	IL10;FURIN;TIMP1;TNF
integrin-mediated signaling pathway (GO:0007229)	6/58	0.000582808	0.0220615	6.42155	47.8255	SYK;ADAMTS1;TXK;ITGA2B;PLEK;LAT
regulation of cell migration (GO:0030334)	15/316	0.000613642	0.0220615	2.81002	20.7832	LRRC15;SERPINE1;LEF1;SEMA4C;LAMB1;MMP9;THBS1;CYR61;RHOB;CXCL16;CCL5;SPATA13;CDH13;SPRY2;GTSE1
sensory perception of light stimulus (GO:0050953)	7/81	0.000620221	0.0220615	5.27358	38.9477	SLC24A1;COL2A1;RDH12;CDH23;CRYBA1;GNAT1;FSCN2
3'-UTR-mediated mRNA destabilization (GO:0061158)	3/10	0.000621589	0.0220615	23.7042	175.014	ZFP36;ZC3H12A;ZFP36L2
positive regulation of T cell apoptotic process (GO:0070234)	3/10	0.000621589	0.0220615	23.7042	175.014	CCL5;LGALS9;PDCD1
positive regulation of cell migration (GO:0030335)	12/221	0.000665756	0.0231339	3.22477	23.5879	LRRC15;CCL5;LEF1;SEMA4C;CDH13;SPRY2;LAMB1;GTSE1;MMP9;THBS1;CYR61;CXCL16
negative regulation of viral transcription (GO:0032897)	4/23	0.000682844	0.0231339	11.6699	85.065	JUN;ZFP36;CCL5;CCL4
regulation of interleukin-8 secretion (GO:2000482)	4/23	0.000682844	0.0231339	11.6699	85.065	PTPN22;CD14;LGALS9;TLR2
negative regulation of transcription, DNA-templated (GO:0045892)	28/813	0.000764496	0.0255136	2.0382	14.6267	DLX4;SATB1;LEF1;FHL2;HMGB2;IKZF1;TNF;RELB;ZFP36;UBC;BEND3;JUNB;SPDEF;TCFL5;KLF11;JUN;JUND;POU2F1;EREG;NR4A2;PER1;LHX1;PDCD4;FOSB;BIRC5;MXD1;HAMP;ATF3
regulation of T cell proliferation (GO:0042129)	6/62	0.000833772	0.0273303	5.96165	42.2654	IL10;SDC4;CD6;IL23A;CCL5;CD28
negative regulation of receptor binding (GO:1900121)	3/11	0.000843376	0.0273303	20.7401	146.801	IL10;LEF1;PCSK9
regulation of cell proliferation (GO:0042127)	26/740	0.000881127	0.0281457	2.07607	14.6037	ITK;CSF3;TXK;CHRNA7;LEF1;HMGB2;SLA;IRS2;CXCL1;THBS1;ADAMTS1;TIMP1;JUNB;TCFL5;IL10;KLF11;JUN;JUND;SYK;OSM;PPBP;SSTR4;EREG;GDNF;BIRC5;CDH13
positive regulation of interleukin-1 beta secretion (GO:0050718)	4/25	0.000948363	0.0294519	10.5574	73.4879	AIM2;NOD2;LGALS9;ORM2
regulation of vascular smooth muscle cell proliferation (GO:1904705)	4/25	0.000948363	0.0294519	10.5574	73.4879	IL10;JUN;PDCD4;MMP9
positive regulation of interferon-gamma production (GO:0032729)	5/43	0.000983923	0.0301377	7.30729	50.5954	IL23A;TXK;PTPN22;CD14;LGALS9
T cell activation (GO:0042110)	7/88	0.00101804	0.0307612	4.81612	33.1825	ITK;TXK;TREML2;CD28;PTPN22;CD3D;LAT
cellular response to reactive oxygen species (GO:0034614)	6/65	0.00107118	0.0314069	5.65765	38.6926	JUN;MMP3;TNFAIP3;FOS;MMP9;RHOB
positive regulation of intracellular signal transduction (GO:1902533)	19/479	0.0010957	0.0314069	2.33717	15.931	CSF3;OSM;IRS2;NOD2;TNF;THBS1;EREG;CCL5;DHX58;UBC;CCL4;CD28;BCL2;PDCD4;CDH13;SPRY2;LGALS9;CD14;ICOS
positive regulation of branching involved in ureteric bud morphogenesis (GO:0090190)	3/12	0.00110964	0.0314069	18.4347	125.425	PAX8;GDNF;LHX1
negative regulation by host of viral transcription (GO:0043922)	3/12	0.00110964	0.0314069	18.4347	125.425	JUN;CCL5;CCL4
regulation of mononuclear cell migration (GO:0071675)	3/12	0.00110964	0.0314069	18.4347	125.425	CCL5;THBS1;TNF
modulation by host of viral transcription (GO:0043921)	4/27	0.00127917	0.0357527	9.63842	64.2068	JUN;CCL5;LEF1;CCL4
positive regulation of T cell activation (GO:0050870)	6/68	0.00135729	0.0372485	5.38306	35.5404	CD6;IL23A;CCL5;CD28;LGALS9;NOD2
regulation of angiogenesis (GO:0045765)	10/177	0.001366	0.0372485	3.35106	22.1031	COL4A2;CHRNA7;SERPINE1;ZC3H12A;PDE3B;TNFAIP3;HSPB1;SPRY2;THBS1;RHOB
regulation of interleukin-1 beta production (GO:0032651)	3/13	0.00142347	0.0378915	16.5904	108.745	AIM2;HSPB1;NOD2
positive regulation of alpha-beta T cell proliferation (GO:0046641)	3/13	0.00142347	0.0378915	16.5904	108.745	SYK;IL23A;LGALS9
negative regulation of angiogenesis (GO:0016525)	6/69	0.00146455	0.0380784	5.29735	34.5716	COL4A2;PDE3B;SERPINE1;SPRY2;ADAMTS9;THBS1
response to organic cyclic compound (GO:0014070)	6/69	0.00146455	0.0380784	5.29735	34.5716	CHRNA2;CHRNA7;CCL5;BCL2;ALPL;TNF
regulation of cell differentiation (GO:0045595)	8/121	0.00151778	0.0390087	3.95024	25.6391	JUN;SKOR1;JUND;GDNF;SIK1;JUNB;CTGF;TCFL5
cellular response to interleukin-1 (GO:0071347)	9/150	0.00155183	0.0394307	3.5666	23.0699	EGR1;IL1R2;CCL5;ZC3H12A;UBC;HYAL3;CCL4;NOD2;ADAMTS12
positive regulation of interleukin-1 secretion (GO:0050716)	4/29	0.00168311	0.0421941	8.86644	56.6309	AIM2;NOD2;LGALS9;ORM2
positive regulation of lymphocyte proliferation (GO:0050671)	6/71	0.00169833	0.0421941	5.13383	32.7441	CD6;IL23A;CCL5;CD28;BCL2;IRS2
positive regulation of cell proliferation (GO:0008284)	17/424	0.00176155	0.0429624	2.35609	14.9413	CSF3;CHRNA7;LEF1;OSM;IRS2;LAMB1;LAMC1;NOD2;TNF;THBS1;CYR61;EREG;GDNF;CCL5;BIRC5;CDH13;TIMP1
positive regulation of vascular smooth muscle cell proliferation (GO:1904707)	3/14	0.00178778	0.0429624	15.0814	95.4169	IL10;JUN;MMP9
positive regulation of interleukin-8 secretion (GO:2000484)	3/14	0.00178778	0.0429624	15.0814	95.4169	CD14;LGALS9;TLR2
regulation of neuron death (GO:1901214)	6/72	0.00182533	0.0429624	5.05579	31.8818	EGR1;EGLN2;CHRNA7;CCL5;PCSK9;FOS
response to metal ion (GO:0010038)	6/72	0.00182533	0.0429624	5.05579	31.8818	TRPV6;SLC30A2;BCL2;AQP7;THBS1;HAMP
regulation of defense response to virus by host (GO:0050691)	4/30	0.00191495	0.0441425	8.52499	53.3499	AIM2;IL23A;ZC3H12A;TNFAIP3
regulation of blood coagulation (GO:0030193)	4/30	0.00191495	0.0441425	8.52499	53.3499	SYK;TXK;SERPINE1;THBS1
lymphocyte differentiation (GO:0030098)	6/73	0.00195939	0.0447061	4.98007	31.0513	IL10;TXK;PTPN22;IKZF1;CD3D;RELB
sarcomere organization (GO:0045214)	4/31	0.00216798	0.0474132	8.20883	50.3526	MYBPC2;TNNT3;CASQ1;LMOD2
regulation of branching involved in ureteric bud morphogenesis (GO:0090189)	3/15	0.00220526	0.0474132	13.8239	84.5598	PAX8;GDNF;LHX1
positive regulation of mesonephros development (GO:0061213)	3/15	0.00220526	0.0474132	13.8239	84.5598	PAX8;GDNF;LHX1
regulation of interleukin-4 production (GO:0032673)	3/15	0.00220526	0.0474132	13.8239	84.5598	LEF1;CD28;LGALS9
regulation of tumor necrosis factor secretion (GO:1904467)	3/15	0.00220526	0.0474132	13.8239	84.5598	ZC3H12A;LGALS9;ORM2
cellular response to corticosteroid stimulus (GO:0071384)	3/15	0.00220526	0.0474132	13.8239	84.5598	ZFP36;SSTR4;ZFP36L2
regulation of DNA binding (GO:0051101)	5/52	0.00233023	0.0496228	5.90531	35.7967	CDT1;JUN;LEF1;HMGB2;MMP9

## Sheet: GO Mol Function Inc More in F50
Term	Overlap	P-value	Adjusted P-value	Odds Ratio	Combined Score	Genes
RNA polymerase II regulatory region sequence-specific DNA binding (GO:0000977)	22/460	3.15443e-05	0.0133748	2.87079	29.7532	EGR1;JUN;JUND;POU2F1;DLX4;SATB1;TXK;LEF1;FOS;FOSL2;RELB;NR4A2;PER1;PAX8;TAL2;CREB3L2;FOSB;MXD1;JUNB;IER2;ATF3;TCFL5
MHC class II protein binding (GO:0042289)	3/6	0.00010928	0.0231673	55.3211	504.617	LAG3;COL2A1;KRT17
low-density lipoprotein particle binding (GO:0030169)	4/17	0.000199776	0.0275027	17.0613	145.333	TNFAIP6;PCSK9;CDH13;THBS1
RNA polymerase II core promoter proximal region sequence-specific DNA binding (GO:0000978)	14/262	0.000286294	0.0275027	3.18262	25.9654	JUN;JUND;DLX4;TXK;LEF1;FOS;FOSL2;NR4A2;PER1;FOSB;MXD1;JUNB;ATF3;TCFL5
transcription regulatory region DNA binding (GO:0044212)	17/374	0.000446237	0.0275027	2.69306	20.776	EGR1;KLF11;JUN;JUND;BCL11B;TXK;LEF1;HMGB2;IKZF1;FOS;TNF;RELB;PER1;PAX8;KLHL6;CREB3L2;ATF3
AU-rich element binding (GO:0017091)	4/21	0.000474745	0.0275027	13.0442	99.8238	ZFP36;ZC3H12A;ZFP36L2;ELAVL3
cytokine activity (GO:0005125)	10/155	0.000492424	0.0275027	3.86385	29.4278	IL10;CSF3;CCL5;CCL4;OSM;CXCL1;PPBP;TIMP1;TNF;CXCL16
core promoter proximal region sequence-specific DNA binding (GO:0000987)	14/278	0.000518918	0.0275027	2.98727	22.595	JUN;JUND;DLX4;TXK;LEF1;FOS;FOSL2;NR4A2;PER1;FOSB;MXD1;JUNB;ATF3;TCFL5
lipoprotein particle binding (GO:0071813)	4/23	0.000682844	0.0317765	11.6699	85.065	TNFAIP6;PCSK9;CDH13;THBS1
regulatory region DNA binding (GO:0000975)	12/224	0.000749446	0.0317765	3.17865	22.8741	KLF11;JUN;JUND;BCL11B;PAX8;CREB3L2;LEF1;HMGB2;IKZF1;FOS;TNF;ATF3
mRNA 3'-UTR AU-rich region binding (GO:0035925)	3/11	0.000843376	0.0325083	20.7401	146.801	ZFP36;ZC3H12A;ZFP36L2
RNA polymerase II regulatory region DNA binding (GO:0001012)	11/201	0.00103611	0.0366093	3.24544	22.3036	NR4A2;EGR1;TAL2;SATB1;TXK;CREB3L2;LEF1;IER2;ATF3;FOSL2;RELB
protease binding (GO:0002020)	8/118	0.00129218	0.0406177	4.0586	26.9954	SERPINE1;UBC;CD28;BCL2;TNFAIP3;FURIN;TIMP1;TNF
chemokine activity (GO:0008009)	5/46	0.00134115	0.0406177	6.77157	44.7887	CCL5;CCL4;CXCL1;PPBP;CXCL16
