# Supplementary material for: Sex‐dependent acrolein sensitivity in mice is associated with differential lung cell, protein, and transcript changes
Source: Physiol Rep. 2021 Oct 4;9(19):e14997. doi: 10.14814/phy2.14997 (PMC8488558; doi:10.14814/phy2.14997)
Supplement: Supplementary file 9 — Table S8. [file PHY2-9-e14997-s006.xlsx]

## Sheet: Contents
Supplemental Table 8. Transcripts that decreased only in male mice following acrolein exposure.
Sheet
1	Contents
2	4197 Differentiallly expressed genes (DEGs) of known function decreased in male mice following 50 ppm acrolein exposure
3	713 DEGs decreased only in male mice following acrolein exposure
4	KEGG pathway anaylsis of transcripts decreased only in male mice followning acrolein exposure

## Sheet: 4197 Dec in M50
Gene_ID	Ma30ppm	Ctl_Male	log2FoldChange	pvalue	padj	GeneName	Chrom	Strand	Start	End	GeneLength	GeneType	GeneDescription	M_30p_49_readcount	M_30p_50_readcount	M_30p_51_readcount	M_30p_52_readcount	M_30p_56_readcount	M_30p_58_readcount	M_30p_59_readcount	M_30p_60_readcount	Ctl_M_13_readcount	Ctl_M_14_readcount	Ctl_M_15_readcount	Ctl_M_16_readcount	Ctl_M_17_readcount	Ctl_M_18_readcount	M_30p_49_fpkm	M_30p_50_fpkm	M_30p_51_fpkm	M_30p_52_fpkm	M_30p_56_fpkm	M_30p_58_fpkm	M_30p_59_fpkm	M_30p_60_fpkm	Ctl_M_13_fpkm	Ctl_M_14_fpkm	Ctl_M_15_fpkm	Ctl_M_16_fpkm	Ctl_M_17_fpkm	Ctl_M_18_fpkm
ENSMUSG00000078137	47.4441	636.644	-3.642	1.9674e-120	1.8438e-117	Ankrd63	chr2	-	118699103	118703963	4861	protein_coding	ankyrin_repeat_domain_63	62	39	66	48	53	28	28	64	725	724	627	623	499	563	0.615937	0.401047	0.455585	0.411397	0.541931	0.283434	0.241748	0.686078	7.2022	7.7538	6.82631	7.03004	6.31064	5.84076
ENSMUSG00000020052	0.462145	19.4566	-3.5098	7.1949e-18	1.11e-16	Ascl1	chr10	-	87490819	87493660	2481	protein_coding	achaete-scute_complex_homolog_1_(Drosophila)	0	0	1	1	0	2	0	0	22	15	7	21	21	28	0	0	0.0135246	0.0167926	0	0.0396663	0	0	0.428202	0.31475	0.149319	0.464289	0.520344	0.569138
ENSMUSG00000066319	7.13933	96.5003	-3.4524	5.3561e-48	4.9783e-46	Rtp3	chr9	-	110985871	110989611	1425	protein_coding	receptor_transporter_protein_3	3	6	11	9	11	0	18	3	123	99	91	88	67	107	0.101666	0.210471	0.259018	0.263132	0.383682	0	0.530137	0.109705	4.16815	3.61678	3.37964	3.38737	2.8904	3.78665
ENSMUSG00000090919	2.79983	30.3476	-2.9015	9.9226e-20	1.8043e-18	Pabpc4l	chr3	-	46442197	46447941	5218	protein_coding	poly(A)_binding_protein_cytoplasmic_4-like	3	3	8	1	4	3	1	1	39	43	22	20	32	24	0.0277643	0.0287391	0.0514443	0.00798439	0.0381022	0.0282902	0.00804315	0.00998655	0.360922	0.429009	0.223132	0.210243	0.377002	0.23195
ENSMUSG00000028940	14.8843	115.902	-2.8561	1.1421e-55	1.5201e-53	Hes2	chr4	+	152158867	152162469	2521	protein_coding	hairy_and_enhancer_of_split_2_(Drosophila)	5	17	17	11	15	16	20	20	142	111	106	112	104	109	0.0957783	0.33708	0.22627	0.181788	0.295742	0.312296	0.332956	0.413406	2.72	2.2922	2.22524	2.43692	2.53605	2.18042
ENSMUSG00000049103	186.068	1367.83	-2.7676	5.2165e-55	6.8218e-53	Ccr2	chr9	+	124101950	124113557	5361	protein_coding	chemokine_(C-C_motif)_receptor_2	152	140	277	182	205	181	239	172	2291	1746	1557	560	1061	1083	1.3692	1.30539	1.73375	1.4144	1.90065	1.66131	1.87104	1.67187	20.6363	16.9551	15.3705	5.72978	12.1666	10.1875
ENSMUSG00000056824	5.65491	45.3921	-2.7611	1.618e-25	4.6598e-24	Zfp663	chr2	-	165351297	165368729	3451	protein_coding	zinc_finger_protein_663	3	11	4	8	7	3	3	6	42	56	48	29	44	50	0.0419804	0.159332	0.0388926	0.0965808	0.10082	0.0427755	0.0364843	0.0905995	0.587702	0.844782	0.736106	0.460944	0.783801	0.730654
ENSMUSG00000030544	10.975	83.1427	-2.7145	6.803e-31	2.7423e-29	Mesp1	chr7	-	79792241	79793788	1275	protein_coding	mesoderm_posterior_1	12	14	19	10	6	20	4	6	89	74	100	93	48	88	0.454508	0.548876	0.500029	0.326765	0.233903	0.77186	0.131668	0.245223	3.3708	3.0215	4.15082	4.001	2.31435	3.48064
ENSMUSG00000039304	658.293	4416.78	-2.7024	3.1554e-120	2.839e-117	Tnfsf10	chr3	+	27317028	27342427	4993	protein_coding	tumor_necrosis_factor_(ligand)_superfamily_member_10	621	524	923	681	721	651	720	607	5832	4982	4793	2303	3912	4685	6.00621	5.24598	6.20285	5.6824	7.17741	6.41562	6.05203	6.335	56.4039	51.945	50.8031	25.3004	48.1654	47.3189
ENSMUSG00000055945	72.9977	507.966	-2.6687	1.7255e-42	1.3112e-40	Prr18	chr17	+	8340406	8344112	3407	protein_coding	proline_rich_18	68	37	90	64	72	132	60	74	461	400	437	652	474	526	0.963844	0.542858	0.886384	0.782625	1.0504	1.90643	0.73911	1.13182	6.53404	6.11209	6.78818	10.4971	8.55272	7.78575
ENSMUSG00000025578	37.8351	253.795	-2.6548	1.0209e-54	1.3121e-52	Cbx8	chr11	-	119036305	119040969	3580	protein_coding	chromobox_8	53	34	44	30	28	60	33	27	310	245	243	285	177	239	0.714929	0.474736	0.412402	0.349128	0.388749	0.824683	0.386866	0.393007	4.18149	3.56274	3.59226	4.36674	3.0394	3.36668
ENSMUSG00000052336	70.1025	450.003	-2.5968	4.4457e-57	6.329e-55	Cx3cr1	chr9	-	119901616	120068283	3729	protein_coding	chemokine_(C-X3-C_motif)_receptor_1	46	95	101	66	68	49	97	59	702	521	463	305	337	377	0.595711	1.27347	0.908825	0.73739	0.90638	0.646581	1.09172	0.824478	9.09071	7.27356	6.57102	4.48645	5.55566	5.09842
ENSMUSG00000046470	418.715	2662.22	-2.5776	1.6482e-53	1.9825e-51	Sox18	chr2	-	181669836	181671640	1620	protein_coding	SRY_(sex_determining_region_Y)-box_18	462	244	601	490	370	588	285	421	3016	2405	1952	3252	2457	2463	13.772	7.5289	12.4483	12.6016	11.3522	17.86	7.38346	13.5421	89.902	77.2861	63.7689	110.111	93.237	76.6719
ENSMUSG00000044952	43.4958	270.338	-2.5594	1.2152e-74	3.4166e-72	Kctd21	chr7	+	97332327	97350213	2966	protein_coding	potassium_channel_tetramerisation_domain_containing_21	53	36	67	66	25	34	55	31	261	265	271	279	222	292	0.862929	0.60672	0.757975	0.927083	0.418951	0.564062	0.778255	0.544641	4.24935	4.65132	4.83551	5.15975	4.60129	4.96476
ENSMUSG00000079355	32.2517	198.134	-2.548	4.1697e-75	1.1872e-72	Ackr4	chr9	-	104084157	104126933	2698	protein_coding	atypical_chemokine_receptor_4	34	22	52	33	35	21	42	31	231	164	197	167	204	206	0.608565	0.407603	0.646715	0.509586	0.644793	0.382998	0.653337	0.598741	4.1345	3.16449	3.86428	3.39524	4.64822	3.85045
ENSMUSG00000051705	12.0051	76.8206	-2.5415	5.3072e-35	2.6706e-33	Senp8	chr9	-	59734259	59750649	3792	protein_coding	SUMO/sentrin_specific_peptidase_8	16	11	13	19	8	14	10	8	89	84	84	41	73	88	0.203761	0.145004	0.115034	0.208752	0.104861	0.181668	0.110678	0.109936	1.13338	1.15322	1.17234	0.593077	1.18346	1.17031
ENSMUSG00000090659	6.99426	47.3699	-2.5162	1.0621e-20	2.0418e-19	Zfp493	chr13	+	67779754	67792512	3963	protein_coding	zinc_finger_protein_493	9	5	3	7	4	12	9	7	32	55	67	31	47	47	0.10967	0.0630671	0.0254009	0.0735902	0.0501683	0.148997	0.0953122	0.0920436	0.389923	0.722504	0.894736	0.429075	0.729075	0.598082
ENSMUSG00000049625	86.37	509.124	-2.496	1.0606e-66	2.13e-64	Tifab	chr13	-	56173703	56178885	3498	protein_coding	TRAF-interacting_protein_with_forkhead-associated_domain_family_member_B	61	64	100	93	70	116	121	87	695	531	496	505	389	402	0.842132	0.91457	0.95925	1.10767	0.994654	1.63176	1.45176	1.29604	9.5944	7.90271	7.50423	7.91894	6.83641	5.79553
ENSMUSG00000024027	235.772	1303.5	-2.4323	1.8511e-110	1.3012e-107	Glp1r	chr17	+	30901867	30936510	1480	protein_coding	glucagon-like_peptide_1_receptor	272	190	348	223	258	165	269	230	1413	1568	1304	1010	965	1507	8.87518	6.41724	7.88985	6.27753	8.66467	5.48582	7.62818	8.09815	46.1034	55.1551	46.6294	37.433	40.0833	51.3497
ENSMUSG00000051969	4.65157	30.8115	-2.4225	6.2118e-18	9.656e-17	Tlr11	chr14	+	50357914	50363663	3207	protein_coding	toll-like_receptor_11	6	4	9	2	2	7	5	4	34	32	29	22	38	26	0.0903488	0.0623473	0.0941662	0.0259823	0.0309974	0.107403	0.0654337	0.0649951	0.511956	0.519461	0.478567	0.376287	0.728422	0.408847
ENSMUSG00000045201	2.88866	22.059	-2.4141	2.2986e-12	2.1018e-11	Lrrc3b	chr14	-	15357519	15438987	1658	protein_coding	leucine_rich_repeat_containing_3B	7	1	3	1	3	3	6	0	30	10	19	24	21	26	0.203884	0.0301489	0.0607139	0.0251282	0.0899354	0.089034	0.151879	0	0.873755	0.313991	0.606475	0.794003	0.778633	0.790816
ENSMUSG00000091694	2.78729	20.7694	-2.3953	7.9072e-13	7.6655e-12	Apol11b	chr15	-	77633951	77643286	2261	protein_coding	apolipoprotein_L_11b	4	2	5	3	1	2	6	1	24	31	16	9	22	22	0.0854338	0.0442167	0.0742029	0.0552798	0.0219833	0.043526	0.111373	0.0230472	0.512582	0.713777	0.37451	0.218342	0.598164	0.490692
ENSMUSG00000044461	26.685	145.443	-2.3868	2.9875e-58	4.4502e-56	Shisa2	chr14	+	59625281	59631658	3144	protein_coding	shisa_family_member_2	29	26	39	21	26	21	29	29	195	151	122	114	138	144	0.445436	0.413378	0.41623	0.27828	0.411041	0.328667	0.38712	0.480657	2.99506	2.50032	2.05363	1.98892	2.69833	2.30976
ENSMUSG00000024675	46.7124	260.651	-2.381	3.8655e-37	2.2351e-35	Ms4a4c	chr19	+	11404770	11427246	1723	protein_coding	membrane-spanning_4-domains_subfamily_A_member_4C	44	54	55	39	38	60	42	48	380	232	301	118	302	224	1.23321	1.56663	1.0711	0.943029	1.09621	1.7135	1.02304	1.4517	10.65	7.00978	9.24539	3.75658	10.7751	6.55616
ENSMUSG00000044726	1.55856	14.9341	-2.3775	1.5611e-09	1.0401e-08	Erich5	chr15	+	34453312	34473892	2376	protein_coding	glutamate_rich_5	2	0	6	1	3	0	1	1	11	18	15	5	12	29	0.0406494	0	0.0847337	0.0175347	0.0627579	0	0.0176638	0.0219317	0.223563	0.394392	0.33411	0.11543	0.31048	0.615514
ENSMUSG00000045871	7.63609	48.3243	-2.3581	9.4389e-17	1.3286e-15	Slitrk6	chr14	-	110748578	110755149	4242	protein_coding	SLIT_and_NTRK-like_family_member_6	8	3	14	10	12	1	11	6	52	49	30	24	64	67	0.091073	0.0353514	0.110741	0.0982144	0.140606	0.0115997	0.108831	0.0737055	0.591951	0.60135	0.374278	0.310339	0.927486	0.796509
ENSMUSG00000059588	4417.01	22382.4	-2.31	7.5211e-106	4.4519e-103	Calcrl	chr2	-	84330626	84425411	4882	protein_coding	calcitonin_receptor-like	4374	4106	6703	4560	4412	3971	5003	3624	26041	26000	23324	12044	21208	25095	43.2664	42.0415	46.0705	38.9146	44.9192	40.0241	43.0093	38.6821	257.58	277.254	252.842	135.322	267.055	259.225
ENSMUSG00000056592	28.5687	148.499	-2.3086	1.663e-43	1.2988e-41	Zfp658	chr7	+	43562256	43575461	3495	protein_coding	zinc_finger_protein_658	22	29	34	28	26	47	22	25	142	161	170	98	135	176	0.30398	0.41477	0.326425	0.333777	0.36976	0.661713	0.264183	0.372745	1.96198	2.39817	2.57422	1.53806	2.37457	2.53952
ENSMUSG00000034968	7.38545	41.6921	-2.269	6.7099e-19	1.128e-17	Lbx2	chr6	+	83086367	83088243	817	protein_coding	ladybird_homeobox_homolog_2_(Drosophila)	5	6	10	8	9	4	15	5	48	55	34	45	34	29	0.295541	0.367101	0.410704	0.407956	0.547538	0.240911	0.770547	0.318909	2.83708	3.50463	2.20242	3.02124	2.55832	1.79004
ENSMUSG00000078129	0.37776	6.37561	-2.2663	4.1087e-07	2.0205e-06	Actl10	chr2	+	154551776	154553276	1501	protein_coding	actin-like_10	1	1	0	1	0	0	0	0	7	5	13	4	5	4	0.0321728	0.0333024	0	0.0277565	0	0	0	0	0.225201	0.173417	0.45836	0.146176	0.20478	0.13439
ENSMUSG00000037640	62.9603	317.947	-2.2559	6.4478e-40	4.2782e-38	Zfp60	chr7	+	27731389	27753702	5896	protein_coding	zinc_finger_protein_60	64	49	88	66	67	105	40	40	376	360	370	194	266	335	0.524195	0.415427	0.500814	0.466372	0.564821	0.876296	0.28473	0.353526	3.07952	3.17868	3.32115	1.80484	2.77346	2.86533
ENSMUSG00000057123	166.984	818.307	-2.2551	9.9866e-100	4.9917e-97	Gja5	chr3	+	97032416	97053634	3109	protein_coding	gap_junction_protein_alpha_5	174	150	307	208	141	126	170	134	797	773	783	790	731	942	2.70271	2.41172	3.31336	2.78733	2.2542	1.9942	2.29487	2.24597	12.3791	12.9438	13.3286	13.938	14.4542	15.2798
ENSMUSG00000074681	2.51041	17.2235	-2.2532	3.9717e-11	3.1724e-10	Defb23	chr2	-	152459055	152464620	624	protein_coding	defensin_beta_23	4	1	5	6	2	1	3	0	22	18	20	12	18	12	0.309561	0.0801073	0.268867	0.400601	0.159309	0.0788559	0.201775	0	1.70252	1.50172	1.69625	1.05485	1.77332	0.969802
ENSMUSG00000074824	1.57618	12.0952	-2.219	1.3507e-08	8.0846e-08	Rslcan18	chr13	-	67096613	67116263	5249	protein_coding	regulator_of_sex-limitation_candidate_18	1	1	2	0	3	3	3	0	25	13	10	6	8	12	0.00920012	0.00952314	0.0127851	0	0.0284079	0.0281231	0.0239869	0	0.229994	0.128934	0.100825	0.0627004	0.093694	0.11529
ENSMUSG00000098022	1.70962	11.9852	-2.2127	8.4034e-09	5.1546e-08	Zfp82	chr7	-	30054489	30072900	3516	protein_coding	zinc_finger_protein_82	2	3	1	0	1	2	0	4	15	9	13	9	8	18	0.0274695	0.042651	0.00954339	0	0.0141366	0.0279898	0	0.0592831	0.206013	0.133259	0.195676	0.140407	0.139875	0.258173
ENSMUSG00000071661	9.79507	52.9211	-2.2057	9.0636e-16	1.1798e-14	Zbtb3	chr19	+	8802530	8804854	2037	protein_coding	zinc_finger_and_BTB_domain_containing_3	11	8	13	6	11	11	4	15	37	37	62	75	29	69	0.260779	0.196316	0.214143	0.122717	0.268408	0.265718	0.0824136	0.383725	0.877129	0.94561	1.61081	2.0196	0.875196	1.70822
ENSMUSG00000033006	2.27884	16.4136	-2.1743	6.9061e-09	4.2722e-08	Sox10	chr15	-	79154913	79164490	2713	protein_coding	SRY_(sex_determining_region_Y)-box_10	2	0	4	6	4	0	4	0	8	16	17	24	15	14	0.0356	0	0.0494723	0.0921398	0.0732831	0	0.0618786	0	0.142394	0.307024	0.331622	0.48524	0.339891	0.260235
ENSMUSG00000058921	17.5184	86.8893	-2.1641	4.0987e-22	8.8732e-21	Slc10a5	chr3	-	10331734	10335656	3923	protein_coding	solute_carrier_family_10_(sodium/bile_acid_cotransporter_family)_member_5	29	5	27	21	23	21	10	10	123	78	93	58	63	108	0.356985	0.0637101	0.230939	0.223022	0.291409	0.263403	0.106982	0.132832	1.51405	1.03509	1.25461	0.810971	0.987235	1.38833
ENSMUSG00000050014	16.3238	81.2307	-2.1613	2.8186e-21	5.6605e-20	Apol10b	chr15	-	77584158	77596125	1986	protein_coding	apolipoprotein_L_10B	12	12	28	14	23	30	11	6	111	87	79	46	83	79	0.291791	0.302036	0.473075	0.293694	0.575629	0.743295	0.232457	0.157431	2.69896	2.28056	2.10519	1.2705	2.56919	2.00602
ENSMUSG00000027656	445.411	2061.2	-2.1593	8.1984e-56	1.1042e-53	Wisp2	chr2	+	163820861	163833146	1719	protein_coding	WNT1_inducible_signaling_pathway_protein_2	465	458	690	475	337	354	531	404	1923	2060	1944	2792	1549	1728	13.0631	13.3182	13.4687	11.5123	9.74424	10.1332	12.9643	12.2469	54.0202	62.3868	59.85	89.0912	55.3954	50.6938
ENSMUSG00000067928	92.2825	427.742	-2.1491	5.3298e-44	4.2969e-42	Zfp760	chr17	+	21707741	21725636	4209	protein_coding	zinc_finger_protein_760	94	65	127	115	82	131	85	67	542	465	480	210	387	483	1.0785	0.771953	1.01246	1.13832	0.968342	1.53148	0.847559	0.829498	6.21832	5.75143	6.0354	2.73675	5.65236	5.78702
ENSMUSG00000029299	47.2197	220.39	-2.1434	1.8191e-34	8.743e-33	Abcg3	chr5	-	104935057	104982718	3035	protein_coding	ATP-binding_cassette_sub-family_G_(WHITE)_member_3	68	37	54	53	44	41	55	37	351	239	199	104	205	231	1.08198	0.609396	0.597017	0.72755	0.720589	0.664728	0.760561	0.635276	5.58472	4.09959	3.47007	1.87962	4.15234	3.83831
ENSMUSG00000038980	4.67582	24.9761	-2.1412	1.2282e-13	1.2969e-12	Rbbp8nl	chr2	-	180277646	180289879	2319	protein_coding	RBBP8_N-terminal_like	5	2	7	6	7	5	4	3	29	32	24	25	12	27	0.104121	0.0431108	0.101286	0.107794	0.150035	0.106093	0.0723918	0.0674124	0.603879	0.718374	0.547715	0.591336	0.318111	0.587151
ENSMUSG00000015627	55.3517	255.244	-2.126	3.3062e-40	2.2266e-38	Gata5	chr2	-	180325133	180334699	3277	protein_coding	GATA_binding_protein_5	56	28	108	74	53	64	41	45	264	274	231	286	205	238	0.825243	0.427109	1.10586	0.940808	0.803884	0.960998	0.525095	0.715576	3.89028	4.35287	3.73061	4.78724	3.8457	3.66258
ENSMUSG00000038422	19.5242	91.5253	-2.1245	1.3244e-30	5.2353e-29	Hdhd3	chr4	-	62499008	62503467	1205	protein_coding	haloacid_dehalogenase-like_hydrolase_domain_containing_3	23	15	32	20	19	24	17	13	98	98	68	110	79	82	0.921745	0.622244	0.891075	0.691495	0.783719	0.980039	0.592096	0.56218	3.92728	4.2339	2.98652	5.00727	4.03031	3.43173
ENSMUSG00000045775	6.55557	33.8965	-2.1094	3.6299e-13	3.6515e-12	Slc16a5	chr11	+	115462474	115474398	2340	protein_coding	solute_carrier_family_16_(monocarboxylic_acid_transporters)_member_5	5	3	7	7	8	13	8	3	60	37	29	35	15	28	0.103187	0.0640858	0.100377	0.124632	0.169929	0.273367	0.143484	0.0668074	1.23819	0.823166	0.655883	0.820441	0.39407	0.603433
ENSMUSG00000041479	64.1425	282.35	-2.1	7.5947e-73	1.9635e-70	Syt15	chr14	+	34219595	34230421	3624	protein_coding	synaptotagmin_XV	56	62	91	73	59	40	85	67	278	307	258	262	253	305	0.746225	0.855185	0.842567	0.839229	0.809203	0.543114	0.984376	0.963399	3.70433	4.41013	3.76769	3.9656	4.29171	4.24422
ENSMUSG00000039763	32.0124	140.899	-2.0783	1.0964e-38	6.8124e-37	Dnajc28	chr16	-	91614257	91619026	3535	protein_coding	DnaJ_(Hsp40)_homolog_subfamily_C_member_28	23	29	45	35	32	30	32	38	165	171	127	78	128	174	0.314202	0.410077	0.427144	0.412501	0.44994	0.417591	0.379919	0.560162	2.25397	2.5183	1.90133	1.21032	2.22597	2.48226
ENSMUSG00000075394	1.63481	10.3645	-2.0729	5.6241e-08	3.0998e-07	Hoxc4	chr15	+	103018934	103036852	2121	protein_coding	homeobox_C4	3	2	1	1	2	0	2	2	11	12	10	11	8	9	0.0683047	0.0471353	0.0158202	0.0196429	0.0468687	0	0.0395749	0.049137	0.250441	0.294539	0.249519	0.284477	0.231872	0.213988
ENSMUSG00000047146	51.7122	224.817	-2.0708	2.7916e-46	2.4819e-44	Tet1	chr10	-	62804570	62899118	14369	protein_coding	tet_methylcytosine_dioxygenase_1	53	48	71	64	45	48	50	49	288	275	256	122	159	255	0.178123	0.166983	0.1658	0.185566	0.155661	0.164374	0.146041	0.177701	0.967874	0.99634	0.942882	0.465724	0.68025	0.894953
ENSMUSG00000030223	43.0672	188.29	-2.0646	1.3587e-41	1.002e-39	Ptpro	chr6	+	137252299	137464629	6617	protein_coding	protein_tyrosine_phosphatase_receptor_type_O	42	56	67	53	45	24	49	24	248	209	182	129	170	185	0.30652	0.423042	0.339754	0.333703	0.338022	0.178472	0.310789	0.189003	1.80985	1.64432	1.45564	1.06936	1.57938	1.40993
ENSMUSG00000044309	5.2089	29.0261	-2.0572	2.131e-09	1.3967e-08	Apol7c	chr15	-	77524867	77533315	2044	protein_coding	apolipoprotein_L_7c	5	2	1	16	7	3	7	2	22	54	30	17	25	24	0.11813	0.0489109	0.0164161	0.326126	0.17022	0.0722203	0.14373	0.0509881	0.51975	1.37535	0.776756	0.456209	0.751895	0.59213
ENSMUSG00000034110	71.794	304.428	-2.0505	1.5063e-61	2.6062e-59	Kctd7	chr5	+	130144861	130155806	4291	protein_coding	potassium_channel_tetramerisation_domain_containing_7	78	65	80	68	85	50	93	69	309	318	310	315	242	298	0.877822	0.757202	0.62558	0.660232	0.984587	0.573364	0.909609	0.837934	3.47739	3.85807	3.82338	4.02668	3.46701	3.50223
ENSMUSG00000032841	189.362	796.059	-2.0484	1.5147e-104	8.736e-102	Prr5l	chr2	-	101714285	101883027	4296	protein_coding	proline_rich_5_like	180	153	315	186	185	201	168	188	905	824	883	714	667	715	2.02338	1.78026	2.46035	1.80383	2.14043	2.30224	1.64125	2.28041	10.1727	9.98538	10.8778	9.11653	9.54464	8.39322
ENSMUSG00000035456	36.2492	155.713	-2.0462	1.351e-53	1.6338e-51	Prdm8	chr5	+	98180869	98187448	3119	protein_coding	PR_domain_containing_8	34	32	61	41	37	28	41	30	170	180	131	143	142	152	0.526422	0.512851	0.656245	0.547664	0.589631	0.441735	0.551694	0.501216	2.632	3.00441	2.2228	2.51487	2.7988	2.45762
ENSMUSG00000033316	4.58342	24.0385	-2.0299	6.4382e-10	4.489e-09	Galnt9	chr5	+	110544345	110621382	2900	protein_coding	UDP-N-acetyl-alpha-D-galactosamine:polypeptide_N-acetylgalactosaminyltransferase_9	5	5	7	5	7	2	4	3	39	21	32	30	6	16	0.0832611	0.0861844	0.0809938	0.071832	0.119976	0.0339352	0.0578885	0.0539067	0.649411	0.376984	0.583977	0.567438	0.12719	0.278233
ENSMUSG00000009900	118.388	507.393	-2.0269	1.9028e-35	9.7051e-34	Wnt3a	chr11	-	59248033	59290752	2761	protein_coding	wingless-type_MMTV_integration_site_family_member_3A	150	113	213	144	81	57	139	103	521	455	442	605	446	496	2.62358	2.04583	2.5886	2.17291	1.45818	1.01584	2.1129	1.94397	9.11222	8.5792	8.47227	12.0194	9.9304	9.05945
ENSMUSG00000022658	2.75005	15.1556	-2.0267	1.3242e-08	7.9408e-08	Tagln3	chr16	-	45711230	45724608	1240	protein_coding	transgelin_3	1	3	2	4	5	4	1	2	13	18	26	10	7	17	0.0389447	0.120936	0.0541203	0.134395	0.200421	0.158729	0.0338461	0.0840481	0.506261	0.755705	1.10967	0.442358	0.347036	0.691375
ENSMUSG00000018916	2.30708	13.6016	-2.0262	4.0295e-08	2.2642e-07	Csf2	chr11	-	54247271	54249667	800	protein_coding	colony_stimulating_factor_2_(granulocyte-macrophage)	3	3	2	3	0	2	4	2	6	20	20	9	12	13	0.181093	0.187451	0.0838864	0.156235	0	0.123015	0.209846	0.130275	0.362171	1.30149	1.32307	0.617089	0.922124	0.819483
ENSMUSG00000036923	28.4152	118.958	-2.0088	7.8908e-38	4.7584e-36	Stox1	chr10	-	62659043	62726128	3510	protein_coding	storkhead_box_1	23	17	36	31	39	32	35	22	159	111	112	88	99	142	0.31644	0.242102	0.344149	0.36796	0.55227	0.448603	0.418496	0.326614	2.18747	1.64633	1.68871	1.37522	1.73391	2.04018
ENSMUSG00000046006	9.40709	42.7218	-2.0054	3.5651e-17	5.1903e-16	Gapt	chr13	-	110352615	110357172	2055	protein_coding	Grb2-binding_adaptor_transmembrane	11	6	15	16	7	6	13	6	66	30	47	31	41	40	0.258494	0.145947	0.244924	0.32438	0.169309	0.143667	0.265498	0.152145	1.5509	0.759995	1.2104	0.827457	1.22651	0.981601
ENSMUSG00000030651	2.898	15.8497	-1.9836	6.5565e-08	3.5882e-07	Art2b	chr7	-	101578860	101581161	870	protein_coding	ADP-ribosyltransferase_2b	8	2	3	0	3	5	0	2	22	9	16	10	15	23	0.444059	0.114913	0.115705	0	0.171394	0.282794	0	0.119793	1.22111	0.538549	0.973296	0.630487	1.05991	1.3332
ENSMUSG00000020623	30.6995	123.801	-1.9718	3.3684e-39	2.1464e-37	Map2k6	chr11	+	110399122	110525522	2088	protein_coding	mitogen-activated_protein_kinase_kinase_6	31	39	28	37	33	28	34	20	162	125	132	101	96	122	0.716971	0.933664	0.449965	0.738273	0.785556	0.659852	0.683406	0.499136	3.7466	3.1166	3.3457	2.6533	2.82643	2.94656
ENSMUSG00000074575	15.1038	64.5435	-1.9616	1.7022e-18	2.7805e-17	Kcng1	chr2	-	168260117	168281736	4089	protein_coding	potassium_voltage-gated_channel_subfamily_G_member_1	6	12	21	16	9	23	19	19	48	86	63	68	46	68	0.0708605	0.146697	0.172327	0.163023	0.1094	0.276777	0.195014	0.242134	0.566862	1.09492	0.815394	0.912194	0.691574	0.838646
ENSMUSG00000044881	31.4368	122.872	-1.94	8.2663e-44	6.6169e-42	Coa4	chr7	+	100537100	100540369	1391	protein_coding	cytochrome_c_oxidase_assembly_factor_4	33	31	34	25	28	35	32	37	144	122	127	106	101	129	1.14566	1.11402	0.820169	0.748788	1.00052	1.23811	0.965502	1.3861	4.99906	4.56598	4.83193	4.17998	4.46367	4.6768
ENSMUSG00000052921	1224.73	4701.28	-1.9193	2.8151e-91	1.1726e-88	Arhgef15	chr11	-	68943155	68957480	4372	protein_coding	Rho_guanine_nucleotide_exchange_factor_(GEF)_15	1201	979	1987	1372	1367	1129	1144	1038	4559	4623	4440	4987	3971	5026	13.2658	11.1933	15.25	13.0743	15.5411	12.7067	10.9819	12.3719	50.355	55.0485	53.7461	62.5683	55.8365	57.9734
ENSMUSG00000054967	17.1359	71.0368	-1.9185	2.8049e-18	4.4964e-17	Zfp647	chr15	-	76910851	76918010	1608	protein_coding	zinc_finger_protein_647	20	5	19	25	20	23	24	7	68	79	57	79	52	83	0.60064	0.155432	0.396478	0.647739	0.618213	0.703819	0.626405	0.226846	2.04209	2.55766	1.876	2.69486	1.988	2.60303
ENSMUSG00000054931	14.4352	59.8673	-1.9123	1.6366e-15	2.0809e-14	Zkscan4	chr13	+	21478907	21485507	2400	protein_coding	zinc_finger_with_KRAB_and_SCAN_domains_4	21	9	16	12	14	16	16	14	60	73	64	19	61	82	0.42255	0.187451	0.223697	0.208313	0.289942	0.328041	0.279794	0.303974	1.20724	1.58348	1.41128	0.434248	1.56249	1.72302
ENSMUSG00000030446	25.4366	101.717	-1.9092	5.9873e-23	1.3884e-21	Zfp273	chr13	+	67813740	67827002	2399	protein_coding	zinc_finger_protein_273	22	15	33	30	18	50	21	21	123	91	102	69	105	114	0.442856	0.312549	0.461567	0.520999	0.372938	1.02555	0.367383	0.456151	2.47587	1.97475	2.25016	1.57766	2.69065	2.39641
ENSMUSG00000021263	40.5222	155.521	-1.902	2.0684e-36	1.1375e-34	Degs2	chr12	-	108686792	108702306	3185	protein_coding	degenerative_spermatocyte_homolog_2_(Drosophila)_lipid_desaturase	33	33	37	38	45	55	44	43	172	136	193	132	119	172	0.500351	0.517918	0.389802	0.497073	0.702258	0.849713	0.579794	0.703523	2.60779	2.22296	3.20695	2.27332	2.29687	2.72336
ENSMUSG00000033033	110.685	423.416	-1.897	2.2292e-46	1.9898e-44	Calhm2	chr19	-	47105353	47138294	3377	protein_coding	calcium_homeostasis_modulator_2	118	85	146	118	117	108	88	128	465	380	416	507	317	401	1.68741	1.25818	1.45069	1.45578	1.72206	1.57366	1.09366	1.97514	6.64928	5.85806	6.51938	8.23517	5.77067	5.98825
ENSMUSG00000069830	3.93086	18.7563	-1.8934	2.8995e-08	1.6616e-07	Nlrp1a	chr11	-	71092236	71144704	3903	protein_coding	NLR_family_pyrin_domain_containing_1A	5	7	3	10	2	3	0	2	31	20	22	12	14	14	0.0618645	0.0896512	0.0257914	0.106745	0.0254698	0.0378218	0	0.0267024	0.383545	0.266768	0.29831	0.168647	0.22051	0.180891
ENSMUSG00000008489	1.06736	7.49516	-1.8912	8.8594e-06	3.6146e-05	Elavl2	chr4	-	91250763	91400785	4191	protein_coding	ELAV_(embryonic_lethal_abnormal_vision_Drosophila)-like_2_(Hu_antigen_B)	2	0	3	0	1	1	0	2	17	6	5	5	4	9	0.0230453	0	0.024019	0	0.0118598	0.0117409	0	0.0248675	0.195877	0.0745307	0.0631388	0.0654407	0.0586733	0.108296
ENSMUSG00000053318	14.3802	57.9579	-1.8801	1.914e-18	3.1061e-17	Slamf8	chr1	-	172581377	172590568	2040	protein_coding	SLAM_family_member_8	9	18	27	21	12	15	14	6	88	42	65	49	47	55	0.21305	0.441061	0.444104	0.428879	0.292378	0.36181	0.288024	0.153264	2.08308	1.07182	1.68627	1.31753	1.41633	1.35963
ENSMUSG00000070802	41.248	159.895	-1.8685	2.1622e-26	6.6624e-25	Pnmal2	chr7	+	16944682	16948828	4147	protein_coding	PNMA-like_2	55	29	76	45	48	27	46	23	151	149	136	198	130	170	0.64047	0.349559	0.614938	0.452089	0.575309	0.320368	0.465537	0.28901	1.75831	1.87048	1.7356	2.61895	1.92711	2.06729
ENSMUSG00000090641	29.7969	118.319	-1.8679	3.2158e-17	4.6878e-16	Zfp712	chr13	-	67038594	67061170	3970	protein_coding	zinc_finger_protein_712	21	30	56	29	28	49	16	20	152	123	160	52	88	140	0.255446	0.377735	0.473314	0.304336	0.350559	0.60733	0.169145	0.262518	1.84887	1.61293	2.13291	0.718469	1.36267	1.77838
ENSMUSG00000049241	4.95234	21.8475	-1.8674	7.2132e-09	4.4525e-08	Hcar1	chr5	-	123876736	123880020	3285	protein_coding	hydrocarboxylic_acid_receptor_1	7	4	2	5	3	5	4	9	37	13	30	22	12	17	0.102904	0.0608669	0.020429	0.0634133	0.045392	0.0748951	0.051104	0.142767	0.5439	0.20602	0.483315	0.367352	0.224566	0.260976
ENSMUSG00000031070	26.4031	105.361	-1.8654	9.6872e-18	1.4783e-16	Mrgprf	chr7	+	145300828	145309557	2087	protein_coding	MAS-related_GPR_member_F	23	34	59	29	22	15	19	23	104	84	98	155	82	88	0.532201	0.814354	0.948595	0.578924	0.523955	0.353661	0.382086	0.574281	2.40638	2.09536	2.48512	4.07385	2.4154	2.12641
ENSMUSG00000089857	27.204	106.014	-1.8586	1.7115e-19	3.0651e-18	Zfp882	chr8	+	71908608	71916354	3152	protein_coding	zinc_finger_protein_882	38	15	44	23	15	47	25	20	133	115	134	71	69	115	0.582194	0.237882	0.468401	0.30401	0.236537	0.73372	0.332877	0.330646	2.0376	1.89939	2.2499	1.23557	1.34574	1.83992
ENSMUSG00000050714	62.6289	236.146	-1.8543	1.0142e-27	3.3697e-26	Zbtb26	chr2	-	37432168	37443121	5267	protein_coding	zinc_finger_and_BTB_domain_containing_26	51	50	73	51	54	101	65	66	314	255	238	123	212	276	0.467603	0.47453	0.465062	0.403416	0.509594	0.943576	0.517941	0.65298	2.87885	2.52045	2.39143	1.28096	2.4744	2.64261
ENSMUSG00000035403	12.4701	49.2388	-1.8491	1.0656e-16	1.4934e-15	Crb2	chr2	+	37776249	37799103	6372	protein_coding	crumbs_homolog_2_(Drosophila)	17	6	23	10	17	11	8	12	49	39	63	46	48	44	0.128838	0.0470687	0.121117	0.0653838	0.132607	0.0849446	0.052692	0.0981352	0.371341	0.318633	0.52325	0.395984	0.463088	0.348228
ENSMUSG00000074637	80.2271	310.668	-1.848	2.3231e-18	3.7512e-17	Sox2	chr3	+	34650405	34652461	2057	protein_coding	SRY_(sex_determining_region_Y)-box_2	68	53	71	74	57	184	76	67	386	271	290	242	290	367	1.59641	1.28795	1.15818	1.4988	1.37732	4.40152	1.55063	1.69731	9.06162	6.85862	7.46118	6.45322	8.66686	8.99743
ENSMUSG00000063535	4.1367	18.8849	-1.8408	2.0111e-08	1.1808e-07	Zfp773	chr7	-	7130678	7136755	3025	protein_coding	zinc_finger_protein_773	3	3	9	2	2	9	4	3	24	20	21	24	12	10	0.0478923	0.0495738	0.0998317	0.0275455	0.0328623	0.146398	0.0554964	0.0516791	0.383123	0.344196	0.367399	0.435192	0.243868	0.16671
ENSMUSG00000032500	13.8897	54.1843	-1.8324	1.9143e-15	2.4163e-14	Dclk3	chr9	+	111439081	111489608	3495	protein_coding	doublecortin-like_kinase_3	16	2	17	19	14	23	12	12	51	61	66	33	50	61	0.221077	0.0286048	0.163212	0.226492	0.199102	0.323817	0.1441	0.178918	0.704654	0.908624	0.999403	0.517919	0.87947	0.880176
ENSMUSG00000056130	12.2552	47.5034	-1.8296	6.3373e-15	7.6554e-14	Ticam2	chr18	-	46559155	46574533	2340	protein_coding	toll-like_receptor_adaptor_molecule_2	8	10	11	9	13	21	20	8	54	49	68	33	38	41	0.165099	0.213619	0.157735	0.160241	0.276135	0.441593	0.358711	0.178153	1.11437	1.09014	1.53793	0.773559	0.998311	0.883598
ENSMUSG00000045680	428.436	1537.93	-1.8163	1.0089e-59	1.5759e-57	Tcf21	chr10	-	22817279	22820128	1223	protein_coding	transcription_factor_21	482	440	678	451	398	427	308	367	1451	1407	1495	1475	1444	1764	19.0323	17.9839	18.6018	15.3637	16.1752	17.1799	10.5695	15.6372	57.292	59.8921	64.6932	66.1547	72.5837	72.7376
ENSMUSG00000036158	879.015	3122.57	-1.8128	2.7704e-104	1.5579e-101	Prickle1	chr15	-	93499114	93595891	4144	protein_coding	prickle_homolog_1_(Drosophila)	840	665	1425	1072	873	736	838	891	3491	3209	2945	2614	2739	3505	9.78881	8.02155	11.5384	10.7776	10.471	8.73931	8.487	11.2041	40.6802	40.3136	37.6105	34.6004	40.6322	42.6535
ENSMUSG00000074282	33.2048	119.792	-1.8086	1.4227e-34	6.9118e-33	Zfp94	chr7	-	24301704	24316666	2599	protein_coding	zinc_finger_protein_94	36	23	41	34	33	38	35	33	117	110	149	109	86	139	0.668908	0.442362	0.529333	0.545028	0.631105	0.719443	0.565187	0.661648	2.17386	2.20337	3.03406	2.30047	2.03418	2.69709
ENSMUSG00000054978	7.14206	29.3625	-1.8078	6.8953e-11	5.3574e-10	Kbtbd13	chr9	-	65388684	65391652	2969	protein_coding	kelch_repeat_and_BTB_(POZ)_domain_containing_13	7	4	15	12	8	3	5	7	45	19	28	31	29	21	0.113857	0.0673452	0.169525	0.16839	0.133929	0.0497199	0.0706789	0.122859	0.731906	0.333154	0.499105	0.572726	0.600463	0.356694
ENSMUSG00000042097	6.23082	26.7226	-1.807	3.6553e-09	2.3364e-08	Zfp239	chr6	+	117862100	117873291	3158	protein_coding	zinc_finger_protein_239	8	3	15	4	1	14	8	1	32	31	28	19	19	31	0.122334	0.047486	0.159379	0.0527708	0.0157392	0.21814	0.106318	0.0165009	0.489318	0.511036	0.469235	0.330017	0.369862	0.495035
ENSMUSG00000035407	185.031	663.798	-1.8045	5.4246e-48	5.0212e-46	Kank4	chr4	-	98754898	98817537	4795	protein_coding	KN_motif_and_ankyrin_repeat_domains_4	213	185	353	191	144	118	197	160	627	654	687	595	647	691	2.14517	1.92859	2.47023	1.65955	1.49268	1.21091	1.72428	1.7388	6.3144	7.10053	7.5825	6.8065	8.29495	7.26735
ENSMUSG00000036864	45.4795	166.119	-1.8035	2.8349e-32	1.2528e-30	Proser3	chr7	-	30539134	30552296	2466	protein_coding	proline_and_serine_rich_3	68	34	91	49	37	38	41	28	179	160	171	144	135	196	1.33164	0.689196	1.23823	0.827845	0.745766	0.758245	0.697784	0.591677	3.5052	3.37776	3.66984	3.20306	3.36542	4.0082
ENSMUSG00000036144	92.9206	340.186	-1.7993	3.5324e-24	8.9982e-23	Meox2	chr12	+	37108540	37179534	2360	protein_coding	mesenchyme_homeobox_2	103	65	151	128	127	64	64	74	353	379	370	169	340	418	2.10763	1.37676	2.14692	2.25966	2.67476	1.3344	1.13815	1.63395	7.22297	8.36043	8.29724	3.92799	8.85656	8.93205
ENSMUSG00000046916	429.368	1512.23	-1.7977	5.1251e-83	1.7206e-80	Myct1	chr10	+	5593728	5606787	2775	protein_coding	myc_target_1	426	366	590	483	472	283	512	425	1645	1619	1544	1215	1364	1567	7.41339	6.59287	7.13412	7.25154	8.45421	5.01814	7.7435	7.98078	28.6257	30.3728	29.4461	24.0164	30.2169	28.4769
ENSMUSG00000051262	13.3475	51.393	-1.7889	4.522e-14	5.0204e-13	Cml3	chr6	-	85760649	85765744	1821	protein_coding	camello-like_3	11	4	25	22	14	17	13	8	50	41	70	31	43	72	0.291711	0.109801	0.460661	0.503337	0.382131	0.459365	0.299615	0.228928	1.32591	1.17213	2.03438	0.933786	1.45163	1.99393
ENSMUSG00000034800	21.4855	79.6501	-1.7887	5.1692e-18	8.08e-17	Zfp661	chr2	-	127574662	127587094	4912	protein_coding	zinc_finger_protein_661	21	14	34	20	17	38	20	15	66	106	93	55	54	101	0.206458	0.142471	0.232259	0.169636	0.172022	0.380666	0.170884	0.15913	0.648841	1.12344	1.002	0.614186	0.675824	1.03693
ENSMUSG00000087408	6.67972	26.3353	-1.7727	2.0674e-10	1.5257e-09	Cers1	chr8	+	70315775	70331592	2728	protein_coding	ceramide_synthase_1	5	4	7	4	8	12	12	3	26	25	25	33	20	25	0.0885107	0.0732946	0.0861004	0.0610888	0.14576	0.216449	0.184615	0.0573055	0.460237	0.477087	0.484998	0.663537	0.450696	0.462149
ENSMUSG00000043448	17.1452	64.9249	-1.7715	4.5153e-13	4.492e-12	Gjc2	chr11	-	59175568	59183213	2187	protein_coding	gap_junction_protein_gamma_2	20	18	20	26	17	10	14	16	50	47	59	109	40	70	0.441623	0.411415	0.306855	0.495302	0.386362	0.224994	0.268664	0.381233	1.10401	1.1188	1.42773	2.73384	1.12437	1.61412
ENSMUSG00000022510	6.70149	25.751	-1.765	3.1848e-10	2.2982e-09	Trp63	chr16	+	25683763	25892102	5366	protein_coding	transformation_related_protein_63	6	9	7	4	7	4	8	9	41	19	31	15	27	21	0.0539971	0.0838395	0.0437722	0.0310567	0.0648397	0.0366799	0.0625705	0.0874	0.368966	0.184334	0.305742	0.153333	0.309322	0.197358
ENSMUSG00000090019	238.062	821.577	-1.7598	9.7312e-57	1.3595e-54	Gimap1	chr6	+	48739054	48743790	1493	protein_coding	GTPase_IMAP_family_member_1	242	186	356	229	212	216	278	257	956	655	777	932	684	825	7.82755	6.22744	8.00095	6.3903	7.05781	7.1189	7.81475	8.97001	30.9208	22.8393	27.5426	34.2414	28.164	27.8664
ENSMUSG00000034041	122.823	421.578	-1.7532	4.5402e-51	4.9334e-49	Lyl1	chr8	+	84701457	84704715	1800	protein_coding	lymphoblastomic_leukemia_1	154	104	150	124	124	123	114	114	489	398	390	476	324	405	4.1316	2.88813	2.79621	2.87009	3.42407	3.36242	2.65805	3.30029	13.1187	11.511	11.4666	14.5054	11.0655	11.3467
ENSMUSG00000057396	26.6214	94.1283	-1.7502	2.4617e-21	4.9616e-20	Zfp759	chr13	+	67128228	67141787	3482	protein_coding	zinc_finger_protein_759	25	22	40	30	28	34	17	24	113	105	96	44	100	104	0.346722	0.315828	0.385463	0.358954	0.39969	0.480473	0.204904	0.359172	1.56712	1.56986	1.4591	0.693137	1.76551	1.50623
ENSMUSG00000040229	15.8409	59.9076	-1.75	5.7677e-11	4.5282e-10	Gpr34	chrX	+	13632089	13640858	2088	protein_coding	G_protein-coupled_receptor_34	15	16	16	17	27	7	18	13	96	69	32	23	75	64	0.346921	0.383042	0.257123	0.339207	0.642728	0.164963	0.361803	0.324438	2.22021	1.72036	0.81108	0.604217	2.20815	1.54574
ENSMUSG00000003070	17.9079	66.8896	-1.7487	2.9197e-13	2.9635e-12	Efna2	chr10	+	80179482	80190010	2131	protein_coding	ephrin_A2	25	20	28	23	15	10	24	6	62	67	59	102	40	59	0.566535	0.469141	0.440886	0.449666	0.349866	0.230906	0.47267	0.146719	1.40495	1.63679	1.46525	2.6255	1.15392	1.39622
ENSMUSG00000050288	260.143	897.515	-1.7447	3.9813e-38	2.4203e-36	Fzd2	chr11	+	102604396	102608058	3663	protein_coding	frizzled_homolog_2_(Drosophila)	307	240	436	273	230	187	306	203	846	849	803	1155	748	825	4.04736	3.27515	3.99394	3.10507	3.12094	2.51202	3.50602	2.88788	11.1529	12.0663	11.6017	17.2958	12.5534	11.358
ENSMUSG00000041750	4.63402	18.4059	-1.7422	1.9435e-08	1.1429e-07	Cd1d2	chr3	+	86986586	86989533	1243	protein_coding	CD1d2_antigen	7	3	4	4	4	2	9	5	26	21	14	10	15	25	0.271955	0.120644	0.107979	0.134071	0.159949	0.0791731	0.30388	0.209613	1.01008	0.879528	0.596075	0.44129	0.741854	1.01427
ENSMUSG00000053199	132.868	453.452	-1.7403	1.3842e-45	1.2022e-43	Arhgap20	chr9	+	51765337	51853856	7161	protein_coding	Rho_GTPase_activating_protein_20	112	101	170	149	155	143	167	103	568	495	444	265	412	529	0.755291	0.705025	0.796575	0.866879	1.07585	0.98261	0.978753	0.74952	3.83025	3.5986	3.28136	2.02987	3.53689	3.72536
ENSMUSG00000045114	6.49579	24.2799	-1.74	5.1365e-10	3.6263e-09	Prrt2	chr7	-	127016771	127021211	2940	protein_coding	proline-rich_transmembrane_protein_2	8	7	7	4	9	4	4	9	34	31	19	14	20	28	0.131405	0.119017	0.0798918	0.0566837	0.152156	0.0669471	0.0571009	0.15952	0.55845	0.548929	0.342019	0.261202	0.418197	0.480283
ENSMUSG00000029410	11.491	41.7165	-1.7392	3.3883e-14	3.8088e-13	Ppef2	chr5	-	92226974	92253159	2274	protein_coding	protein_phosphatase_EF_hand_calcium-binding_domain_2	18	5	15	15	15	5	10	12	43	44	46	26	40	49	0.382254	0.10991	0.221336	0.274819	0.327865	0.108193	0.184561	0.274986	0.913126	1.00731	1.07056	0.62716	1.08135	1.08666
ENSMUSG00000033313	51.2199	182.46	-1.7375	3.6852e-19	6.347e-18	Fbxl8	chr8	+	105264648	105269326	1913	protein_coding	F-box_and_leucine-rich_repeat_protein_8	56	47	106	43	38	35	71	40	201	168	162	267	120	146	1.41365	1.22812	1.85927	0.936482	0.98733	0.900268	1.55766	1.08959	5.07381	4.57189	4.48171	7.65582	3.85624	3.84879
ENSMUSG00000047085	9.10169	34.3167	-1.7296	1.5145e-11	1.273e-10	Lrrc4b	chr7	+	44429018	44463351	2728	protein_coding	leucine_rich_repeat_containing_4B	8	5	12	12	10	7	19	4	37	22	31	41	30	40	0.141617	0.0916183	0.147601	0.183266	0.1822	0.126262	0.292307	0.0764073	0.654953	0.419836	0.601397	0.824394	0.676044	0.739439
ENSMUSG00000022485	0	3.03365	-1.7234	0.00014223	0.00047317	Hoxc5	chr15	+	102967443	103017429	2923	protein_coding	homeobox_C5	0	0	0	0	0	0	0	0	4	1	6	4	1	2	0	0	0	0	0	0	0	0	0.0660821	0.0178104	0.108634	0.0750631	0.0210315	0.0345055
ENSMUSG00000063767	2.59407	11.5951	-1.7207	1.7946e-06	8.0585e-06	S100a7a	chr3	+	90654302	90658130	741	protein_coding	S100_calcium_binding_protein_A7A	2	5	6	1	1	3	3	1	8	12	13	13	8	14	0.130341	0.337294	0.271697	0.0562248	0.0670773	0.199215	0.169916	0.0703236	0.521344	0.843072	0.928473	0.962322	0.663697	0.952788
ENSMUSG00000069184	13.8961	50.5081	-1.7189	8.2012e-14	8.856e-13	Zfp72	chr13	-	74371426	74376566	1629	protein_coding	zinc_finger_protein_72	17	9	30	20	14	14	9	6	48	46	62	34	37	75	0.503962	0.276171	0.617948	0.511511	0.42717	0.422889	0.231874	0.191933	1.4229	1.47007	2.01426	1.14486	1.3963	2.32181
ENSMUSG00000045515	5.83824	22.4375	-1.7186	2.4694e-08	1.4279e-07	Pou3f3	chr1	+	42695768	42703176	7409	protein_coding	POU_domain_class_3_transcription_factor_3	5	8	3	5	9	4	5	7	22	11	34	24	22	18	0.0325897	0.0539743	0.0135867	0.0281162	0.0603777	0.0265656	0.0283231	0.0492332	0.143389	0.077292	0.242864	0.177683	0.182541	0.122518
ENSMUSG00000074867	16.0838	57.0241	-1.7185	9.5521e-14	1.0221e-12	Zfp808	chr13	+	62129916	62173419	2571	protein_coding	zinc_finger_protein_80	23	18	17	21	15	16	9	12	60	62	81	26	39	76	0.432012	0.349967	0.22187	0.340301	0.28999	0.306222	0.146916	0.24322	1.12694	1.25543	1.66735	0.554711	0.932525	1.49073
ENSMUSG00000032028	46.0673	156.993	-1.7148	2.0369e-26	6.302e-25	Nxpe2	chr9	-	48318006	48353454	3366	protein_coding	neurexophilin_and_PC-esterase_domain_family_member_2	41	30	61	42	65	42	67	34	198	177	168	89	139	169	0.58822	0.445516	0.608089	0.519854	0.959827	0.61398	0.835393	0.526362	2.84056	2.73754	2.64143	1.45034	2.53863	2.53197
ENSMUSG00000020160	445.371	1476.21	-1.7131	2.1385e-91	9.0756e-89	Meis1	chr11	-	18879817	19018985	7553	protein_coding	Meis_homeobox_1	481	362	696	519	481	405	414	354	1584	1678	1475	1139	1307	1570	3.07536	2.39577	3.09201	2.86282	3.16533	2.63848	2.30044	2.44232	10.1272	11.5658	10.3351	8.27179	10.6379	10.4825
ENSMUSG00000026573	2.68541	11.8986	-1.7067	5.3562e-06	2.2485e-05	Xcl1	chr1	-	164931644	164935527	523	protein_coding	chemokine_(C_motif)_ligand_1	5	2	3	0	1	4	5	2	25	10	13	5	8	12	0.461677	0.191155	0.192474	0	0.0950369	0.376337	0.401235	0.199273	2.30829	0.995405	1.31548	0.524401	0.940343	1.15709
ENSMUSG00000023968	6.45449	25.8734	-1.7054	1.6737e-08	9.9229e-08	Crip3	chr17	+	46428926	46431776	1035	protein_coding	cysteine-rich_protein_3	5	3	20	10	4	2	10	4	27	24	42	21	17	23	0.233292	0.14489	0.648397	0.402537	0.192094	0.0950843	0.405499	0.201391	1.25973	1.20718	2.1476	1.11295	1.00973	1.12066
ENSMUSG00000074934	6.38888	26.4261	-1.7049	7.5503e-07	3.5905e-06	Grem1	chr2	-	113746164	113758646	4148	protein_coding	gremlin_1	10	7	8	3	1	11	11	2	38	27	34	4	28	29	0.116421	0.084356	0.0647147	0.030132	0.0119827	0.130489	0.111297	0.0251253	0.442382	0.338865	0.433795	0.0528952	0.414971	0.35257
ENSMUSG00000059810	559.393	1868.4	-1.7049	4.3293e-41	3.1211e-39	Rgs3	chr4	+	62559847	62704001	4698	protein_coding	regulator_of_G-protein_signaling_3	563	433	1031	556	626	444	557	490	1889	1887	1726	2264	1500	1660	5.78716	4.60714	7.36372	4.93069	6.62301	4.65039	4.97591	5.43504	19.4165	20.9103	19.4434	26.4338	19.628	17.8189
ENSMUSG00000050919	142.31	475.081	-1.7019	2.3374e-37	1.3799e-35	Zfp366	chr13	+	99184823	99247037	2763	protein_coding	zinc_finger_protein_366	151	83	236	119	170	153	141	132	522	497	485	343	370	619	2.63916	1.5016	2.86604	1.79437	3.05817	2.72477	2.14175	2.4895	9.1231	9.36434	9.28977	6.8094	8.23226	11.2979
ENSMUSG00000044338	626.857	2094.37	-1.7016	1.1064e-36	6.1905e-35	Aplnr	chr2	+	85136225	85139923	3699	protein_coding	apelin_receptor	649	544	1028	620	631	385	797	590	2275	1812	1818	2595	1722	2031	8.47287	7.35142	9.32525	6.98318	8.47889	5.12148	9.04282	8.31165	29.6996	25.5021	26.0108	38.4812	28.6185	27.6893
ENSMUSG00000033849	7.78495	29.1025	-1.7001	5.1356e-10	3.6263e-09	B3galt2	chr1	+	143640664	143654614	9288	protein_coding	UDP-Gal:betaGlcNAc_beta_13-galactosyltransferase_polypeptide_2	9	12	16	7	6	6	8	2	48	18	28	26	28	25	0.046794	0.0645826	0.0578029	0.0313994	0.0321087	0.0317869	0.0361491	0.0112209	0.249558	0.100891	0.159544	0.153549	0.185325	0.135739
ENSMUSG00000031489	91.8283	306.552	-1.6983	7.6543e-36	3.9946e-34	Adrb3	chr8	-	27225776	27229588	2795	protein_coding	adrenergic_receptor_beta_3	95	95	139	100	106	66	104	60	419	257	228	293	277	342	1.64139	1.69902	1.66872	1.49061	1.88503	1.16193	1.56164	1.11864	7.23911	4.78688	4.31715	5.75018	6.09251	6.17065
ENSMUSG00000093536	1.13552	6.75712	-1.6961	9.0718e-05	0.00031272	Smim17	chr7	+	6398715	6432093	3197	protein_coding	small_integral_membrane_protein_17	1	3	1	0	0	0	2	2	4	2	7	7	9	10	0.0151052	0.0469067	0.0104956	0	0	0	0.0262553	0.0325992	0.0604185	0.0325678	0.115878	0.120102	0.173061	0.157741
ENSMUSG00000057894	175.306	581.33	-1.6917	2.4833e-35	1.258e-33	Zfp329	chr7	-	12804977	12818858	6727	protein_coding	zinc_finger_protein_329	152	131	276	173	189	222	159	154	715	588	704	320	467	698	1.09117	0.973434	1.3767	1.07145	1.39648	1.62387	0.991987	1.19294	5.1326	4.55048	5.53854	2.6093	4.2677	5.23264
ENSMUSG00000054939	25.3977	84.5339	-1.6904	8.6787e-26	2.5418e-24	Zfp174	chr16	+	3847268	3858880	5897	protein_coding	zinc_finger_protein_174	26	23	34	33	28	23	17	25	99	91	91	55	71	98	0.212918	0.194964	0.193464	0.233146	0.236005	0.191918	0.12099	0.220917	0.810694	0.803363	0.816685	0.511596	0.74016	0.838072
ENSMUSG00000078768	13.7554	48.0449	-1.6878	1.4041e-12	1.316e-11	Zfp566	chr7	-	30077337	30090527	1709	protein_coding	zinc_finger_protein_566	8	17	15	22	8	18	7	17	58	47	34	37	39	72	0.226057	0.497237	0.29451	0.536323	0.232671	0.518262	0.171904	0.518354	1.63885	1.43172	1.05288	1.18756	1.40288	2.1246
ENSMUSG00000034799	35.084	116.78	-1.6721	1.4863e-25	4.2861e-24	Unc13a	chr8	-	71624417	71671757	10255	protein_coding	unc-13_homolog_A_(C._elegans)	33	25	52	35	42	31	44	30	104	91	118	137	111	119	0.155399	0.12186	0.170145	0.142193	0.203567	0.148746	0.180072	0.152442	0.489723	0.461963	0.608962	0.732791	0.665404	0.585191
ENSMUSG00000054763	0.852428	7.23583	-1.6711	0.00025287	0.00080828	Defb42	chr14	+	63046991	63058149	1909	protein_coding	defensin_beta_42	1	0	0	1	0	1	3	1	6	4	26	4	0	4	0.0252967	0	0	0.0218243	0	0.0257759	0.0659547	0.0272969	0.151774	0.109083	0.720795	0.114934	0	0.105667
ENSMUSG00000032892	2.38566	10.5564	-1.6707	1.0542e-05	4.2557e-05	Rangrf	chr11	-	68972484	68975185	967	protein_coding	RAN_guanine_nucleotide_release_factor	4	1	3	2	2	4	4	0	13	15	17	6	4	9	0.199758	0.0516928	0.104099	0.0861687	0.102801	0.203541	0.173606	0	0.649187	0.807544	0.930393	0.340346	0.254291	0.469356
ENSMUSG00000048728	5.79665	22.1085	-1.669	2.4774e-08	1.4321e-07	Zfp454	chr11	-	50872720	50887651	2090	protein_coding	zinc_finger_protein_454	9	6	15	2	4	8	6	0	25	26	23	18	19	20	0.207954	0.143503	0.240822	0.0398685	0.0951278	0.188349	0.120486	0	0.577626	0.647633	0.582406	0.472413	0.558863	0.482581
ENSMUSG00000072770	40.7219	135.599	-1.6669	4.4639e-20	8.2639e-19	Acrbp	chr6	+	125049689	125063267	1883	protein_coding	proacrosin_binding_protein	63	24	65	33	42	38	30	42	115	128	165	106	105	186	1.6157	0.637115	1.15828	0.730146	1.10865	0.993007	0.668653	1.1623	2.94917	3.53884	4.63743	3.08781	3.42797	4.98138
ENSMUSG00000091491	0.273813	3.90293	-1.6655	0.00029568	0.00093199	Vmn2r97	chr17	+	18914322	18948071	2586	protein_coding	vomeronasal_2_receptor_97	0	2	0	0	0	0	0	0	6	7	3	0	3	5	0	0.0386597	0	0	0	0	0	0	0.112041	0.140919	0.0613955	0	0.0713166	0.0975053
ENSMUSG00000075271	24.2746	80.3079	-1.6654	4.2134e-18	6.6227e-17	Ttc30a1	chr2	-	75978247	75981967	3721	protein_coding	tetratricopeptide_repeat_domain_30A1	26	13	27	21	30	27	21	32	120	71	91	49	66	86	0.33743	0.174639	0.243476	0.235129	0.400733	0.357045	0.236859	0.448136	1.55731	0.993345	1.29427	0.722324	1.09039	1.16554
ENSMUSG00000060878	2.03094	9.49922	-1.6638	2.4257e-05	9.1885e-05	Olfr1420	chr19	+	11895999	11897050	1052	protein_coding	olfactory_receptor_1420	1	3	3	2	2	3	3	0	12	16	3	6	12	7	0.0459044	0.142548	0.0956879	0.0792064	0.0944949	0.140322	0.119684	0	0.550831	0.791782	0.150921	0.312846	0.701235	0.335559
ENSMUSG00000078487	40.6579	133.913	-1.6624	1.6405e-27	5.387e-26	Ankrd65	chr4	+	155790439	155799503	1140	protein_coding	ankyrin_repeat_domain_65	44	27	73	48	40	34	49	29	172	129	127	88	104	184	1.86388	1.1839	2.14867	1.75421	1.74401	1.46755	1.80394	1.3256	7.28579	5.89096	5.8958	4.23422	5.60824	8.13954
ENSMUSG00000020642	1521.28	4852.53	-1.6574	7.1945e-79	2.2168e-76	Rnf144a	chr12	-	26306797	26415256	5163	protein_coding	ring_finger_protein_144A	1549	1431	2602	1606	1329	1093	1762	1383	5626	5019	4938	3643	4415	5174	14.4884	13.8546	16.9105	12.9595	12.7943	10.4169	14.323	13.9585	52.62	50.6077	50.6166	38.7037	52.5686	50.5372
ENSMUSG00000039783	69.1112	224.45	-1.6547	3.353e-28	1.1497e-26	Kmo	chr1	+	175620381	175662116	3672	protein_coding	kynurenine_3-monooxygenase_(kynurenine_3-hydroxylase)	77	53	101	83	55	91	58	56	317	204	279	131	184	234	1.01265	0.721489	0.922933	0.941719	0.744481	1.21943	0.662911	0.794703	4.16879	2.8922	4.02111	1.95688	3.08044	3.21366
ENSMUSG00000038777	7.71289	27.4242	-1.6521	1.0424e-09	7.0921e-09	Sema6c	chr3	+	95160457	95174024	5095	protein_coding	sema_domain_transmembrane_domain_(TM)_and_cytoplasmic_domain_(semaphorin)_6C	13	4	13	7	9	4	5	9	40	29	18	27	26	22	0.123217	0.0392439	0.0856152	0.05724	0.0877995	0.0386309	0.0411866	0.0920487	0.379113	0.296316	0.18697	0.29068	0.313709	0.217753
ENSMUSG00000023949	51.101	167.739	-1.6519	3.053e-22	6.6735e-21	Tcte1	chr17	+	45523434	45542679	3074	protein_coding	t-complex-associated_testis_expressed_1	78	34	69	59	46	62	46	30	224	138	136	187	141	163	1.22535	0.552881	0.753176	0.799639	0.743786	0.992446	0.628035	0.508554	3.51882	2.3371	2.34142	3.33682	2.81977	2.67406
ENSMUSG00000039253	99.5221	319.105	-1.6498	4.5449e-48	4.2595e-46	Fn3krp	chr11	+	121421401	121431288	2520	protein_coding	fructosamine_3_kinase_related_protein	100	67	167	100	98	127	94	79	344	334	297	287	299	320	1.91633	1.32902	2.22366	1.65328	1.93294	2.47983	1.56552	1.6336	6.5919	6.89997	6.23735	6.24708	7.29405	6.40378
ENSMUSG00000070280	6.7698	24.488	-1.6496	5.5003e-09	3.4404e-08	Slc22a14	chr9	-	119169455	119365553	2213	protein_coding	solute_carrier_family_22_(organic_cation_transporter)_member_14	7	12	14	8	5	5	3	3	34	29	22	25	14	22	0.152752	0.271054	0.212275	0.15061	0.112301	0.111175	0.0568945	0.0706414	0.741909	0.68221	0.526121	0.619661	0.388906	0.501335
ENSMUSG00000000359	62.2652	204.621	-1.6476	1.8067e-21	3.6811e-20	Rem1	chr2	+	152626951	152635198	1663	protein_coding	rad_and_gem_related_GTP_binding_protein_1	65	37	84	77	54	50	93	60	160	153	174	250	196	256	1.88752	1.11216	1.69488	1.92905	1.61397	1.47944	2.34704	1.88009	4.64602	4.78962	5.53734	8.246	7.24539	7.76309
ENSMUSG00000078234	151.912	494.01	-1.6472	8.6715e-27	2.7166e-25	Klhdc7a	chr4	-	139960220	139968026	7807	protein_coding	kelch_domain_containing_7A	169	85	339	162	128	177	132	107	565	508	514	469	370	501	1.04538	0.544241	1.45703	0.864523	0.814929	1.1156	0.70961	0.714199	3.49476	3.38751	3.48436	3.29522	2.9135	3.23624
ENSMUSG00000068428	22.4517	74.2707	-1.6418	3.0196e-20	5.6694e-19	Gmnc	chr16	-	26957236	26989974	4083	protein_coding	geminin_coiled-coil_domain_containing	22	19	41	33	19	21	25	11	85	76	87	44	69	82	0.260204	0.232611	0.336943	0.336729	0.231296	0.253081	0.256975	0.140389	1.00529	0.969027	1.12767	0.591111	1.03889	1.01279
ENSMUSG00000078995	8.92296	30.0029	-1.6151	8.2665e-10	5.688e-09	Zfp456	chr13	-	67362113	67375810	4126	protein_coding	zinc_finger_protein_456	5	10	9	11	5	12	6	14	31	40	29	15	29	35	0.0585209	0.121151	0.0731922	0.111073	0.060233	0.14311	0.0610312	0.176815	0.362815	0.504699	0.371974	0.199415	0.432083	0.427785
ENSMUSG00000030427	20.3959	66.2469	-1.6143	3.217e-16	4.3408e-15	Lilra6	chr7	-	3908280	3915503	2782	protein_coding	leukocyte_immunoglobulin-like_receptor_subfamily_A_(with_TM_domain)_member_6	27	27	36	19	9	16	22	15	89	74	77	41	54	62	0.46868	0.485136	0.434207	0.284539	0.160797	0.282997	0.331891	0.280966	1.54485	1.38477	1.4648	0.808392	1.19326	1.12388
ENSMUSG00000045822	31.3829	100.554	-1.6089	3.1246e-17	4.5637e-16	Zswim3	chr2	+	164805098	164822130	2708	protein_coding	zinc_finger_SWIM-type_containing_3	36	28	35	33	25	49	29	22	103	112	133	108	64	73	0.641984	0.516852	0.433681	0.507705	0.458865	0.890362	0.449448	0.423344	1.83671	2.15313	2.59924	2.18761	1.45288	1.35944
ENSMUSG00000053063	78.7824	248.512	-1.6073	4.9383e-25	1.3596e-23	Clec12a	chr6	+	129342691	129365303	3233	protein_coding	C-type_lectin_domain_family_12_member_a	71	79	128	97	94	49	82	59	361	268	273	143	237	205	1.06053	1.22146	1.32848	1.25001	1.44516	0.745778	1.06448	0.950968	5.39206	4.3155	4.4689	2.4262	4.50651	3.19768
ENSMUSG00000098905	36.0005	114.218	-1.6069	7.2961e-21	1.427e-19	Zfp953	chr13	-	67339307	67360605	4676	protein_coding	zinc_finger_protein_953	34	19	53	42	39	50	31	31	137	106	148	65	107	119	0.351135	0.203112	0.380323	0.374215	0.414557	0.526156	0.278239	0.345467	1.41481	1.18014	1.67506	0.76249	1.40672	1.28339
ENSMUSG00000020513	46.8837	147.77	-1.6063	1.7616e-27	5.7676e-26	Tubd1	chr11	+	86544991	86567360	2070	protein_coding	tubulin_delta_1	52	45	74	61	44	50	45	22	160	138	132	112	134	202	1.21312	1.08667	1.19953	1.22774	1.05652	1.18855	0.912373	0.553824	3.73252	3.47065	3.3748	2.96786	3.97954	4.92116
ENSMUSG00000091764	7.82728	27.5758	-1.6034	6.217e-09	3.864e-08	Zfp964	chr8	+	69659263	69664170	1416	protein_coding	zinc_finger_protein_964	6	0	20	9	11	8	8	6	37	32	23	26	20	26	0.204625	0	0.473934	0.264804	0.386121	0.278001	0.237114	0.220804	1.2618	1.17649	0.859624	1.00718	0.86829	0.92597
ENSMUSG00000024063	2078.44	6391.68	-1.6004	5.0659e-56	6.9481e-54	Lbh	chr17	+	72918305	72941942	3064	protein_coding	limb-bud_and_heart	2394	1564	3414	2316	2109	1666	2165	1766	7194	5754	5814	6914	5356	6574	37.7316	25.5155	37.3875	31.4917	34.2123	26.755	29.6551	30.0346	113.38	97.7648	100.422	123.776	107.461	108.2
ENSMUSG00000079168	5.4433	19.5322	-1.5954	7.3955e-07	3.5228e-06	Cd209g	chr8	+	4134733	4137707	1088	protein_coding	CD209g_antigen	3	7	6	6	3	4	5	10	21	9	28	23	9	26	0.133157	0.321607	0.185044	0.229757	0.137052	0.180905	0.192873	0.47895	0.932059	0.430641	1.36199	1.15956	0.508524	1.20512
ENSMUSG00000046093	70.5642	220.711	-1.5939	7.4087e-27	2.3307e-25	Hpcal4	chr4	+	123183227	123194701	4931	protein_coding	hippocalcin-like_4	87	63	117	90	57	43	83	54	178	272	265	190	184	211	0.852029	0.638649	0.796164	0.76042	0.574558	0.429094	0.706437	0.570661	1.74316	2.87168	2.84417	2.11356	2.29393	2.15791
ENSMUSG00000034881	77.2024	249.231	-1.5907	3.3323e-14	3.7515e-13	Tbxa2r	chr10	+	81328732	81335171	1763	protein_coding	thromboxane_A2_receptor	103	66	180	56	65	46	101	46	224	215	194	352	204	257	2.82134	1.87132	3.42588	1.32337	1.83255	1.28388	2.40436	1.35964	6.13548	6.34874	5.82363	10.9518	7.11338	7.35136
ENSMUSG00000044156	32.5804	102.98	-1.589	9.368e-17	1.3203e-15	Hepacam2	chr6	-	3457089	3498297	3717	protein_coding	HEPACAM_family_member_2	33	36	44	34	30	44	30	18	133	112	102	44	117	107	0.428738	0.484135	0.397202	0.381094	0.401165	0.582477	0.338734	0.252348	1.72787	1.56865	1.45228	0.649315	1.93505	1.4517
ENSMUSG00000030486	15.4096	49.8283	-1.5825	7.1573e-12	6.2327e-11	Zfp108	chr7	+	24257644	24261914	1929	protein_coding	zinc_finger_protein_108	9	9	29	11	24	16	11	19	52	63	44	31	40	68	0.22531	0.233221	0.504449	0.237578	0.618405	0.408138	0.239326	0.513264	1.30174	1.70024	1.20716	0.881505	1.27475	1.77772
ENSMUSG00000090113	21.9347	69.2319	-1.5823	3.072e-18	4.9006e-17	Nhlrc4	chr17	-	25942233	25944961	2142	protein_coding	NHL_repeat_containing_4	19	24	35	27	20	30	17	11	83	68	65	66	69	56	0.428355	0.560078	0.548277	0.525158	0.464092	0.689161	0.333088	0.267604	1.87116	1.65269	1.60597	1.69013	1.98029	1.31842
ENSMUSG00000029600	61.5369	188.808	-1.5787	3.3663e-29	1.2372e-27	Rita1	chr5	-	120594305	120612589	1668	protein_coding	RBPJ_interacting_and_tubulin_associated_1	57	61	81	66	61	56	60	64	192	171	199	229	165	145	1.65025	1.82806	1.62945	1.64852	1.81772	1.652	1.50968	1.99942	5.55851	5.33705	6.31395	7.53069	6.08115	4.38388
ENSMUSG00000046380	41.0322	130.801	-1.5775	5.4483e-14	5.9897e-13	Jrk	chr15	-	74702301	74709535	5853	protein_coding	jerky	41	15	61	38	62	60	40	24	143	120	114	163	111	113	0.338279	0.128106	0.349706	0.27049	0.526511	0.504419	0.286821	0.213674	1.17981	1.06734	1.03079	1.52758	1.16585	0.973613
ENSMUSG00000037347	63.0392	196.805	-1.5766	3.5611e-19	6.138e-18	Chst7	chrX	+	20059560	20097521	2206	protein_coding	carbohydrate_(N-acetylglucosamino)_sulfotransferase_7	87	64	115	36	55	44	67	58	215	185	166	241	165	179	1.90451	1.45021	1.74922	0.679897	1.23923	0.981445	1.27467	1.37007	4.70637	4.36584	3.98242	5.99248	4.59808	4.09199
ENSMUSG00000051499	2.7189	10.4858	-1.5741	1.0072e-05	4.0759e-05	Zfp786	chr6	-	47819266	47830867	3191	protein_coding	zinc_finger_protein_786	3	2	5	2	1	4	4	2	12	14	13	8	5	11	0.0454009	0.03133	0.0525769	0.0261125	0.0155764	0.0616811	0.0526094	0.0326605	0.181596	0.228404	0.215606	0.137518	0.0963255	0.173841
ENSMUSG00000028003	404.845	1526.23	-1.5714	9.1811e-06	3.7371e-05	Lrat	chr3	-	82892579	82903973	5351	protein_coding	lecithin-retinol_acyltransferase_(phosphatidylcholine-retinol-O-acyltransferase)	394	138	1618	320	196	259	426	334	1738	1556	1373	1225	544	2802	3.55575	1.28914	10.146	2.4915	1.8206	2.38168	3.34122	3.2526	15.6844	15.1383	13.5794	12.5573	6.24974	26.407
ENSMUSG00000026104	293.918	885.333	-1.5706	7.4843e-52	8.5022e-50	Stat1	chr1	+	52119440	52161865	5151	protein_coding	signal_transducer_and_activator_of_transcription_1	247	232	413	304	305	357	332	246	1250	848	834	722	813	795	2.31566	2.2514	2.69036	2.45883	2.94308	3.41032	2.70506	2.48865	11.7185	8.57049	8.56877	7.68849	9.7028	7.78327
ENSMUSG00000067370	40.7195	128.001	-1.5701	5.4551e-15	6.6182e-14	B3galt4	chr17	-	33949909	33951477	1569	protein_coding	UDP-Gal:betaGlcNAc_beta_13-galactosyltransferase_polypeptide_4	28	35	40	43	48	42	53	43	111	102	106	199	110	109	0.861798	1.11507	0.855438	1.1418	1.52059	1.31718	1.4177	1.42812	3.41628	3.38438	3.57542	6.95706	4.30991	3.5034
ENSMUSG00000049037	61.78	189.664	-1.5698	1.5113e-21	3.1131e-20	Clec4a1	chr6	+	122921848	122934619	1558	protein_coding	C-type_lectin_domain_family_4_member_a1	45	74	78	66	55	64	75	52	312	213	216	129	135	137	1.39481	2.37422	1.67988	1.76491	1.75464	2.0213	2.02034	1.73922	9.6703	7.11727	7.3372	4.54169	5.32678	4.43445
ENSMUSG00000037752	63.6791	192.515	-1.5697	1.4489e-39	9.3647e-38	Xkr8	chr4	-	132724897	132732546	4245	protein_coding	X_Kell_blood_group_precursor_related_family_member_8_homolog	62	74	84	70	71	48	72	45	222	197	161	174	178	205	0.705317	0.871386	0.663977	0.687015	0.831332	0.556394	0.711844	0.552401	2.52539	2.41596	2.00721	2.24837	2.57775	2.43536
ENSMUSG00000097084	21.4251	69.3905	-1.5676	1.0919e-10	8.2948e-10	Foxl1	chr8	+	121127940	121130644	2705	protein_coding	forkhead_box_L1	18	26	20	31	11	14	27	28	68	57	52	113	55	55	0.321348	0.480466	0.248093	0.477464	0.202125	0.254671	0.418916	0.539399	1.21393	1.09701	1.01737	2.29143	1.24995	1.02537
ENSMUSG00000031549	2.08121	8.42967	-1.5611	5.7507e-05	0.00020499	Ido2	chr8	-	24531894	24576333	3203	protein_coding	indoleamine_23-dioxygenase_2	5	2	3	2	1	2	0	2	14	9	9	4	7	8	0.0753847	0.0312126	0.0314279	0.0260147	0.015518	0.030725	0	0.0325381	0.211069	0.146281	0.148706	0.0685012	0.13435	0.125956
ENSMUSG00000025175	15.5517	48.4458	-1.5578	7.9128e-15	9.4975e-14	Fn3k	chr11	+	121434913	121450491	3841	protein_coding	fructosamine_3_kinase	21	10	20	15	8	15	23	17	61	57	42	42	38	48	0.264025	0.13014	0.174718	0.162702	0.103524	0.192161	0.251312	0.230634	0.766899	0.77256	0.578694	0.599792	0.608187	0.630208
ENSMUSG00000062309	4.84692	17.18	-1.5521	1.5251e-06	6.9104e-06	Rpp25	chr9	+	57504102	57505447	1346	protein_coding	ribonuclease_P/MRP_25_subunit	3	3	7	8	8	3	2	6	16	20	12	21	20	10	0.107633	0.111412	0.174504	0.247623	0.295419	0.109672	0.0623613	0.232287	0.574021	0.773547	0.471824	0.855795	0.913446	0.374664
ENSMUSG00000001288	823.691	2482.09	-1.5511	2.1169e-27	6.8808e-26	Rarg	chr15	-	102234938	102257517	2953	protein_coding	retinoic_acid_receptor_gamma	868	721	1493	907	793	566	977	626	2482	2321	2208	3360	1884	2210	14.1947	12.2047	16.9648	12.7965	13.3476	9.43131	13.8855	11.0466	40.5874	40.9179	39.5712	62.4125	39.2207	37.7412
ENSMUSG00000030004	1.24319	6.42301	-1.5491	0.00028742	0.00090877	Nat8	chr6	-	85830388	85832082	1123	protein_coding	N-acetyltransferase_8_(GCN5-related_putative)	2	0	4	1	1	1	1	1	6	1	8	8	8	6	0.0860043	0	0.119518	0.0370993	0.0442603	0.0438167	0.0373723	0.0464023	0.258003	0.0463577	0.377011	0.390756	0.437934	0.269438
ENSMUSG00000047787	5.10764	19.7632	-1.5488	1.753e-05	6.7946e-05	Flrt1	chr19	-	7092014	7105729	5859	protein_coding	fibronectin_leucine_rich_transmembrane_protein_1	13	2	16	6	4	3	0	1	22	14	19	24	20	16	0.107149	0.0170633	0.0916322	0.0426652	0.0339336	0.0251951	0	0.00889398	0.181323	0.124396	0.171622	0.22469	0.209848	0.137716
ENSMUSG00000048337	0.87921	5.43684	-1.5439	0.00061704	0.0018305	Npy4r	chr14	-	34143992	34152489	3627	protein_coding	neuropeptide_Y_receptor_Y4	0	1	0	0	3	0	3	0	5	5	7	1	9	5	0	0.0137819	0	0	0.0411119	0	0.0347139	0	0.0665695	0.0717669	0.10214	0.0151233	0.152543	0.0695199
ENSMUSG00000046080	332.442	985.192	-1.5431	4.633e-41	3.3188e-39	Clec9a	chr6	+	129408862	129424764	3292	protein_coding	C-type_lectin_domain_family_9_member_a	325	304	511	346	379	268	325	301	1114	1215	1027	562	865	1105	4.76753	4.61605	5.2085	4.37887	5.72233	4.00584	4.14337	4.7646	16.341	19.214	16.5103	9.36423	16.153	16.9274
ENSMUSG00000024793	56.42	168.827	-1.5409	5.8733e-27	1.8712e-25	Tnfrsf25	chr4	+	152115934	152120119	1661	protein_coding	tumor_necrosis_factor_receptor_superfamily_member_25	48	50	77	64	56	40	64	67	134	161	189	182	137	186	1.39554	1.50472	1.55551	1.6053	1.67576	1.18498	1.61711	2.10196	3.89572	5.04612	6.02194	6.01031	5.07048	5.64716
ENSMUSG00000045551	45.3333	139.108	-1.5388	2.3158e-14	2.6549e-13	Fpr1	chr17	-	17876471	17883940	1324	protein_coding	formyl_peptide_receptor_1	37	50	51	70	12	43	49	61	141	138	170	100	117	161	1.34953	1.88772	1.29251	2.2027	0.450492	1.59808	1.55324	2.40083	5.14262	5.42616	6.79524	4.14293	5.43245	6.13232
ENSMUSG00000025105	24.1798	79.3067	-1.5385	3.3471e-08	1.8993e-07	Bnc1	chr7	-	81966672	81992299	4653	protein_coding	basonuclin_1	32	5	55	22	30	16	9	35	113	81	107	42	56	80	0.332114	0.0537148	0.396626	0.196986	0.320466	0.169202	0.0811782	0.391971	1.17273	0.906262	1.21701	0.495121	0.739866	0.867049
ENSMUSG00000030031	21.9658	68.4535	-1.5384	2.4422e-12	2.2267e-11	Kbtbd8	chr6	+	95117240	95129718	4735	protein_coding	kelch_repeat_and_BTB_(POZ)_domain_containing_8	15	17	41	15	19	35	23	19	81	57	91	31	72	77	0.152982	0.179467	0.290546	0.131983	0.199447	0.36372	0.203863	0.2091	0.826072	0.626695	1.0171	0.359118	0.934783	0.820082
ENSMUSG00000059772	98.8847	292.539	-1.5357	1.5643e-34	7.5346e-33	Slx1b	chr7	-	126689468	126695784	3152	protein_coding	SLX1_structure-specific_endonuclease_subunit_homolog_B_(S._cerevisiae)	106	47	120	127	110	108	105	94	329	288	290	252	265	306	1.62401	0.745364	1.27746	1.67866	1.7346	1.686	1.39808	1.55404	5.04037	4.75672	4.86918	4.38541	5.16842	4.89578
ENSMUSG00000033082	963.883	2846.46	-1.5347	1.8263e-36	1.0068e-34	Clec1a	chr6	-	129426684	129452000	3268	protein_coding	C-type_lectin_domain_family_1_member_a	1036	771	1388	1066	1027	790	1002	912	3362	3386	2825	1456	2545	3488	15.309	11.7931	14.2514	13.5901	15.62	11.895	12.8681	14.5423	49.6785	53.9394	45.7489	24.4385	47.8745	53.8246
ENSMUSG00000092558	173.334	507.966	-1.5346	6.0577e-70	1.3904e-67	Med20	chr17	+	47611582	47624418	5680	protein_coding	mediator_complex_subunit_20	187	141	241	199	142	190	207	135	550	499	571	469	408	507	1.58988	1.24087	1.42371	1.45966	1.24261	1.64598	1.52951	1.23853	4.67592	4.57355	5.32025	4.52918	4.41581	4.50139
ENSMUSG00000070868	22.3913	68.0221	-1.5316	4.2281e-16	5.6575e-15	Skint3	chr4	+	112232245	112300468	3843	protein_coding	selection_and_upkeep_of_intraepithelial_T_cells_3	22	16	34	30	26	27	19	13	82	70	95	41	55	64	0.276454	0.208116	0.296866	0.325235	0.336277	0.34571	0.207498	0.176276	1.03038	0.948264	1.30827	0.585206	0.879813	0.839839
ENSMUSG00000030157	1471.16	4281.88	-1.5284	4.087e-74	1.1211e-71	Clec2d	chr6	+	129180615	129186534	1213	protein_coding	C-type_lectin_domain_family_2_member_d	1391	1204	1989	1574	1453	1576	1486	1465	4568	4333	4062	4470	3860	3834	55.3779	49.6161	55.0206	54.0617	59.5386	63.9314	51.4148	62.9356	181.852	185.964	177.224	202.135	195.625	159.396
ENSMUSG00000044164	0.378937	3.49477	-1.5276	0.00090017	0.0025882	Rnf182	chr13	+	43615710	43670945	3544	protein_coding	ring_finger_protein_182	1	1	0	0	0	0	1	0	1	5	4	2	6	2	0.0136263	0.0141047	0	0	0	0	0.0118423	0	0.0136257	0.0734476	0.0597325	0.0309551	0.104077	0.0284592
ENSMUSG00000031390	5.68192	19.5226	-1.5237	2.6855e-06	1.1747e-05	Avpr2	chrX	+	73892102	73895502	2787	protein_coding	arginine_vasopressin_receptor_2	3	2	6	4	3	11	12	6	35	10	21	14	19	18	0.0519822	0.0358715	0.072238	0.0597956	0.053503	0.194211	0.180707	0.112185	0.606435	0.186795	0.398774	0.275541	0.419097	0.325703
ENSMUSG00000050022	130.31	383.417	-1.522	2.0165e-29	7.4847e-28	Amz1	chr5	+	140724127	140761439	4037	protein_coding	archaelysin_family_metallopeptidase_1	137	147	188	131	100	141	123	110	394	355	393	486	273	344	1.63882	1.82018	1.56261	1.35194	1.23122	1.71862	1.27872	1.41989	4.71292	4.57795	5.15202	6.60348	4.15721	4.29721
ENSMUSG00000024891	10.8464	33.8575	-1.5197	1.7511e-10	1.3038e-09	Slc29a2	chr19	+	5024006	5031971	2472	protein_coding	solute_carrier_family_29_(nucleoside_transporters)_member_2	13	12	12	15	7	8	16	7	39	34	24	40	22	41	0.25396	0.242655	0.162886	0.252807	0.140748	0.159243	0.271645	0.14756	0.761849	0.716031	0.513815	0.887579	0.547107	0.836415
ENSMUSG00000040710	461.997	1338.45	-1.5164	6.6554e-50	6.6831e-48	St8sia4	chr1	-	95587682	95667571	10027	protein_coding	ST8_alpha-N-acetyl-neuraminide_alpha-28-sialyltransferase_4	439	452	629	488	420	396	556	442	1616	1396	1456	758	1246	1528	2.11429	2.25333	2.1049	2.02766	2.08196	1.94331	2.3272	2.29705	7.78257	7.24796	7.68483	4.14661	7.63915	7.68491
ENSMUSG00000026866	26.8686	79.8147	-1.5155	9.3598e-16	1.2169e-14	Kynu	chr2	+	43555329	43682715	2778	protein_coding	kynureninase_(L-kynurenine_hydrolase)	30	20	26	18	22	35	41	27	99	82	91	45	66	96	0.521506	0.359877	0.314046	0.269952	0.393627	0.619947	0.619415	0.506467	1.7209	1.53668	1.73362	0.888537	1.46053	1.74271
ENSMUSG00000054074	61.1183	181.223	-1.5151	3.1943e-20	5.9675e-19	Skida1	chr2	-	18040676	18049051	4376	protein_coding	SKI/DACH_domain_containing_1	75	32	104	64	51	53	59	73	191	190	212	98	168	223	0.827664	0.365535	0.797457	0.609324	0.579278	0.595961	0.565855	0.869291	2.1077	2.26036	2.56391	1.22841	2.3601	2.56989
ENSMUSG00000020605	155.348	451.829	-1.5118	6.9719e-34	3.2468e-32	Hs1bp3	chr12	+	8313433	8343824	2958	protein_coding	HCLS1_binding_protein_3	177	150	186	182	145	148	160	130	452	467	422	566	326	412	2.88965	2.53484	2.10992	2.56342	2.43648	2.46197	2.27014	2.29015	7.37893	8.21902	7.5502	10.4958	6.77513	7.02402
ENSMUSG00000026304	10.11	31.4268	-1.5106	1.7143e-10	1.2781e-09	Rab17	chr1	-	90958133	90969661	1831	protein_coding	RAB17_member_RAS_oncogene_family	10	13	19	13	9	7	7	7	41	33	32	19	33	29	0.263744	0.354905	0.34819	0.295802	0.244314	0.188117	0.16045	0.199218	1.08131	0.938269	0.924923	0.569194	1.10796	0.798723
ENSMUSG00000063047	42.434	123.355	-1.5104	1.6933e-24	4.4339e-23	Zfp780b	chr7	-	27962708	27975368	3004	protein_coding	zinc_finger_protein_780B	48	36	54	38	51	48	39	34	153	134	125	75	99	154	0.771634	0.599045	0.603178	0.527023	0.843848	0.786249	0.544872	0.589791	2.45949	2.32224	2.20219	1.36948	2.02597	2.58528
ENSMUSG00000026107	219.763	644.132	-1.5099	7.5044e-23	1.7312e-21	Nabp1	chr1	-	51465862	51478425	4790	protein_coding	nucleic_acid_binding_protein_1	162	240	246	224	192	326	216	188	887	715	710	348	549	661	1.63324	2.50457	1.72326	1.94831	1.99232	3.34889	1.89255	2.04523	8.94213	7.77091	7.84453	3.9851	7.04588	6.95909
ENSMUSG00000070661	114.496	338.297	-1.509	1.953e-20	3.704e-19	Rnf186	chr4	+	138967112	138968360	1249	protein_coding	ring_finger_protein_186	120	60	192	138	132	118	89	108	301	278	313	423	309	343	4.63969	2.40129	5.15811	4.60323	5.25298	4.64877	2.9906	4.50589	11.6374	11.5873	13.2625	18.5769	15.2088	13.849
ENSMUSG00000070563	3.51039	12.5552	-1.5059	3.7989e-05	0.00013955	Spaca4	chr7	-	45725107	45725813	707	protein_coding	sperm_acrosome_associated_4	2	3	3	1	2	8	4	5	16	6	14	8	8	24	0.136609	0.212109	0.142381	0.0589287	0.140606	0.556788	0.237449	0.368528	1.09283	0.441808	1.04798	0.620677	0.695615	1.7119
ENSMUSG00000000901	278.484	803.326	-1.5058	8.2714e-45	6.9163e-43	Mmp11	chr10	-	75923222	75932502	2288	protein_coding	matrix_metallopeptidase_11	312	266	426	331	233	177	305	271	915	807	691	806	678	842	6.5852	5.81142	6.24748	6.02723	5.06167	3.80659	5.59466	6.1721	19.3116	18.362	15.9833	19.323	18.2168	18.5585
ENSMUSG00000061099	32.1827	94.4097	-1.5053	4.954e-17	7.1383e-16	Gapdhs	chr7	-	30729775	30743681	1457	protein_coding	glyceraldehyde-3-phosphate_dehydrogenase_spermatogenic	34	24	32	31	33	52	26	29	94	94	106	63	78	128	1.12691	0.823395	0.736957	0.886437	1.12577	1.75615	0.748935	1.03719	3.11545	3.35869	3.85026	2.37179	3.29104	4.43034
ENSMUSG00000047904	17.1688	50.891	-1.4977	8.385e-13	8.0911e-12	Sstr2	chr11	+	113619342	113626028	2143	protein_coding	somatostatin_receptor_2	20	24	13	15	11	15	21	19	57	52	41	52	52	44	0.45069	0.559817	0.203551	0.291618	0.255132	0.34442	0.41127	0.462009	1.28442	1.26323	1.01253	1.331	1.49169	1.03542
ENSMUSG00000027932	149.12	434.76	-1.4966	3.0452e-22	6.663e-21	Slc27a3	chr3	-	90385239	90389938	2487	protein_coding	solute_carrier_family_27_(fatty_acid_transporter)_member_3	178	161	244	165	123	75	163	137	432	360	441	529	368	409	3.45632	3.23599	3.29204	2.7641	2.45823	1.4839	2.75069	2.87054	8.38805	7.53578	9.38441	11.6674	9.09641	8.29343
ENSMUSG00000047884	3.33272	11.9659	-1.4946	3.3214e-05	0.0001232	Klk9	chr7	+	43791891	43796756	1475	protein_coding	kallikrein_related-peptidase_9	4	2	5	4	1	6	4	2	21	16	5	6	8	17	0.13096	0.0677789	0.113744	0.112983	0.0336978	0.20016	0.113815	0.0706574	0.687512	0.564715	0.1794	0.223128	0.333423	0.581224
ENSMUSG00000063632	338.685	974.246	-1.4941	3.087e-30	1.188e-28	Sox11	chr12	-	27334264	27342574	8311	protein_coding	SRY_(sex_determining_region_Y)-box_11	378	265	473	366	365	262	361	333	1361	1157	1060	513	754	1027	2.19639	1.59386	1.90967	1.83474	2.1829	1.5512	1.82299	2.0879	7.90784	7.24739	6.74989	3.38579	5.5772	6.23166
ENSMUSG00000058402	63.4111	181.076	-1.4903	1.0011e-32	4.5398e-31	Zfp420	chr7	+	29859979	29877292	2982	protein_coding	zinc_finger_protein_420	60	42	81	71	64	78	66	61	205	196	190	116	165	207	0.971659	0.704042	0.911442	0.991966	1.06676	1.28708	0.928895	1.06596	3.3197	3.42176	3.37202	2.13376	3.40153	3.50066
ENSMUSG00000061371	21.2442	62.0678	-1.489	3.9273e-13	3.9278e-12	Zfp873	chr10	+	82058417	82061329	1893	protein_coding	zinc_finger_protein_873	23	21	21	13	22	29	14	27	78	62	68	38	65	58	0.586742	0.55453	0.372238	0.286114	0.577652	0.753818	0.31039	0.743246	1.98974	1.70507	1.90109	1.1011	2.11087	1.54513
ENSMUSG00000058396	404.272	1157.57	-1.4885	1.0144e-31	4.2727e-30	Gpr182	chr10	-	127747276	127751732	3954	protein_coding	G_protein-coupled_receptor_182	349	396	536	383	414	452	405	387	1177	1062	933	1506	949	1124	4.26245	5.00628	4.54862	4.0356	5.20424	5.62498	4.29881	5.10028	14.3745	13.9826	12.4879	20.8922	14.7546	14.3356
ENSMUSG00000037892	448.258	1270.44	-1.4862	4.6799e-53	5.5112e-51	Pcdh18	chr3	-	49743296	49757316	5168	protein_coding	protocadherin_18	374	418	705	452	415	450	477	436	1405	1457	1309	784	1179	1434	3.49478	4.04306	4.57739	3.64386	3.99135	4.28459	3.8737	4.39626	13.1282	14.677	13.4048	8.32126	14.0246	13.9931
ENSMUSG00000040841	174.862	503.547	-1.4857	7.2197e-27	2.2744e-25	Six5	chr7	+	19094594	19098549	3007	protein_coding	sine_oculis-related_homeobox_5	202	146	315	224	154	97	196	144	496	467	458	553	456	518	3.24405	2.42704	3.51503	3.10356	2.54555	1.58729	2.7356	2.49545	7.96528	8.08509	8.06076	10.0876	9.32244	8.68726
ENSMUSG00000024440	326.762	929.872	-1.4792	5.0773e-32	2.2005e-30	Pcdh12	chr18	-	38267092	38284401	5587	protein_coding	protocadherin_12	389	341	465	365	262	191	406	297	821	909	982	913	864	962	3.36234	3.05093	2.79271	2.72182	2.33086	1.68218	3.04984	2.77011	7.09606	8.47007	9.30201	8.9637	9.50677	8.68326
ENSMUSG00000043795	97.6765	277.128	-1.475	3.4557e-39	2.1958e-37	Prr33	chr7	-	142491074	142506771	2251	protein_coding	proline_rich_33	88	72	159	107	72	88	129	104	290	316	279	262	219	271	1.88789	1.59887	2.37014	1.98041	1.58983	1.92365	2.40516	2.40756	6.22122	7.30825	6.55953	6.38442	5.9809	6.07128
ENSMUSG00000089687	2.19743	9.1292	-1.4745	0.00027575	0.00087557	Rab42	chr4	-	132302197	132303385	761	protein_coding	RAB42_member_RAS_oncogene_family	0	3	5	5	0	1	2	3	9	14	6	5	15	4	0	0.197058	0.220464	0.273736	0	0.0646598	0.1103	0.205426	0.571098	0.957734	0.417264	0.360397	1.21173	0.265071
ENSMUSG00000020135	86.0916	248.052	-1.4711	1.06e-18	1.7531e-17	Apc2	chr10	+	80295977	80318263	9173	protein_coding	adenomatosis_polyposis_coli_2	87	83	146	93	78	81	77	74	237	226	204	368	153	258	0.458013	0.452297	0.534064	0.422394	0.422646	0.434503	0.352297	0.420378	1.24764	1.28262	1.17696	2.20055	1.02536	1.41839
ENSMUSG00000067279	92.136	265.774	-1.4702	4.2237e-16	5.655e-15	Ppp1r3c	chr19	-	36731737	36736653	2719	protein_coding	protein_phosphatase_1_regulatory_(inhibitor)_subunit_3C	90	48	105	115	99	140	76	83	344	294	272	128	249	308	1.59847	0.882447	1.29578	1.76212	1.80976	2.5336	1.1731	1.5907	6.10945	5.62911	5.29424	2.58224	5.62974	5.71253
ENSMUSG00000031077	87.9083	251.354	-1.4681	4.1253e-20	7.6496e-19	Fadd	chr7	-	144577318	144582463	3903	protein_coding	Fas_(TNFRSF6)-associated_via_death_domain	67	79	119	82	122	104	83	67	221	208	253	317	224	238	0.828985	1.01178	1.02306	0.875309	1.55366	1.31115	0.892503	0.894532	2.7343	2.77438	3.43057	4.45509	3.52815	3.07514
ENSMUSG00000039452	80.0912	226.148	-1.4681	9.4212e-31	3.7706e-29	Snx22	chr9	-	66065176	66069731	2555	protein_coding	sorting_nexin_22	83	80	116	69	77	85	91	62	235	263	220	247	147	223	1.56876	1.56515	1.52342	1.12513	1.49794	1.63699	1.49479	1.2645	4.4415	5.35879	4.55697	5.30275	3.53691	4.4015
ENSMUSG00000030380	20.836	62.4057	-1.4654	5.3917e-11	4.2463e-10	Mzf1	chr7	-	13042303	13054764	4015	protein_coding	myeloid_zinc_finger_1	25	20	48	25	23	18	16	4	84	60	61	46	65	54	0.300694	0.249001	0.40115	0.259418	0.284732	0.2206	0.167249	0.0519151	1.01029	0.777978	0.80406	0.628446	0.995236	0.678258
ENSMUSG00000031870	50.3689	143.626	-1.4653	4.0117e-24	1.0139e-22	Pgr	chr9	+	8899833	8968611	6889	protein_coding	progesterone_receptor	47	35	90	44	51	58	63	36	144	175	138	97	136	162	0.329467	0.253962	0.438367	0.266098	0.367966	0.414277	0.383808	0.272311	1.00939	1.32246	1.06015	0.772344	1.21361	1.18589
ENSMUSG00000022667	28.3866	81.6294	-1.46	2.1557e-13	2.2181e-12	Cd200r1	chr16	+	44765736	44794978	1892	protein_coding	CD200_receptor_1	39	22	24	35	19	37	29	26	99	85	92	37	85	90	0.995437	0.581244	0.425639	0.770713	0.499145	0.962276	0.64329	0.716097	2.52678	2.33883	2.57342	1.07269	2.76182	2.39888
ENSMUSG00000011427	153.586	432.298	-1.4598	1.0152e-24	2.7119e-23	Zfp790	chr7	+	29816072	29832042	4525	protein_coding	zinc_finger_protein_790	129	92	176	163	185	199	159	155	477	494	511	276	344	481	1.37671	1.01631	1.30511	1.50077	2.03211	2.16398	1.47472	1.78498	5.09041	5.68342	5.97649	3.34569	4.67345	5.3606
ENSMUSG00000092118	20.3431	58.9067	-1.4577	3.9485e-15	4.8399e-14	Fancf	chr7	-	51860577	51862267	1691	protein_coding	Fanconi_anemia_complementation_group_F	25	12	31	29	18	17	18	20	64	57	48	68	47	62	0.713948	0.354727	0.615134	0.714497	0.529082	0.49468	0.446744	0.616319	1.82763	1.75482	1.50225	2.20577	1.70865	1.84899
ENSMUSG00000027274	123.774	344.59	-1.4573	4.3208e-42	3.2396e-40	Mkks	chr2	-	136873780	136891389	3178	protein_coding	McKusick-Kaufman_syndrome	141	133	182	123	119	124	127	78	364	386	377	248	296	377	2.14257	2.09196	1.92163	1.61249	1.86117	1.91994	1.67718	1.27897	5.53096	6.32317	6.27815	4.28049	5.7258	5.98238
ENSMUSG00000078302	0.71796	4.89447	-1.4491	0.0015575	0.0042613	Foxd1	chr13	+	98354242	98356703	2462	protein_coding	forkhead_box_D1	0	0	0	1	1	1	3	0	9	1	2	7	8	1	0	0	0	0.0169222	0.0201886	0.0199862	0.0511403	0	0.176525	0.0211453	0.0429918	0.155957	0.199756	0.0204832
ENSMUSG00000047363	4.32327	14.2321	-1.4485	2.1595e-05	8.258e-05	Cstad	chr2	+	30595040	30608943	819	protein_coding	CSA-conditional_T_cell_activation-dependent_protein	9	1	5	3	4	8	1	4	14	13	22	13	11	11	0.530675	0.0610341	0.204851	0.15261	0.242756	0.480646	0.0512444	0.254505	0.825462	0.826344	1.42162	0.870673	0.825671	0.677322
ENSMUSG00000027849	13.6765	41.404	-1.4463	9.805e-08	5.2473e-07	Syt6	chr3	+	103575231	103645569	4416	protein_coding	synaptotagmin_VI	5	8	21	18	5	19	16	22	55	69	36	26	27	36	0.0546778	0.0905561	0.159566	0.16982	0.0562775	0.211711	0.152062	0.259605	0.601432	0.813433	0.431437	0.322953	0.375866	0.411112
ENSMUSG00000020744	142.371	393.336	-1.4414	2.5117e-39	1.605e-37	Slc25a19	chr11	-	115614178	115628295	2614	protein_coding	solute_carrier_family_25_(mitochondrial_thiamine_pyrophosphate_carrier)_member_19	144	131	220	163	109	145	150	125	425	379	424	444	284	359	2.66028	2.50508	2.82403	2.59793	2.0726	2.72949	2.40833	2.49186	7.8512	7.54806	8.58429	9.31693	6.67899	6.92589
ENSMUSG00000025386	0.133583	2.46679	-1.4409	0.0015089	0.0041385	Pde6g	chr11	-	120447605	120453500	2250	protein_coding	phosphodiesterase_6G_cGMP-specific_rod_gamma	0	0	0	0	1	0	0	0	5	4	2	1	2	1	0	0	0	0	0.0220908	0	0	0	0.10731	0.0925506	0.0470426	0.0243788	0.0546444	0.0224132
ENSMUSG00000021055	33.155	92.9566	-1.4408	1.0323e-18	1.7086e-17	Esr2	chr12	-	76120419	76177259	3362	protein_coding	estrogen_receptor_2_(beta)	24	37	55	28	38	37	35	22	104	105	90	60	75	122	0.344734	0.550124	0.548929	0.346981	0.561797	0.541531	0.436919	0.340992	1.49379	1.6259	1.41674	0.978924	1.37139	1.82999
ENSMUSG00000099481	41.0531	117.418	-1.4386	1.3834e-11	1.1689e-10	Xndc1	chr7	+	102065511	102083765	3131	protein_coding	Xrcc1_N-terminal_domain_containing_1	50	26	38	48	44	74	19	33	140	104	144	82	101	129	0.771182	0.415094	0.407241	0.638711	0.698495	1.16297	0.254683	0.549225	2.15922	1.72923	2.43402	1.43657	1.98306	2.07775
ENSMUSG00000040138	0.261762	2.73526	-1.4366	0.0017745	0.0048038	Ndp	chrX	-	16885521	16911774	1939	protein_coding	Norrie_disease_(pseudoglioma)_(human)	1	0	0	0	1	0	0	0	4	2	3	2	4	1	0.0249053	0	0	0	0.025634	0	0	0	0.0996174	0.0536975	0.0818818	0.056578	0.126818	0.0260081
ENSMUSG00000043832	90.4258	248.67	-1.4357	1.1549e-32	5.2267e-31	Clec4a3	chr6	+	122952515	122969875	1300	protein_coding	C-type_lectin_domain_family_4_member_a3	91	94	133	102	70	80	103	79	320	301	286	168	176	240	3.3804	3.61444	3.43289	3.26891	2.67638	3.02807	3.32525	3.16667	11.8867	12.0538	11.643	7.08861	8.32276	9.3101
ENSMUSG00000001494	6.11631	20.3264	-1.433	1.402e-05	5.5382e-05	Sost	chr11	-	101962458	101967015	2066	protein_coding	sclerostin	4	7	13	13	5	3	6	2	8	14	26	27	23	18	0.0934975	0.169365	0.211137	0.262155	0.120291	0.0714513	0.121885	0.0504451	0.186988	0.352776	0.66602	0.716851	0.684377	0.439368
ENSMUSG00000038793	25.9737	73.7802	-1.4314	1.5213e-13	1.5857e-12	Lefty1	chr1	+	180935022	180938400	1620	protein_coding	left_right_determination_factor_1	38	18	33	34	19	24	25	24	77	72	63	101	51	67	1.13276	0.555411	0.683519	0.874399	0.582952	0.728979	0.647672	0.771997	2.29524	2.31376	2.05811	3.41981	1.93532	2.08567
ENSMUSG00000079419	94.9414	263.188	-1.4301	1.1117e-21	2.3153e-20	Ms4a6c	chr19	+	11469366	11482192	1841	protein_coding	membrane-spanning_4-domains_subfamily_A_member_6C	88	70	136	139	61	104	108	88	411	273	286	167	222	221	2.30834	1.90064	2.47877	3.14562	1.64691	2.7797	2.46207	2.49085	10.7806	7.71988	8.2216	4.97574	7.41306	6.05376
ENSMUSG00000055235	15.2673	44.7229	-1.4295	3.5367e-09	2.2632e-08	Wdr86	chr5	-	24711738	24730727	4362	protein_coding	WD_repeat_domain_86	20	8	26	16	8	18	10	21	44	44	43	62	25	44	0.221419	0.0916771	0.200004	0.15282	0.0911587	0.203051	0.0962154	0.250873	0.487102	0.525132	0.521707	0.779653	0.352332	0.508691
ENSMUSG00000043496	276.9	755.83	-1.4289	1.0061e-48	9.7541e-47	Tril	chr6	-	53815466	53820830	5365	protein_coding	TLR4_interactor_with_leucine-rich_repeats	269	230	474	321	274	217	276	259	825	697	662	774	656	837	2.42132	2.14296	2.96456	2.49276	2.53849	1.99026	2.15908	2.51565	7.4257	6.76339	6.53029	7.91346	7.51679	7.8676
ENSMUSG00000022431	6.44675	20.3659	-1.4264	1.4331e-05	5.6474e-05	Ribc2	chr15	+	85132099	85144569	1652	protein_coding	RIB43A_domain_with_coiled-coils_2	9	1	3	12	2	10	5	10	24	26	26	18	9	19	0.263089	0.0302584	0.0609344	0.302634	0.0601747	0.297858	0.127025	0.315435	0.701543	0.819341	0.832928	0.597665	0.334912	0.580003
ENSMUSG00000029482	270.269	741.041	-1.4242	1.2768e-28	4.5086e-27	Aacs	chr5	+	125475814	125517412	3241	protein_coding	acetoacetyl-CoA_synthetase	244	223	421	312	255	241	291	266	708	613	714	987	610	679	3.63564	3.4394	4.35868	4.01071	3.9107	3.65895	3.76829	4.27683	10.5489	9.84653	11.6591	16.7045	11.5704	10.5652
ENSMUSG00000034457	22.845	66.0575	-1.4176	2.9651e-09	1.9121e-08	Eda2r	chrX	-	97333840	97377216	4752	protein_coding	ectodysplasin_A2_receptor	13	16	38	28	21	35	25	16	50	103	100	32	46	64	0.13211	0.168306	0.268323	0.245486	0.219653	0.362419	0.220797	0.175454	0.508097	1.1284	1.1137	0.369376	0.595086	0.679188
ENSMUSG00000044052	7.42517	22.9509	-1.4175	2.4185e-06	1.0685e-05	Ccr10	chr11	-	101172997	101175443	1726	protein_coding	chemokine_(C-C_motif)_receptor_10	4	3	18	6	5	15	3	9	27	25	26	14	25	19	0.111915	0.0868835	0.349932	0.144829	0.143987	0.427631	0.0729475	0.27172	0.755398	0.754051	0.797217	0.444921	0.890425	0.555136
ENSMUSG00000024142	70.6622	195.658	-1.4161	6.6797e-18	1.034e-16	Mlst8	chr17	-	24473550	24479078	3366	protein_coding	MTOR_associated_protein_LST8_homolog_(S._cerevisiae)	46	68	116	70	88	84	81	38	174	182	170	224	161	235	0.659954	1.00984	1.15637	0.866423	1.29946	1.22796	1.00995	0.588287	2.49625	2.81487	2.67288	3.65031	2.94042	3.52079
ENSMUSG00000036306	70.4214	193.351	-1.4128	1.654e-20	3.1501e-19	Lzts1	chr8	-	69132669	69184225	5019	protein_coding	leucine_zipper_putative_tumor_suppressor_1	75	79	100	70	59	64	84	53	166	190	204	254	134	180	0.721629	0.786804	0.668551	0.581068	0.58429	0.627454	0.702412	0.550273	1.59714	1.97078	2.15108	2.77595	1.64129	1.8086
ENSMUSG00000055547	4.72569	14.7237	-1.4124	1.9258e-05	7.4212e-05	Apobec4	chr1	+	152750551	152757544	1566	protein_coding	apolipoprotein_B_mRNA_editing_enzyme_catalytic_polypeptide-like_4_(putative)	3	8	3	7	1	8	4	4	23	17	16	12	11	9	0.0925123	0.255361	0.0642808	0.186231	0.0317396	0.251372	0.107201	0.133103	0.709233	0.565144	0.54072	0.420325	0.431816	0.289826
ENSMUSG00000070583	34.9202	96.3945	-1.4079	3.4032e-15	4.1967e-14	Fv1	chr4	+	147868979	147870358	1380	protein_coding	Friend_virus_susceptibility_1	40	32	58	34	32	34	37	25	115	107	118	39	85	116	1.39975	1.15912	1.41026	1.02647	1.15256	1.21232	1.12526	0.944018	4.02413	4.03651	4.5253	1.55018	3.7865	4.23902
ENSMUSG00000061356	0.421172	3.7353	-1.4074	0.0022344	0.0059259	Nuggc	chr14	+	65598546	65648531	2745	protein_coding	nuclear_GTPase_germinal_center_associated	0	0	2	1	0	1	0	0	2	8	5	0	1	7	0	0	0.0244478	0.0151776	0	0.0179257	0	0	0.0351836	0.151722	0.0963988	0	0.0223952	0.1286
ENSMUSG00000044702	16.9392	47.9318	-1.4067	7.0953e-09	4.3852e-08	Palb2	chr7	-	122107262	122132946	3750	protein_coding	partner_and_localizer_of_BRCA2	18	11	15	12	15	33	13	19	77	55	32	38	39	46	0.231799	0.146628	0.134218	0.13332	0.198817	0.433014	0.145493	0.264023	0.991545	0.763542	0.451609	0.555837	0.639339	0.618605
ENSMUSG00000047003	63.9303	171.749	-1.4067	1.4622e-34	7.0729e-33	Zfp41	chr15	+	75616679	75625300	3736	protein_coding	zinc_finger_protein_41	56	75	85	71	63	53	62	61	183	164	155	155	161	195	0.723855	1.00349	0.76342	0.791767	0.838161	0.698052	0.69649	0.850829	2.36536	2.28528	2.19568	2.27573	2.64921	2.63217
ENSMUSG00000054196	29.3254	79.4556	-1.4011	7.7737e-17	1.1046e-15	Cthrc1	chr15	+	39076932	39087121	1164	protein_coding	collagen_triple_helix_repeat_containing_1	30	30	26	31	25	25	37	34	71	87	80	56	82	93	1.24462	1.28832	0.7495	1.10957	1.06753	1.05683	1.33407	1.52211	2.94549	3.89106	3.63732	2.63895	4.33071	4.02918
ENSMUSG00000004267	36.4375	98.3875	-1.3994	5.9679e-21	1.1714e-19	Eno2	chr6	-	124760053	124769673	2795	protein_coding	enolase_2_gamma_neuronal	23	28	45	37	48	44	39	35	103	98	106	87	91	95	0.397389	0.500764	0.540234	0.551526	0.853598	0.774622	0.585616	0.652538	1.77954	1.82535	2.0071	1.70739	2.00151	1.71407
ENSMUSG00000007610	230.194	615.802	-1.3988	5.6821e-40	3.7813e-38	Gtpbp3	chr8	+	71488103	71499583	2830	protein_coding	GTP_binding_protein_3	242	184	328	253	219	246	237	200	601	633	531	718	510	611	4.12952	3.25003	3.88901	3.7246	3.84637	4.27728	3.51473	3.68267	10.2551	11.6444	9.93007	13.9166	11.0785	10.8878
ENSMUSG00000043251	256.689	688.118	-1.3986	7.4092e-36	3.8757e-34	Exoc3l	chr8	-	105289924	105296098	2497	protein_coding	exocyst_complex_component_3-like	276	267	438	261	232	186	270	217	708	744	678	736	580	592	5.33778	5.34502	5.88582	4.3548	4.6181	3.66533	4.53811	4.52857	13.692	15.5116	14.3699	16.1679	14.2793	11.9561
ENSMUSG00000026616	87.8386	238.907	-1.3979	2.8747e-18	4.5956e-17	Cr2	chr1	-	195136811	195176715	6207	protein_coding	complement_receptor_2	111	47	133	99	93	87	97	67	351	185	266	136	215	283	0.863598	0.378506	0.718988	0.664507	0.744724	0.689694	0.655874	0.562487	2.73073	1.55164	2.268	1.20186	2.12939	2.29928
ENSMUSG00000089989	234.476	627.653	-1.3977	4.3915e-41	3.1558e-39	Flt3l	chr7	-	45131188	45136432	2482	protein_coding	FMS-like_tyrosine_kinase_3_ligand	274	194	388	258	203	186	289	178	647	570	574	543	625	740	5.33113	3.90712	5.24543	4.33076	4.06526	3.68748	4.88682	3.73713	12.588	11.9557	12.2392	12.0003	15.4802	15.0355
ENSMUSG00000032363	42.4849	116.984	-1.3972	2.8663e-14	3.2528e-13	Adamts7	chr9	+	90163069	90208071	5379	protein_coding	a_disintegrin-like_and_metallopeptidase_(reprolysin_type)_with_thrombospondin_type_1_motif_7	25	38	64	44	52	24	57	49	121	101	126	148	84	105	0.224444	0.353133	0.399236	0.340798	0.480503	0.219548	0.444737	0.474694	1.08627	0.97751	1.23969	1.50923	0.96001	0.984406
ENSMUSG00000045322	61.3342	166.546	-1.3963	4.1943e-19	7.1689e-18	Tlr9	chr9	+	106222598	106226883	3478	protein_coding	toll-like_receptor_9	60	59	93	47	57	62	78	53	215	132	179	203	121	130	0.83309	0.847967	0.897232	0.563008	0.81459	0.877165	0.941229	0.794083	2.98512	1.97581	2.72375	3.20156	2.13872	1.88495
ENSMUSG00000057103	19.4035	54.886	-1.3943	4.551e-10	3.2313e-09	Cml1	chr6	-	85910154	85915687	1021	protein_coding	camello-like_1	9	8	39	15	25	30	22	16	66	46	58	44	58	52	0.425684	0.391671	1.28171	0.612085	1.21705	1.44582	0.90433	0.816608	3.12156	2.34549	3.0064	2.36386	3.49221	2.56841
ENSMUSG00000025436	20.8566	57.3603	-1.3923	4.5932e-14	5.0894e-13	Xrcc6bp1	chr10	-	126868430	126901371	1066	protein_coding	XRCC6_binding_protein_1	30	15	28	21	16	22	30	12	76	60	53	52	49	50	1.35905	0.703381	0.881358	0.820745	0.746031	1.01551	1.18112	0.586602	3.44278	2.93019	2.63125	2.67573	2.82577	2.36537
ENSMUSG00000002346	214.83	573.552	-1.3921	1.8798e-35	9.6096e-34	Slc25a42	chr8	-	70184340	70212305	3657	protein_coding	solute_carrier_family_25_member_42	215	151	350	257	216	234	221	157	635	633	589	599	409	522	2.83912	2.06399	3.2114	2.92789	2.93577	3.14854	2.53628	2.23714	8.38497	9.01115	8.52382	8.98457	6.87538	7.19834
ENSMUSG00000021280	86.7345	234.599	-1.3911	1.5027e-20	2.8668e-19	Exoc3l4	chr12	+	111417430	111431182	2922	protein_coding	exocyst_complex_component_3-like_4	102	66	164	80	95	57	90	76	256	217	215	273	160	262	1.68574	1.12907	1.88328	1.14066	1.61598	0.959873	1.29268	1.35535	4.2307	3.86617	3.89406	5.12481	3.36618	4.52176
ENSMUSG00000042333	153.342	403.222	-1.3863	1.6539e-69	3.7201e-67	Tnfrsf14	chr4	-	154922210	154928563	1018	protein_coding	tumor_necrosis_factor_receptor_superfamily_member_14_(herpesvirus_entry_mediator)	148	133	208	148	161	150	181	138	464	386	426	346	356	409	7.02076	6.53071	6.85594	6.05703	7.86089	7.25041	7.4621	7.064	22.0102	19.7397	22.1465	18.6433	21.4981	20.2611
ENSMUSG00000047592	7.67505	23.0843	-1.3842	1.484e-06	6.7393e-06	Nxpe5	chr5	+	138225898	138253363	3585	protein_coding	neurexophilin_and_PC-esterase_domain_family_member_5	8	5	20	14	8	4	4	4	27	30	30	15	17	19	0.107763	0.0697168	0.187194	0.162699	0.110916	0.0549022	0.0468275	0.058142	0.363687	0.435646	0.44287	0.229508	0.291513	0.267271
ENSMUSG00000055069	9.16753	26.7047	-1.3835	2.8479e-07	1.4327e-06	Rab39	chr9	-	53684110	53706232	2971	protein_coding	RAB39_member_RAS_oncogene_family	9	11	18	12	8	3	11	6	35	27	21	11	30	36	0.146288	0.185075	0.203292	0.168277	0.133839	0.0496864	0.155389	0.105237	0.568877	0.473111	0.374077	0.203089	0.62075	0.611064
ENSMUSG00000005124	74.1103	200.049	-1.3803	1.0519e-14	1.2452e-13	Wisp1	chr15	+	66891320	66923201	5097	protein_coding	WNT1_inducible_signaling_pathway_protein_1	63	94	99	54	47	68	95	88	192	200	211	104	215	267	0.596892	0.92187	0.651737	0.441393	0.458329	0.656468	0.782238	0.899679	1.81903	2.04276	2.19085	1.11922	2.59312	2.6417
ENSMUSG00000006390	3230.43	8534.68	-1.3773	1.8399e-30	7.2223e-29	Elovl1	chr4	+	118428093	118432953	1811	protein_coding	elongation_of_very_long_chain_fatty_acids_(FEN1/Elo2_SUR4/Elo3_yeast)-like_1	2790	3259	4480	3525	2791	3261	3621	3006	7985	7881	8311	11274	6874	7331	74.3971	89.9544	83.0063	81.0936	76.6011	88.6036	83.9151	86.4948	212.917	226.55	242.873	341.472	233.34	204.142
ENSMUSG00000002908	15.3573	43.6097	-1.3755	5.1856e-08	2.8724e-07	Kcnn1	chr8	-	70842049	70857008	4045	protein_coding	potassium_intermediate/small_conductance_calcium-activated_channel_subfamily_N_member_1	20	23	20	22	9	10	13	10	33	33	48	67	31	40	0.238771	0.284227	0.165906	0.226595	0.110591	0.121647	0.134882	0.128825	0.393957	0.424714	0.62801	0.908556	0.471131	0.498687
ENSMUSG00000020020	3.95325	12.493	-1.3747	5.1269e-05	0.0001846	Usp44	chr10	+	93831555	93848524	2932	protein_coding	ubiquitin_specific_peptidase_44	5	6	5	7	3	2	4	1	15	9	16	15	11	7	0.0823524	0.102293	0.0572213	0.0994672	0.0508571	0.0335649	0.0572567	0.0177728	0.247047	0.159801	0.288802	0.280623	0.230636	0.120398
ENSMUSG00000020279	32.6195	88.6297	-1.3746	4.1319e-13	4.1196e-12	Il9r	chr11	-	32187541	32200279	4482	protein_coding	interleukin_9_receptor	28	28	52	45	41	14	40	26	123	69	103	51	84	101	0.301687	0.312279	0.389299	0.418299	0.45468	0.1537	0.374557	0.302288	1.32521	0.801454	1.21621	0.624157	1.15214	1.13641
ENSMUSG00000094626	59.8637	160.685	-1.374	2.986e-20	5.6157e-19	Cecr6	chr6	-	120488939	120493807	4869	protein_coding	cat_eye_syndrome_chromosome_region_candidate_6	79	49	114	76	44	37	63	46	184	152	145	166	131	170	0.783533	0.503052	0.785627	0.650309	0.449166	0.373922	0.543039	0.492309	1.82487	1.62519	1.57606	1.8701	1.65398	1.76074
ENSMUSG00000051497	0.406926	4.36649	-1.374	0.0025998	0.0068037	Kcnj16	chr11	+	110968033	111027968	3701	protein_coding	potassium_inwardly-rectifying_channel_subfamily_J_member_16	0	1	0	0	0	1	0	1	5	0	15	1	5	0	0	0.0135063	0	0	0	0.0132954	0	0.0140799	0.0652385	0	0.214495	0.014821	0.0830518	0
ENSMUSG00000053835	386.096	1011.84	-1.3733	1.041e-46	9.404e-45	H2-T24	chr17	-	36005695	36020560	2182	protein_coding	histocompatibility_2_T_region_locus_24	338	396	606	406	328	327	521	308	1245	1124	1064	757	893	932	7.48053	9.07188	9.319	7.75206	7.47159	7.37415	10.021	7.35555	27.5529	26.8172	25.8066	19.0299	25.1591	21.5401
ENSMUSG00000043518	72.6826	192.167	-1.371	1.1224e-28	3.9819e-27	Rai2	chrX	+	161717069	161779496	2204	protein_coding	retinoic_acid_induced_2	75	67	125	88	65	61	65	63	231	152	202	194	146	213	1.64331	1.51957	1.90305	1.66348	1.46587	1.36187	1.23775	1.48953	5.0612	3.59032	4.85047	4.8282	4.0723	4.87365
ENSMUSG00000040891	2.28664	7.53401	-1.3706	0.00035557	0.0011054	Foxa3	chr7	-	19013282	19023538	2037	protein_coding	forkhead_box_A3	2	2	1	2	4	2	2	3	10	9	5	5	7	9	0.0474143	0.049079	0.0164725	0.0409058	0.0976029	0.0483123	0.0412068	0.0767449	0.237062	0.230013	0.129904	0.13464	0.211254	0.222812
ENSMUSG00000009733	125.001	331.375	-1.3706	1.6733e-21	3.4278e-20	Tfcp2	chr15	-	100502799	100552008	3250	protein_coding	transcription_factor_CP2	144	111	199	145	121	166	84	71	381	338	329	287	252	383	2.13968	1.70725	2.05457	1.85879	1.85053	2.5133	1.08474	1.1384	5.66102	5.41421	5.35743	4.84389	4.76667	5.94295
ENSMUSG00000043931	20.0756	54.2424	-1.3703	9.4357e-12	8.1193e-11	Gimap7	chr6	+	48718621	48724636	1269	protein_coding	GTPase_IMAP_family_member_7	25	28	20	20	13	15	27	16	76	39	53	49	53	51	0.951368	1.10294	0.528835	0.65662	0.509185	0.581632	0.892961	0.657019	2.89204	1.59994	2.21034	2.11802	2.56751	2.02673
ENSMUSG00000004500	107.957	285.157	-1.3674	1.3494e-24	3.5582e-23	Zfp324	chr7	+	12965838	12974236	4595	protein_coding	zinc_finger_protein_324	96	105	193	109	82	120	90	107	291	283	268	335	212	285	1.00892	1.14225	1.40936	0.988296	0.886997	1.28503	0.822029	1.21344	3.05816	3.20629	3.08669	3.99903	2.83628	3.12785
ENSMUSG00000048138	6.76072	20.5801	-1.3663	1.9809e-05	7.6215e-05	Dmrt2	chr19	+	25672420	25679010	2347	protein_coding	doublesex_and_mab-3_related_transcription_factor_2	5	5	13	13	3	4	8	7	18	15	43	9	13	26	0.102879	0.106491	0.185858	0.230768	0.0635334	0.0838621	0.143056	0.155419	0.37035	0.332721	0.969615	0.210341	0.340509	0.558659
ENSMUSG00000030680	49.4213	132.855	-1.3657	2.9531e-15	3.6578e-14	Pagr1a	chr7	-	127015033	127020327	4405	protein_coding	PAXIP1_associated_glutamate_rich_protein_1A	43	41	82	43	32	58	68	47	105	141	129	172	106	119	0.471403	0.465259	0.624625	0.406695	0.361075	0.64789	0.647878	0.555996	1.15106	1.66638	1.54984	2.1418	1.47931	1.36235
ENSMUSG00000060212	16.4098	45.846	-1.3657	3.9145e-08	2.2034e-07	Pcnxl2	chr8	-	125751508	125898317	7236	protein_coding	pecanex-like_2_(Drosophila)	30	8	22	17	10	23	9	16	45	38	62	54	32	38	0.200213	0.0552647	0.102018	0.0978805	0.0686903	0.156404	0.0522004	0.115223	0.300308	0.273393	0.453458	0.409346	0.271863	0.264833
ENSMUSG00000045534	7.3873	22.544	-1.3618	1.1009e-05	4.4275e-05	Kcna5	chr6	-	126532553	126698192	2834	protein_coding	potassium_voltage-gated_channel_shaker-related_subfamily_member_5	6	8	16	11	2	9	10	2	21	20	14	34	25	15	0.10224	0.141106	0.18944	0.161711	0.0350771	0.156265	0.148092	0.0367747	0.357826	0.367394	0.26144	0.658074	0.542298	0.266918
ENSMUSG00000020882	118.807	309.7	-1.3582	8.4749e-35	4.1713e-33	Cacnb1	chr11	-	98001508	98023034	3396	protein_coding	calcium_channel_voltage-dependent_beta_1_subunit	111	118	197	145	124	114	106	79	380	311	337	287	241	280	1.57843	1.73688	1.94648	1.77888	1.81488	1.65179	1.30999	1.21221	5.40342	4.76754	5.25178	4.63564	4.36262	4.15793
ENSMUSG00000047767	158.004	410.945	-1.357	5.7127e-34	2.6731e-32	Atg16l2	chr7	-	101289392	101302251	2655	protein_coding	autophagy_related_16-like_2_(S._cerevisiae)	183	156	198	203	151	114	171	130	393	354	418	416	394	433	3.32856	2.93709	2.50237	3.1855	2.82687	2.1128	2.7031	2.55152	7.14794	6.94129	8.33213	8.59457	9.12284	8.22451
ENSMUSG00000028629	63.5501	166.475	-1.3569	4.9441e-19	8.412e-18	Exo5	chr4	-	120921196	120925017	1996	protein_coding	exonuclease_5	68	42	82	54	61	91	58	65	221	177	173	102	158	163	1.6452	1.05183	1.37849	1.12714	1.51902	2.24336	1.21954	1.69696	5.34669	4.61652	4.58701	2.80308	4.86625	4.11826
ENSMUSG00000063488	37.8797	101	-1.356	3.8723e-13	3.878e-12	Zkscan7	chr9	+	122888471	122896124	2228	protein_coding	zinc_finger_with_KRAB_and_SCAN_domains_7	44	26	67	31	44	46	24	33	101	123	101	56	86	137	0.953691	0.583331	1.00905	0.579685	0.981593	1.01592	0.452091	0.771824	2.18907	2.87403	2.39911	1.3787	2.37291	3.10093
ENSMUSG00000039661	12.5884	34.6648	-1.3558	1.6821e-08	9.9669e-08	Dusp26	chr8	+	31089471	31097047	1938	protein_coding	dual_specificity_phosphatase_26_(putative)	18	12	11	13	10	8	20	11	43	20	32	39	35	34	0.448527	0.309517	0.190454	0.27947	0.256472	0.203121	0.433118	0.295773	1.07144	0.537252	0.873857	1.10384	1.11023	0.884732
ENSMUSG00000045690	0.860822	4.43463	-1.3547	0.0028622	0.0074238	Wdr89	chr12	-	75630596	75669537	2979	protein_coding	WD_repeat_domain_89	0	1	1	0	2	0	2	1	3	4	5	0	4	11	0	0.0167798	0.0112637	0	0.0333698	0	0.0281767	0.0174924	0.0486299	0.0699022	0.0888267	0	0.0825444	0.186212
ENSMUSG00000067714	11.934	33.7802	-1.3535	1.4929e-07	7.7964e-07	Lpar5	chr6	+	125067920	125082472	1458	protein_coding	lysophosphatidic_acid_receptor_5	11	13	21	16	2	10	16	12	40	36	29	44	28	20	0.364339	0.4457	0.483296	0.457202	0.0681815	0.33749	0.460567	0.428887	1.32482	1.28542	1.05265	1.65535	1.18059	0.691766
ENSMUSG00000039109	335.715	890.607	-1.3533	1.9309e-14	2.2342e-13	F13a1	chr13	-	36867178	37050244	3877	protein_coding	coagulation_factor_XIII_A1_subunit	289	314	580	402	236	270	426	311	1269	1304	1063	407	710	612	3.59975	4.04847	5.01977	4.31992	3.02559	3.42679	4.61152	4.18007	15.8059	17.5099	14.5105	5.7583	11.258	7.96054
ENSMUSG00000074361	49.4974	129.353	-1.3505	4.6233e-22	9.9515e-21	C5ar2	chr7	-	16234585	16244154	3522	protein_coding	complement_component_5a_receptor_2	36	43	86	45	34	57	58	55	161	134	137	111	92	136	0.493609	0.610289	0.819333	0.532315	0.479826	0.796351	0.691144	0.813753	2.20744	1.98069	2.05862	1.72874	1.60582	1.94731
ENSMUSG00000052137	110.373	285.141	-1.3491	6.0891e-35	3.0301e-33	Rbm12b2	chr4	+	12089439	12096243	3327	protein_coding	RNA_binding_motif_protein_12_B2	119	101	166	129	119	97	110	78	334	283	332	185	260	305	1.72729	1.51749	1.6742	1.61541	1.77782	1.43462	1.38762	1.22169	4.84782	4.42828	5.28116	3.0501	4.80417	4.6231
ENSMUSG00000008193	198.429	516.37	-1.3489	4.3849e-23	1.0274e-21	Spib	chr7	-	44525995	44532071	2840	protein_coding	Spi-B_transcription_factor_(Spi-1/PU.1_related)	224	182	242	201	140	164	281	204	656	369	551	567	418	484	3.8089	3.20339	2.85923	2.94865	2.45021	2.84148	4.15258	3.7431	11.1542	6.76409	10.2678	10.9512	9.04807	8.59436
ENSMUSG00000034482	0.879115	4.81522	-1.3472	0.0032176	0.0082505	Ly6g5c	chr17	+	35108279	35111991	509	protein_coding	lymphocyte_antigen_6_complex_locus_G5C	4	0	0	1	0	0	1	1	10	7	5	4	3	0	0.379501	0	0	0.0818518	0	0	0.0824541	0.102377	0.948714	0.715949	0.519872	0.43106	0.362328	0
ENSMUSG00000028602	4.45515	13.824	-1.3454	0.00010197	0.00034877	Tnfrsf8	chr4	-	145267137	145315164	3414	protein_coding	tumor_necrosis_factor_receptor_superfamily_member_8	4	2	3	10	2	5	7	4	11	18	21	16	8	7	0.0565805	0.0292835	0.0294855	0.122034	0.0291179	0.0720652	0.0860527	0.0610543	0.15559	0.27448	0.325537	0.25707	0.144054	0.1034
ENSMUSG00000020600	2.91857	10.1749	-1.3416	0.00071709	0.0021046	Slc7a15	chr12	-	8528483	8599066	1907	protein_coding	solute_carrier_family_7_(cationic_amino_acid_transporter_y+_system)_member_15	5	2	6	2	4	0	5	1	9	16	17	10	1	8	0.126616	0.0524247	0.105573	0.0436943	0.104257	0	0.11004	0.0273255	0.2279	0.436788	0.471783	0.287637	0.0322365	0.211556
ENSMUSG00000002396	215.64	557.462	-1.3411	3.1006e-26	9.4372e-25	Ocel1	chr8	+	71371298	71379361	5285	protein_coding	occludin/ELL_domain_containing_1	235	172	348	223	213	215	215	178	560	485	547	719	445	496	2.1473	1.62682	2.20946	1.75795	2.00322	2.00176	1.70735	1.75507	5.11677	4.77747	5.47755	7.46241	5.17623	4.73286
ENSMUSG00000029557	49.5862	128.855	-1.3383	6.5272e-17	9.3455e-16	Ftsj2	chr5	-	140327674	140331898	1443	protein_coding	FtsJ_homolog_2_(E._coli)	44	55	63	39	54	61	46	43	156	110	103	153	119	113	1.4725	1.90525	1.46496	1.12602	1.86004	2.08009	1.33789	1.55282	5.22049	3.96851	3.77759	5.81595	5.06966	3.94911
ENSMUSG00000041552	2.50906	8.25133	-1.3367	0.00040433	0.0012463	Ptchd1	chrX	-	155573455	155623814	2768	protein_coding	patched_domain_containing_1	5	0	3	3	2	2	4	2	10	9	12	7	6	5	0.0872317	0	0.0363669	0.0451545	0.0359135	0.0355535	0.0606491	0.0376516	0.174456	0.169269	0.229435	0.138716	0.133255	0.0910942
ENSMUSG00000021483	63.4691	164.686	-1.3348	3.0665e-22	6.6966e-21	Cdk20	chr13	+	64432553	64439720	1826	protein_coding	cyclin-dependent_kinase_20	73	43	108	70	66	58	67	48	182	175	152	189	124	146	1.9306	1.17713	1.98461	1.59714	1.79654	1.56295	1.53994	1.36981	4.81308	4.98929	4.40542	5.67749	4.17464	4.03217
ENSMUSG00000046731	247.318	633.902	-1.3329	2.1359e-26	6.5901e-25	Kctd11	chr11	-	69878261	69881406	3146	protein_coding	potassium_channel_tetramerisation_domain_containing_11	208	265	282	294	225	284	245	223	607	630	620	776	513	555	3.19282	4.2106	3.00775	3.89345	3.55482	4.442	3.26842	3.69373	9.31715	10.4252	10.4298	13.53	10.0244	8.89654
ENSMUSG00000043592	10.7997	30.1996	-1.3293	8.5216e-07	4.0192e-06	Unc5cl	chr17	+	48454901	48539714	2838	protein_coding	unc-5_homolog_C_(C._elegans)-like	10	9	12	17	5	5	19	13	32	20	28	44	26	25	0.17016	0.158521	0.14188	0.249564	0.0875692	0.0866915	0.280977	0.238699	0.544491	0.366876	0.522143	0.850424	0.563195	0.444237
ENSMUSG00000039670	38.1886	100.978	-1.3291	2.9069e-12	2.6207e-11	Oxld1	chr11	-	120456606	120458068	813	protein_coding	oxidoreductase_like_domain_containing_1	44	18	63	48	35	51	41	22	121	69	107	116	95	83	2.61356	1.10672	2.60017	2.45978	2.13979	3.08673	2.11653	1.41011	7.187	4.41835	6.96526	7.82641	7.18342	5.14842
ENSMUSG00000023259	60.3217	156.016	-1.3267	3.5965e-16	4.8383e-15	Slc26a6	chr9	+	108854037	108913049	2402	protein_coding	solute_carrier_family_26_member_6	60	51	83	53	65	84	51	49	149	159	142	203	114	144	1.20628	1.06134	1.15946	0.919282	1.34504	1.72078	0.891102	1.06302	2.99548	3.44608	3.12867	4.63573	2.91763	3.02326
ENSMUSG00000055923	127.629	325.058	-1.3254	4.769e-27	1.5302e-25	Aasdh	chr5	-	76873659	76905514	4066	protein_coding	aminoadipate-semialdehyde_dehydrogenase	145	120	188	147	130	129	120	82	406	311	406	204	258	363	1.72215	1.47527	1.55146	1.50625	1.58917	1.56114	1.23864	1.05091	4.82183	3.98194	5.28449	2.75206	3.90077	4.50221
ENSMUSG00000066235	80.8671	207.627	-1.3254	1.9018e-24	4.9397e-23	Pomgnt2	chr9	-	121981606	121996026	2369	protein_coding	protein_O-linked_mannose_beta_14-N-acetylglucosaminyltransferase_2	78	77	120	105	66	74	95	61	214	221	184	250	156	192	1.59001	1.62473	1.69968	1.84659	1.38475	1.53704	1.68302	1.34179	4.36216	4.85656	4.11052	5.78856	4.04816	4.08717
ENSMUSG00000002661	76.9379	198.879	-1.3244	1.4144e-18	2.3188e-17	Alkbh7	chr17	+	56997339	56999322	917	protein_coding	alkB_alkylation_repair_homolog_7_(E._coli)	84	66	140	74	69	67	84	63	205	179	159	265	153	200	4.42364	3.59775	5.12283	3.36208	3.74002	3.59521	3.8445	3.58006	10.7954	10.1621	9.17639	15.8516	10.257	10.9989
ENSMUSG00000049555	43.3435	111.383	-1.3238	1.5473e-19	2.7798e-18	Tmie	chr9	-	110865711	110880113	2802	protein_coding	transmembrane_inner_ear	53	42	59	43	49	41	43	28	120	103	87	119	106	118	0.913436	0.749269	0.706538	0.639361	0.869204	0.720004	0.644066	0.520726	2.06807	1.91369	1.64322	2.32956	2.3256	2.12374
ENSMUSG00000019312	256.014	655.493	-1.3235	3.0787e-21	6.1774e-20	Grb7	chr11	+	98446394	98455373	2397	protein_coding	growth_factor_receptor_bound_protein_7	261	230	400	243	275	300	207	205	660	639	601	858	486	584	5.25827	4.79641	5.59943	4.22361	5.70241	6.15846	3.62437	4.45662	13.2962	13.8782	13.2694	19.6343	12.4643	12.2866
ENSMUSG00000028950	11.6138	31.7703	-1.3233	1.8224e-07	9.4036e-07	Tas1r1	chr4	-	152027914	152038568	4698	protein_coding	taste_receptor_type_1_member_1	12	19	17	17	13	4	12	3	36	28	25	28	34	36	0.12335	0.202161	0.121419	0.150759	0.137538	0.0418954	0.107201	0.0332757	0.370035	0.310275	0.281625	0.326919	0.444902	0.386435
ENSMUSG00000060487	87.5455	223.649	-1.3228	3.4181e-21	6.8218e-20	Samd5	chr10	-	9627259	9675208	2495	protein_coding	sterile_alpha_motif_domain_containing_5	88	64	128	82	89	76	117	84	283	270	222	116	192	260	1.70327	1.28223	1.72144	1.36927	1.77302	1.49886	1.96809	1.7544	5.47733	5.63371	4.70898	2.55025	4.73074	5.2552
ENSMUSG00000021203	99.0859	251.008	-1.3225	3.9704e-33	1.8151e-31	Otub2	chr12	+	103388682	103406350	3228	protein_coding	OTU_domain_ubiquitin_aldehyde_binding_2	125	97	123	128	96	89	92	68	280	271	257	224	214	238	1.87002	1.50209	1.27857	1.65205	1.47819	1.35667	1.19615	1.09773	4.18868	4.37056	4.21351	3.80636	4.07548	3.71818
ENSMUSG00000050742	0.133583	2.59317	-1.3207	0.0030941	0.0079692	Olfr164	chr16	-	19285743	19286837	1095	protein_coding	olfactory_receptor_164	0	0	0	0	1	0	0	0	5	0	1	2	1	7	0	0	0	0	0.045392	0	0	0	0.2205	0	0.0483315	0.100187	0.0561415	0.322382
ENSMUSG00000056185	109.932	280.014	-1.32	8.2426e-28	2.7589e-26	Snx32	chr19	-	5495278	5510489	1650	protein_coding	sorting_nexin_32	135	80	209	97	93	107	112	93	335	305	256	228	231	310	3.95112	2.42361	4.25024	2.44925	2.80151	3.19094	2.84881	2.9371	9.80424	9.62315	8.21108	7.5796	8.60649	9.47468
ENSMUSG00000040181	3447.61	8680.25	-1.3197	4.9202e-50	4.9628e-48	Fmo1	chr1	-	162829561	162866548	2326	protein_coding	flavin_containing_monooxygenase_1	3513	2804	5032	3819	3679	3027	3834	2949	10418	9831	8683	5451	8084	9281	72.9354	60.2594	72.5909	68.4047	78.6165	64.0356	69.1787	66.067	216.286	220.034	197.562	128.547	213.656	201.22
ENSMUSG00000029524	133.364	339.155	-1.3195	3.706e-28	1.2649e-26	Sirt4	chr5	-	115478010	115484725	1794	protein_coding	sirtuin_4	113	124	229	128	124	156	119	119	315	327	317	374	294	359	3.04177	3.45506	4.28316	2.97258	3.43553	4.27879	2.78391	3.45656	8.47893	9.48914	9.35149	11.4352	10.0745	10.0916
ENSMUSG00000038797	53.1652	137.207	-1.3189	1.3223e-15	1.6978e-14	Zscan2	chr7	+	80860920	80876516	2289	protein_coding	zinc_finger_and_SCAN_domain_containing_2	53	43	73	73	40	37	62	61	180	110	119	173	101	124	1.11815	0.93903	1.07011	1.32869	0.868577	0.79538	1.13678	1.38868	3.79734	2.50178	2.75135	4.14568	2.71252	2.73189
ENSMUSG00000017167	63.2053	160.273	-1.3156	3.0219e-30	1.1659e-28	Cntnap1	chr11	+	101170523	101190724	5440	protein_coding	contactin_associated_protein-like_1	60	58	90	71	62	50	87	49	165	157	154	139	140	193	0.532626	0.532949	0.555131	0.543758	0.566483	0.452262	0.671198	0.469371	1.46466	1.50246	1.49819	1.40156	1.58208	1.78914
ENSMUSG00000045318	0.803727	5.11819	-1.3152	0.0041936	0.010516	Adra2c	chr5	+	35278566	35281761	3196	protein_coding	adrenergic_receptor_alpha_2c	0	0	5	0	0	1	2	0	6	2	6	8	7	0	0	0	0.0524946	0	0	0.0153962	0.0262635	0	0.0906562	0.032578	0.0993547	0.137303	0.134645	0
ENSMUSG00000020798	11.861	32.0557	-1.3145	3.632e-07	1.7993e-06	Spns3	chr11	-	72494919	72550506	4019	protein_coding	spinster_homolog_3	6	7	15	8	12	16	21	13	42	31	48	28	21	21	0.0720947	0.0870636	0.125235	0.0829312	0.148408	0.195894	0.219296	0.168556	0.504643	0.401555	0.632073	0.382151	0.321218	0.263504
ENSMUSG00000028453	85.9026	219.324	-1.3142	2.188e-20	4.1357e-19	Fancg	chr4	-	43002343	43010506	2974	protein_coding	Fanconi_anemia_complementation_group_G	97	90	147	88	78	79	83	57	221	241	159	250	168	250	1.57507	1.51272	1.65855	1.23279	1.30361	1.30709	1.1713	0.998742	3.58843	4.21869	2.82944	4.61099	3.47269	4.23922
ENSMUSG00000043872	50.7614	130.045	-1.3134	6.8054e-16	8.9465e-15	Zmym1	chr4	-	127047094	127061152	3852	protein_coding	zinc_finger_MYM_domain_containing_1	59	57	72	65	22	43	55	49	140	160	153	112	83	126	0.739666	0.739682	0.627188	0.703029	0.283877	0.549289	0.599248	0.662871	1.75507	2.1624	2.10208	1.59488	1.32462	1.64957
ENSMUSG00000037523	343.086	861.746	-1.3126	1.477e-44	1.2169e-42	Mavs	chr2	+	131234063	131248025	3057	protein_coding	mitochondrial_antiviral_signaling_protein	340	300	557	376	310	351	328	300	950	833	828	958	670	831	5.37098	4.90549	6.1138	5.12434	5.04034	5.64977	4.50307	5.11382	15.0066	14.1857	14.3344	17.1896	13.4734	13.7086
ENSMUSG00000021553	12.5593	33.7591	-1.3126	6.2587e-08	3.4319e-07	Slc28a3	chr13	-	58545399	58610877	4567	protein_coding	solute_carrier_family_28_(sodium-coupled_nucleoside_transporter)_member_3	19	11	24	12	10	6	8	15	30	24	40	27	34	44	0.200906	0.120398	0.176332	0.10947	0.108834	0.0646456	0.0735172	0.171151	0.317207	0.273578	0.463525	0.324286	0.457663	0.485857
ENSMUSG00000038994	0.136906	2.40802	-1.3122	0.0034064	0.0086989	Hils1	chr11	+	94967593	94968456	864	protein_coding	histone_H1-like_protein_in_spermatids_1	0	1	0	0	0	0	0	0	3	1	0	4	2	4	0	0.0578553	0	0	0	0	0	0	0.167672	0.0602543	0	0.253946	0.142303	0.233471
ENSMUSG00000035606	37.6152	97.7812	-1.3116	1.6811e-13	1.7449e-12	Ky	chr9	+	102505750	102546239	5837	protein_coding	kyphoscoliosis_peptidase	52	28	70	49	41	19	38	22	104	111	100	81	97	83	0.430213	0.239787	0.402402	0.349746	0.349131	0.160171	0.273227	0.196405	0.860392	0.989999	0.906681	0.761186	1.0216	0.717092
ENSMUSG00000074480	21.9101	59.0244	-1.3098	1.048e-07	5.5951e-07	Mex3a	chr3	+	88532395	88541396	5778	protein_coding	mex3_homolog_A_(C._elegans)	36	16	40	24	10	9	31	20	47	44	92	51	40	76	0.300881	0.13842	0.232292	0.173053	0.0860234	0.076645	0.225172	0.180373	0.392802	0.396439	0.842664	0.484159	0.425579	0.663319
ENSMUSG00000026494	100.211	253.085	-1.3079	5.9167e-23	1.3734e-21	Kif26b	chr1	+	178529125	178932855	7279	protein_coding	kinesin_family_member_26B	114	81	154	99	90	60	113	121	304	239	228	256	190	282	0.756316	0.55625	0.709905	0.566643	0.614561	0.405601	0.651534	0.86623	2.01676	1.70934	1.6577	1.92914	1.60465	1.95373
ENSMUSG00000047880	134.737	343.025	-1.3073	5.1554e-16	6.8413e-15	Cxcr5	chr9	-	44511788	44556391	2824	protein_coding	chemokine_(C-X-C_motif)_receptor_5	108	91	134	147	130	121	190	180	419	248	376	386	273	318	1.84684	1.61077	1.59218	2.1687	2.28809	2.10834	2.8237	3.32145	7.16477	4.57181	7.0464	7.49753	5.94287	5.6787
ENSMUSG00000081683	3.27183	9.94682	-1.3073	0.00049647	0.0015013	Fzd10	chr5	+	128600844	128604093	3250	protein_coding	frizzled_homolog_10_(Drosophila)	2	7	1	1	5	2	2	5	12	6	10	12	10	8	0.0297178	0.107664	0.0103245	0.0128192	0.0764681	0.0302807	0.0258272	0.0801689	0.1783	0.0961102	0.16284	0.202532	0.189154	0.124135
ENSMUSG00000036295	97.9096	250.234	-1.3068	2.5829e-15	3.2186e-14	Lrrn3	chr12	-	41451673	41485751	3180	protein_coding	leucine_rich_repeat_protein_3_neuronal	103	91	150	113	72	67	141	84	280	245	256	112	272	329	1.56416	1.43044	1.58276	1.48046	1.12538	1.03673	1.8609	1.37649	4.25191	4.01089	4.26046	1.93191	5.25823	5.21742
ENSMUSG00000043383	5.60626	15.6881	-1.3053	2.3272e-05	8.8452e-05	Olfr1342	chr4	-	118689476	118690450	975	protein_coding	olfactory_receptor_1342	8	4	7	4	6	4	7	6	26	10	21	9	16	12	0.396237	0.205075	0.240904	0.170923	0.305873	0.201871	0.301317	0.320676	1.28772	0.533946	1.13988	0.50633	1.00882	0.620674
ENSMUSG00000054115	39.6715	99.9527	-1.3051	1.8231e-17	2.732e-16	Skp2	chr15	-	9111985	9155425	6185	protein_coding	S-phase_kinase-associated_protein_2_(p45)	46	32	45	31	38	45	52	36	103	100	128	74	73	118	0.35916	0.258623	0.244132	0.208818	0.305378	0.358007	0.352853	0.303307	0.804175	0.841709	1.09525	0.656277	0.725573	0.962119
ENSMUSG00000029312	78.5247	195.983	-1.3041	1.8451e-28	6.4543e-27	Klhl8	chr5	-	103861973	103911259	3193	protein_coding	kelch-like_8	85	59	84	90	80	97	75	72	212	214	173	172	176	211	1.28555	0.923655	0.882738	1.17433	1.24533	1.49483	0.985808	1.17504	3.20619	3.48912	2.86742	2.95478	3.38853	3.3325
ENSMUSG00000064128	94.0935	236.63	-1.3028	4.8989e-26	1.4634e-24	Cenpj	chr14	-	56526761	56571846	4363	protein_coding	centromere_protein_J	96	88	152	122	90	87	94	60	287	263	265	144	216	237	1.06257	1.00822	1.16899	1.16499	1.0253	0.98119	0.904217	0.716614	3.17651	3.13814	3.21444	1.81039	3.04345	2.73936
ENSMUSG00000030703	48.4711	122.9	-1.3011	3.3216e-22	7.2255e-21	Gdpd3	chr7	+	126766414	126775643	1066	protein_coding	glycerophosphodiester_phosphodiesterase_domain_containing_3	50	41	82	60	38	39	57	41	117	144	113	117	94	141	2.26508	1.92257	2.58112	2.34498	1.77182	1.80022	2.24413	2.00422	5.30007	7.03245	5.61003	6.02038	5.42087	6.67035
ENSMUSG00000029575	154.731	386.881	-1.3007	6.0695e-35	3.0271e-33	Mmab	chr5	-	114431034	114444059	3019	protein_coding	methylmalonic_aciduria_(cobalamin_deficiency)_type_B_homolog_(human)	167	144	243	178	128	146	146	137	374	409	373	429	303	383	2.67131	2.38427	2.70081	2.45642	2.10737	2.37963	2.02964	2.3647	5.98221	7.0528	6.53868	7.79452	6.16989	6.39768
ENSMUSG00000025902	705.002	1758.16	-1.3004	8.4626e-37	4.7468e-35	Sox17	chr1	-	4490928	4496413	3130	protein_coding	SRY_(sex_determining_region_Y)-box_17	809	607	1189	906	564	517	692	634	1800	1702	1710	1459	1713	1991	12.4817	9.69395	12.7464	12.0595	8.9563	8.12765	9.2788	10.5551	27.7703	28.3085	28.9132	25.5686	33.6443	32.0785
ENSMUSG00000060397	32.6206	82.1641	-1.3003	4.1095e-17	5.9558e-16	Zfp128	chr7	+	12881177	12893422	3834	protein_coding	zinc_finger_protein_128	39	22	44	37	35	36	26	30	96	95	94	59	69	76	0.491227	0.286832	0.385081	0.402064	0.453743	0.462029	0.284611	0.407745	1.20913	1.28995	1.29754	0.844103	1.10636	0.99965
ENSMUSG00000011263	22.1789	59.5196	-1.3002	1.1885e-07	6.2931e-07	Exoc3l2	chr7	+	19489056	19496760	2201	protein_coding	exocyst_complex_component_3-like_2	38	12	39	20	26	15	31	7	46	47	59	78	53	62	0.833746	0.272532	0.59456	0.378578	0.587147	0.335344	0.591115	0.165729	1.00923	1.11168	1.41865	1.94388	1.48031	1.42056
ENSMUSG00000031024	1482.02	3695.57	-1.3	3.3762e-34	1.6055e-32	St5	chr7	-	109523911	109617147	4427	protein_coding	suppression_of_tumorigenicity_5	1524	1129	2300	1613	1692	1466	1359	1242	3652	3659	3449	4226	2936	3752	16.6244	12.748	17.4329	15.18	18.997	16.2946	12.8837	14.6195	39.8359	43.0283	41.2314	52.3619	40.7704	42.7405
ENSMUSG00000049285	21.3701	56.3373	-1.2996	7.42e-09	4.5725e-08	Mblac1	chr5	+	138194314	138195621	1308	protein_coding	metallo-beta-lactamase_domain_containing_1	25	6	34	31	12	28	17	26	55	46	48	66	52	62	0.923002	0.229298	0.872213	0.987415	0.456003	1.05334	0.545471	1.03582	2.03052	1.83085	1.94213	2.76778	2.44396	2.3904
ENSMUSG00000038515	149.536	377.053	-1.2978	1.7456e-19	3.1212e-18	Grtp1	chr8	-	13176869	13200624	1310	protein_coding	GH_regulated_TBC_protein_1	145	94	290	145	171	155	156	108	554	353	315	352	269	408	5.34524	3.58685	7.42811	4.6115	6.48812	5.8221	4.99785	4.29608	20.4217	14.0283	12.7257	14.739	12.6235	15.7064
ENSMUSG00000033594	43.6085	110.291	-1.2958	2.3885e-16	3.2541e-15	Spata2l	chr8	-	123232255	123236209	2680	protein_coding	spermatogenesis_associated_2-like	43	38	55	53	50	47	38	35	117	94	105	140	95	92	0.774825	0.70877	0.68862	0.823924	0.927319	0.862943	0.595085	0.680538	2.10816	1.82597	2.07347	2.86542	2.17915	1.73117
ENSMUSG00000035842	57.3484	144.832	-1.2949	2.6824e-20	5.0574e-19	Ddx11	chr17	+	66123520	66152167	4149	protein_coding	DEAD/H_(Asp-Glu-Ala-Asp/His)_box_helicase_11	65	40	98	82	57	54	48	39	176	121	138	143	123	155	0.756554	0.481918	0.792564	0.82341	0.68285	0.640426	0.485543	0.489825	2.04843	1.51825	1.76027	1.89055	1.82247	1.88397
ENSMUSG00000003190	65.5937	163.2	-1.292	2.5599e-24	6.5656e-23	Bcl2l12	chr7	-	44991222	44998712	1596	protein_coding	BCL2-like_12_(proline_rich)	74	57	75	73	56	52	76	75	154	152	155	168	145	184	2.23908	1.78525	1.57681	1.90562	1.74401	1.60321	1.99853	2.44877	4.65952	4.95807	5.13976	5.77393	5.58513	5.81395
ENSMUSG00000055313	13.0618	34.4867	-1.291	4.9373e-08	2.7428e-07	Pgbd1	chr13	-	21421275	21441058	3283	protein_coding	piggyBac_transposable_element_derived_1	16	5	21	12	16	14	19	7	36	35	40	17	38	39	0.235353	0.07613	0.214635	0.152285	0.242238	0.209834	0.242892	0.111108	0.529523	0.555007	0.644812	0.284036	0.711559	0.599074
ENSMUSG00000029790	60.8436	151.604	-1.2866	6.3811e-19	1.0776e-17	Cep41	chr6	-	30653457	30693749	3522	protein_coding	centrosomal_protein_41	89	55	79	79	46	51	58	47	190	149	182	97	126	163	1.22031	0.780603	0.752643	0.934509	0.649176	0.712524	0.691144	0.695389	2.60506	2.20241	2.7348	1.5107	2.19927	2.33391
ENSMUSG00000039781	144.548	358.062	-1.2855	3.2314e-31	1.3288e-29	Cep131	chr11	-	120064430	120086827	3581	protein_coding	centrosomal_protein_131	168	106	207	166	144	140	160	112	382	349	322	407	294	347	2.26556	1.47965	1.93962	1.9313	1.99872	1.92372	1.87519	1.6298	5.15124	5.07368	4.75878	6.23427	5.04709	4.88666
ENSMUSG00000024331	12.7109	34.1127	-1.2842	6.2253e-07	3.0023e-06	Dsc2	chr18	-	20030633	20059554	4630	protein_coding	desmocollin_2	12	6	27	14	14	17	9	9	45	16	40	34	38	27	0.125161	0.0647779	0.195675	0.125977	0.150294	0.18067	0.0815815	0.101293	0.469337	0.179904	0.457218	0.402804	0.504546	0.294083
ENSMUSG00000029510	38.5337	96.0855	-1.2832	4.0088e-16	5.3705e-15	Gpc2	chr5	-	138264952	138280005	6411	protein_coding	glypican_2_(cerebroglycan)	55	29	52	48	42	29	28	35	108	103	117	70	78	96	0.414293	0.226115	0.272163	0.311933	0.325625	0.222583	0.1833	0.284487	0.813488	0.836398	0.965838	0.598918	0.74794	0.755148
ENSMUSG00000044595	13.307	34.6512	-1.283	9.2346e-08	4.9633e-07	Dnd1	chr18	-	36763671	36766214	2057	protein_coding	dead_end_homolog_1_(zebrafish)	7	15	11	16	12	14	18	15	35	32	36	42	35	21	0.164336	0.364513	0.179436	0.324065	0.289962	0.334898	0.367256	0.379994	0.82165	0.809874	0.926216	1.11998	1.046	0.514839
ENSMUSG00000053164	7.73732	21.1447	-1.2797	1.4645e-05	5.7619e-05	Gpr21	chr2	+	37516332	37520603	3619	protein_coding	G_protein-coupled_receptor_21	5	5	6	19	7	7	8	7	21	29	13	13	24	25	0.0667193	0.0690618	0.0556307	0.218731	0.0961398	0.0951762	0.0927751	0.100793	0.28021	0.417168	0.190107	0.197038	0.407681	0.348368
ENSMUSG00000020826	51.136	128.843	-1.2789	8.9969e-13	8.663e-12	Nos2	chr11	+	78920787	78960254	4192	protein_coding	nitric_oxide_synthase_2_inducible	66	51	64	51	55	35	58	41	113	100	122	184	94	136	0.760314	0.608143	0.512283	0.506868	0.652132	0.410833	0.58068	0.509662	1.3017	1.24188	1.54022	2.40764	1.37849	1.63608
ENSMUSG00000026556	161.563	395.639	-1.2751	5.0966e-38	3.09e-36	Vangl2	chr1	-	172000960	172028444	6528	protein_coding	vang-like_2_(van_gogh_Drosophila)	180	110	226	158	155	141	205	165	419	403	402	369	360	377	1.33157	0.842305	1.16166	1.00838	1.18017	1.06282	1.31796	1.31711	3.09947	3.21386	3.25904	3.10057	3.39016	2.91238
ENSMUSG00000030854	6.35828	18.2728	-1.2746	9.1342e-05	0.00031473	Ptpn5	chr7	-	47077798	47133684	3296	protein_coding	protein_tyrosine_phosphatase_non-receptor_type_5	6	4	6	16	2	5	12	3	14	10	19	17	24	22	0.0879092	0.0606638	0.0610823	0.202245	0.0301604	0.0746452	0.1528	0.04743	0.205113	0.157948	0.305078	0.282916	0.447633	0.336606
ENSMUSG00000005320	433.285	1073.49	-1.2736	3.8344e-18	6.0481e-17	Fgfr4	chr13	+	55152640	55168759	3324	protein_coding	fibroblast_growth_factor_receptor_4	427	461	702	595	368	240	427	406	931	937	988	1239	1046	1107	6.2035	6.93261	7.08643	7.45765	5.50276	3.55279	5.39134	6.3648	13.5251	14.6751	15.7304	20.4459	19.345	16.7947
ENSMUSG00000068263	125.74	307.651	-1.269	1.7503e-27	5.7391e-26	Efcc1	chr6	+	87730869	87755908	2729	protein_coding	EF_hand_and_coiled-coil_domain_containing_1	117	112	195	134	128	114	153	97	362	345	322	172	283	355	2.07039	2.0515	2.39763	2.04572	2.33131	2.05551	2.35298	1.8522	6.40557	6.58138	6.24448	3.45717	6.37501	6.56012
ENSMUSG00000022534	35.4641	91.7247	-1.2688	1.4382e-07	7.5233e-07	Mefv	chr16	-	3707215	3718124	3249	protein_coding	Mediterranean_fever	25	38	78	36	22	21	26	53	134	114	129	68	49	58	0.371587	0.584643	0.805557	0.461635	0.336563	0.318045	0.335856	0.850052	1.99163	1.82666	2.10128	1.14803	0.927138	0.900254
ENSMUSG00000020811	354.969	871.497	-1.2677	2.4281e-23	5.8162e-22	Wscd1	chr11	+	71749920	71789647	2956	protein_coding	WSC_domain_containing_1	394	289	657	359	357	286	383	267	843	842	797	1059	741	804	6.43668	4.88709	7.45783	5.05983	6.00285	4.76081	5.43782	4.70681	13.7713	14.8289	14.2691	19.6511	15.4103	13.7163
ENSMUSG00000020461	1.40611	5.2317	-1.2676	0.00351	0.0089392	Clhc1	chr11	+	29547950	29578367	2200	protein_coding	clathrin_heavy_chain_linker_domain_containing_1	2	3	1	1	2	1	0	1	7	4	4	8	6	1	0.0439013	0.068164	0.0152521	0.0189375	0.0451857	0.0223664	0	0.0236863	0.153648	0.094654	0.0962236	0.199463	0.167659	0.0229226
ENSMUSG00000043090	288.903	704.941	-1.265	3.7723e-24	9.5768e-23	Zfp866	chr8	-	69761326	69791178	3245	protein_coding	zinc_finger_protein_866	254	236	345	295	300	392	291	256	861	755	675	416	679	822	3.77998	3.63541	3.56743	3.78751	4.59516	5.94416	3.76364	4.11097	12.8127	12.1125	11.0086	7.03192	12.8633	12.7745
ENSMUSG00000035759	23.5893	60.0274	-1.2632	4.7923e-08	2.6682e-07	Bbs10	chr10	+	111298679	111301736	2753	protein_coding	Bardet-Biedl_syndrome_10_(human)	17	15	37	27	26	35	18	21	89	68	60	21	42	86	0.298204	0.272359	0.450969	0.408605	0.469419	0.625577	0.274408	0.397496	1.56112	1.28589	1.15342	0.418416	0.937867	1.57536
ENSMUSG00000059839	121.619	295.344	-1.2622	2.0854e-24	5.3916e-23	Zfp874b	chr13	-	67471514	67484225	3743	protein_coding	zinc_finger_protein_874b	104	86	125	142	115	139	141	142	342	300	337	203	264	312	1.34179	1.14851	1.12058	1.58057	1.52712	1.82732	1.58099	1.97691	4.41224	4.17256	4.7649	2.97489	4.33593	4.2036
ENSMUSG00000032502	5.11374	14.5938	-1.2607	0.00019406	0.00063186	Stac	chr9	-	111561437	111690348	2644	protein_coding	src_homology_three_(SH3)_and_cysteine_rich_domain	4	9	13	3	5	3	1	5	13	19	20	16	8	10	0.0730582	0.170152	0.164981	0.0472722	0.0939945	0.0558314	0.0158734	0.0985435	0.23743	0.374105	0.400325	0.331936	0.186006	0.190733
ENSMUSG00000071636	0.357226	2.74139	-1.2598	0.0060538	0.014648	Rimbp3	chr16	+	17208135	17213921	5787	protein_coding	RIMS_binding_protein_3	1	0	1	0	0	0	0	1	7	0	3	1	2	4	0.00834481	0	0.00579826	0	0	0	0	0.00900463	0.0584114	0	0.0274354	0.00947855	0.0212459	0.0348573
ENSMUSG00000033460	223.68	542.199	-1.2593	1.126e-29	4.2284e-28	Armcx1	chrX	+	134717963	134721917	2413	protein_coding	armadillo_repeat_containing_X-linked_1	190	210	323	252	236	202	246	197	654	633	540	301	524	585	3.80248	4.35029	4.49155	4.351	4.86126	4.1192	4.27866	4.2543	13.088	13.6568	11.8435	6.84234	13.3497	12.226
ENSMUSG00000030443	20.7132	51.7758	-1.259	8.1407e-12	7.0453e-11	Zfp583	chr7	-	6315660	6331285	2550	protein_coding	zinc_finger_protein_583	25	17	33	17	20	21	26	14	59	64	39	49	43	52	0.473446	0.333246	0.434235	0.27775	0.389838	0.405227	0.427921	0.286093	1.11729	1.3066	0.80941	1.05403	1.03664	1.02837
ENSMUSG00000037106	7.9322	24.3729	-1.258	0.00088334	0.0025454	Fer1l6	chr15	+	58510048	58665092	5714	protein_coding	fer-1-like_6_(C._elegans)	12	4	21	10	3	3	7	9	32	0	25	22	32	32	0.101417	0.0349926	0.123319	0.0729131	0.0260961	0.0258345	0.0514148	0.082077	0.270435	0	0.231549	0.211192	0.344277	0.282421
ENSMUSG00000074500	7.35549	19.9021	-1.2565	5.1313e-05	0.0001847	Zfp558	chr9	-	18455575	18478268	2918	protein_coding	zinc_finger_protein_558	9	5	8	16	8	9	3	3	29	17	22	7	16	30	0.148946	0.0856528	0.0919933	0.228444	0.136269	0.151767	0.0431485	0.0535742	0.479916	0.303295	0.399008	0.131586	0.33708	0.518469
ENSMUSG00000022676	78.0355	191.681	-1.2564	6.0238e-14	6.5933e-13	Snai2	chr16	+	14705852	14709395	2031	protein_coding	snail_family_zinc_finger_2	55	70	94	87	78	67	96	94	159	238	209	103	159	277	1.30774	1.72284	1.55299	1.78466	1.90888	1.62324	1.98377	2.41178	3.78042	6.10054	5.44604	2.78178	4.81266	6.87791
ENSMUSG00000031903	388.745	945.775	-1.2563	4.4122e-23	1.0327e-21	Pla2g15	chr8	+	106150399	106164713	2704	protein_coding	phospholipase_A2_group_XV	389	417	600	415	299	373	429	316	897	929	874	1232	762	813	6.94725	7.70879	7.44554	6.39422	5.49615	6.78768	6.65857	6.08976	16.0191	17.8859	17.106	24.9919	17.3239	15.1625
ENSMUSG00000037251	137.433	333.402	-1.2547	7.2071e-27	2.2736e-25	Pomk	chr8	-	25980604	25994121	3601	protein_coding	protein-O-mannose_kinase	174	95	217	151	160	121	125	103	357	364	304	307	290	346	2.33344	1.31873	2.02203	1.74703	2.20847	1.65341	1.45686	1.49051	4.78738	5.26235	4.46781	4.67639	4.95077	4.84551
ENSMUSG00000026235	266.83	642.008	-1.2546	1.0413e-43	8.2186e-42	Epha4	chr1	-	77367185	77515088	6328	protein_coding	Eph_receptor_A4	240	230	361	286	287	264	310	230	646	669	647	445	651	742	1.83153	1.81685	1.91422	1.88298	2.25429	2.05285	2.05601	1.894	4.92968	5.50378	5.41105	3.85735	6.3243	5.91322
ENSMUSG00000020032	378.44	912.082	-1.2541	5.7444e-35	2.8777e-33	Nuak1	chr10	-	84370905	84440597	5558	protein_coding	NUAK_family_SNF1-like_kinase_1	389	286	536	422	419	339	425	326	1093	1073	832	611	718	1132	3.37988	2.5722	3.23592	3.1633	3.74705	3.00124	3.20923	3.05646	9.4963	10.0504	7.92226	6.03001	7.94153	10.271
ENSMUSG00000029322	328.533	797.339	-1.253	4.5931e-22	9.8959e-21	Plac8	chr5	-	100553725	100572245	1224	protein_coding	placenta-specific_8	281	348	526	289	251	334	446	269	1142	857	900	530	689	650	11.0865	14.212	14.4197	9.83699	10.1926	13.4272	15.2927	11.4522	45.0544	36.4503	38.9139	23.7514	34.6048	26.7805
ENSMUSG00000073412	54.5418	133.943	-1.2528	7.854e-16	1.0259e-14	Lst1	chr17	-	35185095	35188439	415	protein_coding	leukocyte_specific_transcript_1	59	61	95	55	48	38	64	38	172	168	137	101	122	95	6.86553	7.34748	7.68116	5.52154	5.74893	4.50562	6.47235	4.7715	20.014	21.0748	17.471	13.3496	18.0722	11.5442
ENSMUSG00000050428	128.492	316.295	-1.2526	2.2349e-13	2.2954e-12	Fbxo46	chr7	+	19119859	19138261	2962	protein_coding	F-box_protein_46	126	118	157	143	119	151	117	123	278	264	289	498	237	260	2.05426	1.99138	1.77855	2.01139	1.9969	2.50848	1.6578	2.16391	4.53224	4.64003	5.16365	9.22231	4.91883	4.42665
ENSMUSG00000015947	51.4947	126.888	-1.2524	2.1072e-12	1.9338e-11	Fcgr1	chr3	-	96282909	96293969	2589	protein_coding	Fc_receptor_IgG_high_affinity_I	37	40	86	43	50	64	52	56	196	147	147	96	93	81	0.690144	0.772297	1.1146	0.691962	0.959913	1.21637	0.842949	1.12713	3.65575	2.95588	3.0049	2.03392	2.20825	1.57776
ENSMUSG00000038044	0.133583	2.05568	-1.2505	0.0052428	0.012867	Cct8l1	chr5	+	25516067	25518021	1955	protein_coding	chaperonin_containing_TCP1_subunit_8_(theta)-like_1	0	0	0	0	1	0	0	0	2	1	4	3	1	1	0	0	0	0	0.0254242	0	0	0	0.049401	0.026629	0.108282	0.0841724	0.031445	0.0257953
ENSMUSG00000029026	89.0185	218.271	-1.2503	3.9037e-14	4.3598e-13	Trp73	chr4	-	154056253	154140208	5042	protein_coding	transformation_related_protein_73	126	63	126	96	106	107	60	52	264	200	204	216	209	191	1.20681	0.624589	0.838531	0.793258	1.04495	1.04424	0.499434	0.537428	2.52845	2.06504	2.14127	2.34988	2.54825	1.91037
ENSMUSG00000041653	25.5912	63.4834	-1.2492	5.0295e-12	4.4522e-11	Pnpla3	chr15	+	84167816	84189512	4640	protein_coding	patatin-like_phospholipase_domain_containing_3	29	17	46	29	19	19	31	26	90	71	57	39	63	59	0.301822	0.183142	0.332653	0.260391	0.203531	0.201491	0.280397	0.291995	0.93665	0.796603	0.650131	0.461044	0.834681	0.64124
ENSMUSG00000000120	12.9702	34.1409	-1.2484	5.6406e-06	2.3569e-05	Ngfr	chr11	-	95568818	95587735	3446	protein_coding	nerve_growth_factor_receptor_(TNFR_superfamily_member_16)	10	3	16	19	18	5	20	17	36	22	26	43	37	34	0.140138	0.0435174	0.155796	0.229712	0.259628	0.071396	0.243582	0.257071	0.504476	0.33236	0.399303	0.684461	0.660062	0.497566
ENSMUSG00000041757	796.52	1919.07	-1.2484	2.1186e-29	7.8378e-28	Plekha6	chr1	+	133181321	133303435	7388	protein_coding	pleckstrin_homology_domain_containing_family_A_member_6	805	678	1399	982	643	615	930	667	1900	1887	1844	2161	1424	2068	5.26186	4.58732	6.35393	5.53771	4.32591	4.09607	5.28307	4.70455	12.4188	13.2968	13.2092	16.0444	11.849	14.116
ENSMUSG00000025938	46.3428	114.076	-1.2484	8.3989e-13	8.101e-12	Slco5a1	chr1	-	12866549	12992650	8509	protein_coding	solute_carrier_organic_anion_transporter_family_member_5A1	43	33	67	47	49	42	69	37	128	132	100	53	135	130	0.244039	0.193862	0.264209	0.230126	0.286228	0.242879	0.34033	0.226591	0.726414	0.807601	0.621964	0.341659	0.975334	0.770462
ENSMUSG00000043257	228.417	548.179	-1.247	1.0763e-39	7.0174e-38	Pigv	chr4	-	133660387	133672647	3979	protein_coding	phosphatidylinositol_glycan_anchor_biosynthesis_class_V	248	195	359	268	225	187	219	203	618	468	571	562	436	581	3.00987	2.44972	3.02742	2.80612	2.81062	2.31253	2.30994	2.65853	7.50011	6.12313	7.59462	7.74743	6.73613	7.36358
ENSMUSG00000027314	787.015	1900.77	-1.2466	3.0381e-22	6.654e-21	Dll4	chr2	+	119325784	119335962	3747	protein_coding	delta-like_4_(Drosophila)	707	968	1136	798	667	506	987	753	1984	1815	1620	2150	1584	2000	9.11184	12.9136	10.1729	8.87289	8.84781	6.64486	11.0551	10.472	25.5688	25.2171	22.881	31.4739	25.9878	26.9174
ENSMUSG00000058900	52.4037	126.651	-1.2452	5.7232e-16	7.5769e-15	Rsl1	chr13	+	67173207	67183126	1648	protein_coding	regulator_of_sex_limited_protein_1	50	49	72	46	56	55	47	55	125	145	166	69	105	147	1.46515	1.48626	1.46598	1.16291	1.68898	1.64219	1.19694	1.7391	3.66274	4.58049	5.33083	2.29661	3.91679	4.49828
ENSMUSG00000074283	26.6721	66.213	-1.2449	5.5766e-10	3.9235e-09	Zfp109	chr7	-	24228048	24236632	1935	protein_coding	zinc_finger_protein_109	16	18	44	36	29	36	26	19	86	65	57	50	39	102	0.399309	0.464995	0.762998	0.775117	0.744922	0.915462	0.563926	0.511672	2.1462	1.74878	1.55897	1.41737	1.23903	2.65831
ENSMUSG00000040447	985.469	2373.72	-1.2414	3.9581e-21	7.8649e-20	Spns2	chr11	-	72451638	72489904	3241	protein_coding	spinster_homolog_2	920	974	1463	1069	945	735	1087	984	2028	2120	2164	3196	1917	2367	13.7082	15.0223	15.1467	13.7418	14.4926	11.1591	14.076	15.8211	30.2163	34.0532	35.3364	54.0908	36.3615	36.8304
ENSMUSG00000019982	104.371	251.315	-1.2396	2.4307e-18	3.9192e-17	Myb	chr10	-	21124936	21160905	3692	protein_coding	myeloblastosis_oncogene	128	78	135	129	103	101	101	88	342	262	215	133	244	311	1.67424	1.05606	1.22694	1.45571	1.38666	1.3461	1.14813	1.24205	4.47319	3.69438	3.08192	1.97599	4.06281	4.24801
ENSMUSG00000073491	238.119	568.347	-1.2383	1.1604e-30	4.6116e-29	Pydc4	chr1	-	173566284	173599274	3090	protein_coding	pyrin_domain_containing_4	210	201	351	255	234	246	276	207	746	582	624	322	534	592	3.28194	3.25158	3.81154	3.43817	3.76401	3.91738	3.7487	3.49085	11.6582	9.80542	10.6874	5.71601	10.6238	9.66162
ENSMUSG00000017607	15.7822	39.6765	-1.2374	2.2203e-07	1.1319e-06	Tns4	chr11	-	99065678	99089306	4755	protein_coding	tensin_4	17	13	21	18	6	17	21	18	47	56	53	17	34	31	0.172651	0.136663	0.14819	0.157713	0.0627183	0.175921	0.185353	0.197261	0.47731	0.613111	0.589888	0.196107	0.439568	0.328774
ENSMUSG00000071281	97.7275	236.338	-1.2357	5.0382e-14	5.5551e-13	Zfp65	chr13	-	67705306	67729119	4031	protein_coding	zinc_finger_protein_65	91	76	124	91	104	157	96	65	272	296	257	134	182	277	1.09018	0.942448	1.03219	0.940534	1.28237	1.91649	0.999513	0.840272	3.25843	3.82279	3.37415	1.82342	2.7756	3.4654
ENSMUSG00000040969	454.008	1084.13	-1.2352	3.3694e-27	1.0889e-25	Arhgef38	chr3	-	133112278	133234949	6541	protein_coding	Rho_guanine_nucleotide_exchange_factor_(GEF)_38	545	414	778	518	376	361	468	352	1331	1225	1223	666	933	1102	4.02367	3.16383	3.99105	3.29937	2.85718	2.7157	3.00284	2.80426	9.82623	9.74975	9.89524	5.58503	8.76871	8.49619
ENSMUSG00000046215	29.5532	73.2731	-1.2332	2.4434e-09	1.5912e-08	Rprml	chr11	+	103649570	103650579	1010	protein_coding	reprimo-like	30	25	45	33	32	9	37	35	69	53	74	93	67	70	1.4344	1.2373	1.495	1.36125	1.57479	0.43847	1.53748	1.80579	3.29899	2.73185	3.87752	5.05076	4.07804	3.49513
ENSMUSG00000062524	36.5364	88.6763	-1.2312	7.3346e-10	5.0809e-09	Ncr1	chr7	+	4337724	4345164	1495	protein_coding	natural_cytotoxicity_triggering_receptor_1	29	34	32	28	27	39	52	54	140	93	90	57	59	97	0.936757	1.13683	0.718225	0.780302	0.897669	1.28364	1.4598	1.88223	4.5221	3.2385	3.186	2.09136	2.4261	3.27203
ENSMUSG00000020140	11.6634	28.9548	-1.2301	5.8096e-08	3.1981e-07	Lgr5	chr10	-	115450311	115587780	4793	protein_coding	leucine_rich_repeat_containing_G_protein_coupled_receptor_5	15	12	13	13	10	9	15	9	25	37	31	24	24	30	0.151131	0.12515	0.0910096	0.113001	0.103702	0.0923962	0.131345	0.0978486	0.251875	0.40188	0.342293	0.274662	0.307824	0.315646
ENSMUSG00000034445	337.792	801.016	-1.2299	3.3908e-36	1.8423e-34	Cyb561a3	chr19	+	10577454	10588548	1474	protein_coding	cytochrome_b561_family_member_A3	339	293	526	410	294	312	318	322	939	665	829	869	617	806	11.1064	9.93635	11.974	11.5886	9.91388	10.4154	9.0544	11.3836	30.7625	23.4869	29.7647	32.3383	25.7327	27.5756
ENSMUSG00000018727	19.1283	46.6502	-1.2297	6.9446e-10	4.8256e-09	Cpsf4l	chr11	-	113698172	113710017	1375	protein_coding	cleavage_and_polyadenylation_specific_factor_4-like	28	13	25	21	15	21	18	17	57	45	39	29	43	66	0.983389	0.472604	0.610083	0.636301	0.542229	0.751511	0.549414	0.644267	2.00182	1.70377	1.50109	1.15689	1.92249	2.42063
ENSMUSG00000076431	282.125	668.4	-1.2285	1.6312e-37	9.732e-36	Sox4	chr13	-	28948919	28953713	4795	protein_coding	SRY_(sex_determining_region_Y)-box_4	276	233	500	272	251	232	341	265	814	705	728	485	545	710	2.77965	2.42898	3.49891	2.36334	2.60183	2.38077	2.98467	2.8799	8.19764	7.65424	8.03502	5.54815	6.98725	7.46718
ENSMUSG00000044827	88.6233	214.151	-1.2267	2.465e-11	2.0169e-10	Tlr1	chr5	-	64924811	64932761	2652	protein_coding	toll-like_receptor_1	91	86	82	117	86	89	83	87	360	202	255	85	173	226	1.65706	1.62099	1.03751	1.83805	1.61183	1.65134	1.31351	1.70948	6.55514	3.96533	5.08875	1.75809	4.01024	4.29756
ENSMUSG00000055305	38.9271	93.2375	-1.2256	1.8984e-15	2.3976e-14	Zfp93	chr7	+	24270420	24276827	2531	protein_coding	zinc_finger_protein_93	48	40	57	35	39	49	28	25	90	93	104	85	79	99	0.915839	0.789995	0.755674	0.576132	0.76589	0.952627	0.464297	0.514716	1.71713	1.9129	2.17463	1.84214	1.91881	1.97256
ENSMUSG00000040795	100.185	236.621	-1.2247	3.8817e-38	2.3662e-36	Iqcc	chr4	-	129615126	129619099	2639	protein_coding	IQ_motif_containing_C	103	85	138	120	92	97	108	88	228	246	248	190	219	267	1.88481	1.61004	1.75465	1.89447	1.73278	1.80864	1.71757	1.73765	4.17204	4.85285	4.97343	3.9492	5.10156	5.10221
ENSMUSG00000051373	22.354	55.4747	-1.2247	1.5871e-08	9.4264e-08	Ppapdc3	chr2	+	32095528	32110820	1947	protein_coding	phosphatidic_acid_phosphatase_type_2_domain_containing_3	23	12	45	20	16	25	18	29	63	48	61	72	34	48	0.570469	0.308086	0.775529	0.427967	0.408458	0.631819	0.388004	0.77616	1.56253	1.28344	1.65809	2.02844	1.07352	1.24326
ENSMUSG00000000416	95.1136	225.506	-1.2245	2.1702e-21	4.4018e-20	Cttnbp2	chr6	-	18366478	18514869	5905	protein_coding	cortactin_binding_protein_2	105	98	132	102	78	79	110	84	301	248	236	121	188	262	0.858696	0.829589	0.750076	0.719658	0.656551	0.658303	0.781813	0.741274	2.4615	2.18642	2.11513	1.12399	1.9572	2.23753
ENSMUSG00000031079	13.6913	35.4933	-1.2235	2.0986e-05	8.0402e-05	Zfp300	chrX	-	21079174	21089527	4634	protein_coding	zinc_finger_protein_300	5	2	20	17	22	20	20	9	49	42	41	15	26	42	0.0521056	0.021574	0.144819	0.152841	0.235972	0.21237	0.181136	0.101206	0.510614	0.47184	0.468244	0.177554	0.344918	0.457067
ENSMUSG00000040102	258.155	610.385	-1.2225	1.3588e-25	3.9234e-24	Klhl42	chr6	+	147091379	147112778	6267	protein_coding	kelch-like_42	219	171	373	235	265	329	262	278	713	602	639	444	541	693	1.68754	1.36393	1.9971	1.56226	2.10175	2.58318	1.75457	2.31156	5.49393	5.00079	5.39617	3.88614	5.30684	5.57648
ENSMUSG00000026360	587.203	1396.68	-1.2214	2.4541e-18	3.9542e-17	Rgs2	chr1	-	143999338	144004161	3021	protein_coding	regulator_of_G-protein_signaling_2	578	549	727	676	483	547	716	570	2234	1724	1282	700	1201	1284	9.23947	9.08402	8.07486	9.3227	7.94676	8.90955	9.94701	9.83204	35.7096	29.709	22.4585	12.7099	24.4394	21.4339
ENSMUSG00000040283	19.9505	50.2056	-1.2213	4.7224e-07	2.3056e-06	Btnl9	chr11	-	49165585	49187159	5273	protein_coding	butyrophilin-like_9	23	13	36	39	13	7	24	16	68	70	42	29	34	60	0.21064	0.123237	0.229085	0.308143	0.12254	0.065322	0.191022	0.158118	0.622736	0.691102	0.421537	0.301672	0.396387	0.573826
ENSMUSG00000049353	43.3981	105.506	-1.2212	4.646e-11	3.6783e-10	Rd3	chr1	+	191977373	191988282	3720	protein_coding	retinal_degeneration_3	52	36	68	45	42	56	40	23	122	89	92	147	73	94	0.675042	0.483745	0.613363	0.503983	0.561177	0.740737	0.451281	0.322184	1.58369	1.24551	1.30885	2.16755	1.20636	1.2743
ENSMUSG00000012429	143.302	336.725	-1.2204	4.4189e-39	2.7919e-37	Mplkip	chr13	+	17695413	17699105	2672	protein_coding	M-phase_specific_PLK1_intereacting_protein	135	148	201	175	121	128	155	126	444	317	354	253	310	325	2.43987	2.76874	2.52413	2.72865	2.25083	2.35718	2.43459	2.45727	8.02416	6.17624	7.0115	5.19373	7.1322	6.13386
ENSMUSG00000078851	37.1377	89.0878	-1.2202	6.2194e-14	6.7975e-13	Hist3h2a	chr11	+	58954685	58956830	2146	protein_coding	histone_cluster_3_H2a	51	20	54	48	32	37	37	31	109	76	115	64	71	97	1.14765	0.465862	0.844336	0.931875	0.741164	0.848381	0.723606	0.752751	2.45273	1.84368	2.83604	1.63586	2.03389	2.27944
ENSMUSG00000044678	3.23597	9.66016	-1.2156	0.0012953	0.0035991	Ly6k	chr15	-	74796874	74799986	791	protein_coding	lymphocyte_antigen_6_complex_locus_K	1	4	4	8	4	2	2	2	5	5	12	14	11	8	0.0610511	0.252779	0.169682	0.421366	0.251349	0.124415	0.106117	0.131757	0.305244	0.329075	0.802877	0.970838	0.854898	0.510035
ENSMUSG00000061527	11.435	29.7471	-1.2138	6.9127e-05	0.00024352	Krt5	chr15	-	101707070	101712891	2190	protein_coding	keratin_5	11	2	6	18	9	15	17	15	29	16	54	18	27	33	0.24256	0.0456502	0.0919303	0.342432	0.204264	0.337028	0.325788	0.356916	0.63945	0.380345	1.30495	0.450841	0.75791	0.7599
ENSMUSG00000021624	98.0038	233.106	-1.2137	1.2858e-14	1.5095e-13	Cd180	chr13	+	102693558	102739629	2650	protein_coding	CD180_antigen	96	80	131	116	66	80	140	106	368	229	262	125	207	212	1.74943	1.50904	1.65873	1.82372	1.23792	1.48547	2.21724	2.08439	6.70587	4.49874	5.23238	2.58738	4.80201	4.03438
ENSMUSG00000023945	0.0891752	2.1861	-1.2137	0.0058311	0.014162	Slc5a7	chr17	-	54273594	54299034	5176	protein_coding	solute_carrier_family_5_(choline_transporter)_member_7	0	0	1	0	0	0	0	0	2	6	1	0	3	1	0	0	0.00648272	0	0	0	0	0	0.018659	0.0603474	0.0102247	0	0.0356308	0.00974299
ENSMUSG00000006056	8.33443	20.978	-1.2123	9.406e-06	3.8258e-05	Calcoco2	chr11	-	96099326	96111964	1621	protein_coding	calcium_binding_and_coiled-coil_domain_2	8	8	12	9	7	6	4	14	30	14	22	22	18	18	0.238329	0.246697	0.248399	0.231316	0.214639	0.182132	0.103564	0.450054	0.893699	0.449621	0.718263	0.744449	0.682634	0.559985
ENSMUSG00000026398	10.3657	26.029	-1.2094	1.6585e-05	6.4553e-05	Nr5a2	chr1	-	136843584	136960427	3699	protein_coding	nuclear_receptor_subfamily_5_group_A_member_2	7	4	9	10	18	14	12	10	42	31	29	11	24	20	0.0913869	0.0540546	0.0816413	0.112632	0.24187	0.186236	0.136153	0.140875	0.5483	0.436294	0.414914	0.163119	0.398864	0.272667
ENSMUSG00000009394	106.064	249.078	-1.2086	1.2863e-21	2.6667e-20	Syn2	chr6	+	115134902	115282626	3854	protein_coding	synapsin_II	110	88	151	115	96	68	121	129	266	320	226	218	198	247	1.37832	1.14137	1.31467	1.24317	1.23809	0.868193	1.31766	1.7442	3.3329	4.32255	3.10342	3.1027	3.15829	3.232
ENSMUSG00000042826	109.745	258.729	-1.2071	9.9935e-23	2.289e-21	Fgf11	chr11	-	69796068	69801857	3039	protein_coding	fibroblast_growth_factor_11	129	100	195	121	90	79	133	79	257	273	314	215	228	241	2.04988	1.64485	2.15306	1.65883	1.47199	1.27913	1.83675	1.35461	4.08371	4.67664	5.46818	3.88064	4.61214	3.9992
ENSMUSG00000051375	3410.61	8039.71	-1.2064	3.1796e-17	4.641e-16	Pcdh1	chr18	-	38185915	38212053	5415	protein_coding	protocadherin_1	3750	3064	5111	3872	3181	2959	3304	3090	6843	7062	7165	11885	6125	7473	33.4428	28.2844	31.6708	29.7908	29.1984	26.8884	25.6078	29.7358	61.024	67.8939	70.0264	120.392	69.5354	69.5958
ENSMUSG00000047658	8.50623	21.8246	-1.2053	1.3438e-05	5.3273e-05	Gal3st3	chr19	+	5298331	5308738	2421	protein_coding	galactose-3-O-sulfotransferase_3	13	8	20	10	4	9	5	4	32	21	19	13	20	26	0.25931	0.165178	0.277196	0.172088	0.0821219	0.182922	0.0866773	0.0860963	0.638275	0.451571	0.415339	0.29454	0.507848	0.541583
ENSMUSG00000031090	81.7191	191.354	-1.2046	4.0237e-19	6.893e-18	Nadsyn1	chr7	-	143795584	143822849	2641	protein_coding	NAD_synthetase_1	101	69	98	64	87	95	88	67	227	160	184	208	149	201	1.84681	1.30598	1.24511	1.00962	1.63736	1.77	1.39844	1.32198	4.1506	3.15394	3.68717	4.32007	3.46829	3.83808
ENSMUSG00000042766	92.3209	215.497	-1.2038	3.687e-30	1.4128e-28	Trim46	chr3	-	89234177	89246309	3252	protein_coding	tripartite_motif-containing_46	91	77	129	112	75	85	107	91	227	240	208	218	158	222	1.35133	1.18358	1.33104	1.43487	1.14632	1.28614	1.3809	1.45818	3.37076	3.84204	3.38499	3.67707	2.98679	3.44262
ENSMUSG00000053004	4.18891	11.6665	-1.203	0.0005644	0.0016882	Hrh1	chr6	+	114397936	114483296	3782	protein_coding	histamine_receptor_H1	4	3	11	3	5	7	2	1	17	12	11	13	4	13	0.051075	0.0396512	0.0975939	0.033048	0.0657116	0.0910742	0.0221942	0.0137784	0.21706	0.165181	0.153927	0.188546	0.0650184	0.173344
ENSMUSG00000027424	72.2048	169.183	-1.2021	2.4924e-23	5.945e-22	Mgme1	chr2	+	144270663	144281227	2840	protein_coding	mitochondrial_genome_maintainance_exonuclease_1	68	64	116	88	63	69	75	61	190	149	173	112	176	204	1.15627	1.12647	1.37054	1.29095	1.1026	1.1955	1.10834	1.11926	3.23064	2.7313	3.22383	2.16319	3.80971	3.62242
ENSMUSG00000029757	3.08679	8.928	-1.2019	0.0014609	0.004017	Dync1i1	chr6	+	5725639	6028039	2718	protein_coding	dynein_cytoplasmic_1_intermediate_chain_1	4	4	6	2	3	1	4	2	13	15	11	2	8	5	0.0710691	0.0735643	0.0740719	0.0306568	0.0548612	0.0181038	0.0617647	0.0383442	0.230965	0.287305	0.214184	0.0403623	0.180942	0.0927699
ENSMUSG00000047528	5.55145	15.6174	-1.2003	0.00087799	0.0025309	Als2cr12	chr1	-	58646903	58695989	1979	protein_coding	amyotrophic_lateral_sclerosis_2_(juvenile)_chromosome_region_candidate_12_(human)	0	8	11	8	3	6	11	1	31	10	19	6	10	20	0	0.20207	0.186508	0.168419	0.0753476	0.149185	0.23328	0.0263314	0.75643	0.263061	0.508103	0.166303	0.310636	0.509649
ENSMUSG00000000489	1717.75	4013.14	-1.2	4.096e-21	8.1101e-20	Pdgfb	chr15	-	79995900	80014808	2918	protein_coding	platelet_derived_growth_factor_B_polypeptide	1635	1248	2878	2018	1745	1433	1690	1725	3916	3679	3522	5190	3290	3793	27.0584	21.3789	33.0946	28.8126	29.7238	24.1646	24.307	30.8051	64.8053	65.6366	63.8775	97.5613	69.3121	65.5517
ENSMUSG00000056413	119.479	280.954	-1.1992	1.7645e-16	2.4394e-15	Adap1	chr5	-	139271876	139325622	2557	protein_coding	ArfGAP_with_dual_PH_domains_1	104	95	181	145	128	93	124	124	325	272	285	351	219	192	1.96414	1.85716	2.3752	2.36256	2.48813	1.78966	2.03527	2.52703	6.1377	5.53783	5.89873	7.5296	5.26516	3.78667
ENSMUSG00000032530	6.10502	16.1997	-1.199	0.00014985	0.0004964	Lyzl4	chr9	-	121577843	121642096	996	protein_coding	lysozyme-like_4	7	6	7	10	2	3	10	6	13	11	13	25	11	21	0.339398	0.301126	0.235825	0.418299	0.0998078	0.148211	0.421377	0.313914	0.630285	0.574956	0.690761	1.37682	0.67894	1.06328
ENSMUSG00000066007	0.130148	1.8472	-1.1984	0.0074096	0.017575	Zfp600	chr4	+	146156824	146198755	4244	protein_coding	zinc_finger_protein_600	0	0	0	0	0	1	0	0	2	1	2	2	1	3	0	0	0	0	0	0.0115943	0	0	0.0227566	0.0122667	0.0249401	0.0258494	0.0144851	0.0356478
ENSMUSG00000038560	3.29824	9.56673	-1.1982	0.0015781	0.0043131	Sp6	chr11	+	97013394	97024734	3621	protein_coding	trans-acting_transcription_factor_6	1	6	7	6	4	2	1	1	14	6	17	4	7	10	0.0133365	0.0828284	0.0648666	0.0690349	0.0549067	0.0271782	0.0115905	0.014391	0.186703	0.0862629	0.248465	0.0605936	0.118841	0.13927
ENSMUSG00000035448	2.96428	9.47097	-1.198	0.0039188	0.0098841	Ccr3	chr9	+	124021971	124031689	3273	protein_coding	chemokine_(C-C_motif)_receptor_3	6	1	0	4	3	1	7	2	13	4	11	4	19	4	0.0885269	0.0152725	0	0.0509167	0.0455585	0.0150339	0.0897599	0.0318422	0.191801	0.0636232	0.177865	0.0670362	0.356866	0.0616312
ENSMUSG00000048978	0.382694	2.56827	-1.198	0.0089943	0.020873	Nrsn1	chr13	-	25252040	25270502	2222	protein_coding	neurensin_1	0	0	0	1	0	1	0	1	7	1	5	1	1	1	0	0	0	0.01875	0	0.022145	0	0.0234518	0.152127	0.0234292	0.119089	0.024686	0.0276665	0.0226956
ENSMUSG00000026544	131.193	306.429	-1.1979	4.4872e-23	1.0492e-21	Dusp23	chr1	-	172630769	172632974	1417	protein_coding	dual_specificity_phosphatase_23	101	134	199	172	139	128	140	83	358	299	285	330	256	275	3.44209	4.72706	4.71232	5.05713	4.87572	4.44487	4.14656	3.0523	12.2002	10.9851	10.6443	12.7744	11.1063	9.787
ENSMUSG00000025209	109.479	254.232	-1.1977	2.8204e-23	6.685e-22	Peo1	chr19	+	45006558	45012762	3488	protein_coding	progressive_external_ophthalmoplegia_1_(human)	125	92	139	124	115	120	80	103	294	233	230	265	202	277	1.73063	1.31846	1.33718	1.48112	1.63876	1.69287	0.962595	1.53879	4.07028	3.47761	3.48976	4.1674	3.56019	4.00488
ENSMUSG00000024300	433.99	1010.88	-1.1972	5.9076e-23	1.3727e-21	Myo1f	chr17	+	33555719	33607764	3819	protein_coding	myosin_IF	494	427	659	536	300	291	538	385	1237	1057	1130	919	826	816	6.24665	5.58901	5.79012	5.84738	3.9045	3.7494	5.91239	5.25328	15.6413	14.4088	15.6593	13.1996	13.2962	10.7752
ENSMUSG00000069743	56.0433	131.403	-1.197	1.0227e-16	1.4341e-15	Zfp820	chr17	-	21816876	21845759	3695	protein_coding	zinc_finger_protein_820	62	66	88	62	51	55	52	31	145	167	145	94	111	119	0.810303	0.892866	0.799134	0.699074	0.68604	0.732432	0.590635	0.437186	1.89499	2.3529	2.07681	1.39543	1.84674	1.62412
ENSMUSG00000005699	46.0416	109.753	-1.1966	1.3439e-11	1.1377e-10	Pard6a	chr8	+	105701154	105703493	1273	protein_coding	par-6_family_cell_polarity_regulator_alpha	47	40	71	79	34	51	37	28	113	109	116	133	72	102	1.78295	1.57068	1.87146	2.5855	1.32753	1.97134	1.21984	1.14617	4.2865	4.45759	4.82252	5.73084	3.47698	4.04072
ENSMUSG00000068551	374.927	866.578	-1.1961	6.8709e-40	4.5322e-38	Zfp467	chr6	-	48427697	48445825	3619	protein_coding	zinc_finger_protein_467	414	269	522	401	345	396	403	356	870	861	881	904	692	892	5.52436	3.71553	4.83987	4.61638	4.73832	5.38425	4.67355	5.12603	11.6087	12.3856	12.8834	13.7017	11.7548	12.4298
ENSMUSG00000028093	204.452	473.071	-1.1948	5.6895e-45	4.8475e-43	Acp6	chr3	+	97158777	97176574	1754	protein_coding	acid_phosphatase_6_lysophosphatidic	206	164	313	238	201	201	225	159	482	434	459	458	416	538	5.67163	4.67381	5.98779	5.65319	5.69587	5.63878	5.38373	4.72375	13.27	12.8814	13.8493	14.3229	14.5801	15.4682
ENSMUSG00000030693	11.2024	27.3214	-1.1932	1.3307e-06	6.0824e-06	Klk10	chr7	+	43781054	43785410	1354	protein_coding	kallikrein_related-peptidase_10	12	4	15	9	8	15	12	17	35	22	28	29	19	29	0.427989	0.147672	0.371727	0.27693	0.293674	0.545119	0.371957	0.654259	1.24825	0.845874	1.09442	1.17483	0.862647	1.0801
ENSMUSG00000006850	146.733	341.392	-1.1928	2.4015e-22	5.3114e-21	Tmco6	chr18	+	36735068	36742391	1817	protein_coding	transmembrane_and_coiled-coil_domains_6	189	106	218	173	129	153	128	124	325	331	307	370	321	342	5.02316	2.91613	4.02581	3.96677	3.52881	4.14339	2.95655	3.5562	8.63737	9.48363	8.94185	11.1697	10.8605	9.492
ENSMUSG00000067424	46.9677	110.105	-1.1926	1.1599e-11	9.8747e-11	Zfp563	chr17	+	33089310	33106203	1938	protein_coding	zinc_finger_protein_563	29	47	59	43	55	46	45	59	117	135	127	54	102	123	0.722627	1.21227	1.02153	0.924401	1.4106	1.16795	0.974516	1.58642	2.91531	3.62645	3.46812	1.52839	3.23552	3.20065
ENSMUSG00000014554	266.428	612.499	-1.1919	3.1551e-59	4.8277e-57	Dguok	chr6	-	83480217	83506969	1737	protein_coding	deoxyguanosine_kinase	291	225	402	266	253	268	267	239	695	594	627	565	538	598	8.09028	6.47499	7.76565	6.3801	7.2396	7.59196	6.45122	7.16997	19.3214	17.8028	19.1034	17.842	19.0406	17.3615
ENSMUSG00000027173	13.2505	31.7334	-1.1918	2.0975e-07	1.0735e-06	Depdc7	chr2	-	104721784	104742878	1801	protein_coding	DEP_domain_containing_7	11	13	16	11	16	17	12	12	37	29	49	22	26	26	0.294951	0.360816	0.298097	0.254463	0.441571	0.464466	0.279639	0.347206	0.992067	0.838274	1.43988	0.670046	0.887478	0.728025
ENSMUSG00000046516	96.3526	225.683	-1.1917	6.7202e-14	7.3271e-13	Cox17	chr16	+	38346991	38352763	3690	protein_coding	cytochrome_c_oxidase_assembly_protein_17	83	61	139	138	91	112	85	93	307	243	219	112	186	294	1.08623	0.826343	1.26398	1.55811	1.22577	1.49352	0.966769	1.31334	4.01758	3.42832	3.14096	1.6649	3.09874	4.01798
ENSMUSG00000030610	62.0025	144.138	-1.1914	2.0657e-19	3.6528e-18	Det1	chr7	-	78822962	78847236	2242	protein_coding	de-etiolated_homolog_1_(Arabidopsis)	69	57	83	63	70	67	57	45	161	115	152	157	123	139	1.48622	1.27085	1.24221	1.17071	1.55187	1.47048	1.06701	1.04591	3.46771	2.67032	3.588	3.84113	3.37262	3.12655
ENSMUSG00000040289	713.922	1660.55	-1.1902	8.674e-19	1.4474e-17	Hey1	chr3	-	8663362	8667039	2203	protein_coding	hairy/enhancer-of-split_related_with_YRPW_motif_1	784	589	1302	941	485	697	579	638	1671	1449	1340	1521	1791	1971	17.1859	13.3646	19.8312	17.7959	10.9426	15.5682	11.0305	15.0913	36.6281	34.2417	32.191	37.8713	49.978	45.1189
ENSMUSG00000033610	131.068	302.022	-1.1902	6.2284e-35	3.0926e-33	Pank1	chr19	-	34810894	34879455	3460	protein_coding	pantothenate_kinase_1	148	109	194	142	125	106	147	119	319	356	302	219	264	334	2.06565	1.57473	1.88138	1.70985	1.79568	1.50747	1.78308	1.79222	4.45213	5.35643	4.61929	3.47187	4.69057	4.86807
ENSMUSG00000037754	1557.36	3591.1	-1.19	2.6547e-31	1.0957e-29	Ppp1r16b	chr2	+	158665398	158766334	6685	protein_coding	protein_phosphatase_1_regulatory_(inhibitor)_subunit_16B	1683	1232	2242	1885	1666	1011	1815	1429	3643	3440	3540	3412	3099	4041	12.1577	9.21225	11.2534	11.7478	12.387	7.44164	11.3948	11.1391	26.3154	26.7891	28.025	27.9965	28.4983	30.4841
ENSMUSG00000075269	0.386487	3.16347	-1.1892	0.0088421	0.02055	Bex6	chr16	+	32186186	32186949	764	protein_coding	brain_expressed_gene_6	0	2	0	1	0	0	0	0	3	8	5	0	3	0	0	0.130856	0	0.0545321	0	0	0	0	0.189619	0.545128	0.346354	0	0.241394	0
ENSMUSG00000051022	355.708	823.562	-1.1884	6.478e-22	1.3746e-20	Hs3st1	chr5	-	39613935	39755475	1686	protein_coding	heparan_sulfate_(glucosamine)_3-O-sulfotransferase_1	278	282	582	305	370	430	365	345	875	860	722	911	597	889	7.96265	8.36081	11.5829	7.53682	10.9078	12.5496	9.08585	10.663	25.0613	26.5548	22.6633	29.6385	21.7678	26.5908
ENSMUSG00000025789	176.639	407.312	-1.1876	7.9747e-30	3.0198e-28	St8sia2	chr7	-	73939119	74013682	5376	protein_coding	ST8_alpha-N-acetyl-neuraminide_alpha-28-sialyltransferase_2	167	169	251	213	144	150	179	190	373	395	424	438	351	405	1.50012	1.57139	1.56663	1.65069	1.33136	1.37294	1.39741	1.84168	3.35044	3.82507	4.17398	4.469	4.01371	3.79911
ENSMUSG00000002324	82.3642	194.743	-1.1848	9.4404e-11	7.2127e-10	Rec8	chr14	+	55618037	55625395	2184	protein_coding	REC8_meiotic_recombination_protein	93	57	167	56	94	61	109	61	220	214	197	237	123	155	2.05637	1.3046	2.56576	1.06827	2.13929	1.37435	2.09461	1.45545	4.86433	5.10109	4.77373	5.95239	3.46219	3.57903
ENSMUSG00000030589	141.888	330.44	-1.1839	1.9452e-15	2.454e-14	Rasgrp4	chr7	+	29134854	29153961	4621	protein_coding	RAS_guanyl_releasing_protein_4	164	151	222	173	83	83	167	143	350	340	342	340	301	265	1.71387	1.63342	1.61201	1.55975	0.892763	0.883814	1.51674	1.61257	3.65751	3.8304	3.91683	4.03588	4.00432	2.89199
ENSMUSG00000046550	7.45414	18.5348	-1.1832	1.6287e-05	6.3514e-05	Spin2c	chrX	+	153832225	153834243	1309	protein_coding	spindlin_family_member_2C	4	9	13	5	8	4	10	9	26	16	18	16	17	17	0.147567	0.343684	0.333239	0.159139	0.30377	0.150362	0.32062	0.35828	0.95915	0.636329	0.727741	0.670464	0.798376	0.654932
ENSMUSG00000044229	232.27	533.28	-1.1795	4.7246e-26	1.4151e-24	Nxpe4	chr9	+	48362041	48400025	3173	protein_coding	neurexophilin_and_PC-esterase_domain_family_member_4	209	192	366	276	222	163	313	207	653	580	536	340	473	603	3.18087	3.02474	3.87046	3.62397	3.47758	2.52776	4.14004	3.39954	9.93793	9.51611	8.94003	5.87766	9.16409	9.58371
ENSMUSG00000018861	86.5504	200.186	-1.1791	8.0158e-22	1.6803e-20	Fdxr	chr11	-	115268024	115277050	1948	protein_coding	ferredoxin_reductase	93	68	138	103	76	79	97	71	209	195	184	238	154	194	2.30549	1.74492	2.37707	2.2029	1.93918	1.99552	2.08984	1.89928	5.18096	5.21131	4.99888	6.70168	4.85993	5.02226
ENSMUSG00000048371	84.8182	196.174	-1.1791	2.1679e-16	2.9698e-15	Pdp2	chr8	+	104591468	104596836	3485	protein_coding	pyruvate_dehyrogenase_phosphatase_catalytic_subunit_2	91	56	134	85	94	111	74	61	211	222	186	124	188	236	1.26098	0.803234	1.29019	1.01616	1.34066	1.56725	0.891167	0.912108	2.9237	3.31628	2.82458	1.95171	3.3163	3.41504
ENSMUSG00000051184	112.061	261.437	-1.1777	2.4541e-13	2.5102e-12	Zfp524	chr7	+	5015501	5018486	1110	protein_coding	zinc_finger_protein_524	109	105	177	135	93	96	141	84	259	211	200	382	228	233	4.74213	4.7285	5.35059	5.06707	4.16441	4.25566	5.33122	3.94344	11.2676	9.89603	9.53567	18.8771	12.6273	10.5857
ENSMUSG00000038700	114.091	264.354	-1.1775	4.2839e-17	6.1927e-16	Hoxb5	chr11	+	96303336	96306121	2786	protein_coding	homeobox_B5	133	74	189	148	119	94	110	91	286	251	211	317	221	262	2.30537	1.32772	2.27631	2.21323	2.12305	1.66022	1.65707	1.70208	4.95722	4.69023	4.00816	6.24128	4.87651	4.74249
ENSMUSG00000019301	2.82495	8.14271	-1.1772	0.0018655	0.0050234	Hsd17b1	chr11	+	101078411	101080527	1339	protein_coding	hydroxysteroid_(17-beta)_dehydrogenase_1	5	2	6	4	3	1	1	2	6	6	10	10	4	12	0.180327	0.0746631	0.150356	0.124459	0.111361	0.0367484	0.0313436	0.0778339	0.216383	0.233277	0.395242	0.409652	0.183644	0.451947
ENSMUSG00000035878	106.559	244.428	-1.1769	4.7788e-21	9.429e-20	Hykk	chr9	+	54917283	54949924	5110	protein_coding	hydroxylysine_kinase_1	118	62	130	137	105	106	119	104	256	246	255	164	224	309	1.11514	0.606495	0.853638	1.11698	1.02132	1.02071	0.977364	1.06055	2.4192	2.5062	2.64097	1.76043	2.69479	3.04947
ENSMUSG00000031147	111.516	255.16	-1.1769	2.0924e-26	6.4649e-25	Magix	chrX	-	7673164	7681251	2770	protein_coding	MAGI_family_member_X-linked	130	113	161	117	112	85	99	104	288	282	220	236	241	236	2.26639	2.03918	1.95028	1.75975	2.0097	1.50993	1.49998	1.95647	5.02072	5.29994	4.20327	4.67334	5.34854	4.29654
ENSMUSG00000046417	110.641	255.932	-1.1756	3.0758e-16	4.1528e-15	Lrrc75a	chr11	-	62604884	62648523	1984	protein_coding	leucine_rich_repeat_containing_75A	119	112	155	150	85	62	130	108	216	252	241	282	240	262	2.89651	2.82184	2.62145	3.14989	2.12947	1.53769	2.74999	2.83662	5.25733	6.61242	6.42865	7.79656	7.43649	6.65957
ENSMUSG00000055373	5.03236	13.9464	-1.1734	0.0012668	0.0035248	Fut9	chr4	-	25609332	25800244	12134	protein_coding	fucosyltransferase_9	11	1	7	4	0	5	13	2	22	13	19	9	10	11	0.0437783	0.00411958	0.0193573	0.0137342	0	0.0202761	0.0449645	0.00858906	0.0875531	0.0557752	0.0828693	0.040685	0.0506634	0.0457167
ENSMUSG00000044788	63.7443	146.838	-1.1725	7.4943e-16	9.8234e-15	Fads6	chr11	-	115279622	115297663	4951	protein_coding	fatty_acid_desaturase_domain_family_member_6	71	46	101	53	77	74	69	40	172	156	130	130	102	185	0.692525	0.464431	0.68451	0.445994	0.773022	0.735458	0.584906	0.421004	1.6776	1.64034	1.38962	1.44028	1.2665	1.88437
ENSMUSG00000036959	281.919	647.847	-1.1723	1.247e-17	1.8888e-16	Bcorl1	chrX	+	48341358	48408049	7446	protein_coding	BCL6_co-repressor-like_1	305	252	380	292	315	255	286	241	602	555	548	898	514	649	1.97809	1.69174	1.71243	1.63383	2.10272	1.68514	1.61203	1.68661	3.90415	3.88036	3.89495	6.61529	4.24364	4.3955
ENSMUSG00000005672	2087.25	4721.94	-1.1717	2.5997e-70	6.1552e-68	Kit	chr5	+	75574916	75656722	5241	protein_coding	kit_oncogene	2003	1754	3183	2230	2212	1995	2066	1894	5543	5268	4624	3919	3705	5018	18.456	16.7291	20.3786	17.7271	20.978	18.7304	16.5442	18.8315	51.0721	52.3279	46.6926	41.0163	43.4582	48.284
ENSMUSG00000032782	105.071	238.937	-1.1704	6.0306e-29	2.1738e-27	Cntrob	chr11	-	69299487	69323775	3861	protein_coding	centrobin_centrosomal_BRCA2_interacting_protein	106	124	141	138	87	87	99	87	275	242	244	220	196	237	1.32579	1.60538	1.22538	1.4891	1.11999	1.10876	1.07613	1.17419	3.43942	3.263	3.34452	3.12549	3.12072	3.09553
ENSMUSG00000037991	9.67857	24.714	-1.1696	0.00013932	0.00046427	Rmi2	chr16	+	10835059	10892966	3742	protein_coding	RMI2_RecQ_mediated_genome_instability_2_homolog_(S._cerevisiae)	6	16	20	8	17	4	6	4	25	14	24	24	35	21	0.0774315	0.213734	0.17934	0.0890701	0.225808	0.0525987	0.0672942	0.0557026	0.322618	0.194772	0.339431	0.351806	0.574993	0.28301
ENSMUSG00000043065	195.737	448.134	-1.1694	9.1138e-19	1.5185e-17	Spice1	chr16	+	44347121	44388497	4627	protein_coding	spindle_and_centriole_associated_protein_1	259	207	312	239	154	138	180	146	522	515	473	285	383	498	2.70315	2.23629	2.26259	2.15201	1.6543	1.46757	1.63269	1.64427	5.44783	5.79441	5.41011	3.37863	5.08859	5.42771
ENSMUSG00000023994	537.365	1216.62	-1.1685	4.8639e-48	4.5396e-46	Nfya	chr17	-	48386885	48409906	3706	protein_coding	nuclear_transcription_factor-Y_alpha	600	515	849	637	461	490	536	401	1388	1150	1280	948	1088	1368	7.81837	6.94638	7.68694	7.1611	6.18286	6.50593	6.07001	5.63843	18.0858	16.1545	18.2788	14.0313	18.0477	18.6152
ENSMUSG00000029491	2.44441	7.79614	-1.168	0.0064707	0.015563	Pde6b	chr5	+	108388391	108432397	4088	protein_coding	phosphodiesterase_6B_cGMP_rod_receptor_beta_polypeptide	2	1	1	0	2	2	4	7	4	4	20	4	3	12	0.0236259	0.0122277	0.00820806	0	0.0243172	0.0240734	0.0410657	0.0892291	0.04725	0.050939	0.258919	0.0536716	0.0451137	0.148032
ENSMUSG00000096718	1.28654	4.98188	-1.1671	0.0093853	0.021685	Zfp781	chr10	-	81905073	81910899	732	protein_coding	zinc_finger_protein_781	0	1	2	4	0	4	0	0	11	5	5	3	5	1	0	0.0682882	0.0916791	0.227664	0	0.268886	0	0	0.725662	0.355599	0.361496	0.224805	0.419911	0.0688931
ENSMUSG00000041669	3.29436	9.45769	-1.1666	0.0019247	0.00517	Prima1	chr12	-	103196908	103242150	1076	protein_coding	proline_rich_membrane_anchor_1	4	3	7	6	2	1	1	4	6	11	5	16	8	8	0.179522	0.139369	0.218292	0.232319	0.0923872	0.0457306	0.0390048	0.193717	0.269272	0.532209	0.245925	0.815649	0.457063	0.374942
ENSMUSG00000040721	141.24	321.848	-1.1661	1.799e-22	4.0065e-21	Zfhx2	chr14	-	55060262	55092324	10397	protein_coding	zinc_finger_homeobox_2	185	125	207	156	120	104	135	139	316	307	320	353	259	335	0.859278	0.600978	0.668057	0.625119	0.573677	0.492203	0.544949	0.696669	1.46768	1.53721	1.62887	1.86235	1.5314	1.62489
ENSMUSG00000036555	351.1	797.848	-1.1639	8.7957e-25	2.3694e-23	Iqce	chr5	-	140661827	140702378	6924	protein_coding	IQ_motif_containing_E	344	236	556	429	320	411	345	295	821	814	802	890	608	754	2.39923	1.70377	2.69444	2.58135	2.29714	2.92081	2.09118	2.22016	5.72584	6.12025	6.13001	7.05064	5.39815	5.49163
ENSMUSG00000007827	123.584	281.986	-1.1628	1.0717e-14	1.2673e-13	Ankrd26	chr6	-	118501308	118562226	6930	protein_coding	ankyrin_repeat_domain_26	126	110	144	124	128	145	126	109	351	296	284	132	229	409	0.878026	0.793444	0.697238	0.745477	0.918059	1.02956	0.763075	0.81962	2.44583	2.22362	2.16885	1.04481	2.03142	2.9763
ENSMUSG00000003206	9.41091	23.1581	-1.1628	9.8237e-06	3.9835e-05	Ebi3	chr17	+	55952623	55957021	1170	protein_coding	Epstein-Barr_virus_induced_gene_3	14	6	17	11	12	5	12	3	26	18	31	22	18	22	0.577846	0.256343	0.487545	0.391699	0.509788	0.210282	0.430453	0.133615	1.0731	0.800918	1.40223	1.03141	0.945768	0.948251
ENSMUSG00000015619	97.279	220.16	-1.1616	6.4024e-24	1.6001e-22	Gata3	chr2	-	9857078	9890034	3215	protein_coding	GATA_binding_protein_3	88	86	136	112	101	88	100	94	237	266	268	189	151	197	1.32182	1.33713	1.41942	1.45139	1.56147	1.34685	1.30542	1.52358	3.55976	4.30727	4.41162	3.2246	2.88731	3.0901
ENSMUSG00000040165	24.1318	55.9861	-1.161	1.5106e-08	9.0005e-08	Cd209c	chr8	-	3940222	3954746	1550	protein_coding	CD209c_antigen	36	19	21	31	25	22	31	13	67	54	65	33	40	78	1.12161	0.612743	0.45461	0.833251	0.801682	0.698409	0.839383	0.43705	2.08735	1.81369	2.21935	1.16782	1.58645	2.53775
ENSMUSG00000069206	107.612	243.98	-1.1607	2.4573e-17	3.6244e-16	Zfp874a	chr13	-	67424549	67451624	3306	protein_coding	zinc_finger_protein_874a	104	103	141	104	121	114	81	112	239	241	299	173	176	329	1.51915	1.55737	1.43109	1.31062	1.81918	1.69676	1.02828	1.76537	3.49098	3.79503	4.78644	2.87038	3.27271	5.01857
ENSMUSG00000047603	64.4844	147.685	-1.1604	2.3634e-16	3.2229e-15	Zfp235	chr7	+	24134174	24142266	2466	protein_coding	zinc_finger_protein_235	45	56	107	88	67	75	64	40	167	176	145	101	140	148	0.881231	1.13515	1.45594	1.48674	1.35044	1.49654	1.08922	0.845252	3.27022	3.71553	3.11185	2.24659	3.49006	3.0266
ENSMUSG00000045930	3888.34	8731.34	-1.159	1.3056e-51	1.4538e-49	Clec14a	chr12	-	58264720	58269258	4539	protein_coding	C-type_lectin_domain_family_14_member_a	4009	3295	5463	4391	3873	3360	4059	3751	10604	9944	8354	5984	7775	9373	42.6527	36.2871	40.3852	40.3041	42.4113	36.4249	37.5309	43.0632	112.814	114.052	97.4044	72.3147	105.302	104.137
ENSMUSG00000030166	116.37	262.687	-1.1585	3.1546e-22	6.8756e-21	Rad52	chr6	+	119902698	119922828	1695	protein_coding	RAD52_homolog_(S._cerevisiae)	128	87	131	132	122	139	130	88	327	253	256	174	253	302	3.64679	2.5657	2.5933	3.24452	3.57754	4.03519	3.21887	2.70541	9.31603	7.77056	7.99308	5.63086	9.17591	8.98512
ENSMUSG00000022357	7.36819	18.334	-1.1583	6.3432e-05	0.00022458	Klhl38	chr15	-	58314573	58324169	2212	protein_coding	kelch-like_38	9	1	16	8	9	7	7	6	24	21	21	11	10	24	0.196484	0.0225981	0.242709	0.150678	0.202233	0.155716	0.132814	0.141347	0.523937	0.494238	0.502433	0.272774	0.277916	0.547158
ENSMUSG00000031965	48.4612	111.884	-1.1567	1.4051e-10	1.0563e-09	Tbx20	chr9	-	24720812	24774303	6436	protein_coding	T-box_20	63	42	76	52	39	50	51	32	127	82	89	69	121	178	0.47271	0.326204	0.396232	0.336615	0.301191	0.382272	0.332571	0.259092	0.952885	0.663284	0.731843	0.588069	1.15576	1.39473
ENSMUSG00000010057	132.166	298.703	-1.1556	1.7423e-25	4.9986e-24	Nprl2	chr9	+	107542209	107545704	1456	protein_coding	nitrogen_permease_regulator-like_2	156	138	199	139	122	108	145	93	306	278	307	321	233	313	5.17408	4.73777	4.5861	3.9774	4.16478	3.6499	4.17962	3.32844	10.1488	9.93997	11.1589	12.0931	9.83768	10.841
ENSMUSG00000039209	0.788123	3.98207	-1.1546	0.012129	0.027191	Rpl39l	chr16	+	10170226	10174911	805	protein_coding	ribosomal_protein_L39-like	1	0	3	1	0	0	0	2	15	3	3	2	2	0	0.0599894	0	0.125048	0.0517547	0	0	0	0.129465	0.899805	0.194011	0.197228	0.136279	0.152733	0
ENSMUSG00000021573	336.491	754.248	-1.1536	1.161e-43	9.1312e-42	Tppp	chr13	+	74009407	74035753	5090	protein_coding	tubulin_polymerization_promoting_protein	355	303	502	400	296	288	377	284	832	852	767	515	714	799	3.36807	2.97565	3.30931	3.27407	2.89047	2.78416	3.10852	2.9075	7.8933	8.71412	7.97483	5.5499	8.6234	7.91618
ENSMUSG00000000690	49.8819	112.36	-1.1513	1.9954e-20	3.7812e-19	Hoxb6	chr11	+	96292476	96301569	1964	protein_coding	homeobox_B6	46	48	69	57	36	53	49	54	126	108	118	95	105	112	1.13106	1.22168	1.17885	1.20915	0.911077	1.32786	1.04709	1.43275	3.098	2.86275	3.17969	2.65325	3.28659	2.87583
ENSMUSG00000021120	70.418	158.583	-1.1512	3.509e-18	5.5622e-17	Pigh	chr12	-	79080673	79089670	2349	protein_coding	phosphatidylinositol_glycan_anchor_biosynthesis_class_H	71	62	105	68	77	75	61	63	192	143	176	93	152	191	1.45964	1.31937	1.49988	1.20607	1.6293	1.57108	1.08988	1.39758	3.94704	3.16924	3.96528	2.17168	3.97794	4.1005
ENSMUSG00000023147	116.069	261.657	-1.151	1.6091e-23	3.9255e-22	Wrb	chr16	+	96145407	96157852	2495	protein_coding	tryptophan_rich_basic_protein	121	113	172	146	116	104	94	97	253	227	247	276	235	297	2.34199	2.26394	2.31318	2.43797	2.3109	2.05108	1.5812	2.02591	4.89669	4.73649	5.23927	6.06784	5.79023	6.00306
ENSMUSG00000067825	156.346	352.866	-1.1504	1.3794e-22	3.1151e-21	Pex26	chr6	+	121183667	121198837	4093	protein_coding	peroxisomal_biogenesis_factor_26	152	147	231	170	144	164	176	117	332	337	306	427	318	336	1.79338	1.79528	1.89375	1.73043	1.7487	1.97161	1.80468	1.48958	3.91696	4.28637	3.95661	5.72244	4.77621	4.13985
ENSMUSG00000048814	6.93303	17.4113	-1.1492	0.00025342	0.00080992	Lonrf2	chr1	-	38793669	38836090	6287	protein_coding	LON_peptidase_N-terminal_domain_and_ring_finger_2	8	7	7	10	3	2	10	10	18	15	25	10	24	10	0.0614493	0.0556559	0.0373599	0.0662678	0.0237177	0.0156533	0.0667554	0.082885	0.138255	0.124208	0.210446	0.0872473	0.234675	0.0802127
ENSMUSG00000047786	14.118	33.7475	-1.1488	1.1801e-05	4.7191e-05	Lix1	chr17	+	17402672	17459387	3116	protein_coding	limb_expression_1_homolog_(chicken)	15	10	20	22	12	8	16	15	74	34	24	18	30	25	0.232468	0.16042	0.215369	0.294152	0.191416	0.126331	0.215503	0.25085	1.1468	0.568045	0.407622	0.316862	0.591864	0.404603
ENSMUSG00000041215	419.62	937.395	-1.1479	2.7419e-34	1.3122e-32	Yeats2	chr16	+	20141063	20232573	6116	protein_coding	YEATS_domain_containing_2	465	406	637	417	420	407	405	325	1044	960	908	650	820	1204	3.6716	3.3183	3.49481	2.84063	3.41331	3.27451	2.77919	2.76908	8.24301	8.17157	7.8571	5.82963	8.24223	9.92763
ENSMUSG00000048065	3.35807	9.29769	-1.1476	0.0029185	0.0075559	Cyb5r2	chr7	-	107748455	107758032	2772	protein_coding	cytochrome_b5_reductase_2	3	3	0	6	0	3	7	5	14	6	10	6	12	7	0.0522635	0.0540984	0	0.0901787	0	0.0532534	0.105983	0.0939932	0.243886	0.112683	0.19092	0.118728	0.266125	0.127348
ENSMUSG00000002617	120.296	272.509	-1.1475	7.7131e-14	8.3489e-13	Zfp40	chr17	-	23173869	23193252	4103	protein_coding	zinc_finger_protein_40	120	82	191	130	156	139	86	95	369	290	294	154	237	291	1.41237	0.999008	1.56201	1.32004	1.8898	1.66699	0.879685	1.20654	4.34288	3.67958	3.79219	2.0588	3.55095	3.57666
ENSMUSG00000030032	46.6555	106.677	-1.1461	9.6766e-12	8.3233e-11	Wdr54	chr6	-	83149361	83156397	4634	protein_coding	WD_repeat_domain_54	52	32	67	51	32	58	47	48	93	102	87	138	88	113	0.541898	0.345184	0.485144	0.458522	0.343232	0.615873	0.425669	0.539765	0.969125	1.1459	0.99359	1.6335	1.16741	1.22973
ENSMUSG00000056648	6.59573	16.4377	-1.1454	0.00047342	0.0014374	Hoxb8	chr11	+	96281905	96285315	2635	protein_coding	homeobox_B8	6	8	6	7	8	5	5	8	17	17	35	13	4	13	0.109962	0.151763	0.0764051	0.110679	0.150905	0.0933702	0.0796378	0.158208	0.311545	0.335869	0.702961	0.270619	0.0933206	0.248799
ENSMUSG00000089847	61.164	137.782	-1.1447	2.4086e-15	3.0132e-14	Timm10b	chr7	+	105640056	105655748	3273	protein_coding	translocase_of_inner_mitochondrial_membrane_10B	75	40	78	60	72	80	53	45	154	137	143	139	105	136	1.10659	0.610901	0.79965	0.76375	1.0934	1.20272	0.67961	0.71645	2.2721	2.17909	2.31225	2.32951	1.97216	2.09546
ENSMUSG00000035431	1.44562	4.67911	-1.144	0.0090928	0.021083	Sstr1	chr12	+	58211772	58214444	2014	protein_coding	somatostatin_receptor_1	1	3	0	1	1	4	0	1	5	6	2	3	4	8	0.0239779	0.0744592	0	0.0206865	0.0246794	0.0977281	0	0.0258738	0.119885	0.155093	0.0525551	0.0817066	0.122095	0.200317
ENSMUSG00000030866	6.2529	15.5972	-1.1438	0.00031513	0.00098909	Ern2	chr7	-	122169893	122186216	2973	protein_coding	endoplasmic_reticulum_(ER)_to_nucleus_signalling_2	7	1	5	12	8	9	3	6	11	22	18	13	12	16	0.113703	0.0168136	0.0564321	0.168164	0.133749	0.148959	0.0423503	0.105166	0.17867	0.385238	0.320422	0.239852	0.248133	0.271401
ENSMUSG00000000148	262.782	588.699	-1.1435	1.1276e-22	2.5644e-21	Brat1	chr5	+	140705011	140719379	3854	protein_coding	BRCA1-associated_ATM_activator_1	250	212	373	281	250	317	246	244	575	553	545	710	508	545	3.13255	2.74967	3.2475	3.03767	3.2242	4.04731	2.67888	3.29912	7.20459	7.4699	7.48392	10.1051	8.10308	7.13134
ENSMUSG00000038268	47.6698	107.757	-1.1432	7.9998e-17	1.1338e-15	Ovca2	chr11	-	75175942	75178835	2670	protein_coding	candidate_tumor_suppressor_in_ovarian_cancer_2	53	40	73	51	37	46	52	45	121	95	113	122	82	101	0.958594	0.748868	0.917409	0.795802	0.688786	0.847746	0.817377	0.878255	2.1884	1.85231	2.23981	2.50636	1.88799	1.90764
ENSMUSG00000029490	67.3791	151.513	-1.1431	3.7583e-17	5.4609e-16	Mfsd7a	chr5	-	108441054	108448891	2508	protein_coding	major_facilitator_superfamily_domain_containing_7A	79	57	91	89	51	85	59	48	187	173	163	124	124	129	1.52114	1.13607	1.21749	1.47846	1.01073	1.66767	0.987312	0.997317	3.60053	3.59104	3.43957	2.712	3.03943	2.59387
ENSMUSG00000051590	64.7637	145.887	-1.143	1.0133e-14	1.2021e-13	Map3k19	chr1	-	127815253	127840321	3967	protein_coding	mitogen-activated_protein_kinase_kinase_kinase_19	69	47	106	64	63	70	68	54	206	156	159	77	109	174	0.839957	0.592233	0.896593	0.672146	0.789355	0.86827	0.719411	0.709334	2.5076	2.04722	2.12119	1.06469	1.68913	2.21194
ENSMUSG00000019880	15.9287	37.9619	-1.1426	6.7077e-07	3.2238e-06	Rspo3	chr10	-	29453109	29535867	2394	protein_coding	R-spondin_3_homolog_(Xenopus_laevis)	11	19	40	13	10	15	23	7	41	41	37	29	35	42	0.221891	0.396722	0.560644	0.226238	0.20762	0.308309	0.403212	0.152368	0.827014	0.891582	0.81794	0.664461	0.898756	0.884732
ENSMUSG00000030559	57.2008	128.982	-1.1425	1.1715e-19	2.1216e-18	Rab38	chr7	+	88430273	88491466	1471	protein_coding	RAB38_member_RAS_oncogene_family	51	38	91	63	63	63	62	47	121	132	132	107	125	143	1.67428	1.2913	2.07577	1.78432	2.12874	2.1074	1.76892	1.66496	3.97215	4.67157	4.74903	3.98994	5.22391	4.90241
ENSMUSG00000001095	4.98864	13.0441	-1.1419	0.00091398	0.0026249	Slc13a2	chr11	-	78397087	78422217	2412	protein_coding	solute_carrier_family_13_(sodium-dependent_dicarboxylate_transporter)_member_2	9	5	10	5	2	6	2	3	21	10	10	20	6	10	0.180192	0.103621	0.139115	0.0863652	0.0412142	0.122403	0.0348003	0.0648132	0.420431	0.215836	0.219415	0.454829	0.152923	0.209078
ENSMUSG00000040860	246.36	547.524	-1.1392	1.9256e-34	9.2351e-33	Cflap97	chr4	-	141016637	141060550	6582	protein_coding	ciliary_rootlet_coiled-coil_rootletin	262	201	340	263	233	238	264	237	568	505	540	611	430	564	1.92227	1.52649	1.7333	1.66473	1.75951	1.77925	1.68336	1.87633	4.16719	3.99425	4.3419	5.09189	4.01614	4.32123
ENSMUSG00000033126	92.6554	207.684	-1.1385	3.3409e-14	3.7593e-13	Ybey	chr10	-	76459569	76469114	4520	protein_coding	ybeY_metallopeptidase	103	69	98	80	114	120	75	92	193	200	248	204	166	212	1.10045	0.763075	0.72751	0.73739	1.2536	1.30636	0.696391	1.06064	2.06192	2.30353	2.90374	2.47564	2.25771	2.36529
ENSMUSG00000010538	4.90006	12.215	-1.1369	0.00038964	0.0012042	Tsacc	chr3	-	88282757	88296999	600	protein_coding	TSSK6_activating_co-chaperone	6	2	8	5	3	7	5	5	19	14	13	5	10	13	0.482914	0.166623	0.447394	0.347188	0.248521	0.574071	0.349743	0.434248	1.52917	1.21473	1.14666	0.457103	1.02458	1.09264
ENSMUSG00000026163	9.87307	23.495	-1.1362	5.1861e-05	0.00018643	Sphkap	chr1	-	83254139	83408200	8154	protein_coding	SPHK1_interactor_AKAP_domain_containing	13	8	9	4	12	14	14	6	27	23	15	13	26	36	0.0769915	0.0490429	0.0370359	0.0204378	0.0731483	0.0844844	0.0720589	0.0383442	0.159899	0.146845	0.0973564	0.0874517	0.19602	0.222648
ENSMUSG00000057706	96.713	213.785	-1.1353	2.4549e-23	5.868e-22	Mex3b	chr7	+	82867333	82871563	3403	protein_coding	mex3_homolog_B_(C._elegans)	94	90	114	102	97	87	98	109	255	211	190	151	198	268	1.33394	1.32202	1.12407	1.24877	1.41678	1.25799	1.20863	1.66911	3.61852	3.22791	2.95485	2.43394	3.57686	3.97154
ENSMUSG00000030551	946.059	2089.72	-1.1347	8.6644e-52	9.7445e-50	Nr2f2	chr7	-	70351946	70366735	4220	protein_coding	nuclear_receptor_subfamily_2_group_F_member_2	975	755	1524	1036	853	987	978	796	2205	2199	2111	1561	1928	2386	11.1574	8.94316	12.1178	10.2281	10.0469	11.5086	9.7265	9.82924	25.2318	27.1278	26.474	20.2902	28.0862	28.5131
ENSMUSG00000058192	61.3695	137.117	-1.1326	1.866e-14	2.1624e-13	Zfp846	chr9	+	20581325	20595194	2757	protein_coding	zinc_finger_protein_846	73	48	95	54	63	47	65	64	161	127	147	78	123	185	1.27866	0.870284	1.15621	0.816024	1.13579	0.838842	0.989479	1.20966	2.81995	2.39811	2.82179	1.55186	2.74263	3.38393
ENSMUSG00000002343	60.4971	136.829	-1.1325	7.5221e-12	6.5377e-11	Armc6	chr8	-	70220172	70234466	2263	protein_coding	armadillo_repeat_containing_6	63	45	87	62	62	85	59	39	113	124	123	172	127	135	1.34439	0.993996	1.28999	1.14144	1.36176	1.84822	1.0942	0.898048	2.41128	2.85259	2.8765	4.16907	3.44999	3.0084
ENSMUSG00000073424	71.0829	159.172	-1.1324	4.001e-17	5.8024e-16	Cyp4f15	chr17	+	32685627	32703352	2168	protein_coding	cytochrome_P450_family_4_subfamily_f_polypeptide_15	74	49	131	63	73	76	66	64	195	141	150	163	118	176	1.64832	1.12978	2.02751	1.21067	1.67362	1.72494	1.27766	1.5383	4.34338	3.3858	3.66164	4.12405	3.34596	4.09393
ENSMUSG00000079563	26.0513	59.7486	-1.1323	3.0734e-07	1.54e-06	Pglyrp2	chr17	-	32413100	32424167	2068	protein_coding	peptidoglycan_recognition_protein_2	17	27	36	14	37	16	28	37	74	39	52	56	58	74	0.39698	0.652634	0.584122	0.282048	0.889293	0.380705	0.568248	0.932332	1.72796	0.981783	1.33075	1.48536	1.72415	1.80455
ENSMUSG00000078861	54.5938	123.569	-1.1322	3.1168e-11	2.5237e-10	Zfp931	chr2	-	178067695	178078476	1572	protein_coding	zinc_finger_protein_931	58	51	98	73	38	57	45	40	146	164	123	62	125	117	1.78175	1.62171	2.09182	1.93471	1.2015	1.78419	1.20141	1.32595	4.4849	5.43116	4.14092	2.16339	4.88827	3.75336
ENSMUSG00000030051	68.3905	153.474	-1.1318	1.8977e-15	2.3976e-14	Aplf	chr6	-	87628429	87672168	3184	protein_coding	aprataxin_and_PNKP_like_factor	92	58	112	86	67	56	64	39	188	142	142	112	158	168	1.39536	0.910566	1.18031	1.12531	1.04591	0.865434	0.843601	0.63828	2.85127	2.32176	2.36026	1.92948	3.05058	2.66087
ENSMUSG00000006517	185.249	415.856	-1.1301	2.0122e-13	2.08e-12	Mvd	chr8	-	122433596	122443422	1761	protein_coding	mevalonate_(diphospho)_decarboxylase	172	188	282	220	155	166	192	167	352	355	384	607	369	331	4.71671	5.33648	5.3733	5.20486	4.37488	4.63839	4.57585	4.9417	9.65242	10.4947	11.5403	18.9071	12.8815	9.47884
ENSMUSG00000005267	106.303	234.817	-1.13	2.8151e-23	6.6793e-22	Zfp287	chr11	-	62700356	62731905	3391	protein_coding	zinc_finger_protein_287	89	100	151	110	106	110	107	105	279	262	255	138	220	247	1.26745	1.47411	1.49417	1.35148	1.55372	1.59619	1.3243	1.61354	3.9731	4.02231	3.97976	2.23227	3.98835	3.67329
ENSMUSG00000058099	300.187	670.94	-1.1283	3.7873e-14	4.2445e-13	Nfam1	chr15	-	82997721	83033306	2881	protein_coding	Nfat_activating_molecule_with_ITAM_motif_1	284	285	437	345	188	192	402	365	783	659	717	745	508	538	4.76042	4.94491	5.08967	4.98909	3.24346	3.27927	5.85616	6.6019	13.1242	11.9081	13.171	14.1843	10.8397	9.41728
ENSMUSG00000061894	68.047	150.906	-1.1283	8.7872e-24	2.1816e-22	Zscan20	chr4	-	128583539	128610098	5364	protein_coding	zinc_finger_and_SCAN_domains_20	77	52	95	79	58	69	74	61	167	153	134	149	124	164	0.693222	0.484586	0.594273	0.613598	0.537444	0.632964	0.578993	0.592598	1.50342	1.48492	1.32209	1.52368	1.42112	1.54185
ENSMUSG00000031767	120.759	269.556	-1.1266	5.236e-13	5.1746e-12	Nudt7	chr8	+	114133557	114154739	3543	protein_coding	nudix_(nucleoside_diphosphate_linked_moiety_X)-type_motif_7	112	104	168	140	117	174	100	84	367	282	290	134	239	309	1.52657	1.4673	1.59107	1.64628	1.64138	2.41656	1.18457	1.23546	5.00205	4.14362	4.33183	2.07457	4.14691	4.39819
ENSMUSG00000043333	4.01976	10.567	-1.1259	0.0031237	0.008038	Rhbdl2	chr4	+	123787874	123829904	1683	protein_coding	rhomboid_veinlet-like_2_(Drosophila)	6	3	1	3	11	1	1	5	15	11	6	9	9	13	0.172162	0.0891033	0.0199373	0.0742648	0.324865	0.0292371	0.0249371	0.154812	0.430388	0.340259	0.188674	0.293328	0.328743	0.389534
ENSMUSG00000036834	44.9514	100.813	-1.1257	6.4584e-12	5.6613e-11	Plch1	chr3	-	63696234	63899472	6560	protein_coding	phospholipase_C_eta_1	51	36	73	50	56	31	47	32	143	108	97	56	101	98	0.375437	0.274319	0.373397	0.31755	0.424305	0.232529	0.300694	0.254194	1.05265	0.85708	0.78255	0.468252	0.946489	0.753371
ENSMUSG00000049184	80.6695	179.142	-1.1255	1.9532e-23	4.7038e-22	Purg	chr8	+	33386325	33417468	1796	protein_coding	purine-rich_element_binding_protein_G	77	73	128	90	55	73	112	69	185	198	189	144	155	190	2.0704	2.03176	2.39142	2.08777	1.52212	2.00003	2.61723	2.00199	4.97414	5.73932	5.56929	4.39796	5.30547	5.33499
ENSMUSG00000024818	215.737	474.994	-1.1242	5.4234e-27	1.7303e-25	Slc25a45	chr19	+	5877808	5885766	2599	protein_coding	solute_carrier_family_25_member_45	210	220	300	225	201	243	188	191	506	480	463	529	365	450	3.90196	4.23129	3.87317	3.6068	3.844	4.60065	3.03586	3.82954	9.4015	9.61472	9.42798	11.1646	8.63346	8.73158
ENSMUSG00000042821	211.513	471.439	-1.1228	1.3927e-13	1.4597e-12	Snai1	chr2	+	167538195	167542814	1621	protein_coding	snail_family_zinc_finger_1	172	259	322	209	176	158	294	173	681	408	379	536	404	370	5.12408	7.98681	6.66537	5.37167	5.39664	4.79615	7.61192	5.56138	20.287	13.1032	12.3737	18.1375	15.3213	11.5108
ENSMUSG00000022217	108.113	237.335	-1.1223	1.1717e-30	4.6483e-29	Emc9	chr14	-	55581516	55585302	1682	protein_coding	ER_membrane_protein_complex_subunit_9	89	97	149	105	116	113	124	100	249	260	219	198	226	249	2.55525	2.88272	2.97243	2.60081	3.42788	3.30576	3.09404	3.09809	7.14869	8.04728	6.89068	6.45706	8.26001	7.46552
ENSMUSG00000002409	336.906	742.845	-1.1216	4.9712e-22	1.0661e-20	Dyrk1b	chr7	+	28179469	28187294	2534	protein_coding	dual-specificity_tyrosine-(Y)-phosphorylation_regulated_kinase_1b	327	261	488	337	359	359	333	323	805	687	676	920	569	695	6.23177	5.14862	6.46197	5.54076	7.04177	6.97119	5.51528	6.64225	15.3406	14.1141	14.1184	19.9148	13.804	13.8314
ENSMUSG00000041079	39.1845	86.7057	-1.1202	6.2667e-11	4.8944e-10	Rwdd2b	chr16	-	87433407	87440573	2009	protein_coding	RWD_domain_containing_2B	34	51	31	43	31	52	34	39	98	73	90	74	80	98	0.817277	1.26896	0.517766	0.891732	0.766965	1.27363	0.710279	1.01159	2.35559	1.89167	2.37086	2.02045	2.44798	2.45999
ENSMUSG00000073413	21.8992	49.5325	-1.1199	5.2303e-09	3.2825e-08	Ly6g6d	chr17	-	35071443	35078065	690	protein_coding	lymphocyte_antigen_6_complex_locus_G6D	15	23	30	28	26	16	22	21	53	50	52	59	39	37	1.04981	1.66623	1.45889	1.69065	1.87292	1.14101	1.33815	1.58595	3.7092	3.77244	3.9884	4.69028	3.47467	2.7042
ENSMUSG00000039069	167.812	368.537	-1.1199	9.2039e-29	3.2966e-27	Mtg2	chr2	+	180070588	180085902	2702	protein_coding	mitochondrial_ribosome_associated_GTPase_2	159	154	226	225	154	155	163	154	450	321	350	391	310	350	2.84172	2.849	2.80656	3.46931	2.83289	2.8227	2.53182	2.96999	8.0423	6.18474	6.8553	7.93756	7.05301	6.53235
ENSMUSG00000042010	354.242	781.239	-1.1193	1.2401e-19	2.2422e-18	Acacb	chr5	+	114146535	114250761	8788	protein_coding	acetyl-Coenzyme_A_carboxylase_beta	321	289	516	395	367	360	382	312	947	712	685	1003	524	722	1.76395	1.64386	1.9702	1.87263	2.07573	2.01573	1.82433	1.85005	5.20371	4.21785	4.1252	6.26046	3.66555	4.14318
ENSMUSG00000024673	294.103	653.904	-1.1187	1.7953e-12	1.6625e-11	Ms4a1	chr19	-	11249675	11266241	3075	protein_coding	membrane-spanning_4-domains_subfamily_A_member_1	373	213	364	327	310	247	328	264	1028	495	742	311	630	734	5.85779	3.46251	3.97199	4.43046	5.01084	3.95249	4.47671	4.47382	16.1436	8.38034	12.7704	5.54767	12.5949	12.0375
ENSMUSG00000063060	777.874	1707.02	-1.1179	8.0994e-26	2.3783e-24	Sox7	chr14	+	63943674	63950732	3298	protein_coding	SRY_(sex_determining_region_Y)-box_7	799	812	1278	830	644	568	858	709	2287	1510	1407	1682	1458	1763	11.6995	12.3073	13.0026	10.4851	9.70575	8.47455	10.9186	11.2025	33.4864	23.8357	22.5781	27.975	27.1772	26.958
ENSMUSG00000029658	25.8319	57.8815	-1.1178	9.4105e-10	6.4416e-09	Wdr95	chr5	+	149528679	149611894	2574	protein_coding	WD40_repeat_domain_95	20	29	43	21	18	22	27	34	69	52	72	43	56	51	0.375225	0.563179	0.560546	0.339904	0.347582	0.420565	0.440236	0.688319	1.29447	1.05171	1.48036	0.916337	1.33745	0.99919
ENSMUSG00000044296	9.07627	21.5235	-1.1178	4.4008e-05	0.00016025	Zfp879	chr11	-	50832031	50841552	2414	protein_coding	zinc_finger_protein_879	7	4	13	9	12	12	14	5	29	23	28	13	22	13	0.140033	0.0828284	0.1807	0.155329	0.24708	0.244604	0.2434	0.107932	0.580114	0.496012	0.613854	0.295394	0.560252	0.271577
ENSMUSG00000043017	93.5454	206.392	-1.117	8.0469e-20	1.4739e-18	Ptgir	chr7	+	16906490	16910905	3305	protein_coding	prostaglandin_I_receptor_(IP)	92	111	163	101	60	80	87	88	243	198	216	182	187	194	1.34427	1.67884	1.65488	1.2732	0.902347	1.19107	1.10479	1.38749	3.55049	3.11886	3.45881	3.02061	3.47831	2.96017
ENSMUSG00000024030	744.721	1629.13	-1.1151	3.4097e-28	1.1673e-26	Abcg1	chr17	+	31057698	31115777	3610	protein_coding	ATP-binding_cassette_sub-family_G_(WHITE)_member_1	792	714	947	1031	521	631	835	701	1803	1633	1639	1664	1310	1556	10.5947	9.88662	8.80226	11.8986	7.17339	8.60084	9.70754	10.1188	24.118	23.5494	24.0279	25.2838	22.3081	21.7365
ENSMUSG00000025154	91.1748	198.814	-1.1134	2.6212e-24	6.7075e-23	Arhgap19	chr19	-	41766588	41802084	5103	protein_coding	Rho_GTPase_activating_protein_19	92	111	114	106	80	83	85	78	216	216	204	153	191	196	0.870628	1.08731	0.749602	0.865419	0.779217	0.800334	0.699075	0.796505	2.044	2.20358	2.11567	1.6446	2.30094	1.93694
ENSMUSG00000036983	31.8247	70.4982	-1.113	4.3431e-11	3.4507e-10	Tfb1m	chr17	-	3519263	3557713	1327	protein_coding	transcription_factor_B1_mitochondrial	48	27	48	34	29	25	26	27	101	72	72	54	49	75	1.74679	1.01707	1.21373	1.06747	1.08623	0.927018	0.822304	1.06026	3.67539	2.82464	2.87148	2.23212	2.26999	2.85021
ENSMUSG00000040034	32.6034	72.4093	-1.1129	7.5538e-09	4.6486e-08	Nup43	chr10	+	7667503	7678881	1735	protein_coding	nucleoporin_43	19	34	26	33	31	41	35	43	66	81	69	49	75	88	0.52884	0.979571	0.502835	0.792429	0.888088	1.1628	0.84664	1.29148	1.83695	2.43045	2.10472	1.54914	2.65742	2.55782
ENSMUSG00000024426	158.918	346.763	-1.1126	5.9869e-35	2.9925e-33	Atat1	chr17	-	35897595	35910075	2034	protein_coding	alpha_tubulin_acetyltransferase_1	175	162	251	174	140	128	160	134	425	333	371	292	304	331	4.15487	3.98126	4.1407	3.56405	3.42114	3.09655	3.30141	3.433	10.09	8.52305	9.65311	7.87458	9.188	8.20661
ENSMUSG00000024170	198.466	434.544	-1.112	1.6794e-24	4.4026e-23	Telo2	chr17	-	25099570	25115967	4644	protein_coding	TEL2_telomere_maintenance_2_homolog_(S._cerevisiae)	207	171	291	229	194	203	206	150	445	422	460	505	308	414	2.15253	1.8406	2.10258	2.05442	2.07636	2.15091	1.86168	1.68313	4.62723	4.73066	5.24215	5.96478	4.07715	4.49567
ENSMUSG00000055660	71.0395	155.832	-1.1112	1.7163e-17	2.5788e-16	Mettl4	chr17	-	94727080	94749892	2150	protein_coding	methyltransferase_like_4	73	61	103	95	62	68	72	58	201	165	165	85	141	177	1.63966	1.41823	1.6075	1.8409	1.43333	1.55629	1.40548	1.40575	4.51451	3.99528	4.06153	2.16858	4.03161	4.15166
ENSMUSG00000075370	0.387665	2.46297	-1.1107	0.015088	0.033014	Igll1	chr16	-	16860671	16863985	2161	protein_coding	immunoglobulin_lambda-like_polypeptide_1	0	2	0	0	0	0	1	0	3	2	2	4	3	0	0	0.0462628	0	0	0	0	0.0194212	0	0.0670377	0.0481811	0.0489801	0.101531	0.0853424	0
ENSMUSG00000055782	265.562	583.553	-1.1099	1.5755e-15	2.0067e-14	Abcd2	chr15	-	91145884	91191807	5527	protein_coding	ATP-binding_cassette_sub-family_D_(ALD)_member_2	266	227	405	267	255	248	306	236	754	692	656	250	551	601	2.32414	2.05302	2.45877	2.01265	2.29321	2.20791	2.3236	2.22506	6.58771	6.51806	6.28143	2.48111	6.12859	5.48367
ENSMUSG00000057842	85.5615	189.573	-1.1099	8.1926e-11	6.3173e-10	Zfp595	chr13	-	67312998	67332560	3896	protein_coding	zinc_finger_protein_595	98	73	108	110	79	107	70	61	219	191	218	79	181	250	1.21472	0.936614	0.930157	1.1763	1.00786	1.3514	0.754066	0.815888	2.71443	2.55221	2.96129	1.11225	2.856	3.23599
ENSMUSG00000070877	114.714	251.264	-1.1092	7.5585e-18	1.1621e-16	Ldlrad1	chr4	+	107209180	107218060	1093	protein_coding	low_density_lipoprotein_receptor_class_A_domain_containing_1	146	75	164	109	119	142	114	82	259	281	274	196	195	289	6.45064	3.43003	5.03472	4.15482	5.41154	6.39274	4.37739	3.90943	11.4428	13.3841	13.2671	9.83629	10.9676	13.3341
ENSMUSG00000026834	5.74659	13.9923	-1.1082	0.00061607	0.0018281	Acvr1c	chr2	-	58267453	58357895	9162	protein_coding	activin_A_receptor_type_IC	4	10	9	5	2	7	3	7	23	7	14	12	15	12	0.0210834	0.054559	0.0329613	0.0227366	0.0108501	0.0375947	0.0137424	0.0398132	0.121225	0.0397749	0.080869	0.0718433	0.100647	0.0660507
ENSMUSG00000037463	12.3081	28.5915	-1.1075	5.1703e-05	0.0001859	Fbxo27	chr7	+	28692849	28699338	2031	protein_coding	F-box_protein_27	13	14	12	7	26	10	11	6	30	28	20	37	23	29	0.309103	0.344568	0.198254	0.143593	0.636293	0.242275	0.227307	0.153943	0.713287	0.717711	0.521152	0.99928	0.696171	0.72007
ENSMUSG00000055333	51.1507	112.266	-1.1047	9.6865e-12	8.3287e-11	Fat2	chr11	-	55250609	55336564	14528	protein_coding	FAT_tumor_suppressor_homolog_2_(Drosophila)	48	56	64	40	59	49	38	61	100	102	119	128	92	116	0.159553	0.192681	0.147817	0.11471	0.201855	0.165962	0.109776	0.218798	0.332389	0.365507	0.433496	0.483281	0.389296	0.40266
ENSMUSG00000062585	162.271	353.098	-1.1039	9.5378e-22	1.9901e-20	Cnr2	chr4	+	135895394	135920207	3867	protein_coding	cannabinoid_receptor_2_(macrophage)	193	141	184	209	136	127	196	152	428	314	352	373	289	326	2.4102	1.82264	1.5966	2.25174	1.74807	1.61603	2.12722	2.04828	5.34469	4.22724	4.8174	5.29091	4.59433	4.25138
ENSMUSG00000070708	3.00907	8.01509	-1.1039	0.0051668	0.012696	Gtsf1l	chr2	-	163087034	163087855	822	protein_coding	gametocyte_specific_factor_1-like	7	3	4	0	4	3	0	3	12	7	9	4	4	13	0.411241	0.182434	0.163283	0	0.24187	0.179584	0	0.190182	0.704957	0.443331	0.579448	0.266922	0.299148	0.79755
ENSMUSG00000028023	4.35673	11.0829	-1.1034	0.0013682	0.0037816	Pitx2	chr3	+	129199878	129219591	2843	protein_coding	paired-like_homeodomain_transcription_factor_2	2	5	6	10	3	3	6	2	20	6	9	10	11	10	0.0339722	0.0879123	0.0708151	0.146544	0.0524491	0.0519234	0.0885736	0.0366583	0.339708	0.109869	0.167537	0.192938	0.237856	0.177382
ENSMUSG00000030187	115.696	252.63	-1.1032	1.8025e-16	2.4889e-15	Klra2	chr6	-	131219223	131247362	1799	protein_coding	killer_cell_lectin-like_receptor_subfamily_A_member_2	129	116	165	140	91	106	135	82	375	287	276	151	206	223	3.46281	3.22317	3.07754	3.24222	2.51422	2.8993	3.14944	2.37521	10.0659	8.30524	8.11936	4.60406	7.03938	6.25116
ENSMUSG00000068744	22.0398	50.2862	-1.1029	7.8388e-07	3.719e-06	Psrc1	chr3	+	108383839	108388231	1687	protein_coding	proline/serine-rich_coiled-coil_1	19	33	39	21	18	13	28	14	36	65	53	51	52	35	0.543887	0.977812	0.775713	0.518621	0.530336	0.379182	0.696583	0.432447	1.03048	2.00586	1.66267	1.65825	1.8949	1.04626
ENSMUSG00000032607	106.639	231.671	-1.1027	1.1905e-24	3.1503e-23	Amt	chr9	+	108296853	108301571	1354	protein_coding	aminomethyltransferase	90	104	151	99	100	94	139	106	210	235	251	217	194	258	3.20992	3.83947	3.74205	3.04623	3.67092	3.41608	4.3085	4.0795	7.48951	9.03547	9.81068	8.79096	8.80808	9.60921
ENSMUSG00000030699	54.3029	119.07	-1.1026	2.0553e-13	2.1217e-12	Tbx6	chr7	+	126781483	126785560	1727	protein_coding	T-box_6	45	59	76	46	48	39	72	63	106	134	141	117	91	112	1.25832	1.70772	1.47663	1.10971	1.38147	1.1112	1.74973	1.90094	2.96392	4.03937	4.32087	3.71611	3.23927	3.27049
ENSMUSG00000046351	246.332	535.279	-1.1008	5.1539e-19	8.7426e-18	Zfp322a	chr13	-	23353103	23369208	4844	protein_coding	zinc_finger_protein_322A	266	200	320	253	250	268	276	201	646	625	512	276	520	622	2.65184	2.06387	2.21665	2.17602	2.56525	2.72239	2.39131	2.16228	6.43993	6.71703	5.59384	3.12536	6.59929	6.47549
ENSMUSG00000005540	291.118	633.68	-1.1004	3.2757e-18	5.2071e-17	Fcer2a	chr8	-	3681737	3694174	2241	protein_coding	Fc_receptor_IgE_low_affinity_II_alpha_polypeptide	320	191	399	378	281	229	329	293	821	478	689	430	645	707	6.8957	4.26038	5.97424	7.02742	6.23244	5.0282	6.16147	6.81311	17.6911	11.1042	16.2713	10.525	17.6936	15.9098
ENSMUSG00000055691	3.83419	9.89173	-1.1002	0.0031212	0.0080336	Gja6	chrX	-	160902116	160907052	2017	protein_coding	gap_junction_protein_alpha_6	6	4	1	8	6	1	4	1	7	10	16	6	7	13	0.143653	0.0991313	0.0166359	0.165246	0.147856	0.0243957	0.0832308	0.0258353	0.167589	0.258105	0.419815	0.16317	0.213349	0.32503
ENSMUSG00000041722	2.55781	7.08412	-1.1002	0.006432	0.01548	Khdc1c	chr1	+	21368331	21370845	1946	protein_coding	KH_domain_containing_1C	6	2	3	2	3	0	3	2	14	8	9	2	7	3	0.148894	0.051374	0.0517285	0.0428187	0.0766253	0	0.0647006	0.0535558	0.347407	0.214017	0.244762	0.0563745	0.221133	0.0777437
ENSMUSG00000029553	27.8061	62.1172	-1.0985	1.0953e-08	6.6337e-08	Tfec	chr6	-	16833381	16898441	1779	protein_coding	transcription_factor_EC	19	34	51	39	19	20	30	23	53	74	79	42	46	76	0.51576	0.955344	0.961935	0.913344	0.53085	0.553188	0.707743	0.673707	1.43864	2.1655	2.35015	1.295	1.58957	2.15439
ENSMUSG00000050473	10.8087	25.2787	-1.098	1.7545e-05	6.7982e-05	Slc35d3	chr10	-	19847917	19851459	2629	protein_coding	solute_carrier_family_35_member_D3	7	12	26	12	6	9	12	9	38	17	28	24	22	21	0.128581	0.228164	0.331844	0.190168	0.113437	0.16845	0.191567	0.17839	0.697985	0.336635	0.563653	0.500744	0.514435	0.402824
ENSMUSG00000075033	192.199	415.2	-1.0963	3.1005e-22	6.7643e-21	Nxpe3	chr16	-	55839953	55895279	6430	protein_coding	neurexophilin_and_PC-esterase_domain_family_member_3	152	191	280	209	194	237	171	156	544	424	474	288	352	397	1.14157	1.48484	1.46116	1.3542	1.49963	1.81366	1.11613	1.26425	4.08546	3.43286	3.90132	2.45684	3.36535	3.11362
ENSMUSG00000054715	110.72	240.742	-1.0956	2.0575e-17	3.0567e-16	Zscan22	chr7	+	12897815	12909083	2995	protein_coding	zinc_finger_and_SCAN_domain_containing_22	86	86	143	137	112	127	124	101	264	194	210	285	213	243	1.38667	1.43535	1.6021	1.90577	1.85872	2.08654	1.73762	1.75729	4.25657	3.37215	3.71079	5.21967	4.37201	4.09163
ENSMUSG00000049410	7.17103	16.9098	-1.0953	0.0004141	0.0012738	Zfp683	chr4	+	134053838	134058996	1471	protein_coding	zinc_finger_protein_683	6	4	4	5	12	10	8	8	17	11	10	17	19	25	0.196974	0.135926	0.0912428	0.141613	0.405473	0.334508	0.228248	0.283398	0.558071	0.389297	0.359775	0.633916	0.794034	0.857065
ENSMUSG00000034829	1.37528	4.63376	-1.0943	0.012733	0.028387	Nxnl1	chr8	-	71560556	71566649	2777	protein_coding	nucleoredoxin-like_1	0	0	2	6	2	0	1	1	4	3	4	5	5	6	0	0	0.024166	0.0900163	0.0357971	0	0.0151131	0.0187648	0.0695564	0.0562402	0.0762304	0.0987619	0.110686	0.108959
ENSMUSG00000043263	265.396	574.914	-1.0938	2.0032e-16	2.7541e-15	Pyhin1	chr1	+	173630859	173647928	3497	protein_coding	pyrin_and_HIN_domain_family_member_1	227	221	343	245	259	310	332	251	827	553	649	307	451	682	3.13473	3.15903	3.29117	2.91888	3.68127	4.36199	3.98449	3.74022	11.4199	8.23249	9.82185	4.81546	7.92828	9.83502
ENSMUSG00000063428	114.437	247.658	-1.0935	2.097e-20	3.967e-19	Ddo	chr10	+	40630011	40649931	3000	protein_coding	D-aspartate_oxidase	152	82	182	125	109	101	114	91	310	249	230	174	226	287	2.44677	1.36631	2.03564	1.73594	1.80592	1.65661	1.59483	1.58066	4.98992	4.32095	4.05743	3.18144	4.63111	4.82444
ENSMUSG00000069208	44.5891	97.1333	-1.0894	5.8066e-10	4.0663e-09	Zfp825	chr13	-	74480517	74482943	822	protein_coding	zinc_finger_protein_825	39	33	56	49	60	48	29	50	111	123	100	55	97	92	2.2912	2.00678	2.28596	2.48353	3.62805	2.87335	1.48066	3.1697	6.52085	7.78995	6.43832	3.67017	7.25434	5.6442
ENSMUSG00000000942	58.7647	128.703	-1.0882	2.911e-12	2.6233e-11	Hoxa4	chr6	-	52189671	52191753	1594	protein_coding	homeobox_A4	62	54	106	59	55	41	77	42	154	124	117	156	83	125	1.87834	1.69341	2.23136	1.54209	1.71502	1.26565	2.02737	1.37303	4.66536	4.04981	3.88456	5.36824	3.20102	3.95465
ENSMUSG00000043991	1262.05	2708.43	-1.0879	2.6018e-26	7.9621e-25	Pura	chr18	+	36281097	36301521	14943	protein_coding	purine_rich_element_binding_protein_A	1342	1214	1857	1465	1070	1229	1353	974	3160	3021	2892	1522	2485	3106	4.33695	4.06104	4.1699	4.08456	3.5591	4.047	3.80006	3.39657	10.2118	10.5248	10.2425	5.58692	10.2232	10.4821
ENSMUSG00000020137	141.734	304.777	-1.0879	1.1403e-19	2.0668e-18	Thap2	chr10	-	115369966	115384435	3408	protein_coding	THAP_domain_containing_apoptosis_associated_protein_2	120	131	199	168	127	169	127	131	324	325	373	181	274	340	1.7004	1.92145	1.95932	2.05379	1.85224	2.44009	1.56399	2.00305	4.59091	4.96461	5.79233	2.91323	4.94253	5.03113
ENSMUSG00000044921	225.362	484.943	-1.0871	2.4637e-19	4.3259e-18	Rassf9	chr10	+	102512222	102546560	2118	protein_coding	Ras_association_(RalGDS/AF-6)_domain_family_(N-terminal)_member_9	250	181	342	242	217	230	222	190	593	573	455	259	437	589	5.70012	4.27178	5.41816	4.76031	5.09246	5.34344	4.39903	4.67463	13.5202	14.0841	11.3692	6.70763	12.6839	14.0241
ENSMUSG00000002489	393.861	841.137	-1.0871	3.0404e-42	2.2872e-40	Tiam1	chr16	-	89787111	89980080	7406	protein_coding	T_cell_lymphoma_invasion_and_metastasis_1	385	299	535	472	388	338	446	401	948	853	936	623	718	925	2.51042	2.01811	2.42394	2.65524	2.60401	2.2457	2.52744	2.8215	6.18127	5.99607	6.68862	4.61424	5.9599	6.29861
ENSMUSG00000031831	68.1695	147.795	-1.0867	1.5161e-14	1.7678e-13	Dnaaf1	chr8	+	119575235	119598454	2821	protein_coding	dynein_axonemal_assembly_factor_1	87	47	105	63	76	61	72	56	191	136	143	163	110	130	1.48931	0.83282	1.24893	0.930429	1.33907	1.06401	1.07117	1.03444	3.26951	2.50979	2.68273	3.16942	2.39711	2.32395
ENSMUSG00000064225	24.5613	53.962	-1.0845	9.2961e-08	4.9951e-07	Paqr9	chr9	+	95559657	95568023	8367	protein_coding	progestin_and_adipoQ_receptor_family_member_IX	24	19	29	23	35	25	36	12	89	46	53	40	39	58	0.13852	0.113512	0.1163	0.114526	0.207918	0.147024	0.180577	0.0747362	0.513657	0.286213	0.335236	0.262232	0.286545	0.349579
ENSMUSG00000037348	1049.18	2248.69	-1.083	1.409e-22	3.1788e-21	Paqr7	chr4	+	134496697	134510235	3550	protein_coding	progestin_and_adipoQ_receptor_family_member_VII	999	944	1560	1167	1087	855	1203	914	2343	2113	1987	2836	1740	2134	13.5896	13.2923	14.7451	13.6958	15.2193	11.851	14.2222	13.4164	31.8711	30.9865	29.6219	43.8201	30.1314	30.3147
ENSMUSG00000074570	50.3558	110.308	-1.0822	5.3607e-09	3.3578e-08	Cass4	chr2	+	172393794	172433757	3731	protein_coding	Cas_scaffolding_protein_family_member_4	58	31	63	69	42	27	67	61	101	125	159	86	92	89	0.750711	0.41533	0.566587	0.770495	0.559523	0.356088	0.753667	0.851969	1.30722	1.74416	2.25536	1.26435	1.51587	1.20296
ENSMUSG00000020150	80.3698	175.026	-1.0818	4.064e-11	3.2392e-10	Gamt	chr10	-	80258151	80261012	988	protein_coding	guanidinoacetate_methyltransferase	88	73	125	69	75	51	96	90	153	142	168	229	164	158	4.30126	3.69337	4.24526	2.90963	3.7731	2.53999	4.07797	4.74684	7.47803	7.48226	8.99904	12.7138	10.2043	8.06467
ENSMUSG00000041975	109.765	236.776	-1.0815	1.4895e-15	1.9014e-14	Mettl8	chr2	-	70964561	71055583	2473	protein_coding	methyltransferase_like_8	132	119	184	133	97	71	112	73	288	260	200	167	222	272	2.57763	2.40536	2.49658	2.24065	1.94958	1.41271	1.90075	1.53822	5.62369	5.47332	4.28006	3.70414	5.51858	5.54666
ENSMUSG00000067341	42.6762	92.4659	-1.0804	5.0586e-11	3.9938e-10	H2-Eb2	chr17	+	34325665	34340229	2209	protein_coding	histocompatibility_2_class_II_antigen_E_beta2	46	35	66	46	40	48	50	26	136	97	114	51	68	92	1.00562	0.792007	1.00254	0.867577	0.900032	1.06921	0.949958	0.613334	2.97301	2.28601	2.7312	1.2664	1.89239	2.10029
ENSMUSG00000034867	402.263	854.734	-1.0802	1.4676e-64	2.7281e-62	Ankrd27	chr7	+	35586244	35639226	4284	protein_coding	ankyrin_repeat_domain_27_(VPS9_domain)	431	361	615	445	362	398	430	311	979	856	888	712	717	920	4.85845	4.21225	4.81701	4.32769	4.20004	4.57144	4.21259	3.78295	11.0354	10.4022	10.97	9.11645	10.2889	10.8299
ENSMUSG00000002108	501.041	1070.34	-1.0797	1.0862e-25	3.1567e-24	Nr1h3	chr2	-	91184061	91202834	1985	protein_coding	nuclear_receptor_subfamily_1_group_H_member_3	491	509	736	526	417	447	619	423	1135	970	937	1262	899	1066	11.9451	12.8178	12.4414	11.0401	10.4417	11.0807	13.0876	11.1045	27.6114	25.4397	24.9818	34.8734	27.8418	27.0822
ENSMUSG00000074030	386.689	825.141	-1.0795	8.6964e-25	2.3454e-23	Exoc8	chr8	-	124890300	124897705	7406	protein_coding	exocyst_complex_component_8	317	373	526	383	345	470	380	389	915	733	756	900	693	855	2.06702	2.51757	2.38316	2.15457	2.31542	3.12272	2.15343	2.73707	5.9661	5.15255	5.40234	6.66583	5.75238	5.82196
ENSMUSG00000020492	104.663	223.903	-1.0795	3.5261e-18	5.5854e-17	Ska2	chr11	+	87109234	87124635	3037	protein_coding	spindle_and_kinetochore_associated_complex_subunit_2	85	85	156	100	92	115	122	113	265	222	246	131	201	274	1.35159	1.39904	1.72358	1.37183	1.50569	1.86325	1.68595	1.93889	4.21361	3.80548	4.28681	2.36604	4.06864	4.5498
ENSMUSG00000029725	170.568	369.134	-1.0793	2.6781e-12	2.426e-11	Ppp1r35	chr5	+	137778849	137780110	956	protein_coding	protein_phosphatase_1_regulatory_subunit_35	134	165	282	140	144	174	198	182	355	336	309	517	291	337	6.76888	8.62745	9.89789	6.10121	7.48684	8.95592	8.69235	9.92049	17.9318	18.2971	17.1058	29.6639	18.7126	17.777
ENSMUSG00000037762	688.286	1469.07	-1.0791	2.9201e-23	6.9138e-22	Slc16a9	chr10	+	70245100	70285968	3756	protein_coding	solute_carrier_family_16_(monocarboxylic_acid_transporters)_member_9	578	569	1007	713	771	810	646	602	1858	1855	1430	1032	1149	1456	7.43143	7.57257	8.99612	7.90879	10.2029	10.6115	7.21834	8.352	23.8876	25.7111	20.149	15.0713	18.8058	19.5489
ENSMUSG00000018740	188.575	403.64	-1.0791	7.8648e-23	1.8107e-21	Slc25a35	chr11	+	68968131	68974365	3648	protein_coding	solute_carrier_family_25_member_35	209	164	243	237	170	145	231	165	382	414	360	440	372	392	2.7667	2.24722	2.23513	2.7067	2.31626	1.95583	2.65759	2.35694	5.05663	5.90809	5.22266	6.61597	6.26883	5.41898
ENSMUSG00000031662	122.032	262.078	-1.079	7.3594e-16	9.6522e-15	Snx20	chr8	-	88626828	88636128	1434	protein_coding	sorting_nexin_20	119	129	147	135	94	124	137	118	308	208	252	329	209	229	4.00745	4.49673	3.43969	3.92221	3.25816	4.25492	4.0096	4.28798	10.3718	7.5512	9.30027	12.5847	8.95974	8.05328
ENSMUSG00000035615	74.5275	161.707	-1.0789	2.4967e-11	2.0421e-10	Frmpd1	chr4	+	45184875	45285936	5241	protein_coding	FERM_and_PDZ_domain_containing_1	68	72	90	88	83	47	98	69	131	164	125	205	145	169	0.626563	0.686713	0.576209	0.699543	0.787151	0.441268	0.784769	0.686048	1.20701	1.62904	1.26223	2.14553	1.7008	1.62614
ENSMUSG00000026315	138.8	298.18	-1.0788	4.1551e-15	5.0822e-14	Serpinb8	chr1	+	107590006	107610484	4581	protein_coding	serine_(or_cysteine)_peptidase_inhibitor_clade_B_member_8	118	131	185	176	145	121	171	106	384	308	296	145	308	343	1.24392	1.42945	1.35507	1.60066	1.57326	1.2997	1.56663	1.20577	4.04784	3.50019	3.4196	1.73621	4.13322	3.7759
ENSMUSG00000022428	163.316	348.704	-1.0785	1.2249e-22	2.7746e-21	Cby1	chr15	+	79659227	79667660	1119	protein_coding	chibby_homolog_1_(Drosophila)	174	153	218	152	147	185	175	142	372	315	357	402	264	339	7.50912	6.83468	6.53699	5.65926	6.52952	8.13506	6.56354	6.61268	16.0534	14.6549	16.8843	19.7057	14.5035	15.2776
ENSMUSG00000059824	813.895	1764.35	-1.0785	5.7847e-11	4.5399e-10	Dbp	chr7	+	45705088	45710155	1789	protein_coding	D_site_albumin_promoter_binding_protein	747	548	1439	1020	689	877	743	780	1306	1263	1373	2207	1879	2173	20.1642	15.3118	26.9899	23.7539	19.1427	24.1217	17.4304	22.7198	35.2522	36.7532	40.6167	67.6686	64.5676	61.2542
ENSMUSG00000091405	4.36617	10.5279	-1.0754	0.0011831	0.0033152	Hist2h4	chr3	-	96261682	96263311	1630	protein_coding	histone_cluster_2_H4	7	2	7	3	6	3	3	5	12	8	12	9	11	10	0.207387	0.0613337	0.144099	0.0766796	0.182961	0.0905634	0.0772438	0.159846	0.355506	0.255508	0.389617	0.302866	0.414862	0.309385
ENSMUSG00000006463	147.865	313.018	-1.0753	3.3725e-33	1.5481e-31	Zdhhc24	chr19	+	4878668	4885397	2558	protein_coding	zinc_finger_DHHC_domain_containing_24	139	144	192	175	135	160	131	141	351	292	333	289	253	335	2.62412	2.81396	2.51856	2.85025	2.62317	3.07779	2.14932	2.87235	6.62612	5.9427	6.8895	6.19716	6.0802	6.60436
ENSMUSG00000020899	269.745	575.023	-1.0743	3.3777e-23	7.9555e-22	Pfas	chr11	-	68985697	69008460	6373	protein_coding	phosphoribosylformylglycinamidine_synthase_(FGAR_amidotransferase)	280	251	431	311	207	302	246	222	601	575	536	647	447	573	2.1217	1.96873	2.26926	2.03312	1.61443	2.33175	1.62002	1.81522	4.5539	4.69705	4.45108	5.56873	4.31183	4.53417
ENSMUSG00000038402	534.593	1136.06	-1.0734	1.2609e-27	4.1587e-26	Foxf2	chr13	+	31625816	31631403	2363	protein_coding	forkhead_box_F2	518	462	819	623	453	467	554	553	1212	959	1047	1253	1075	1103	10.5861	9.77316	11.6298	10.9842	9.52858	9.72461	9.83957	12.195	24.768	21.1279	23.4491	29.0859	27.9668	23.5396
ENSMUSG00000037577	32.0907	69.6767	-1.0728	3.1882e-10	2.2999e-09	Ephx3	chr17	-	32183770	32189549	2416	protein_coding	epoxide_hydrolase_3	25	34	44	35	35	34	38	21	79	65	60	88	54	62	0.499704	0.703459	0.611093	0.603555	0.720054	0.69247	0.660111	0.452941	1.579	1.40061	1.31431	1.99793	1.37403	1.29414
ENSMUSG00000079186	0.624017	2.86274	-1.0724	0.019847	0.042099	Gzmc	chr14	-	56231401	56234656	934	protein_coding	granzyme_C	1	1	0	2	1	0	0	0	1	5	2	0	4	5	0.0517039	0.0535192	0	0.0892132	0.0532166	0	0	0	0.0517018	0.278692	0.113325	0	0.263276	0.269966
ENSMUSG00000045268	58.2973	125.682	-1.0723	2.1919e-13	2.2533e-12	Zfp691	chr4	-	119169513	119174195	2341	protein_coding	zinc_finger_protein_691	52	58	88	73	60	61	57	37	143	101	117	153	105	117	1.07268	1.23846	1.26134	1.29917	1.27392	1.28218	1.02189	0.823606	2.94977	2.24606	2.64502	3.58497	2.75731	2.52041
ENSMUSG00000038967	494.654	1053.42	-1.0722	6.0227e-21	1.1811e-19	Pdk2	chr11	-	95026258	95041354	2246	protein_coding	pyruvate_dehydrogenase_kinase_isoenzyme_2	499	483	753	553	456	435	518	419	1089	960	987	1351	832	932	10.729	10.7496	11.2496	10.258	10.0913	9.53012	9.67944	9.72129	23.4138	22.2517	23.2569	32.9945	22.7726	20.9263
ENSMUSG00000043602	58.8502	125.826	-1.0722	7.5507e-18	1.1617e-16	Zfp3	chr11	+	70764209	70772928	2061	protein_coding	zinc_finger_protein_3	47	39	91	73	66	64	64	48	150	122	129	99	104	145	1.10126	0.945896	1.48155	1.47568	1.59169	1.52799	1.30326	1.21362	3.51452	3.08165	3.3125	2.63483	3.10208	3.54794
ENSMUSG00000061517	5.80299	13.6176	-1.0714	0.00075058	0.0021931	Sox21	chr14	-	118233232	118237030	3799	protein_coding	SRY_(sex_determining_region_Y)-box_21	7	2	5	7	5	8	5	8	9	13	23	11	12	12	0.0889813	0.0263158	0.0441624	0.076767	0.0654176	0.103619	0.0552371	0.109734	0.1144	0.178146	0.320407	0.158825	0.194183	0.159294
ENSMUSG00000028736	1.28575	4.10819	-1.0713	0.013974	0.030867	Pax7	chr4	-	139737062	139833528	5854	protein_coding	paired_box_7	1	1	2	3	0	3	1	0	5	3	3	5	4	4	0.00824931	0.00853894	0.0114638	0.0213508	0	0.0252167	0.00716931	0	0.0412449	0.026679	0.0271214	0.0468503	0.0420054	0.0344583
ENSMUSG00000011256	750.71	1598	-1.0709	1.95e-19	3.4618e-18	Adam19	chr11	+	46055992	46147343	6383	protein_coding	a_disintegrin_and_metallopeptidase_domain_19_(meltrin_beta)	940	662	1269	870	724	706	551	551	1568	1726	1724	1493	1242	1688	7.1117	5.1843	6.67096	5.67859	5.63777	5.4425	3.6229	4.49828	11.8624	14.0772	14.2941	12.8301	11.9618	13.3363
ENSMUSG00000046959	12.2729	27.3428	-1.0708	2.1985e-05	8.3973e-05	Slc26a1	chr5	-	108669878	108675569	3812	protein_coding	solute_carrier_family_26_(sulfate_transporter)_member_1	10	14	18	7	8	20	8	15	22	23	30	26	23	37	0.126683	0.183583	0.158442	0.0765052	0.104311	0.258164	0.088078	0.205049	0.278691	0.314106	0.416498	0.374124	0.370914	0.489481
ENSMUSG00000074489	0.250758	1.86789	-1.0704	0.017783	0.038218	Bglap3	chr3	-	88368616	88372743	2051	protein_coding	bone_gamma-carboxyglutamate_protein_3	0	1	0	0	0	0	1	0	1	1	4	1	2	2	0	0.024372	0	0	0	0	0.0204628	0	0.0235444	0.0253826	0.103214	0.0267442	0.0599463	0.0491757
ENSMUSG00000007338	216.047	455.073	-1.0667	5.6439e-44	4.5339e-42	Mrpl49	chr19	-	6053630	6057751	1722	protein_coding	mitochondrial_ribosomal_protein_L49	231	199	309	234	208	199	216	193	526	476	430	437	381	438	6.47812	5.77666	6.02111	5.66146	6.00377	5.68642	5.26442	5.84041	14.7505	14.3905	13.2154	13.9201	13.6016	12.8271
ENSMUSG00000021611	17.0381	37.1286	-1.0667	7.9225e-07	3.7571e-06	Tert	chr13	+	73627001	73649041	3426	protein_coding	telomerase_reverse_transcriptase	14	15	17	23	15	15	18	22	35	30	53	25	40	36	0.197338	0.218857	0.1665	0.279696	0.217619	0.215438	0.220503	0.334622	0.493326	0.455864	0.818715	0.400265	0.717746	0.52991
ENSMUSG00000044066	404.015	851.629	-1.0665	2.6595e-36	1.4519e-34	Cep68	chr11	-	20227037	20249429	4804	protein_coding	centrosomal_protein_68	409	366	602	480	409	300	429	366	971	879	854	604	766	993	4.11141	3.80833	4.2048	4.16279	4.23169	3.07282	3.74787	3.97006	9.76043	9.52549	9.40804	6.89651	9.80221	10.424
ENSMUSG00000022574	125.387	268.455	-1.0655	2.1227e-12	1.9449e-11	Naprt1	chr15	-	75890964	75894481	1890	protein_coding	nicotinate_phosphoribosyltransferase	116	119	166	132	117	126	137	121	252	256	211	390	222	223	2.96392	3.14733	2.94712	2.90977	3.07693	3.28041	3.04221	3.33613	6.4386	7.05147	5.90833	11.3187	7.22087	5.95017
ENSMUSG00000030145	51.706	109.975	-1.0652	2.435e-13	2.4929e-12	Zfp248	chr6	-	118427319	118455528	3683	protein_coding	zinc_finger_protein_248	55	48	79	61	60	38	37	50	118	125	112	73	92	136	0.721159	0.651473	0.719742	0.69004	0.809736	0.507693	0.421629	0.707437	1.54715	1.76689	1.60939	1.08722	1.53562	1.86219
ENSMUSG00000087598	134.677	283.572	-1.0639	9.1961e-27	2.8769e-25	Zfp111	chr7	-	24193947	24211443	6402	protein_coding	zinc_finger_protein_111	131	134	203	124	136	148	125	113	317	320	301	205	255	286	0.988157	1.04627	1.06398	0.80696	1.05589	1.13754	0.819454	0.919776	2.39109	2.60217	2.48826	1.75644	2.44863	2.25287
ENSMUSG00000089984	25.9453	56.2008	-1.0627	2.027e-08	1.1895e-07	Fbxo24	chr5	-	137612503	137629002	2306	protein_coding	F-box_protein_24	29	25	47	31	26	22	15	22	47	67	69	41	42	68	0.607308	0.541923	0.683896	0.560078	0.560413	0.469442	0.273	0.497145	0.984218	1.51258	1.58356	0.975259	1.11967	1.48709
ENSMUSG00000025930	8.05996	19.0426	-1.0627	0.0016724	0.0045542	Msc	chr1	-	14753346	14755992	1741	protein_coding	musculin	8	9	7	3	12	16	4	5	23	22	14	4	25	26	0.221902	0.258405	0.134912	0.0717907	0.342591	0.45221	0.0964254	0.149655	0.637943	0.657848	0.425572	0.126025	0.882753	0.753115
ENSMUSG00000025433	2.29951	6.25285	-1.0626	0.0087209	0.020313	Crisp3	chr17	-	40221777	40242288	1417	protein_coding	cysteine-rich_secretory_protein_3	3	1	3	2	1	3	3	3	6	2	10	2	9	8	0.10224	0.0352766	0.07104	0.0588039	0.0350771	0.104177	0.0888549	0.110324	0.204472	0.0734787	0.373486	0.0774204	0.390455	0.284713
ENSMUSG00000000861	80.0479	170.856	-1.0623	1.3457e-11	1.1387e-10	Bcl11a	chr11	+	24078056	24174123	5989	protein_coding	B_cell_CLL/lymphoma_11A_(zinc_finger_protein)	110	62	119	89	69	72	68	75	274	114	174	135	158	165	0.886969	0.517481	0.666721	0.61913	0.572649	0.591558	0.476524	0.652569	2.20927	0.990951	1.53758	1.23645	1.62181	1.38936
ENSMUSG00000041954	37.519	80.2214	-1.0623	4.2857e-11	3.4075e-10	Tnfrsf18	chr4	+	156026164	156028895	1189	protein_coding	tumor_necrosis_factor_receptor_superfamily_member_18	25	26	57	48	30	48	40	39	95	100	79	54	61	91	1.01538	1.09307	1.60859	1.68192	1.2541	1.98645	1.41191	1.70924	3.85829	4.37844	3.51633	2.49119	3.15389	3.85963
ENSMUSG00000019647	1201.68	2521.92	-1.0607	7.0142e-36	3.6872e-34	Sema6a	chr18	-	47235598	47368870	6856	protein_coding	sema_domain_transmembrane_domain_(TM)_and_cytoplasmic_domain_(semaphorin)_6A	1157	931	1699	1257	1444	1153	1193	1101	2733	2785	2681	1976	2025	2791	8.14953	6.7879	8.31523	7.63854	10.4686	8.27518	7.30297	8.36828	19.2496	21.1474	20.6952	15.8093	18.1573	20.5294
ENSMUSG00000051444	32.0446	68.9343	-1.0606	8.066e-10	5.5585e-09	Bbs12	chr3	+	37312554	37321453	2433	protein_coding	Bardet-Biedl_syndrome_12_(human)	40	21	54	37	27	35	36	20	84	75	75	38	56	86	0.793941	0.431453	0.744737	0.633586	0.551589	0.707856	0.620998	0.428358	1.66721	1.6048	1.63141	0.856716	1.41496	1.78256
ENSMUSG00000054893	59.3887	127.05	-1.06	1.9626e-14	2.2685e-13	Zfp667	chr7	+	6286579	6307883	3685	protein_coding	zinc_finger_protein_667	61	52	113	65	50	41	78	44	144	131	146	88	117	129	0.799397	0.705379	1.02895	0.734889	0.674414	0.547476	0.888356	0.622207	1.88703	1.8507	2.09681	1.30991	1.95185	1.76538
ENSMUSG00000038765	2.02211	5.77673	-1.0593	0.011339	0.025619	Lmx1b	chr2	-	33560965	33640511	4790	protein_coding	LIM_homeobox_transcription_factor_1_beta	3	0	4	1	1	6	1	1	3	6	5	5	5	10	0.0302452	0	0.0280205	0.00869782	0.0103767	0.061636	0.00876183	0.0108789	0.030244	0.0652105	0.0552432	0.0572572	0.0641701	0.105281
ENSMUSG00000025044	48.1724	104.57	-1.0592	5.0739e-07	2.4698e-06	Msr1	chr8	-	39581700	39642678	3643	protein_coding	macrophage_scavenger_receptor_1	33	59	75	45	51	46	60	32	149	123	152	36	83	90	0.437446	0.809561	0.690802	0.514635	0.695833	0.621323	0.691229	0.457731	1.97506	1.75771	2.20815	0.542049	1.40061	1.24586
ENSMUSG00000024136	50.4106	108.014	-1.0591	1.0392e-09	7.0768e-09	Dnase1l2	chr17	-	24440081	24443105	1921	protein_coding	deoxyribonuclease_1-like_2	54	44	75	50	44	63	37	49	89	95	148	123	68	112	1.35749	1.14494	1.31004	1.0844	1.13846	1.61373	0.808359	1.32919	2.23726	2.57453	4.07735	3.51215	2.1761	2.9402
ENSMUSG00000047182	14.285	31.373	-1.0591	2.5358e-06	1.116e-05	Irs3	chr5	-	137643032	137645714	2337	protein_coding	insulin_receptor_substrate_3	18	12	22	14	15	11	16	11	39	28	38	37	16	28	0.371949	0.256672	0.315875	0.249583	0.319026	0.231608	0.287337	0.245275	0.805859	0.623736	0.860536	0.868437	0.420881	0.604207
ENSMUSG00000040693	468.777	989.933	-1.0588	1.9675e-17	2.9327e-16	Slco4c1	chr1	-	96816270	96872171	4908	protein_coding	solute_carrier_organic_anion_transporter_family_member_4C1	373	542	704	515	389	405	537	430	1095	1178	1176	536	840	1099	3.67007	5.52016	4.81304	4.37168	3.93948	4.06041	4.59198	4.56545	10.7736	12.4952	12.6808	5.9904	10.5214	11.2922
ENSMUSG00000056529	85.0534	184.62	-1.0576	1.3477e-07	7.0725e-07	Ptafr	chr4	+	132564067	132582683	3637	protein_coding	platelet-activating_factor_receptor	67	91	176	87	47	47	136	76	284	190	189	183	124	130	0.889614	1.2507	1.62376	0.996602	0.642316	0.635878	1.56937	1.0889	3.77075	2.71964	2.75019	2.75996	2.09593	1.80255
ENSMUSG00000096727	463.4	978.709	-1.0575	1.9369e-17	2.8909e-16	Psmb9	chr17	-	34181988	34187764	2884	protein_coding	proteasome_(prosome_macropain)_subunit_beta_type_9_(large_multifunctional_peptidase_2)	390	378	665	509	448	459	566	436	1164	746	895	1246	818	855	6.5304	6.55169	7.73709	7.35307	7.72106	7.83135	8.23666	7.8779	19.4899	13.4662	16.4237	23.6984	17.4364	14.9506
ENSMUSG00000061171	6.06118	15.0314	-1.0575	0.0033655	0.0086058	Slc38a11	chr2	-	65316430	65364034	2394	protein_coding	solute_carrier_family_38_member_11	13	3	8	8	5	5	8	1	23	6	19	3	22	17	0.262234	0.0626403	0.112129	0.139223	0.10381	0.10277	0.140248	0.0217668	0.463934	0.130475	0.420023	0.0687373	0.564933	0.358106
ENSMUSG00000008398	1335.71	2799.69	-1.057	2.2686e-32	1.0084e-30	Elk3	chr10	-	93247414	93311135	4212	protein_coding	ELK3_member_of_ETS_oncogene_family	1452	1173	2182	1467	1380	929	1400	1176	3161	3040	2781	2478	2307	2813	16.6475	13.9209	17.3827	14.5107	16.2849	10.8529	13.9499	14.5492	36.2401	37.5739	34.9427	32.2707	33.6711	33.6797
ENSMUSG00000052713	720.018	1506.08	-1.0568	9.8205e-36	5.0897e-34	Zfp608	chr18	-	54888045	54990180	6112	protein_coding	zinc_finger_protein_608	673	605	971	727	761	797	738	665	1701	1608	1572	1010	1349	1730	5.31743	4.94799	5.33074	4.95561	6.18864	6.41644	5.06761	5.66967	13.4392	13.6963	13.6117	9.06428	13.5683	14.2741
ENSMUSG00000074825	190.987	401.006	-1.056	3.9757e-22	8.6317e-21	Itpripl1	chr2	-	127138772	127143442	3424	protein_coding	inositol_145-triphosphate_receptor_interacting_protein-like_1	182	187	224	223	167	193	193	197	386	364	420	458	318	405	2.56689	2.73001	2.19516	2.71342	2.42425	2.77359	2.36567	2.99814	5.44385	5.53438	6.49172	7.33715	5.70941	5.96497
ENSMUSG00000055240	212.745	452.01	-1.0557	1.486e-11	1.2514e-10	Zfp101	chr17	-	33360507	33394641	3743	protein_coding	zinc_finger_protein_101	205	152	306	224	193	328	208	150	568	486	500	226	413	518	2.64487	2.02993	2.74317	2.4933	2.5629	4.31194	2.33224	2.08829	7.32793	6.75955	7.06959	3.31195	6.7831	6.97905
ENSMUSG00000028551	266.154	555.871	-1.0556	3.5965e-46	3.1849e-44	Cdkn2c	chr4	-	109660876	109667189	2471	protein_coding	cyclin-dependent_kinase_inhibitor_2C_(p18_inhibits_CDK4)	280	268	380	290	218	227	303	242	625	596	536	490	441	609	5.47212	5.42149	5.16015	4.88958	4.38508	4.52035	5.14636	5.10343	12.2141	12.5567	11.4798	10.8772	10.9714	12.4289
ENSMUSG00000005089	59.5768	127.075	-1.0552	1.5981e-11	1.3413e-10	Slc1a2	chr2	+	102658659	102790784	11595	protein_coding	solute_carrier_family_1_(glial_high_affinity_glutamate_transporter)_member_2	53	47	105	76	45	55	75	48	137	175	149	73	91	137	0.220737	0.202621	0.303858	0.273079	0.192902	0.233405	0.271469	0.21572	0.570562	0.785722	0.680079	0.345341	0.482468	0.595849
ENSMUSG00000054988	5.08034	11.9252	-1.055	0.0012039	0.0033669	Agtr1b	chr3	-	20314473	20367177	2147	protein_coding	angiotensin_II_receptor_type_1b	2	3	7	7	5	3	6	9	14	17	8	7	12	13	0.044985	0.0698467	0.1094	0.135835	0.115753	0.0687556	0.117287	0.218439	0.314883	0.41221	0.197198	0.178839	0.343595	0.30535
ENSMUSG00000049804	617.266	1299.74	-1.0548	7.6562e-17	1.0893e-15	Armcx4	chrX	+	134686519	134696757	7996	protein_coding	armadillo_repeat_containing_X-linked_4	547	499	777	552	704	728	631	620	1397	1712	1307	779	1058	1517	3.30358	3.1195	3.26062	2.87615	4.37617	4.48	3.31197	4.04053	8.43678	11.1463	8.65061	5.34392	8.13413	9.56752
ENSMUSG00000029521	61.6351	132.046	-1.0548	3.7903e-09	2.4172e-08	Chek2	chr5	+	110840017	110874133	2247	protein_coding	checkpoint_kinase_2	81	53	87	85	58	30	79	43	137	142	142	72	111	187	1.74081	1.17904	1.29918	1.57602	1.28298	0.656957	1.47555	0.997206	2.94422	3.28993	3.34449	1.75762	3.03681	4.19687
ENSMUSG00000030865	23.0728	49.3831	-1.0544	5.3147e-09	3.3318e-08	Chp2	chr7	+	122219496	122222824	1456	protein_coding	calcineurin-like_EF_hand_protein_2	19	23	41	26	23	24	18	19	63	50	47	38	34	64	0.630177	0.789629	0.944874	0.743974	0.785164	0.81109	0.518849	0.680004	2.08945	1.78776	1.70836	1.43159	1.43554	2.21669
ENSMUSG00000036964	15.123	32.6365	-1.0538	5.8161e-06	2.4262e-05	Trim17	chr11	+	58954685	58973098	3664	protein_coding	tripartite_motif-containing_17	12	11	15	17	16	19	10	22	36	28	49	24	27	30	0.15816	0.15007	0.137369	0.193303	0.217049	0.255163	0.114545	0.312886	0.47446	0.397836	0.707758	0.359295	0.453009	0.412907
ENSMUSG00000040621	45.8674	97.8581	-1.0529	2.4312e-11	1.9907e-10	Gemin8	chrX	+	166170454	166190512	1928	protein_coding	gem_(nuclear_organelle)_associated_protein_8	46	31	80	51	44	61	40	32	106	98	74	90	84	127	1.15218	0.803732	1.39231	1.10207	1.13433	1.55683	0.870729	0.864893	2.65492	2.64619	2.03128	2.56054	2.67837	3.32188
ENSMUSG00000069917	2388.36	5298.8	-1.0522	4.2188e-05	0.00015395	Hba-a2	chr11	+	32296489	32297298	554	protein_coding	hemoglobin_alpha_adult_chain_2	3919	2677	3621	2125	2104	1997	1689	1601	3471	5034	6167	6045	6781	2857	341.614	241.543	219.316	159.807	188.769	177.373	127.953	150.592	302.55	473.048	589.126	598.525	752.458	260.068
ENSMUSG00000037846	1941.93	4073.85	-1.052	4.1424e-20	7.675e-19	Rtkn2	chr10	+	67979570	68059740	4432	protein_coding	rhotekin_2	2290	1899	2645	2496	1548	1272	2288	1705	4583	4001	3925	2801	3993	4895	24.952	21.4181	20.0252	23.4634	17.3606	14.1223	21.6664	20.0468	49.9348	46.997	46.8688	34.6664	55.3857	55.698
ENSMUSG00000005917	17.3557	39.2569	-1.0511	6.85e-05	0.00024158	Otx1	chr11	-	21994764	22002897	5273	protein_coding	orthodenticle_homolog_1	22	5	38	24	13	23	18	7	49	19	45	44	34	40	0.201481	0.047399	0.241812	0.189627	0.12254	0.214629	0.143267	0.0691767	0.448736	0.187585	0.451647	0.45771	0.396387	0.382551
ENSMUSG00000059606	0.841616	3.2466	-1.05	0.021887	0.045869	Rnase2b	chr14	+	51162260	51163018	759	protein_coding	ribonuclease_RNase_A_family_2B_(liver_eosinophil-derived_neurotoxin)	0	3	2	1	0	0	0	1	5	5	1	4	3	1	0	0.197577	0.0884178	0.0548914	0	0	0	0.0686559	0.318113	0.342949	0.0697272	0.289077	0.242984	0.0664423
ENSMUSG00000045381	0.136906	1.70873	-1.0499	0.016436	0.035694	Olfr433	chr1	+	174041933	174042936	1004	protein_coding	olfactory_receptor_433	0	1	0	0	0	0	0	0	1	2	2	3	0	2	0	0.0497878	0	0	0	0	0	0	0.0480971	0.103705	0.105424	0.163902	0	0.100458
ENSMUSG00000059851	442.268	923.543	-1.0485	5.103e-27	1.6327e-25	Suv420h2	chr7	+	4740115	4747514	2774	protein_coding	suppressor_of_variegation_4-20_homolog_2_(Drosophila)	414	330	657	493	429	452	477	425	936	857	918	1049	787	861	7.20716	5.94654	7.94713	7.40434	7.68678	8.01772	7.21676	7.98366	16.2938	16.0833	17.5138	20.7427	17.4408	15.6525
ENSMUSG00000029096	284.596	600.646	-1.0484	1.7473e-13	1.8103e-12	Htra3	chr5	-	35652041	35679782	2732	protein_coding	HtrA_serine_peptidase_3	308	241	491	349	260	242	307	199	680	536	544	813	412	531	5.44428	4.40954	6.03049	5.32219	4.73028	4.35867	4.71615	3.7957	12.0194	10.2138	10.5381	16.3232	9.27075	9.80168
ENSMUSG00000054021	101.355	211.695	-1.0481	1.0823e-19	1.9632e-18	Sirt5	chr13	+	43370710	43395202	1367	protein_coding	sirtuin_5	106	84	128	109	98	127	107	77	233	173	221	184	175	270	3.74462	3.07162	3.1419	3.32203	3.56329	4.57145	3.28508	2.93523	8.23077	6.58839	8.55594	7.3832	7.86987	9.96052
ENSMUSG00000044636	93.1671	194.765	-1.0476	1.1634e-18	1.9184e-17	Csrnp2	chr15	-	100479570	100495239	4126	protein_coding	cysteine-serine-rich_nuclear_protein_2	103	75	103	109	106	91	108	71	182	219	196	192	151	208	1.20553	0.908633	0.837644	1.10063	1.27694	1.08525	1.09856	0.896703	2.13008	2.76323	2.51403	2.55251	2.24981	2.54226
ENSMUSG00000020364	48.2052	101.621	-1.0476	2.5001e-12	2.273e-11	Zfp354a	chr11	+	51059257	51072799	4165	protein_coding	zinc_finger_protein_354A	63	34	73	47	47	43	52	42	109	113	106	57	97	124	0.730459	0.408057	0.588111	0.470142	0.560889	0.50801	0.523985	0.525477	1.26376	1.41242	1.3469	0.750681	1.43171	1.50139
ENSMUSG00000014303	934.746	1966.61	-1.0475	3.2016e-14	3.6115e-13	Glis2	chr16	+	4594713	4624924	3619	protein_coding	GLIS_family_zinc_finger_2	957	823	1710	1039	977	615	990	762	1855	1936	1815	2532	1496	1843	12.7701	11.3676	15.8547	11.9611	13.4184	8.36191	11.4809	10.972	24.7519	27.8496	26.5419	38.377	25.4121	25.6817
ENSMUSG00000033774	0.242822	1.95345	-1.0468	0.019659	0.041743	Npbwr1	chr1	-	5913707	5917398	3692	protein_coding	neuropeptides_B/W_receptor_1	0	0	0	1	0	1	0	0	0	2	3	3	2	1	0	0	0	0.0112845	0	0.0133278	0	0	0	0.0282013	0.0430035	0.0445713	0.0333017	0.0136592
ENSMUSG00000025083	241.367	502.816	-1.0467	6.418e-27	2.0332e-25	Afap1l2	chr19	-	56912361	57008228	3667	protein_coding	actin_filament_associated_protein_1-like_2	237	264	357	250	204	205	234	245	509	555	500	514	397	486	3.1211	3.59873	3.2667	2.84037	2.76511	2.75082	2.67815	3.48157	6.70285	7.87923	7.21611	7.68861	6.65545	6.68362
ENSMUSG00000047108	1.69474	4.90931	-1.0465	0.016887	0.036557	Dnajb7	chr15	-	81406926	81408299	1374	protein_coding	DnaJ_(Hsp40)_homolog_subfamily_B_member_7	2	3	0	3	0	1	0	4	9	3	4	2	4	8	0.0702932	0.109142	0	0.0909663	0	0.0358123	0	0.151702	0.316307	0.113667	0.15407	0.0798433	0.178966	0.293623
ENSMUSG00000010142	141.062	295.681	-1.0458	1.7623e-13	1.825e-12	Tnfrsf13b	chr11	+	61126755	61149372	2556	protein_coding	tumor_necrosis_factor_receptor_superfamily_member_13b	182	119	170	160	110	153	126	138	464	245	351	203	236	277	3.43859	2.32725	2.23172	2.60798	2.13907	2.94544	2.0689	2.81344	8.76617	4.99007	7.26759	4.35643	5.67609	5.46519
ENSMUSG00000023953	105.615	220.529	-1.0451	7.2604e-19	1.2178e-17	Polh	chr17	-	46172004	46202625	2569	protein_coding	polymerase_(DNA_directed)_eta_(RAD_30_related)	107	80	147	130	72	119	114	108	250	229	232	142	207	253	2.01136	1.55662	1.92002	2.10826	1.39304	2.2793	1.86239	2.19068	4.69925	4.64059	4.77934	3.03193	4.95341	4.96642
ENSMUSG00000032690	136.907	288.425	-1.0443	3.2361e-12	2.9046e-11	Oas2	chr5	-	120730333	120749853	3961	protein_coding	2'-5'_oligoadenylate_synthetase_2	91	140	225	129	126	187	163	84	375	285	345	244	232	233	1.10945	1.76677	1.90603	1.35685	1.5811	2.32303	1.72708	1.10508	4.57172	3.74577	4.60955	3.37894	3.60065	2.96645
ENSMUSG00000053291	25.7723	54.7671	-1.0436	3.6287e-09	2.32e-08	Rab4b	chr7	-	27168424	27178896	1372	protein_coding	RAB4B_member_RAS_oncogene_family	27	14	36	30	21	31	28	27	52	53	66	54	37	62	0.950342	0.510071	0.88044	0.910989	0.76078	1.1118	0.856513	1.02548	1.83022	2.01105	2.54586	2.15891	1.65785	2.27889
ENSMUSG00000046532	137.85	288.823	-1.0435	2.1992e-16	3.0108e-15	Ar	chrX	+	98149721	98323215	9096	protein_coding	androgen_receptor	150	119	255	152	120	112	141	113	341	332	331	163	255	305	0.796363	0.653963	0.940678	0.696208	0.655729	0.60588	0.650577	0.647362	1.81033	1.90016	1.92585	0.982953	1.72341	1.69097
ENSMUSG00000037922	155.137	326.38	-1.0435	2.4291e-11	1.9897e-10	Bank1	chr3	-	136053363	136326046	3248	protein_coding	B_cell_scaffold_protein_with_ankyrin_repeats_1	201	118	177	174	178	151	167	110	488	257	366	174	329	343	2.98848	1.81603	1.82856	2.23192	2.72394	2.2876	2.1579	1.7648	7.25532	4.11925	5.96361	2.93852	6.22699	5.32555
ENSMUSG00000055489	17.3783	37.3223	-1.0433	1.8503e-06	8.2938e-06	Ano5	chr7	+	51511029	51598709	7785	protein_coding	anoctamin_5	20	13	20	17	14	14	25	20	31	38	46	19	37	51	0.124063	0.0834721	0.0862031	0.090978	0.0893847	0.0884888	0.134776	0.133872	0.19229	0.254113	0.312711	0.133872	0.292174	0.330368
ENSMUSG00000025329	2.91736	7.84341	-1.0432	0.0084946	0.019851	Padi1	chr4	-	140812983	140845778	3754	protein_coding	peptidyl_arginine_deiminase_type_I	1	3	12	0	3	2	2	3	12	11	5	5	7	7	0.012864	0.0399469	0.10726	0	0.0397211	0.0262153	0.0223597	0.0416434	0.154362	0.152546	0.0704887	0.0730586	0.114631	0.0940352
ENSMUSG00000030321	45.3009	96.7389	-1.0424	6.7647e-08	3.6968e-07	Efcab12	chr6	-	115810729	115838412	2551	protein_coding	EF-hand_calcium_binding_domain_12	74	34	69	54	47	31	40	29	88	103	86	57	97	144	1.40085	0.666231	0.907591	0.88192	0.915759	0.597957	0.658081	0.592389	1.66581	2.10198	1.78415	1.22563	2.33754	2.84668
ENSMUSG00000029687	121.708	254.068	-1.0421	2.4996e-17	3.6844e-16	Ezh2	chr6	-	47530274	47595341	2652	protein_coding	enhancer_of_zeste_homolog_2_(Drosophila)	131	99	188	115	105	162	120	92	307	225	240	183	248	307	2.38544	1.86603	2.37868	1.80663	1.96793	3.0058	1.89906	1.80773	5.59008	4.41683	4.78941	3.78506	5.74879	5.83783
ENSMUSG00000019813	57.3689	119.87	-1.0416	7.8224e-14	8.4591e-13	Cep57l1	chr10	-	41718840	41809871	3386	protein_coding	centrosomal_protein_57-like_1	74	56	81	57	59	64	48	35	144	125	102	99	99	144	1.05539	0.826719	0.802693	0.701348	0.866082	0.930062	0.594955	0.538642	2.05366	1.92187	1.59425	1.60378	1.79741	2.14468
ENSMUSG00000073975	14.9215	32.618	-1.0415	1.8535e-05	7.1548e-05	Olfr550	chr7	+	102578469	102579506	1038	protein_coding	olfactory_receptor_550	14	21	20	11	19	8	21	9	25	37	27	40	22	40	0.65133	1.0113	0.646523	0.441511	0.909809	0.379238	0.849087	0.451819	1.16304	1.85569	1.37661	2.11377	1.30294	1.94334
ENSMUSG00000053286	282.874	585.018	-1.041	4.6386e-36	2.4961e-34	Trmt1l	chr1	+	151428542	151458161	3380	protein_coding	tRNA_methyltransferase_1_like	276	261	402	310	295	279	260	255	588	593	616	433	547	689	3.94332	3.85994	3.99081	3.82112	4.3381	4.06169	3.2284	3.93136	8.40066	9.13355	9.64513	7.02695	9.94876	10.2799
ENSMUSG00000051451	1039.9	2153.16	-1.0409	4.9694e-34	2.3384e-32	Crebzf	chr7	+	90442729	90447717	4937	protein_coding	CREB/ATF_bZIP_transcription_factor	993	865	1518	1156	1027	1124	1127	835	2671	2244	2196	1387	2065	2264	9.71306	8.75809	10.3172	9.7553	10.3395	11.2027	9.58056	8.81339	26.1254	23.6625	23.5404	15.4102	25.7131	23.126
ENSMUSG00000004748	43.4394	92.883	-1.0409	1.5201e-08	9.0547e-08	Mtfp1	chr11	-	4091480	4095445	1411	protein_coding	mitochondrial_fission_process_1	47	39	75	48	41	29	50	36	87	69	75	130	66	115	1.60857	1.38164	1.78355	1.41729	1.44428	1.01132	1.48721	1.32952	2.97745	2.5458	2.81306	5.05373	2.87551	4.11015
ENSMUSG00000028540	80.1231	168.616	-1.0389	4.4535e-11	3.5322e-10	Dph2	chr4	-	117888643	117892032	2558	protein_coding	DPH2_homolog_(S._cerevisiae)	90	75	124	67	82	89	71	65	146	106	194	187	157	195	1.69907	1.46561	1.62657	1.09124	1.59334	1.71202	1.1649	1.32413	2.75617	2.15728	4.0137	4.00993	3.77309	3.84433
ENSMUSG00000022619	2.53016	6.859	-1.0389	0.011764	0.02646	Mapk8ip2	chr15	+	89453913	89464468	5558	protein_coding	mitogen-activated_protein_kinase_8_interacting_protein_2	2	2	3	4	0	4	3	3	12	0	11	5	7	6	0.0173773	0.0179874	0.0181115	0.0299838	0	0.0354128	0.0226534	0.0281269	0.104259	0	0.104741	0.0493454	0.0774244	0.0544402
ENSMUSG00000019214	24.0465	52.7863	-1.0388	8.2112e-06	3.3642e-05	Chtf18	chr17	-	25718926	25727419	3812	protein_coding	CTF18_chromosome_transmission_fidelity_factor_18	35	17	49	28	20	22	17	16	35	35	50	71	54	59	0.443389	0.222922	0.431315	0.306021	0.260778	0.283981	0.187166	0.218719	0.443372	0.477988	0.694163	1.02165	0.870841	0.780523
ENSMUSG00000060275	94.9814	199.789	-1.0388	2.4639e-12	2.2428e-11	Nrg2	chr18	-	36017707	36197380	3001	protein_coding	neuregulin_2	110	104	159	76	84	60	130	72	188	185	209	216	180	191	1.7701	1.7323	1.7778	1.0551	1.39126	0.983794	1.81806	1.25022	3.02514	3.20928	3.68574	3.94805	3.68727	3.20962
ENSMUSG00000072625	6.81935	15.7018	-1.0387	0.00073206	0.002146	Gdf2	chr14	+	33941039	33947198	2988	protein_coding	growth_differentiation_factor_2	7	5	15	10	8	1	4	8	17	14	16	8	15	24	0.113133	0.0836462	0.168447	0.139433	0.133077	0.0164679	0.0561836	0.139518	0.27474	0.243921	0.283389	0.14686	0.308609	0.405058
ENSMUSG00000063698	61.7184	129.719	-1.0383	4.3501e-14	4.8391e-13	Sfxn4	chr19	-	60837277	60861479	2923	protein_coding	sideroflexin_4	49	49	118	81	64	53	62	47	145	129	146	91	105	158	0.809538	0.837961	1.35458	1.15452	1.08829	0.892208	0.890211	0.837893	2.39548	2.29754	2.64343	1.70769	2.2083	2.72593
ENSMUSG00000024986	241.512	500.547	-1.0382	1.8679e-24	4.8571e-23	Hhex	chr19	+	37434810	37440731	1802	protein_coding	hematopoietically_expressed_homeobox	201	259	331	324	193	193	274	230	618	527	498	473	373	481	5.38656	7.18458	6.16346	7.49094	5.32349	5.27013	6.38155	6.65108	16.561	15.225	14.6258	14.398	12.7248	13.461
ENSMUSG00000024276	549.618	1139.47	-1.0374	3.2508e-20	6.068e-19	Zfp397	chr18	+	23954688	23964671	5487	protein_coding	zinc_finger_protein_397	537	477	676	549	571	639	595	473	1349	1140	1247	640	1007	1441	4.72617	4.3455	4.13393	4.16853	5.17243	5.7304	4.55106	4.49206	11.8722	10.8161	12.0275	6.39794	11.2822	13.2439
ENSMUSG00000034854	194.181	406.642	-1.0373	8.8581e-13	8.5366e-12	Mfsd12	chr10	+	81357491	81366225	3971	protein_coding	major_facilitator_superfamily_domain_containing_12	195	184	253	224	193	151	237	170	364	397	355	578	300	368	2.3714	2.31619	2.13782	2.35014	2.41575	1.8711	2.50483	2.23084	4.42644	5.20466	4.73121	7.98405	4.64429	4.67342
ENSMUSG00000058420	23.5603	51.3976	-1.0371	1.1305e-05	4.5359e-05	Syt17	chr7	-	118381856	118443552	1617	protein_coding	synaptotagmin_XVII	26	38	45	26	11	10	27	16	51	65	64	43	45	35	0.776486	1.17471	0.9338	0.669899	0.338124	0.304305	0.700783	0.51562	1.52305	2.09269	2.09466	1.45866	1.71081	1.09155
ENSMUSG00000033826	99.0884	205.414	-1.0368	2.0611e-20	3.9024e-19	Dnah8	chr17	+	30624354	30875264	14583	protein_coding	dynein_axonemal_heavy_chain_8	109	91	137	119	93	79	124	73	268	216	218	166	139	222	0.360952	0.311926	0.315228	0.339974	0.316979	0.266563	0.356866	0.260853	0.887444	0.771096	0.791141	0.624391	0.585957	0.767702
ENSMUSG00000001524	106.18	222.001	-1.0366	7.1868e-13	6.9949e-12	Gtf2h4	chr17	-	35667730	35673739	1679	protein_coding	general_transcription_factor_II_H_polypeptide_4	112	94	145	86	89	146	108	94	217	234	187	269	183	207	3.22135	2.79855	2.8978	2.134	2.63471	4.27879	2.69962	2.9174	6.24111	7.25549	5.89434	8.78814	6.70037	6.21736
ENSMUSG00000056144	199.826	413.756	-1.0359	3.4341e-20	6.3891e-19	Trim34a	chr7	+	104244457	104340693	2590	protein_coding	tripartite_motif-containing_34A	201	178	285	195	189	264	192	149	540	450	368	292	365	454	3.74771	3.4354	3.6923	3.13676	3.62707	5.0156	3.11123	2.99782	10.0681	9.04512	7.51955	6.18413	8.66346	8.83981
ENSMUSG00000022160	169.369	351.099	-1.0353	3.2095e-21	6.417e-20	Mettl3	chr14	-	52294668	52305128	2159	protein_coding	methyltransferase_like_3	188	145	278	161	145	207	147	139	347	357	358	288	308	420	4.20509	3.35716	4.3206	3.10684	3.33818	4.71777	2.85756	3.35492	7.76122	8.6083	8.77555	7.31704	8.76993	9.81032
ENSMUSG00000073609	157.632	327.575	-1.0348	1.1372e-20	2.1787e-19	D2hgdh	chr1	+	93824909	93852348	3459	protein_coding	D-2-hydroxyglutarate_dehydrogenase	194	136	257	166	117	173	157	118	328	297	333	320	303	344	2.70845	1.96537	2.49307	1.99942	1.68124	2.46102	1.90493	1.77767	4.57906	4.47	5.09492	5.07452	5.38506	5.01527
ENSMUSG00000032175	690.166	1422.2	-1.0348	2.7531e-38	1.6919e-36	Tyk2	chr9	-	21104069	21127346	4619	protein_coding	tyrosine_kinase_2	659	607	912	834	641	653	757	647	1575	1376	1401	1543	1085	1400	6.88982	6.56897	6.62519	7.52253	6.89769	6.95639	6.87825	7.29921	16.4659	15.5086	16.0522	18.3237	14.4404	15.285
ENSMUSG00000025785	506.299	1041.67	-1.0343	2.1933e-51	2.4183e-49	Exosc7	chr9	+	123113215	123136129	1053	protein_coding	exosome_component_7	507	469	789	533	502	501	521	394	1158	1117	1103	792	896	1122	23.2514	22.2639	25.142	21.0885	23.6957	23.4114	20.7654	19.4979	53.1047	55.2238	55.4359	41.2565	52.3092	53.7342
ENSMUSG00000025402	194.677	406.488	-1.0343	4.1824e-13	4.1645e-12	Nab2	chr10	-	127660918	127668568	2582	protein_coding	Ngfi-A_binding_protein_2	170	180	262	174	209	163	299	158	379	387	456	501	298	356	3.17953	3.48476	3.40484	2.80762	4.02331	3.10635	4.8601	3.18875	7.0882	7.8029	9.34658	10.6433	7.09509	6.95313
ENSMUSG00000035778	630.566	1299.7	-1.0341	3.7887e-29	1.3857e-27	Ggta1	chr2	-	35400179	35463231	3606	protein_coding	glycoprotein_galactosyltransferase_alpha_1_3	583	584	884	672	586	677	614	608	1596	1461	1323	795	1166	1424	7.80752	8.0955	8.2258	7.76407	8.07729	9.23808	7.14616	8.78612	21.3727	21.0924	19.4168	12.0931	19.8779	19.9146
ENSMUSG00000037997	204.429	422.601	-1.0341	3.1079e-23	7.3353e-22	Parp11	chr6	+	127446840	127494241	3726	protein_coding	poly_(ADP-ribose)_polymerase_family_member_11	224	187	322	228	177	197	210	161	522	487	486	265	346	422	2.90319	2.50874	2.89978	2.5494	2.36115	2.60161	2.36541	2.25166	6.7652	6.80437	6.90299	3.9012	5.70862	5.71158
ENSMUSG00000029438	443.031	916.302	-1.0339	8.2981e-24	2.0647e-22	Bcl7a	chr5	+	123343834	123374082	4642	protein_coding	B_cell_CLL/lymphoma_7A	458	326	732	472	509	452	473	290	1072	912	957	779	715	1012	4.76464	3.5105	5.29124	4.23626	5.45013	4.79129	4.27648	3.25546	11.1517	10.228	10.9107	9.20508	9.46889	10.9942
ENSMUSG00000026816	296.104	611.306	-1.0339	1.874e-29	6.9674e-28	Gtf3c5	chr2	-	28566311	28583751	2739	protein_coding	general_transcription_factor_IIIC_polypeptide_5	340	254	413	347	286	295	294	227	678	575	615	652	484	597	5.99456	4.63552	5.05952	5.27817	5.19001	5.29967	4.5049	4.3187	11.9534	10.9289	11.883	13.0572	10.863	10.9918
ENSMUSG00000027933	561.049	1163.1	-1.0335	2.9987e-19	5.2125e-18	Ints3	chr3	-	90391380	90433636	4460	protein_coding	integrator_complex_subunit_3	647	533	919	667	517	435	560	419	1204	1062	1042	1371	937	1202	7.00551	5.97378	6.91404	6.2307	5.76169	4.79925	5.26967	4.89552	13.036	12.3963	12.3645	16.8616	12.9153	13.5912
ENSMUSG00000024399	268.012	561.122	-1.0332	3.3973e-11	2.7389e-10	Ltb	chr17	+	35194439	35196320	1417	protein_coding	lymphotoxin_B	283	235	363	329	227	188	314	283	570	350	531	772	489	548	9.64466	8.29	8.59584	9.67324	7.96251	6.5284	9.30015	10.4073	19.4249	12.8588	19.8321	29.8843	21.2147	19.5028
ENSMUSG00000059479	76.8772	160.716	-1.0319	1.6965e-12	1.5755e-11	B3gnt8	chr7	+	25627624	25629490	1475	protein_coding	UDP-GlcNAc:betaGal_beta-13-N-acetylglucosaminyltransferase_8	92	66	117	88	81	58	65	71	179	136	154	194	147	128	3.01208	2.2367	2.66162	2.48563	2.72952	1.93488	1.84949	2.50834	5.86022	4.80008	5.52552	7.21448	6.12666	4.37627
ENSMUSG00000045140	49.6715	103.267	-1.0318	1.2234e-10	9.2687e-10	Pigw	chr11	-	84876315	84880285	2675	protein_coding	phosphatidylinositol_glycan_anchor_biosynthesis_class_W	56	48	68	52	48	62	32	42	125	102	106	59	90	137	1.01096	0.896962	0.852976	0.809889	0.89189	1.14048	0.502061	0.818173	2.25652	1.98508	2.09713	1.20983	2.06832	2.58276
ENSMUSG00000038425	76.343	159.03	-1.0315	2.0403e-11	1.6897e-10	Poli	chr18	-	70508680	70530620	3504	protein_coding	polymerase_(DNA_directed)_iota	65	68	94	113	49	81	83	79	197	143	203	88	135	188	0.895817	0.970066	0.900151	1.34357	0.695066	1.13747	0.994132	1.17485	2.71491	2.12458	3.06603	1.37757	2.36847	2.7057
ENSMUSG00000029047	159.236	328.828	-1.0314	1.5662e-24	4.1204e-23	Pex10	chr4	+	155067016	155072433	2790	protein_coding	peroxisomal_biogenesis_factor_10	177	133	229	175	150	155	158	143	372	316	273	360	271	343	3.06365	2.38289	2.75412	2.61324	2.67227	2.73367	2.37675	2.67086	6.4386	5.89637	5.17848	7.07773	5.97122	6.19978
ENSMUSG00000034227	825.619	1718.5	-1.0307	6.1353e-13	6.0079e-12	Foxj1	chr11	-	116330704	116335399	2623	protein_coding	forkhead_box_J1	965	703	1277	878	724	936	777	614	1722	1419	1436	2410	1414	1582	17.7664	13.3972	16.3359	13.9458	13.7194	17.5589	12.4323	12.198	31.7021	28.1634	28.9735	50.3981	33.1398	30.4155
ENSMUSG00000063383	16.7562	36.0514	-1.0287	2.3353e-05	8.8678e-05	Zfp947	chr17	-	22144359	22166190	2872	protein_coding	zinc_finger_protein_947	18	11	15	31	11	22	16	14	41	60	31	21	27	36	0.302662	0.191454	0.17525	0.4497	0.190372	0.376927	0.233811	0.254017	0.68937	1.0876	0.571244	0.401079	0.577933	0.632128
ENSMUSG00000028631	144.847	300.285	-1.0269	2.7894e-14	3.1688e-13	Kcnq4	chr4	-	120696138	120748612	3919	protein_coding	potassium_voltage-gated_channel_subfamily_Q_member_4	128	116	192	130	119	142	216	156	292	303	243	350	250	320	1.57727	1.47958	1.64391	1.38202	1.50927	1.78292	2.31318	2.07429	3.59799	4.02503	3.28152	4.89878	3.9216	4.11776
ENSMUSG00000052821	69.3161	144.08	-1.0265	4.4674e-12	3.9671e-11	Cysltr1	chrX	-	106574346	106603679	5142	protein_coding	cysteinyl_leukotriene_receptor_1	56	65	116	74	44	59	96	72	199	145	167	87	113	155	0.525928	0.631885	0.756968	0.599578	0.425319	0.564597	0.783555	0.729659	1.86885	1.46804	1.71881	0.928074	1.35097	1.52015
ENSMUSG00000051359	749.409	1542.71	-1.0263	4.7493e-21	9.3788e-20	Ncald	chr15	-	37366175	37792570	3733	protein_coding	neurocalcin_delta	801	655	1195	901	699	439	855	723	1775	1617	1611	1147	1372	1645	10.362	8.77081	10.7414	10.0557	9.30707	5.78663	9.61254	10.0925	22.9611	22.5504	22.8392	16.8539	22.5941	22.2226
ENSMUSG00000046442	36.3775	75.9358	-1.0259	1.3865e-09	9.2897e-09	Ppm1e	chr11	-	87226906	87359023	6344	protein_coding	protein_phosphatase_1E_(PP2C_domain_containing)	37	28	49	35	24	50	49	30	105	67	62	53	74	92	0.281649	0.220623	0.25917	0.229853	0.188036	0.387816	0.324163	0.246421	0.799243	0.549811	0.517217	0.458256	0.717078	0.731326
ENSMUSG00000036587	13.1046	28.235	-1.0255	1.4311e-05	5.6415e-05	Fut7	chr2	+	25423267	25426374	2076	protein_coding	fucosyltransferase_7	14	13	22	9	12	17	13	9	39	23	23	35	18	29	0.325665	0.31302	0.355588	0.180618	0.287308	0.40294	0.262813	0.22591	0.907173	0.576769	0.586333	0.924775	0.53302	0.704462
ENSMUSG00000046152	109.388	225.263	-1.0254	3.1658e-23	7.4642e-22	Fut10	chr8	+	31187331	31261738	3527	protein_coding	fucosyltransferase_10	122	88	187	119	98	108	97	96	265	238	209	181	190	256	1.67042	1.24719	1.77905	1.40568	1.38107	1.50674	1.15424	1.41836	3.62822	3.51296	3.13606	2.81494	3.31166	3.66034
ENSMUSG00000015843	8.26175	18.1219	-1.0252	0.00026017	0.00082961	Rxrg	chr1	+	167598384	167639623	2110	protein_coding	retinoid_X_receptor_gamma	5	12	14	7	6	9	5	10	27	15	23	13	17	13	0.114435	0.284286	0.222637	0.138217	0.141339	0.209884	0.0994529	0.246966	0.617923	0.370093	0.576885	0.337953	0.495296	0.310704
ENSMUSG00000067010	2.26456	6.21895	-1.0241	0.015121	0.033082	Vmn2r10	chr5	-	108993412	109006471	3897	protein_coding	vomeronasal_2_receptor_10	5	0	3	1	4	0	5	1	9	11	8	2	3	5	0.0619598	0	0.0258311	0.0106909	0.051018	0	0.053848	0.0133718	0.111523	0.146948	0.108643	0.0281511	0.0473248	0.0647033
ENSMUSG00000079260	303.302	622.421	-1.0239	2.8733e-22	6.3052e-21	Tmppe	chr9	+	114401095	114411200	6855	protein_coding	transmembrane_protein_with_metallophosphoesterase_domain	274	249	396	317	342	344	306	270	607	688	598	668	447	659	1.93025	1.81572	1.93838	1.92663	2.47978	2.46928	1.87346	2.05246	4.27596	5.22495	4.61677	5.34521	4.00865	4.84802
ENSMUSG00000031389	321.474	658.931	-1.0232	5.6581e-25	1.5483e-23	Arhgap4	chrX	-	73891442	73921870	6299	protein_coding	Rho_GTPase_activating_protein_4	362	278	465	377	275	238	348	327	827	549	749	596	520	672	2.77528	2.20612	2.47704	2.49354	2.16998	1.85919	2.31866	2.70518	6.33996	4.53735	6.29295	5.19003	5.07493	5.38003
ENSMUSG00000024901	44.9953	92.6137	-1.0227	6.3974e-14	6.9853e-13	Peli3	chr19	-	4930651	4943127	2988	protein_coding	pellino_3	50	32	65	46	41	42	44	52	111	85	102	81	69	103	0.80809	0.535335	0.729935	0.641391	0.68202	0.691652	0.61802	0.906864	1.79389	1.48095	1.80661	1.48696	1.4196	1.73837
ENSMUSG00000034059	23.5625	49.8583	-1.0227	1.6516e-07	8.5755e-07	Ypel4	chr2	+	84734058	84738655	1813	protein_coding	yippee-like_4_(Drosophila)	26	15	29	36	23	24	26	17	61	51	29	47	54	51	0.692541	0.413571	0.536725	0.827276	0.630556	0.651377	0.601874	0.488619	1.62474	1.46445	0.846534	1.42199	1.83102	1.4186
ENSMUSG00000030093	198.483	412.574	-1.0223	1.7677e-10	1.3139e-09	Wnt7a	chr6	-	91363981	91411363	3172	protein_coding	wingless-type_MMTV_integration_site_family_member_7A	183	278	266	214	198	121	212	163	404	428	401	527	318	329	2.78604	4.38095	2.81384	2.81078	3.1026	1.87703	2.805	2.67777	6.15037	7.02445	6.69045	9.11324	6.163	5.23057
ENSMUSG00000032177	285.383	586.642	-1.0217	1.6728e-19	3.0005e-18	Pde4a	chr9	+	21165714	21213248	4653	protein_coding	phosphodiesterase_4A_cAMP_specific	305	260	386	341	264	225	333	253	538	623	523	703	477	563	3.16546	2.79317	2.78359	3.05328	2.8201	2.37941	3.00359	2.83339	5.58344	6.97038	5.94857	8.28739	6.30207	6.10186
ENSMUSG00000056919	185.247	378.927	-1.0204	1.0375e-22	2.3715e-21	Cep162	chr9	-	87189577	87255536	7685	protein_coding	centrosomal_protein_162	191	156	281	186	173	204	190	158	433	373	438	233	334	452	1.20022	1.0147	1.22691	1.00836	1.11891	1.30619	1.03762	1.07135	2.7208	2.52677	3.0163	1.66306	2.67178	2.96607
ENSMUSG00000026433	154.88	316.908	-1.0201	4.2962e-27	1.3805e-25	Rab29	chr1	+	131867224	131872887	1226	protein_coding	RAB29_member_RAS_oncogene_family	141	154	223	186	155	138	151	136	366	321	329	314	269	269	5.55391	6.27895	6.10332	6.32075	6.28398	5.5387	5.16912	5.78053	14.416	13.6306	14.202	14.0487	13.4884	11.0649
ENSMUSG00000069874	578.991	1246.32	-1.0191	4.1555e-05	0.00015181	Irgm2	chr11	+	58199618	58222779	3470	protein_coding	immunity-related_GTPase_family_M_member_2	316	368	624	472	668	1139	603	523	1999	991	1088	1075	1074	1210	4.39772	5.30121	6.03402	5.66707	9.56843	16.1515	7.2932	7.85401	27.8187	14.8678	16.5937	16.9932	19.0271	17.585
ENSMUSG00000052302	454.433	935.473	-1.018	9.1677e-14	9.8335e-13	Tbc1d30	chr10	-	121263824	121311189	5691	protein_coding	TBC1_domain_family_member_30	537	259	676	476	500	588	418	324	945	1005	1006	682	851	1058	4.55676	2.27493	3.98575	3.48469	4.36692	5.08403	3.0826	2.96672	8.01856	9.19346	9.35521	6.57342	9.19262	9.37527
ENSMUSG00000024299	3299.59	6707.1	-1.0175	4.4882e-50	4.5474e-48	Adamts10	chr17	+	33524204	33553782	4121	protein_coding	a_disintegrin-like_and_metallopeptidase_(reprolysin_type)_with_thrombospondin_type_1_motif_10	3451	3037	4948	3592	3076	2781	3486	3044	6781	6627	6409	6591	5548	7592	40.4401	36.8382	40.2883	36.3145	37.1003	33.2061	35.5022	38.4912	79.4592	83.7174	82.306	87.7292	82.7622	92.9052
ENSMUSG00000046295	13.1981	28.6971	-1.0173	3.1532e-05	0.00011737	Ankle1	chr8	+	71406010	71409904	2410	protein_coding	ankyrin_repeat_and_LEM_domain_containing_1	18	12	29	21	8	9	7	9	34	30	34	25	19	29	0.360683	0.248898	0.403769	0.363035	0.164993	0.183757	0.121902	0.194601	0.681263	0.648046	0.746631	0.569008	0.484657	0.606831
ENSMUSG00000042638	3.0014	8.16394	-1.0167	0.013611	0.030148	Gucy2c	chr6	-	136697285	136781765	3958	protein_coding	guanylate_cyclase_2c	3	3	8	6	1	0	6	0	13	12	5	1	7	12	0.0366029	0.037888	0.0678212	0.063157	0.0125579	0	0.0636217	0	0.158606	0.157836	0.0668557	0.0138586	0.108723	0.152895
ENSMUSG00000069670	0.384341	2.6892	-1.0165	0.023396	0.048731	Nkain2	chr10	-	31689310	32890462	3760	protein_coding	Na+/K+_transporting_ATPase_interacting_2	0	1	0	0	1	0	1	0	0	1	5	0	8	1	0	0.0132944	0	0	0.0132192	0	0.011162	0	0	0.0138457	0.0703763	0	0.130798	0.0134122
ENSMUSG00000057729	9.45594	21.603	-1.0159	0.0014836	0.004074	Prtn3	chr10	+	79874476	79883174	1025	protein_coding	proteinase_3	6	6	6	17	8	12	22	2	32	16	12	27	19	21	0.282682	0.292607	0.196417	0.690989	0.387936	0.576071	0.900801	0.101678	1.50758	0.812639	0.619586	1.44489	1.13954	1.03319
ENSMUSG00000022056	17.3301	37.1264	-1.0154	3.4501e-05	0.00012766	Adam7	chr14	-	68497336	68533689	3469	protein_coding	a_disintegrin_and_metallopeptidase_domain_7	15	19	20	24	17	15	20	13	22	27	54	19	43	54	0.208813	0.273783	0.193454	0.288239	0.243578	0.212768	0.241967	0.19528	0.306247	0.405192	0.823822	0.300431	0.762013	0.785012
ENSMUSG00000031230	2.47139	6.53368	-1.0148	0.01278	0.028473	Fgf16	chrX	+	105764279	105774939	1645	protein_coding	fibroblast_growth_factor_16	0	1	5	5	6	1	1	2	12	3	6	6	6	6	0	0.0303872	0.10199	0.126634	0.181292	0.0299125	0.0255132	0.0633554	0.352264	0.0949417	0.193032	0.200069	0.224225	0.183938
ENSMUSG00000032419	8.29702	18.3337	-1.0148	0.0011722	0.0032876	Tbx18	chr9	-	87702800	87731260	4679	protein_coding	T-box18	16	7	7	3	11	4	7	11	27	12	11	18	16	25	0.165134	0.0747828	0.0501992	0.0267125	0.116851	0.0420655	0.0627878	0.122506	0.278653	0.133515	0.124418	0.211016	0.210216	0.269447
ENSMUSG00000007805	6.79513	15.8009	-1.0144	0.0013424	0.0037185	Twist2	chr1	+	91801461	91848028	2525	protein_coding	twist_basic_helix-loop-helix_transcription_factor_2	12	4	15	8	6	3	10	1	14	13	17	22	11	15	0.229504	0.0791872	0.199334	0.132	0.118109	0.0584627	0.166214	0.0206375	0.267744	0.26803	0.356313	0.477922	0.267812	0.299583
ENSMUSG00000079560	135.746	276.696	-1.0137	6.519e-19	1.0987e-17	Hoxa3	chr6	-	52169062	52213336	2591	protein_coding	homeobox_A3	143	117	196	141	95	133	151	149	373	322	286	207	215	250	2.66526	2.25723	2.53828	2.26724	1.82243	2.52582	2.44591	2.99667	6.95175	6.46979	5.84175	4.38226	5.10116	4.86586
ENSMUSG00000038119	294.851	600.047	-1.0126	6.2111e-22	1.3242e-20	Cdon	chr9	+	35421128	35507652	7464	protein_coding	cell_adhesion_molecule-related/down-regulated_by_oncogenes	320	256	454	273	334	281	256	266	655	630	673	400	571	635	2.07037	1.71445	2.04097	1.52383	2.22417	1.85248	1.43946	1.85707	4.23763	4.39411	4.77186	2.93957	4.70287	4.29031
ENSMUSG00000050350	50.7753	104.165	-1.0122	9.1817e-11	7.027e-10	Gpr18	chr14	-	121911435	121915774	1309	protein_coding	G_protein-coupled_receptor_18	43	37	60	61	68	41	65	44	149	101	90	69	88	128	1.58635	1.41292	1.53802	1.94149	2.58204	1.54121	2.08403	1.75159	5.49667	4.01683	3.63871	2.89138	4.13277	4.93125
ENSMUSG00000018983	453.286	930.075	-1.012	1.7415e-13	1.806e-12	E2f2	chr4	+	136172394	136196057	4739	protein_coding	E2F_transcription_factor_2	401	475	642	575	384	296	577	424	935	837	791	1184	829	838	4.08628	5.0103	4.54569	5.05507	4.02753	3.07343	5.10998	4.66228	9.52747	9.19476	8.83352	13.7044	10.7539	8.91752
ENSMUSG00000038721	16.9899	36.474	-1.0108	4.9834e-05	0.00017984	Hoxb7	chr11	+	96286623	96290162	1291	protein_coding	homeobox_B7	21	11	34	19	19	10	16	14	39	47	56	12	28	38	0.785531	0.425915	0.883699	0.613159	0.731512	0.381147	0.520144	0.565095	1.45878	1.89528	2.29565	0.509859	1.33331	1.48438
ENSMUSG00000040061	408.073	829.351	-1.0103	5.7452e-25	1.5702e-23	Plcb2	chr2	-	118707517	118728438	5145	protein_coding	phospholipase_C_beta_2	373	425	584	425	319	323	528	410	875	772	836	849	739	802	3.50101	4.12915	3.80872	3.44151	3.08176	3.08913	4.30704	4.15258	8.2125	7.81148	8.59934	9.05144	8.82993	7.86096
ENSMUSG00000042349	171.672	347.954	-1.0096	4.7749e-26	1.4282e-24	Ikbke	chr1	-	131254343	131279606	5856	protein_coding	inhibitor_of_kappaB_kinase_epsilon	184	173	206	198	160	135	225	137	425	371	343	280	308	338	1.51735	1.47673	1.18037	1.40867	1.35804	1.13436	1.61254	1.2191	3.50462	3.29818	3.09982	2.62272	3.23331	2.91073
ENSMUSG00000037266	5840.87	11800	-1.0081	9.9535e-44	7.8833e-42	Rsrp1	chr4	+	134923592	134927671	3051	protein_coding	arginine/serine_rich_protein_1	6155	4850	8859	6488	5677	5943	6058	4614	14238	11968	12023	8299	10666	13070	97.4218	79.4614	97.4303	88.5961	92.4848	95.8479	83.333	78.8052	225.351	204.212	208.552	149.203	214.91	216.033
ENSMUSG00000034930	179.137	364.871	-1.0077	7.3533e-17	1.0501e-15	Rtkn	chr6	+	83135463	83152579	3080	protein_coding	rhotekin	195	158	245	213	177	143	164	184	386	393	340	431	276	314	3.05741	2.56427	2.66911	2.88121	2.85638	2.28457	2.23472	3.11305	6.05187	6.64268	5.84214	7.67577	5.50879	5.14121
ENSMUSG00000028621	119.972	243.944	-1.0066	6.5205e-16	8.582e-15	Cyb5rl	chr4	+	107066988	107088268	5471	protein_coding	cytochrome_b5_reductase-like	154	84	158	116	124	136	117	100	305	235	253	249	172	232	1.35933	0.767484	0.96904	0.883359	1.12655	1.22318	0.897531	0.952473	2.69207	2.23616	2.44736	2.49648	1.93268	2.13849
ENSMUSG00000020331	30.2089	63.4716	-1.0066	1.4204e-06	6.47e-06	Hcn2	chr10	+	79716634	79736108	3195	protein_coding	hyperpolarization-activated_cyclic_nucleotide-gated_K+_2	32	40	43	29	28	18	31	28	44	55	62	91	59	54	0.48367	0.625815	0.451595	0.378158	0.435593	0.277217	0.407212	0.456674	0.66502	0.896176	1.02699	1.56231	1.13522	0.852333
ENSMUSG00000005465	111.776	227.614	-1.0058	7.4378e-14	8.0704e-13	Il27ra	chr8	-	84030287	84042575	2657	protein_coding	interleukin_27_receptor_alpha	105	127	137	124	88	78	125	133	266	199	213	256	175	232	1.90839	2.38929	1.73014	1.94436	1.64621	1.44451	1.97446	2.60843	4.8344	3.89909	4.2426	5.28499	4.04897	4.40335
ENSMUSG00000023277	412.684	841.309	-1.0058	7.1841e-15	8.6459e-14	Twf2	chr9	+	106203108	106215389	1596	protein_coding	twinfilin_actin-binding_protein_homolog_2_(Drosophila)	409	396	587	467	380	364	414	399	789	728	788	1151	700	728	12.3754	12.4028	12.3412	12.1907	11.8344	11.2224	10.8867	13.0275	23.8725	23.7465	26.1299	39.5583	26.9627	23.003
ENSMUSG00000053178	18.6144	38.8081	-1.0049	3.6183e-06	1.5529e-05	Mterf1b	chr5	+	4192367	4197651	1368	protein_coding	mitochondrial_transcription_termination_factor_1b	20	13	23	16	19	20	23	19	40	32	32	22	42	63	0.706015	0.475022	0.564148	0.487281	0.690337	0.719387	0.705622	0.723747	1.41197	1.21777	1.23796	0.882129	1.88739	2.32242
ENSMUSG00000016498	8.75293	19.158	-1.0042	0.0003735	0.0011575	Pdcd1lg2	chr19	+	29410919	29471157	1645	protein_coding	programmed_cell_death_1_ligand_2	3	8	11	9	8	8	18	8	22	17	26	22	12	14	0.0880695	0.243098	0.224377	0.227941	0.241723	0.2393	0.459237	0.253422	0.645817	0.538003	0.836472	0.733588	0.448449	0.429189
ENSMUSG00000021245	208.573	421.729	-1.002	5.8451e-18	9.0923e-17	Mlh3	chr12	-	85234529	85270591	5420	protein_coding	mutL_homolog_3_(E_coli)	227	186	283	259	241	196	164	166	523	480	452	274	342	452	2.02254	1.71542	1.75202	1.99089	2.2101	1.77941	1.26992	1.59598	4.65967	4.61045	4.4135	2.77298	3.87905	4.20558
ENSMUSG00000024378	601.516	1212.56	-1.0003	4.0678e-24	1.0258e-22	Stard4	chr18	-	33199355	33213862	5097	protein_coding	StAR-related_lipid_transfer_(START)_domain_containing_4	528	537	869	598	533	639	690	590	1304	1299	1242	741	1111	1533	5.00253	5.26643	5.7208	4.88801	5.19764	6.16886	5.68152	6.03194	12.3542	13.2677	12.8959	7.97442	13.3998	15.1675
ENSMUSG00000071256	39.7626	81.9961	-1.0001	3.7408e-09	2.3877e-08	Zfp213	chr17	-	23556769	23564226	2672	protein_coding	zinc_finger_protein_213	39	25	58	42	39	44	48	36	89	69	85	109	56	72	0.704853	0.467692	0.728355	0.654876	0.725474	0.81028	0.753937	0.702078	1.60845	1.34436	1.68355	2.23762	1.2884	1.35888
ENSMUSG00000031887	182.547	370.275	-0.99892	2.0721e-16	2.8419e-15	Tradd	chr8	-	105258286	105264609	1689	protein_coding	TNFRSF1A-associated_via_death_domain	168	184	314	203	170	169	152	164	407	332	341	443	300	347	4.80341	5.44559	6.23809	5.0074	5.0028	4.92352	3.77697	5.0598	11.6364	10.2332	10.6849	14.387	10.9192	10.3606
ENSMUSG00000046667	91.18	183.541	-0.99862	3.7112e-18	5.8621e-17	Rbm12b1	chr4	+	12140264	12146731	3069	protein_coding	RNA_binding_motif_protein_12_B1	82	85	106	107	104	84	106	76	204	210	221	137	150	169	1.29029	1.38445	1.15894	1.45256	1.68434	1.34679	1.44957	1.29044	3.20986	3.56225	3.811	2.44861	3.00464	2.777
ENSMUSG00000062510	25.1695	52.3567	-0.99837	7.2518e-07	3.461e-06	Nsl1	chr1	+	191063012	191084558	2963	protein_coding	NSL1_MIND_kinetochore_complex_component_homolog_(S._cerevisiae)	17	21	34	32	15	39	39	14	65	60	57	45	36	49	0.277069	0.354278	0.385034	0.44995	0.251625	0.647667	0.552412	0.246216	1.05934	1.0542	1.01809	0.83306	0.746911	0.833971
ENSMUSG00000021200	121.039	248.135	-0.99765	1.4002e-09	9.3763e-09	Asb2	chr12	-	103321142	103356001	2690	protein_coding	ankyrin_repeat_and_SOCS_box-containing_2	110	102	195	128	117	112	138	109	256	195	207	381	157	249	1.97474	1.89542	2.43239	1.98246	2.16186	2.04873	2.15306	2.11151	4.59558	3.77384	4.07251	7.76905	3.58794	4.66803
ENSMUSG00000037259	113.66	232.803	-0.99763	5.6927e-10	3.9965e-09	Dzank1	chr2	-	144470557	144527414	6847	protein_coding	double_zinc_ribbon_and_ankyrin_repeat_domains_1	129	75	229	115	121	134	107	55	277	252	242	158	199	261	0.909829	0.547542	1.12224	0.699751	0.878373	0.962994	0.655864	0.418583	1.95359	1.91603	1.87051	1.26576	1.7867	1.92233
ENSMUSG00000068270	663.399	1335.61	-0.99754	1.3826e-21	2.8637e-20	Shroom4	chrX	+	6399854	6637448	8201	protein_coding	shroom_family_member_4	588	542	781	681	654	736	760	699	1305	1429	1373	890	1258	1675	3.46243	3.30361	3.19548	3.4596	3.96374	4.41601	3.88935	4.4415	7.68416	9.07125	8.86029	5.95276	9.43001	10.2999
ENSMUSG00000027318	187.083	378.06	-0.99731	3.1825e-17	4.6423e-16	Adam33	chr2	-	131050591	131063814	3574	protein_coding	a_disintegrin_and_metallopeptidase_domain_33	212	144	329	199	175	166	147	191	421	363	398	272	323	475	2.86452	2.01402	3.08882	2.31977	2.43376	2.28545	1.72621	2.78483	5.68827	5.28754	5.89349	4.17455	5.55579	6.70233
ENSMUSG00000020781	156.556	318.529	-0.99718	6.1351e-13	6.0079e-12	Tsen54	chr11	+	115814724	115823094	1979	protein_coding	tRNA_splicing_endonuclease_54_homolog_(S._cerevisiae)	152	140	242	190	132	150	156	143	332	239	284	434	260	306	3.7091	3.53622	4.10318	3.99994	3.31529	3.72962	3.30833	3.76539	8.10112	6.28715	7.5948	12.0293	8.07655	7.79762
ENSMUSG00000025407	150.551	304.476	-0.99624	1.6339e-18	2.6729e-17	Gli1	chr10	-	127329889	127341589	3665	protein_coding	GLI-Kruppel_family_member_GLI1	118	114	230	160	148	161	183	141	339	295	269	346	249	290	1.55481	1.55485	2.10574	1.81883	2.00716	2.16158	2.09559	2.00477	4.46662	4.19034	3.88439	5.17842	4.17661	3.99035
ENSMUSG00000040899	27.9333	57.4228	-0.99615	6.783e-08	3.7052e-07	Ccr6	chr17	+	8236043	8257127	1755	protein_coding	chemokine_(C-C_motif)_receptor_6	22	25	46	38	24	28	26	25	81	57	59	26	57	65	0.605363	0.712065	0.879493	0.902095	0.679717	0.785055	0.621765	0.742305	2.22875	1.69083	1.77918	0.812628	1.99662	1.86777
ENSMUSG00000022325	64.266	129.424	-0.99611	5.0988e-16	6.7783e-15	Pop1	chr15	+	34495304	34530648	3395	protein_coding	processing_of_precursor_1_ribonuclease_P/MRP_family_(S._cerevisiae)	69	62	78	77	61	79	59	44	140	133	137	99	119	139	0.981476	0.912869	0.770915	0.944924	0.893067	1.145	0.729361	0.675355	1.99132	2.03945	2.13562	1.59952	2.15479	2.06472
ENSMUSG00000022516	180.168	364.202	-0.99537	4.9938e-17	7.1911e-16	Nudt16l1	chr16	+	4939111	4941020	1269	protein_coding	nudix_(nucleoside_diphosphate_linked_moiety_X)-type_motif_16-like_1	175	173	274	202	181	194	158	139	345	355	315	434	308	371	6.65958	6.81461	7.24503	6.63186	7.08942	7.52245	5.22547	5.70785	13.1284	14.5636	13.1369	18.7596	14.9206	14.7434
ENSMUSG00000022504	445.87	901.305	-0.99536	2.5484e-14	2.9082e-13	Ciita	chr16	+	10488178	10527564	5254	protein_coding	class_II_transactivator	464	414	488	498	432	460	471	421	1172	611	918	1081	636	901	4.26479	3.93883	3.1166	3.94898	4.08684	4.30811	3.76237	4.17553	10.7719	6.05414	9.24691	11.2858	7.44158	8.64811
ENSMUSG00000021799	1.5976	4.48642	-0.99455	0.02144	0.045037	Opn4	chr14	-	34590618	34600142	2259	protein_coding	opsin_4_(melanopsin)	2	2	1	1	1	3	3	0	5	4	5	8	2	2	0.0427547	0.0442558	0.0148537	0.0184429	0.0220028	0.0653467	0.0557359	0	0.106883	0.0921818	0.117138	0.194254	0.0544267	0.0446478
ENSMUSG00000005360	388.473	778.797	-0.99291	3.6915e-27	1.1896e-25	Slc1a3	chr15	-	8634124	8710764	4435	protein_coding	solute_carrier_family_1_(glial_high_affinity_glutamate_transporter)_member_3	361	369	590	419	343	453	400	297	850	872	843	531	731	797	3.93083	4.159	4.46385	3.9361	3.8441	5.02601	3.78527	3.48965	9.25504	10.2359	10.0595	6.56744	10.1326	9.06257
ENSMUSG00000089762	140.777	286.627	-0.99261	5.2657e-10	3.7152e-09	Ier5l	chr2	-	30471537	30474219	2683	protein_coding	immediate_early_response_5-like	150	167	209	124	128	112	140	132	336	228	248	392	252	211	2.69986	3.11138	2.61383	1.92552	2.37128	2.05408	2.18997	2.56373	6.04744	4.42401	4.89187	8.01421	5.77402	3.96596
ENSMUSG00000028226	8.86288	19.1831	-0.99153	0.0010593	0.0029995	Mmp16	chr4	+	17852893	18119145	5011	protein_coding	matrix_metallopeptidase_16	19	8	9	6	9	8	8	5	27	13	11	18	13	33	0.183105	0.0798035	0.0602656	0.0498853	0.0892713	0.0785569	0.0670032	0.0519954	0.260191	0.135058	0.116175	0.197035	0.159484	0.332106
ENSMUSG00000049823	50.9725	104.561	-0.99148	7.1685e-09	4.4285e-08	Zbtb12	chr17	+	34879483	34896867	1858	protein_coding	zinc_finger_and_BTB_domain_containing_12	70	56	87	54	27	43	50	40	110	81	110	123	89	99	1.81938	1.5066	1.57118	1.21086	0.722291	1.13878	1.12942	1.12185	2.85891	2.26956	3.13322	3.63124	2.94471	2.68705
ENSMUSG00000053985	49.6625	100.354	-0.99097	7.7659e-10	5.3681e-09	Zfp14	chr7	-	30038053	30044734	1506	protein_coding	zinc_finger_protein_14	69	45	53	56	49	44	53	38	129	89	120	54	99	109	2.21256	1.49363	1.18087	1.54921	1.6172	1.43763	1.477	1.31486	4.13635	3.07657	4.21697	1.96682	4.04118	3.64996
ENSMUSG00000046574	919.634	1850.56	-0.99045	2.738e-16	3.7122e-15	Prr12	chr7	-	45027707	45052881	6879	protein_coding	proline_rich_12	979	787	1340	1070	905	777	931	846	1775	1639	1670	2457	1491	1743	6.8727	5.71882	6.53628	6.48044	6.53909	5.55795	5.68008	6.40862	12.4602	12.4038	12.848	19.5918	13.3245	12.7779
ENSMUSG00000048480	6.4951	14.4797	-0.98871	0.002306	0.0060966	Cxcr1	chr1	-	74191785	74194631	1451	protein_coding	chemokine_(C-X-C_motif)_receptor_1	5	13	9	7	4	10	2	3	16	9	12	17	17	13	0.166407	0.44785	0.208126	0.200991	0.137021	0.339119	0.0578486	0.107739	0.532483	0.322906	0.437681	0.642654	0.720244	0.451817
ENSMUSG00000039257	19.4994	41.0515	-0.98857	4.743e-05	0.00017177	Vstm2b	chr7	+	40899215	40930594	2144	protein_coding	V-set_and_transmembrane_domain_containing_2B	14	19	19	18	10	16	38	26	33	38	32	47	49	38	0.315336	0.442981	0.297358	0.349779	0.23183	0.36721	0.743856	0.631929	0.743262	0.9227	0.789895	1.20245	1.40498	0.893811
ENSMUSG00000026586	177.032	354.496	-0.9883	2.2554e-18	3.6444e-17	Prrx1	chr1	-	163245119	163313710	6527	protein_coding	paired_related_homeobox_1	185	154	237	193	152	136	209	197	381	359	371	220	345	433	1.36876	1.17941	1.21839	1.23194	1.15751	1.02528	1.34389	1.57279	2.8188	2.8634	3.00818	1.84886	3.2494	3.3455
ENSMUSG00000066677	279.575	564.511	-0.98786	4.1669e-11	3.3189e-10	Pydc3	chr1	+	173673675	173698392	2987	protein_coding	pyrin_domain_containing_3	191	251	370	251	341	365	308	224	673	624	661	293	496	636	3.08794	4.20044	4.15641	3.50094	5.67431	6.0128	4.32758	3.9078	10.8801	10.8755	11.7114	5.38056	10.2081	10.7376
ENSMUSG00000032513	217.005	438.239	-0.98697	4.397e-12	3.9092e-11	Gorasp1	chr9	-	119925673	119937558	3483	protein_coding	golgi_reassembly_stacking_protein_1	213	197	354	206	206	239	206	185	443	390	392	615	314	400	2.95322	2.82728	3.41037	2.46411	2.93973	3.37647	2.48224	2.76782	6.14191	5.82925	5.9563	9.68539	5.5421	5.79153
ENSMUSG00000095788	17.6653	37.4008	-0.9858	8.3013e-05	0.00028877	Sirpb1a	chr3	-	15371827	15426427	1232	protein_coding	signal-regulatory_protein_beta_1A	19	20	35	28	11	13	17	8	52	48	47	14	35	29	0.744754	0.811476	0.953254	0.946876	0.443788	0.51922	0.57912	0.338375	2.03819	2.0283	2.01898	0.623322	1.74645	1.18706
ENSMUSG00000037972	700.662	1392.08	-0.9858	7.5523e-51	8.0892e-49	Snn	chr16	+	11066298	11074983	2902	protein_coding	stannin	734	543	980	739	661	664	828	662	1649	1368	1507	1139	1112	1505	12.2143	9.35317	11.3313	10.6095	11.3213	11.2587	11.9747	11.8872	27.4395	24.5409	27.4827	21.5289	23.5562	26.1533
ENSMUSG00000031562	5.73315	13.4066	-0.98534	0.0063435	0.015281	Dctd	chr8	+	48099092	48153233	2493	protein_coding	dCMP_deaminase	4	12	10	5	7	2	2	5	6	14	12	25	10	9	0.0774833	0.240611	0.134595	0.0835591	0.139563	0.0394754	0.0336696	0.104512	0.11622	0.292353	0.254743	0.550064	0.24659	0.182057
ENSMUSG00000025870	202.383	403.51	-0.98499	1.0352e-26	3.2205e-25	Arl10	chr13	+	54575015	54581128	1046	protein_coding	ADP-ribosylation_factor-like_10	192	147	266	226	203	223	220	195	429	386	375	412	338	437	8.8642	7.02493	8.53299	9.00166	9.64624	10.4904	8.82716	9.71454	19.8052	19.2113	18.9733	21.6053	19.8648	21.0686
ENSMUSG00000018868	10.7355	23.6928	-0.98478	0.0010126	0.0028787	Pnpla5	chr15	-	84112621	84123175	1694	protein_coding	patatin-like_phospholipase_domain_containing_5	6	12	34	8	7	17	6	4	31	23	22	20	15	31	0.171044	0.354099	0.673468	0.196754	0.20539	0.493804	0.148651	0.123046	0.883693	0.706832	0.687311	0.647608	0.544347	0.922858
ENSMUSG00000072640	149.522	299.704	-0.98395	5.5997e-17	8.043e-16	Lyrm9	chr11	+	78826584	78846870	8035	protein_coding	LYR_motif_containing_9	157	123	261	183	155	144	135	99	400	307	324	210	250	300	0.943591	0.765202	1.08995	0.94888	0.958826	0.881852	0.705144	0.64205	2.40396	1.98909	2.13404	1.4336	1.91272	1.88288
ENSMUSG00000031378	783.808	1571.93	-0.9835	1.2312e-14	1.4492e-13	Abcd1	chrX	+	73716597	73738534	3648	protein_coding	ATP-binding_cassette_sub-family_D_(ALD)_member_1	812	669	1202	883	778	713	840	637	1636	1499	1362	2153	1122	1403	10.7491	9.16701	11.0561	10.0844	10.6003	9.61731	9.66395	9.09922	21.6562	21.3919	19.7591	32.3731	18.9076	19.395
ENSMUSG00000034532	21.334	43.857	-0.98336	3.4596e-06	1.4884e-05	Fbxo16	chr14	+	65266701	65321501	1228	protein_coding	F-box_protein_16	24	13	29	20	25	22	33	12	73	32	48	35	30	46	0.943807	0.529178	0.792412	0.678543	1.0119	0.881543	1.12784	0.509216	2.87063	1.3566	2.06865	1.56338	1.50183	1.88906
ENSMUSG00000021880	103.679	207.118	-0.98287	1.1498e-14	1.3577e-13	Rnase6	chr14	+	51129068	51131122	1072	protein_coding	ribonuclease_RNase_A_family_6	109	86	138	114	98	109	111	92	303	184	225	118	200	211	4.91023	4.01015	4.31952	4.43053	4.54386	5.00323	4.34569	4.47211	13.649	8.93562	11.1079	6.03785	11.4692	9.926
ENSMUSG00000022615	136.652	273.425	-0.98246	8.9018e-19	1.4843e-17	Tymp	chr15	-	89371931	89377039	2037	protein_coding	thymidine_phosphorylase	173	112	228	171	122	114	123	103	326	281	296	213	225	286	4.10133	2.74842	3.75574	3.49745	2.97689	2.7538	2.53422	2.63491	7.72822	7.18153	7.69033	5.73567	6.79031	7.08046
ENSMUSG00000020707	138.308	277.696	-0.98116	9.8451e-13	9.4273e-12	Rnf135	chr11	+	80183851	80199757	1984	protein_coding	ring_finger_protein_135	92	124	229	131	126	176	137	136	343	246	242	314	211	282	2.23932	3.12418	3.87298	2.7509	3.15662	4.36506	2.89807	3.57204	8.34844	6.45498	6.45532	8.68127	6.53791	7.16794
ENSMUSG00000050132	6.45489	14.5204	-0.98101	0.0019966	0.0053432	Sarm1	chr11	-	78472330	78497754	4868	protein_coding	sterile_alpha_and_HEAT/Armadillo_motif_containing_1	6	5	18	3	1	6	9	8	17	11	13	15	11	19	0.0595211	0.0513424	0.124072	0.0256754	0.0102104	0.0606484	0.0775929	0.0856365	0.168636	0.117637	0.141331	0.169019	0.138912	0.196829
ENSMUSG00000021590	5.57385	12.1045	-0.9807	0.0021976	0.0058394	Spata9	chr13	+	75967739	75998968	1053	protein_coding	spermatogenesis_associated_9	4	8	4	5	4	8	8	4	20	12	9	9	13	9	0.183443	0.379768	0.127463	0.197828	0.18881	0.373836	0.318854	0.197948	0.91718	0.593273	0.452333	0.468824	0.75895	0.431023
ENSMUSG00000028919	222.907	449.262	-0.98008	7.0492e-11	5.4694e-10	Arhgef19	chr4	+	141239499	141257564	3414	protein_coding	Rho_guanine_nucleotide_exchange_factor_(GEF)_19	254	188	398	248	211	160	226	189	443	444	392	622	340	373	3.59286	2.75265	3.91175	3.02645	3.07194	2.30609	2.77827	2.88481	6.26604	6.7705	6.07668	9.99361	6.12228	5.50975
ENSMUSG00000029603	99.7954	202.943	-0.97939	1.745e-08	1.0321e-07	Dtx1	chr5	-	120680202	120711927	4035	protein_coding	deltex_1_homolog_(Drosophila)	119	83	164	122	80	56	146	73	213	156	179	271	171	192	1.42421	1.02823	1.3638	1.25969	0.985463	0.68291	1.51859	0.942755	2.54911	2.01272	2.34776	3.68401	2.60526	2.39963
ENSMUSG00000023266	49.5174	100.334	-0.97902	1.365e-08	8.1659e-08	Frs3	chr17	+	47689030	47704286	2144	protein_coding	fibroblast_growth_factor_receptor_substrate_3	65	35	80	41	52	53	42	43	127	92	62	112	91	106	1.46406	0.816018	1.25204	0.796719	1.20551	1.21638	0.822157	1.04511	2.86043	2.2339	1.53042	2.86542	2.60924	2.49326
ENSMUSG00000030336	78.3166	155.493	-0.97898	7.2042e-19	1.2093e-17	Cd27	chr6	-	125232622	125237010	1559	protein_coding	CD27_antigen	90	66	106	93	76	60	81	76	174	161	164	121	122	184	2.78783	2.11619	2.28145	2.48532	2.42304	1.89376	2.18056	2.54031	5.38959	5.37627	5.56726	4.2573	4.81074	5.95194
ENSMUSG00000028488	50.247	100.163	-0.97761	4.6119e-12	4.0921e-11	Sh3gl2	chr4	+	85205126	85639195	3231	protein_coding	SH3-domain_GRB2-like_2	49	60	70	51	45	32	53	54	124	102	119	79	81	91	0.732368	0.928263	0.726963	0.657626	0.69226	0.48734	0.688445	0.870916	1.85327	1.64348	1.94919	1.34118	1.54115	1.42034
ENSMUSG00000023882	53.073	106.009	-0.97724	3.611e-12	3.2308e-11	Zfp54	chr17	+	21423227	21435640	2832	protein_coding	zinc_finger_protein_54	50	53	74	52	50	66	51	42	105	107	119	66	111	120	0.852603	0.93549	0.876779	0.76499	0.877548	1.14675	0.7558	0.772815	1.7904	1.96694	2.22381	1.27834	2.40951	2.13685
ENSMUSG00000028795	199.293	395.919	-0.97719	1.8907e-18	3.0706e-17	Ccdc28b	chr4	-	129619274	129623947	923	protein_coding	coiled_coil_domain_containing_28B	159	148	278	205	232	213	209	202	465	461	318	346	311	451	8.31889	8.01524	10.1064	9.25333	12.4934	11.3553	9.50331	11.4043	24.3279	26.0016	18.2335	20.5622	20.7137	24.6412
ENSMUSG00000025889	142.367	287.067	-0.97622	6.0277e-09	3.7526e-08	Snca	chr6	-	60731573	60829855	1278	protein_coding	synuclein_alpha	150	180	224	132	136	107	158	97	294	311	338	146	361	244	5.66801	7.04042	5.88124	4.30317	5.28935	4.11976	5.18867	3.95513	11.1089	12.6687	13.9968	6.26639	17.365	9.62821
ENSMUSG00000000056	313.34	619.806	-0.97503	8.2961e-31	3.3382e-29	Narf	chr11	+	121237253	121255856	4395	protein_coding	nuclear_prelamin_A_recognition_factor	319	247	517	335	304	306	298	289	694	682	640	466	499	710	3.50511	2.80928	3.94715	3.17564	3.43802	3.42595	2.84569	3.42656	7.62524	8.07843	7.70664	5.81597	6.97975	8.14678
ENSMUSG00000039853	117.82	235.174	-0.97487	1.2672e-13	1.3351e-12	Trim14	chr4	-	46493781	46536141	2653	protein_coding	tripartite_motif-containing_14	103	83	167	111	117	140	130	123	276	211	199	278	199	216	1.87487	1.56386	2.11218	1.74314	2.19201	2.59663	2.05654	2.41595	5.02371	4.14044	3.96972	5.74782	4.6112	4.10585
ENSMUSG00000024600	92.8388	185.73	-0.97486	6.1454e-12	5.3954e-11	Slc27a6	chr18	+	58556257	58612773	2485	protein_coding	solute_carrier_family_27_(fatty_acid_transporter)_member_6	87	97	149	117	89	53	94	89	177	193	198	118	174	244	1.69069	1.9512	2.01192	1.96158	1.78015	1.04947	1.58757	1.86631	3.43954	4.04327	4.2168	2.60466	4.30448	4.95165
ENSMUSG00000025226	35.6909	73.7484	-0.97419	1.7322e-05	6.7221e-05	Fbxl15	chr19	+	46328184	46330446	1348	protein_coding	F-box_and_leucine-rich_repeat_protein_15	30	49	47	41	25	38	35	29	62	51	57	130	56	67	1.07474	1.81703	1.16993	1.26718	0.921816	1.38712	1.0897	1.12106	2.22103	1.96962	2.23784	5.28992	2.55386	2.50652
ENSMUSG00000073400	11.8965	25.6234	-0.97397	0.00069934	0.0020557	Trim10	chr17	+	36869574	36877833	2245	protein_coding	tripartite_motif-containing_10	8	9	16	11	6	15	26	9	30	27	29	15	37	12	0.172085	0.200393	0.239142	0.204137	0.13284	0.328771	0.486057	0.208903	0.645294	0.626108	0.683637	0.366497	1.01317	0.269558
ENSMUSG00000039759	303.706	600.351	-0.9733	6.4269e-32	2.7535e-30	Thap3	chr4	-	151982639	151988997	1124	protein_coding	THAP_domain_containing_apoptosis_associated_protein_3	326	254	469	333	293	298	271	279	671	580	559	591	528	609	14.0062	11.296	14.001	12.3431	12.9567	13.0457	10.1189	12.9347	28.8276	26.8635	26.3202	28.8414	28.8779	27.3236
ENSMUSG00000026240	177.319	349.995	-0.97308	3.2314e-26	9.8088e-25	Cops7b	chr1	+	86582904	86609375	5383	protein_coding	COP9_(constitutive_photomorphogenic)_homolog_subunit_7b_(Arabidopsis_thaliana)	180	152	217	189	195	192	180	152	365	332	338	351	295	381	1.6148	1.41148	1.35265	1.46279	1.80055	1.75508	1.40339	1.47143	3.27432	3.21081	3.32305	3.57666	3.36896	3.56933
ENSMUSG00000030793	106.851	213.208	-0.97276	2.9194e-17	4.2751e-16	Pycard	chr7	-	127992103	127993867	1405	protein_coding	PYD_and_CARD_domain_containing	111	87	158	132	106	82	132	85	226	189	223	215	211	185	3.8152	3.09528	3.77339	3.9142	3.74993	2.87182	3.94301	3.15255	7.76757	7.00305	8.39987	8.39378	9.23218	6.64021
ENSMUSG00000030147	15.8037	32.2464	-0.97223	2.3659e-05	8.974e-05	Clec4b1	chr6	+	123049962	123071555	748	protein_coding	C-type_lectin_domain_family_4_member_b1	13	13	18	22	20	14	16	14	47	26	34	13	34	40	0.83929	0.868757	0.807463	1.22537	1.32899	0.92097	0.897736	0.975317	3.03423	1.80956	2.40559	0.953317	2.79432	2.69678
ENSMUSG00000027954	785.235	1551.23	-0.97221	2.7014e-28	9.3481e-27	Efna1	chr3	-	89271733	89281142	1632	protein_coding	ephrin_A1	812	655	1226	931	672	645	886	734	2048	1640	1350	1449	1284	1425	24.0274	20.0622	25.207	23.7671	20.4665	19.4473	22.7847	23.4366	60.5986	52.3149	43.7782	48.7016	48.3663	44.0333
ENSMUSG00000051804	2.68496	7.05023	-0.97204	0.018365	0.039318	Adam6b	chr12	+	113489545	113492018	2474	protein_coding	a_disintegrin_and_metallopeptidase_domain_6B	2	0	10	2	2	5	1	2	14	8	5	6	7	2	0.0390392	0	0.135629	0.0336803	0.0401813	0.0994464	0.0169641	0.042126	0.273263	0.168342	0.106958	0.133029	0.173939	0.0407678
ENSMUSG00000032268	8.45897	18.0009	-0.97107	0.00079539	0.0023144	Tmprss5	chr9	+	49081260	49117587	2895	protein_coding	transmembrane_protease_serine_5_(spinesin)	9	4	14	9	13	6	10	6	24	16	14	8	15	32	0.150129	0.0690666	0.162267	0.129521	0.223197	0.101982	0.144971	0.108	0.400328	0.287722	0.255931	0.151578	0.318523	0.557427
ENSMUSG00000039155	17.376	36.4113	-0.97078	9.9137e-05	0.00033987	Cdh26	chr2	+	178430531	178487366	2908	protein_coding	cadherin-like_26	18	8	32	15	12	12	28	22	55	25	21	43	31	40	0.298915	0.137516	0.369239	0.214903	0.205107	0.203051	0.404105	0.394228	0.913316	0.447556	0.382181	0.811091	0.655338	0.693669
ENSMUSG00000030317	32.7586	66.5019	-0.97042	6.8712e-07	3.294e-06	Timp4	chr6	-	115245616	115251849	1416	protein_coding	tissue_inhibitor_of_metalloproteinase_4	25	19	53	28	41	33	35	38	69	82	67	81	40	52	0.852603	0.670729	1.25593	0.823836	1.43918	1.14675	1.03737	1.39843	2.35309	3.01476	2.50412	3.13774	1.73658	1.85194
ENSMUSG00000031388	114.494	227.255	-0.96964	2.0735e-17	3.0785e-16	Naa10	chrX	-	73916873	73921944	2156	protein_coding	N(alpha)-acetyltransferase_10_NatA_catalytic_subunit	141	83	179	126	115	123	101	86	261	207	234	218	203	217	3.15821	1.92436	2.78584	2.43482	2.6512	2.80721	1.96609	2.07859	5.84581	4.99831	5.74396	5.5463	5.78823	5.07572
ENSMUSG00000048232	234.984	466.277	-0.96939	2.9612e-17	4.3335e-16	Fbxo10	chr4	-	45034247	45084604	4635	protein_coding	F-box_protein_10	236	215	381	255	222	227	238	188	410	457	474	564	369	449	2.45885	2.3187	2.75821	2.29211	2.38066	2.40988	2.15505	2.11362	4.27157	5.13296	5.41219	6.67459	4.89412	4.88521
ENSMUSG00000039372	68.0927	137.325	-0.96934	4.2471e-08	2.3799e-07	Marchf4	chr1	-	72427112	72536930	4553	protein_coding	membrane-associated_ring_finger_(C3HC4)_4	96	34	121	76	57	81	57	51	170	144	161	137	85	119	1.01822	0.373283	0.891742	0.695443	0.622259	0.8754	0.525421	0.583703	1.80304	1.64652	1.87142	1.65051	1.14768	1.31806
ENSMUSG00000029471	640.788	1258.32	-0.96878	1.5622e-64	2.8802e-62	Camkk2	chr5	-	122731173	122779410	4843	protein_coding	calcium/calmodulin-dependent_protein_kinase_kinase_2_beta	614	602	935	695	574	597	679	617	1282	1267	1285	1142	1123	1321	6.12243	6.21353	6.47811	5.97883	5.89103	6.06567	5.88417	6.63881	12.7828	13.6196	14.0421	12.9344	14.2549	13.7555
ENSMUSG00000025170	34.4815	68.7854	-0.96875	6.9661e-10	4.839e-09	Rab40b	chr11	-	121356125	121388251	1861	protein_coding	Rab40B_member_RAS_oncogene_family	37	32	55	34	25	39	34	31	80	88	75	46	53	69	0.96012	0.859528	0.991671	0.761164	0.667709	1.03119	0.766766	0.86803	2.07585	2.46172	2.13284	1.35584	1.75076	1.86978
ENSMUSG00000004266	598.963	1182.22	-0.9687	4.0118e-22	8.7017e-21	Ptpn6	chr6	-	124720707	124738714	2308	protein_coding	protein_tyrosine_phosphatase_non-receptor_type_6	636	549	858	730	484	446	668	606	1501	1089	1218	1192	956	1032	13.3073	11.8903	12.4739	13.1775	10.4233	9.50863	12.147	13.6822	31.4049	24.5637	27.929	28.3293	25.4636	22.5492
ENSMUSG00000040687	900.298	1770.5	-0.96849	3.4563e-36	1.8733e-34	Madd	chr2	-	91137360	91183837	5990	protein_coding	MAP-kinase_activating_death_domain	893	823	1251	1082	717	784	977	934	1942	1799	1758	1762	1416	1773	7.19938	6.86799	7.0078	7.52569	5.94958	6.44033	6.84538	8.1253	15.6558	15.6353	15.5323	16.1352	14.5323	14.9269
ENSMUSG00000035206	342.606	680.412	-0.96777	7.4817e-14	8.1135e-13	Sppl2b	chr10	+	80855275	80868705	2866	protein_coding	signal_peptide_peptidase_like_2B	343	316	520	378	293	329	388	288	586	631	641	927	528	641	5.77947	5.51147	6.08806	5.49492	5.08142	5.64857	5.6818	5.23644	9.87357	11.4619	11.8366	17.7419	11.3255	11.2789
ENSMUSG00000030872	475.688	937.842	-0.9675	6.0448e-25	1.6501e-23	Gga2	chr7	-	121986722	122021222	4915	protein_coding	golgi_associated_gamma_adaptin_ear_containing_ARF_binding_protein_2	495	374	769	499	504	460	443	419	963	849	900	985	794	1024	4.86353	3.80369	5.24994	4.22983	5.09684	4.60525	3.78277	4.44232	9.46141	8.99261	9.69088	10.9928	9.93105	10.5066
ENSMUSG00000046691	780.824	1549.99	-0.96698	6.7034e-13	6.5414e-12	Chtf8	chr8	-	106883863	106893601	2931	protein_coding	CTF8_chromosome_transmission_fidelity_factor_8	838	720	1118	893	669	726	784	725	1435	1310	1426	2211	1167	1456	13.807	12.2793	12.799	12.6935	11.345	12.1882	11.2261	12.8897	23.6423	23.2679	25.7483	41.3779	24.4767	25.0514
ENSMUSG00000030469	116.476	230.909	-0.96644	1.7696e-10	1.315e-09	Zfp719	chr7	+	43579610	43593235	4494	protein_coding	zinc_finger_protein_719	98	104	114	115	124	150	130	112	262	252	275	116	202	277	1.05308	1.1568	0.851184	1.06613	1.37146	1.64239	1.21406	1.29869	2.81528	2.91923	3.2385	1.41586	2.76323	3.10837
ENSMUSG00000029283	56.7046	112.155	-0.96585	5.6544e-11	4.4439e-10	Cdc7	chr5	+	106964322	106984432	3679	protein_coding	cell_division_cycle_7_(S._cerevisiae)	62	57	75	68	61	53	45	46	132	93	124	76	87	160	0.813827	0.774465	0.684042	0.770061	0.824127	0.708867	0.513349	0.65155	1.73259	1.316	1.78376	1.13313	1.45374	2.19319
ENSMUSG00000032812	1735.37	3420.5	-0.96439	1.5191e-18	2.4869e-17	Arap1	chr7	+	101348067	101412586	5147	protein_coding	ArfGAP_with_RhoGAP_domain_ankyrin_repeat_and_PH_domain_1	1766	1534	2633	1942	1548	1523	1938	1571	3590	3145	3123	4371	2706	3046	16.5694	14.898	17.1652	15.7196	14.9489	14.5601	15.8026	15.9053	33.6816	31.8103	32.1116	46.5824	32.32	29.8444
ENSMUSG00000027895	5.18574	11.8327	-0.96429	0.0075304	0.017832	Kcnc4	chr3	-	107438303	107458898	3013	protein_coding	potassium_voltage_gated_channel_Shaw-related_subfamily_member_4	5	2	5	4	5	5	7	9	11	4	10	24	6	13	0.0801385	0.0331808	0.055683	0.0553104	0.0824831	0.0816563	0.0975055	0.155655	0.176298	0.0691134	0.175649	0.436926	0.122419	0.217586
ENSMUSG00000023050	164.688	323.764	-0.96394	3.8376e-24	9.7316e-23	Map3k12	chr15	-	102497649	102517064	5182	protein_coding	mitogen-activated_protein_kinase_kinase_kinase_12	197	130	216	191	161	134	174	158	350	338	318	313	284	304	1.83586	1.25401	1.39865	1.53561	1.54427	1.27241	1.40923	1.58884	3.26155	3.39563	3.24768	3.31316	3.36914	2.95844
ENSMUSG00000050605	103.918	204.619	-0.96292	1.6814e-19	3.0136e-18	Zfp61	chr7	-	24291039	24301232	2480	protein_coding	zinc_finger_protein_61	86	81	155	119	109	118	106	90	207	193	233	159	180	241	1.67462	1.63264	2.09716	1.99913	2.18458	2.34126	1.79384	1.89108	4.03062	4.05142	4.9722	3.51674	4.46189	4.90063
ENSMUSG00000052102	173.886	341.66	-0.96262	1.8327e-23	4.4239e-22	Gnpda1	chr18	-	38327558	38339003	2289	protein_coding	glucosamine-6-phosphate_deaminase_1	199	141	245	193	145	183	170	164	366	374	334	348	265	328	4.19834	3.07914	3.59147	3.51283	3.14859	3.93391	3.11697	3.73351	7.72126	8.50604	7.72227	8.33929	7.11702	7.22628
ENSMUSG00000020420	62.2853	123.046	-0.96257	8.0824e-10	5.5681e-09	Zfp607	chr7	+	27862557	27879567	2061	protein_coding	zinc_finger_proten_607	68	43	80	63	69	57	58	73	142	132	146	75	79	167	1.59331	1.04291	1.30246	1.27353	1.66404	1.36087	1.18108	1.84571	3.32708	3.33425	3.74903	1.99608	2.35639	4.08625
ENSMUSG00000000248	7.11248	15.0483	-0.96214	0.0015966	0.0043619	Clec2g	chr6	+	128934381	128984707	2463	protein_coding	C-type_lectin_domain_family_2_member_g	4	5	12	6	9	7	7	9	29	10	19	9	8	17	0.078427	0.101476	0.163481	0.101492	0.181623	0.139847	0.119279	0.190413	0.568573	0.211367	0.408257	0.200435	0.199675	0.348074
ENSMUSG00000042647	102.164	202.477	-0.96204	3.7793e-16	5.075e-15	Acad12	chr5	-	121598284	121618938	2372	protein_coding	acyl-Coenzyme_A_dehydrogenase_family_member_12	79	76	165	128	99	100	109	99	219	179	190	212	198	188	1.60836	1.60161	2.33411	2.24823	2.0745	2.07446	1.9286	2.1749	4.45843	3.92862	4.23919	4.90249	5.13155	3.99696
ENSMUSG00000031627	698.633	1369.91	-0.96197	9.6186e-30	3.6179e-28	Irf2	chr8	+	46739745	46847458	2484	protein_coding	interferon_regulatory_factor_2	748	607	1148	798	737	623	624	549	1533	1347	1357	1299	1127	1435	14.5419	12.215	15.5075	13.3843	14.7472	12.3411	10.543	11.517	29.8019	28.2304	28.9116	28.6849	27.8914	29.1331
ENSMUSG00000034848	146.654	290.164	-0.96185	3.4203e-11	2.7565e-10	Ttc21b	chr2	-	66184327	66256617	5807	protein_coding	tetratricopeptide_repeat_domain_21B	167	154	167	200	124	127	153	116	370	289	294	140	301	342	1.38878	1.32564	0.964975	1.43491	1.06136	1.07615	1.10578	1.04094	3.07683	2.59088	2.67941	1.32243	3.18649	2.97003
ENSMUSG00000003344	528.56	1045.45	-0.96184	5.4554e-13	5.3843e-12	Btbd2	chr10	-	80642617	80657071	3026	protein_coding	BTB_(POZ)_domain_containing_2	522	444	771	581	522	517	571	462	1053	922	858	1487	809	949	8.33051	7.3345	8.54943	7.99932	8.57424	8.40699	7.91949	7.95596	16.804	15.8622	15.0059	26.9549	16.4353	15.8155
ENSMUSG00000023176	5.45971	11.7224	-0.96095	0.0023488	0.0061995	Cpn2	chr16	-	30256378	30267532	4583	protein_coding	carboxypeptidase_N_polypeptide_2	9	4	7	8	6	3	3	5	13	14	12	11	6	14	0.0948337	0.0436281	0.0512507	0.0727254	0.0650722	0.03221	0.0274727	0.0568512	0.136977	0.15903	0.138572	0.131655	0.0804821	0.154051
ENSMUSG00000001983	77.0216	151.89	-0.9608	4.5219e-13	4.4965e-12	Taco1	chr11	+	106066061	106073612	1383	protein_coding	translational_activator_of_mitochondrially_encoded_cytochrome_c_oxidase_I	73	58	102	91	93	89	59	69	166	153	149	113	165	150	2.54901	2.09634	2.47474	2.74135	3.34237	3.16655	1.79044	2.59984	5.79614	5.75931	5.70175	4.48179	7.33432	5.4696
ENSMUSG00000066108	1194.36	2515.99	-0.9606	0.00072519	0.0021279	Muc5b	chr7	+	141839070	141873084	14964	protein_coding	mucin_5_subtype_B_tracheobronchial	1501	470	2542	1085	916	2055	813	760	2429	1871	2720	3282	2151	2181	4.84399	1.57003	5.70006	3.02084	3.04258	6.75745	2.2802	2.64658	7.8385	6.5092	9.61978	12.0306	8.83672	7.35012
ENSMUSG00000024013	323.031	632.401	-0.96024	2.662e-26	8.1355e-25	Fgd2	chr17	+	29360914	29379660	2808	protein_coding	FYVE_RhoGEF_and_PH_domain_containing_2	348	291	454	331	343	275	300	322	727	591	604	653	530	622	5.98484	5.18027	5.42513	4.91108	6.07143	4.81897	4.48388	5.97555	12.5023	10.957	11.3837	12.7559	11.6032	11.1707
ENSMUSG00000041633	208.702	409.895	-0.9601	2.0056e-17	2.9856e-16	Kctd12b	chrX	-	153685154	153696391	4851	protein_coding	potassium_channel_tetramerisation_domain_containing_12b	192	198	335	209	178	209	210	205	501	490	456	235	357	413	1.91135	2.04028	2.31721	1.79499	1.82382	2.11999	1.81685	2.20213	4.98723	5.25855	4.97482	2.65725	4.52413	4.29344
ENSMUSG00000026271	91.5605	180.771	-0.95972	2.2913e-11	1.8851e-10	Gpr35	chr1	+	92950865	92986391	4214	protein_coding	G_protein-coupled_receptor_35	57	97	121	114	78	92	111	88	261	222	178	146	124	151	0.653206	1.15063	0.963479	1.12708	0.920013	1.07427	1.1055	1.0882	2.99088	2.74258	2.23547	1.90044	1.80894	1.80705
ENSMUSG00000039981	77.4657	152.351	-0.95968	2.2497e-11	1.8522e-10	Zc3h12d	chr10	+	7832470	7870397	4093	protein_coding	zinc_finger_CCCH_type_containing_12D	55	85	93	78	102	75	65	78	204	131	169	130	131	140	0.64892	1.03809	0.762417	0.79396	1.23866	0.901651	0.666502	0.993053	2.40681	1.66622	2.18519	1.7422	1.96756	1.72494
ENSMUSG00000055639	537.062	1062.35	-0.95846	5.81e-11	4.5582e-10	Dach1	chr14	-	97786853	98169765	5219	protein_coding	dachshund_1_(Drosophila)	621	516	751	666	444	256	672	541	1144	1299	1210	773	924	954	5.74612	4.94219	4.82841	5.31659	4.22853	2.41364	5.40396	5.40169	10.585	12.9576	12.2699	8.12433	10.8839	9.21823
ENSMUSG00000058818	362.402	714.931	-0.95796	1.3645e-12	1.281e-11	Pirb	chr7	-	3711409	3720391	3824	protein_coding	paired_Ig-like_receptor_B	385	321	575	489	232	317	366	349	954	843	818	627	496	520	4.86198	4.19608	5.04547	5.32766	3.01553	4.07906	4.01692	4.75584	12.0471	11.4765	11.3209	8.99384	7.97374	6.8576
ENSMUSG00000024697	212.299	414.345	-0.95609	8.9242e-24	2.2131e-22	Gna14	chr19	+	16435667	16610818	3383	protein_coding	guanine_nucleotide_binding_protein_alpha_14	207	185	281	190	226	228	232	198	448	401	366	332	426	473	2.95487	2.73355	2.78712	2.3399	3.32048	3.31628	2.87817	3.04988	6.39483	6.17084	5.72563	5.38309	7.74115	7.05092
ENSMUSG00000022861	46.9548	92.1505	-0.95602	1.3008e-12	1.2242e-11	Dgkg	chr16	-	22468461	22657221	3555	protein_coding	diacylglycerol_kinase_gamma	47	43	65	52	38	42	60	43	129	94	90	66	73	100	0.638452	0.604624	0.613515	0.60941	0.531298	0.581338	0.70834	0.630301	1.75228	1.37654	1.33982	1.01836	1.26235	1.41856
ENSMUSG00000074579	38.6237	76.1337	-0.95594	2.5348e-09	1.6469e-08	Lekr1	chr3	+	65666228	65831159	2461	protein_coding	leucine_glutamate_and_lysine_rich_1	54	37	53	39	36	38	35	27	90	91	82	44	63	86	1.05963	0.751531	0.72263	0.660236	0.727084	0.759785	0.596879	0.571704	1.76597	1.925	1.76338	0.980701	1.57372	1.76227
ENSMUSG00000020888	296.089	583.413	-0.95588	2.6136e-12	2.3704e-11	Dvl2	chr11	+	70000595	70012301	5037	protein_coding	dishevelled_2_dsh_homolog_(Drosophila)	321	225	366	303	313	326	313	268	560	555	531	793	451	505	3.07754	2.23289	2.43815	2.5062	3.08863	3.18467	2.60797	2.77257	5.3687	5.73618	5.57913	8.63568	5.50431	5.05599
ENSMUSG00000022965	753.613	1465.84	-0.95568	1.3529e-51	1.499e-49	Ifngr2	chr16	+	91547072	91565169	3254	protein_coding	interferon_gamma_receptor_2	685	715	1006	842	710	673	842	751	1578	1537	1486	1396	1188	1473	10.1658	10.9836	10.3737	10.7805	10.8451	10.1769	10.8599	12.0266	23.4176	24.59	24.1683	23.5322	22.4438	22.8282
ENSMUSG00000078994	66.349	131.514	-0.9553	2.1899e-07	1.117e-06	Zfp429	chr13	-	67389309	67399767	2117	protein_coding	zinc_finger_protein_429	38	68	58	77	70	87	69	70	145	143	142	71	99	191	0.866828	1.60563	0.919303	1.51536	1.64351	2.02217	1.36791	1.72304	3.3075	3.51655	3.54986	1.83964	2.87483	4.54987
ENSMUSG00000056310	184.467	361.777	-0.95487	3.4194e-18	5.4317e-17	Tyw1	chr5	+	130255619	130341563	4698	protein_coding	tRNA-yW_synthesizing_protein_1_homolog_(S._cerevisiae)	200	182	292	196	171	171	167	155	386	363	335	419	284	336	2.05583	1.93649	2.08555	1.73816	1.80916	1.79103	1.49188	1.71925	3.96759	4.02249	3.77377	4.89211	3.71624	3.60672
ENSMUSG00000079043	28.4569	56.7687	-0.95452	1.0829e-06	5.0262e-06	Fastkd5	chr2	-	130613840	130630027	3015	protein_coding	FAST_kinase_domains_5	22	23	36	24	25	43	29	31	59	69	60	33	67	47	0.352375	0.381327	0.400651	0.331642	0.412142	0.701779	0.403683	0.535789	0.944969	1.19142	1.05319	0.600374	1.36611	0.786135
ENSMUSG00000022809	11.3619	23.6648	-0.95403	0.00039643	0.0012237	Nr1i2	chr16	-	38248323	38294824	2553	protein_coding	nuclear_receptor_subfamily_1_group_I_member_2	14	4	24	14	14	5	6	15	35	24	24	17	18	24	0.264818	0.0783188	0.315436	0.228467	0.272566	0.0963692	0.0986349	0.306168	0.662019	0.489398	0.497513	0.365253	0.433431	0.474075
ENSMUSG00000047583	51.9357	103.296	-0.95346	6.9756e-07	3.339e-06	Tyw3	chr3	-	154576520	154597104	4270	protein_coding	tRNA-yW_synthesizing_protein_3_homolog_(S._cerevisiae)	45	25	63	64	45	76	42	66	134	111	100	56	87	133	0.508926	0.292664	0.495067	0.62445	0.523816	0.875799	0.412811	0.805444	1.51541	1.35331	1.23941	0.719375	1.25253	1.57076
ENSMUSG00000033233	44.2261	88.0315	-0.95321	1.0361e-09	7.0581e-09	Trim45	chr3	+	100922202	100936925	4646	protein_coding	tripartite_motif-containing_45	46	40	79	42	46	28	50	40	108	71	89	92	84	73	0.478133	0.430365	0.570557	0.376631	0.492122	0.29655	0.45167	0.448642	1.12253	0.795574	1.01381	1.08619	1.11147	0.792374
ENSMUSG00000032492	61.2397	121.464	-0.95275	3.8583e-10	2.7647e-09	Pth1r	chr9	-	110722088	110743686	2252	protein_coding	parathyroid_hormone_1_receptor	64	48	104	58	39	54	77	69	129	142	115	133	98	96	1.3724	1.06544	1.54959	1.07301	0.860776	1.1799	1.435	1.59661	2.76614	3.28263	2.70255	3.23951	2.6752	2.14976
ENSMUSG00000026726	7.43186	15.7334	-0.94995	0.0024978	0.0065597	Cubn	chr2	-	13276338	13491924	11373	protein_coding	cubilin_(intrinsic_factor-cobalamin_receptor)	7	8	10	9	3	8	11	6	28	17	12	4	10	26	0.029723	0.0351618	0.0295037	0.0329696	0.0131111	0.0346126	0.0405927	0.0274913	0.118887	0.0778172	0.0558406	0.0192921	0.0540534	0.115288
ENSMUSG00000053226	43.8612	87.0031	-0.94991	2.4147e-10	1.7709e-09	Dand5	chr8	-	84815405	84822823	1584	protein_coding	DAN_domain_family_member_5	49	38	68	46	41	41	55	29	77	104	95	87	75	72	1.49386	1.19918	1.44047	1.2099	1.28654	1.27364	1.45726	0.95403	2.34741	3.41806	3.17404	3.01273	2.91075	2.29226
ENSMUSG00000038506	245.67	477.949	-0.94925	1.9394e-27	6.3314e-26	Dcun1d2	chr8	-	13255963	13288126	3034	protein_coding	DCN1_defective_in_cullin_neddylation_1_domain_containing_2_(S._cerevisiae)	247	257	394	274	229	227	233	187	520	450	464	384	452	559	3.93144	4.23423	4.35745	3.76254	3.75158	3.68154	3.22308	3.21178	8.27638	7.72144	8.09369	6.94242	9.15843	9.29144
ENSMUSG00000051920	3.50647	8.15511	-0.94923	0.011285	0.025516	Rspo2	chr15	-	43020811	43170818	3324	protein_coding	R-spondin_2_homolog_(Xenopus_laevis)	5	0	7	4	7	2	4	1	11	10	10	3	8	7	0.0726406	0	0.0706624	0.0501354	0.104672	0.0296066	0.0505044	0.0156768	0.159803	0.156618	0.159215	0.0495058	0.147954	0.1062
ENSMUSG00000030213	1459.18	2826.16	-0.94877	6.3765e-42	4.7492e-40	Atf7ip	chr6	+	136518802	136611038	8235	protein_coding	activating_transcription_factor_7_interacting_protein	1451	1231	2100	1530	1469	1525	1401	1364	3301	2813	3032	2073	2394	3220	8.50891	7.47224	8.55672	7.74058	8.8665	9.11224	7.14011	8.63118	19.3569	17.7831	19.4854	13.808	17.8714	19.7187
ENSMUSG00000026904	6.06746	13.407	-0.94817	0.0047639	0.011804	Slc4a10	chr2	+	62046462	62326730	5482	protein_coding	solute_carrier_family_4_sodium_bicarbonate_cotransporter-like_member_10	7	3	14	6	7	7	5	3	9	14	10	14	5	28	0.0616636	0.0273551	0.085692	0.0455993	0.0634677	0.0628316	0.038279	0.0285169	0.0792787	0.132951	0.0965395	0.140083	0.0560698	0.257576
ENSMUSG00000017817	612.445	1208.87	-0.948	6.4564e-09	4.0073e-08	Jph2	chr2	-	163336242	163397993	4211	protein_coding	junctophilin_2	669	519	958	697	547	462	774	503	1027	984	1035	1901	938	1089	7.67204	6.16082	7.63364	6.89594	6.45648	5.39853	7.71411	6.22447	11.7771	12.165	13.0077	24.7624	13.6935	13.0416
ENSMUSG00000044030	523.84	1036.79	-0.94785	4.0124e-08	2.2557e-07	Irf2bp1	chr7	+	19004065	19006761	2697	protein_coding	interferon_regulatory_factor_2_binding_protein_1	606	451	887	611	439	462	481	450	863	838	890	1699	791	886	10.8508	8.35896	11.0356	9.43857	8.09054	8.42908	7.48504	8.69463	15.4519	16.1758	17.4644	34.5548	18.0299	16.5668
ENSMUSG00000021176	10.146	21.1605	-0.94729	0.0003323	0.001038	Efcab11	chr12	-	99717531	99883442	2069	protein_coding	EF-hand_calcium_binding_domain_11	13	7	19	12	9	8	11	7	22	13	17	15	25	33	0.303426	0.16912	0.308138	0.241639	0.21621	0.19026	0.223132	0.176302	0.51347	0.327103	0.434843	0.397673	0.74281	0.804341
ENSMUSG00000004113	18.3701	36.9802	-0.94662	5.6257e-05	0.00020105	Cacna1b	chr2	-	24603887	24763152	9736	protein_coding	calcium_channel_voltage-dependent_N_type_alpha_1B_subunit	23	16	10	30	17	21	20	12	34	38	28	40	27	51	0.114082	0.0821478	0.0344644	0.128377	0.0867885	0.106135	0.0862143	0.0642274	0.168636	0.203191	0.152202	0.225359	0.170483	0.264166
ENSMUSG00000074651	13.1713	28.0898	-0.94636	0.0020152	0.005388	Mcidas	chr13	+	112993868	113000394	2354	protein_coding	multiciliate_differentiation_and_DNA_synthesis_associated_cell_cycle_protein	15	21	27	16	10	15	4	3	38	18	14	24	37	34	0.307719	0.445933	0.384865	0.283178	0.211148	0.313548	0.0713155	0.0664101	0.779525	0.398077	0.31475	0.559243	0.966259	0.728382
ENSMUSG00000028289	120.137	234.063	-0.94633	7.7853e-16	1.0181e-14	Epha7	chr4	+	28813131	28967499	6746	protein_coding	Eph_receptor_A7	115	102	194	133	112	145	113	89	289	238	266	146	200	261	0.823231	0.755806	0.964955	0.821393	0.825212	1.05765	0.703011	0.687485	2.06873	1.83667	2.08679	1.18714	1.82256	1.95111
ENSMUSG00000019718	62.7818	123.129	-0.94591	1.4502e-11	1.2235e-10	L3hypdh	chr12	-	72073428	72085439	1952	protein_coding	L-3-hydroxyproline_dehydratase_(trans-)	83	69	86	74	50	57	59	42	124	125	104	131	102	138	2.05338	1.76696	1.47833	1.57942	1.27316	1.43686	1.26853	1.12122	3.06757	3.33374	2.81967	3.68118	3.21232	3.56522
ENSMUSG00000026447	490.069	954.382	-0.94568	3.7028e-17	5.3837e-16	Pik3c2b	chr1	+	133045667	133108687	7928	protein_coding	phosphoinositide-3-kinase_class_2_beta_polypeptide	538	423	821	490	469	429	487	435	1019	856	923	1154	690	963	3.27709	2.66706	3.47481	2.57501	2.94038	2.66264	2.57807	2.8592	6.20674	5.62098	6.16144	7.98431	5.35037	6.12561
ENSMUSG00000038260	545.022	1060.26	-0.94556	4.3189e-19	7.3706e-18	Trpm4	chr7	-	45303155	45333780	4245	protein_coding	transient_receptor_potential_cation_channel_subfamily_M_member_4	607	465	833	627	514	489	553	453	1064	1007	979	1286	861	1003	6.90528	5.4756	6.58444	6.15369	6.01838	5.66826	5.46736	5.56083	12.1037	12.3496	12.2053	16.6172	12.4688	11.9154
ENSMUSG00000024174	267.163	519.018	-0.94543	9.4922e-18	1.4495e-16	Pot1b	chr17	-	55652025	55712628	3499	protein_coding	protection_of_telomeres_1B	326	215	382	265	229	294	271	231	660	574	574	323	468	500	4.49929	3.0715	3.66329	3.15535	3.25301	4.13449	3.25054	3.44023	9.10863	8.54023	8.68184	5.06354	8.22243	7.20631
ENSMUSG00000030322	104.676	204.263	-0.94523	8.1135e-11	6.2606e-10	Mbd4	chr6	-	115840697	115853371	3614	protein_coding	methyl-CpG_binding_domain_protein_4	115	93	123	110	73	96	135	116	261	219	244	105	164	236	1.53667	1.28633	1.14201	1.26809	1.00399	1.30708	1.56775	1.67259	3.48743	3.1547	3.5731	1.59366	2.78968	3.29314
ENSMUSG00000028943	111.82	219.892	-0.94521	1.3353e-10	1.0075e-09	Espn	chr4	-	152120331	152152371	3595	protein_coding	espin	137	80	176	128	118	76	119	100	219	226	222	270	176	171	1.84031	1.11237	1.64273	1.4834	1.63146	1.04024	1.38924	1.44951	2.9417	3.27274	3.26812	4.11965	3.00962	2.39874
ENSMUSG00000006641	82.1928	162.017	-0.945	2.2938e-10	1.6839e-09	Slc5a6	chr5	-	31036036	31048924	3436	protein_coding	solute_carrier_family_5_(sodium-dependent_vitamin_transporter)_member_6	82	75	125	104	58	95	87	61	144	118	169	197	149	166	1.15247	1.0911	1.2207	1.26103	0.839013	1.36047	1.06266	0.925116	2.02378	1.78785	2.60302	3.14491	2.66582	2.43636
ENSMUSG00000051098	80.6045	158.138	-0.94453	2.0841e-09	1.3684e-08	Mblac2	chr13	+	81711417	81753275	3881	protein_coding	metallo-beta-lactamase_domain_containing_2	104	60	115	89	73	80	91	59	181	191	175	70	138	195	1.29408	0.772795	0.994273	0.955415	0.934917	1.0143	0.984074	0.792187	2.2521	2.56207	2.38637	0.98935	2.18592	2.53383
ENSMUSG00000055733	22.383	44.8191	-0.94447	1.1967e-05	4.7792e-05	Nap1l3	chrX	-	122394565	122397401	2837	protein_coding	nucleosome_assembly_protein_1-like_3	33	18	23	35	15	18	31	13	45	57	49	24	38	55	0.561726	0.317154	0.272032	0.51399	0.2628	0.312199	0.458598	0.238783	0.76596	1.04596	0.914073	0.464031	0.823422	0.977665
ENSMUSG00000049600	169.674	331.227	-0.94296	4.9462e-13	4.9055e-12	Zbtb45	chr7	-	13004936	13009822	2722	protein_coding	zinc_finger_and_BTB_domain_containing_45	164	146	244	188	166	183	161	153	311	290	312	441	251	326	2.90955	2.68115	3.00783	2.8775	3.03119	3.30813	2.48238	2.92902	5.51728	5.5464	6.06611	8.88681	5.6687	6.03971
ENSMUSG00000063727	45.9008	89.9528	-0.94235	4.7504e-09	2.9938e-08	Tnfrsf11b	chr15	-	54250619	54278484	2818	protein_coding	tumor_necrosis_factor_receptor_superfamily_member_11b_(osteoprotegerin)	37	58	73	51	40	32	49	42	104	108	94	47	83	102	0.634061	1.02883	0.869227	0.754007	0.705526	0.558763	0.729769	0.776654	1.78215	1.99519	1.76535	0.914855	1.81065	1.82535
ENSMUSG00000051212	89.0285	173.019	-0.94211	2.601e-11	2.1235e-10	Gpr183	chr14	-	121952331	121965193	2942	protein_coding	G_protein-coupled_receptor_183	96	85	79	101	71	95	100	96	242	144	155	150	174	159	1.57579	1.44422	0.901023	1.43029	1.19953	1.58891	1.42655	1.70039	3.97215	2.54813	2.78826	2.79669	3.63584	2.72547
ENSMUSG00000051550	599.494	1157.71	-0.94131	3.0011e-30	1.1599e-28	Zfp579	chr7	-	4983483	4996158	2489	protein_coding	zinc_finger_protein_579	594	530	836	643	596	561	598	594	1144	1014	1185	1208	1045	1195	11.5248	10.6441	11.2702	10.763	11.9019	11.0906	10.0834	12.436	22.1949	21.2087	25.1963	26.6218	25.8101	24.2119
ENSMUSG00000030098	29.4003	58.0155	-0.94014	2.3638e-08	1.3707e-07	Grip2	chr6	-	91761509	91827250	5520	protein_coding	glutamate_receptor_interacting_protein_2	31	33	45	37	19	28	28	24	57	63	70	44	58	50	0.271202	0.298835	0.273543	0.27926	0.171084	0.249596	0.212887	0.226564	0.498642	0.59416	0.671124	0.437229	0.645932	0.456791
ENSMUSG00000057967	98.6175	192.476	-0.93941	5.3036e-11	4.1798e-10	Fgf18	chr11	-	33117430	33147400	1086	protein_coding	fibroblast_growth_factor_18	104	88	131	120	89	46	131	109	203	198	169	170	183	212	4.62459	4.05051	4.04756	4.6036	4.07337	2.08424	5.06258	5.23017	9.02649	9.49155	8.23571	8.58647	10.359	9.84448
ENSMUSG00000049532	202.78	393.98	-0.93771	2.0674e-13	2.1331e-12	Sall2	chr14	-	52311172	52328762	5152	protein_coding	sal-like_2_(Drosophila)	195	182	286	245	225	219	169	157	403	381	346	489	325	357	1.8278	1.76584	1.86269	1.98124	2.1707	2.09164	1.37671	1.58797	3.77731	3.84991	3.55422	5.20629	3.87798	3.49445
ENSMUSG00000074519	88.7776	173.458	-0.93731	2.4045e-09	1.5677e-08	Etohi1	chr2	+	178023284	178034022	1413	protein_coding	ethanol_induced_1	93	76	131	124	83	79	108	51	248	181	184	86	136	213	3.17842	2.68861	3.11086	3.65616	2.91964	2.75108	3.20783	1.88082	8.47544	6.66865	6.89159	3.3385	5.91691	7.60193
ENSMUSG00000074591	4.96305	10.6931	-0.93709	0.0055344	0.013508	Ankub1	chr3	-	57666485	57692537	2696	protein_coding	ankrin_repeat_and_ubiquitin_domain_containing_1	1	4	6	5	3	11	7	4	12	13	12	5	10	12	0.0179123	0.0741646	0.0746763	0.0772674	0.0553089	0.200767	0.10897	0.0773142	0.214939	0.25103	0.235562	0.101729	0.228023	0.224465
ENSMUSG00000030979	115.681	224.099	-0.93689	8.4174e-21	1.6421e-19	Uros	chr7	-	133686243	133710072	2189	protein_coding	uroporphyrinogen_III_synthase	104	99	196	135	110	114	129	85	260	232	244	189	164	245	2.29434	2.26072	3.00443	2.56941	2.4977	2.56258	2.47328	2.02345	5.73562	5.51752	5.89913	4.736	4.60571	5.64426
ENSMUSG00000033276	163.048	315.709	-0.93682	4.2586e-16	5.6916e-15	Stk36	chr1	+	74601445	74636894	5489	protein_coding	serine/threonine_kinase_36	197	111	217	190	161	189	164	122	369	266	324	320	268	315	1.73318	1.01085	1.32653	1.44214	1.4579	1.69429	1.25395	1.15821	3.24628	2.52284	3.12389	3.19781	3.00151	2.89404
ENSMUSG00000033669	184.538	356.026	-0.93637	8.4583e-17	1.1958e-15	Zfp7	chr15	+	76879259	76892392	2769	protein_coding	zinc_finger_protein_7	172	130	243	194	196	225	195	168	408	372	377	223	322	422	2.99969	2.34681	2.94466	2.91894	3.51825	3.99833	2.95557	3.16159	7.11525	6.99393	7.20547	4.41751	7.14877	7.68557
ENSMUSG00000074569	8.91405	18.1905	-0.93568	0.00053524	0.0016076	Gcnt7	chr2	-	172450313	172458596	2220	protein_coding	glucosaminyl_(N-acetyl)_transferase_family_member_7	7	9	10	8	6	9	13	11	15	14	21	21	12	24	0.15227	0.20265	0.151147	0.150135	0.134336	0.199484	0.245765	0.258202	0.326281	0.328304	0.500623	0.518874	0.332297	0.545186
ENSMUSG00000057594	89.8957	173.121	-0.93538	6.3411e-16	8.3556e-15	Arl16	chr11	-	120464866	120467607	2206	protein_coding	ADP-ribosylation_factor-like_16	75	75	106	111	107	98	85	81	218	179	157	146	158	168	1.64182	1.69947	1.61232	2.09635	2.41086	2.18595	1.61712	1.91337	4.77204	4.22424	3.7665	3.6303	4.40301	3.84052
ENSMUSG00000038692	273.781	527.088	-0.93504	2.1058e-33	9.7261e-32	Hoxb4	chr11	+	96318267	96321638	2566	protein_coding	homeobox_B4	260	210	435	304	263	253	297	263	592	503	549	501	421	552	4.89313	4.0909	5.68832	4.93586	5.0944	4.85158	4.85769	5.34095	11.1408	10.205	11.323	10.7097	10.0861	10.8485
ENSMUSG00000060862	227.499	439.739	-0.93499	2.8888e-17	4.233e-16	Zbtb40	chr4	-	136979732	137048801	7192	protein_coding	zinc_finger_and_BTB_domain_containing_40	221	191	347	250	205	256	229	194	510	405	372	511	317	477	1.48393	1.32752	1.61894	1.44823	1.41677	1.7515	1.33634	1.40563	3.42431	2.93161	2.73739	3.89733	2.70962	3.34469
ENSMUSG00000049097	4.84272	10.5048	-0.93492	0.0050068	0.012347	Ankrd34a	chr3	+	96596636	96599775	2583	protein_coding	ankyrin_repeat_domain_34A	8	1	8	6	3	8	5	2	14	12	10	9	6	12	0.149567	0.0193523	0.103924	0.0967771	0.0577286	0.1524	0.0812411	0.0403483	0.261732	0.241857	0.204889	0.191123	0.142799	0.234284
ENSMUSG00000042474	279.839	544.549	-0.93444	1.797e-10	1.3335e-09	Faim3	chr1	+	130865669	130880791	1600	protein_coding	Fas_apoptotic_inhibitory_molecule_3	388	208	406	320	247	220	294	245	715	346	527	630	464	522	11.7107	6.4983	8.51447	8.33251	7.6731	6.76584	7.71183	7.97931	21.5794	11.2579	17.4315	21.5981	17.8277	16.4527
ENSMUSG00000026424	3.54488	7.92987	-0.93394	0.010238	0.023432	Gpr37l1	chr1	-	135160234	135167681	2269	protein_coding	G_protein-coupled_receptor_37-like_1	4	6	5	2	4	1	4	3	7	10	7	10	7	5	0.0851326	0.132182	0.0739413	0.0367233	0.0876233	0.0216863	0.073987	0.0688979	0.148976	0.229439	0.16327	0.241747	0.189654	0.111128
ENSMUSG00000070527	17.2069	34.5186	-0.93364	0.00012115	0.0004083	Mkrn3	chr7	-	62417593	62420139	2547	protein_coding	makorin_ring_finger_protein_3	24	6	23	20	14	29	16	11	43	33	44	18	26	44	0.455043	0.117755	0.303005	0.32715	0.273208	0.560258	0.263646	0.225052	0.815253	0.674507	0.914256	0.387649	0.627542	0.871185
ENSMUSG00000032327	3.84677	9.32192	-0.93285	0.018871	0.040288	Stra6	chr9	+	58063788	58153996	3077	protein_coding	stimulated_by_retinoic_acid_gene_6	1	1	12	6	4	2	3	5	13	2	13	15	3	9	0.0156943	0.0162454	0.130859	0.08124	0.064614	0.0319832	0.0409189	0.0846763	0.204018	0.033838	0.223594	0.267399	0.0599366	0.147503
ENSMUSG00000047473	46.6048	91.0218	-0.93228	6.109e-11	4.7795e-10	Zfp30	chr7	+	29783998	29794702	3707	protein_coding	zinc_finger_protein_30	54	39	85	49	47	38	45	35	105	79	84	73	89	109	0.703463	0.525895	0.769392	0.550705	0.630187	0.504406	0.509472	0.492	1.36779	1.10945	1.19923	1.08018	1.47593	1.48283
ENSMUSG00000038637	156.521	301.828	-0.93178	3.045e-20	5.7075e-19	Lrrc56	chr7	+	141194157	141210055	4340	protein_coding	leucine_rich_repeat_containing_56	155	130	225	199	165	136	162	130	336	276	315	323	251	274	1.72469	1.4973	1.73958	1.91033	1.88968	1.54194	1.56659	1.56089	3.73854	3.31071	3.84118	4.08233	3.55535	3.18381
ENSMUSG00000042189	8.69267	18.2275	-0.93058	0.00059209	0.0017635	Tekt3	chr11	+	63061654	63094964	1748	protein_coding	tektin_3	6	7	20	10	8	6	12	6	21	16	17	23	13	17	0.16576	0.200177	0.383919	0.238344	0.22748	0.1689	0.288118	0.178867	0.580137	0.476519	0.514697	0.721742	0.457194	0.490449
ENSMUSG00000091956	21.2334	42.5719	-0.93039	0.00014288	0.00047513	C2cd4b	chr9	+	67759437	67760930	1327	protein_coding	C2_calcium-dependent_domain_containing_4B	12	9	25	23	23	38	15	28	43	41	33	53	34	45	0.436697	0.339022	0.632151	0.722109	0.861491	1.40907	0.474406	1.09953	1.56477	1.60848	1.31609	2.19079	1.57509	1.71013
ENSMUSG00000044772	103.669	202.378	-0.9297	4.9977e-08	2.7749e-07	Sntn	chr14	+	13670876	13683148	1240	protein_coding	sentan_cilia_apical_structure_protein	131	58	176	125	110	99	106	68	282	197	230	95	179	236	5.10176	2.3381	4.76258	4.19985	4.40925	3.92855	3.58768	2.85763	10.982	8.27077	9.81635	4.2024	8.87421	9.59792
ENSMUSG00000041939	268.817	521.87	-0.92962	4.6941e-10	3.3297e-09	Mvk	chr5	+	114444269	114460591	2380	protein_coding	mevalonate_kinase	277	239	373	290	239	224	301	281	422	475	489	760	422	448	5.62047	5.0197	5.25876	5.07653	4.99131	4.63116	5.30786	6.15246	8.56226	10.3901	10.8737	17.5159	10.9002	9.49265
ENSMUSG00000075304	48.7293	96.2087	-0.92906	1.7272e-06	7.7732e-06	Sp5	chr2	+	70474923	70477729	2100	protein_coding	trans-acting_transcription_factor_5	49	58	80	63	27	31	52	48	105	89	101	133	64	70	1.1268	1.38059	1.27827	1.24988	0.639055	0.726376	1.03924	1.19108	2.41448	2.20634	2.54534	3.47398	1.87352	1.68099
ENSMUSG00000029029	128.977	250.188	-0.92901	2.2347e-11	1.8412e-10	Wrap73	chr4	+	154142372	154167420	3959	protein_coding	WD_repeat_containing_antisense_to_Trp73	133	124	181	157	124	109	139	104	226	206	233	336	221	229	1.62232	1.56564	1.53407	1.65219	1.55679	1.35475	1.47353	1.36889	2.75661	2.70884	3.11469	4.65532	3.43167	2.917
ENSMUSG00000046637	40.9824	82.2726	-0.92879	5.3215e-05	0.00019081	Ttc34	chr4	+	154856200	154867125	3198	protein_coding	tetratricopeptide_repeat_domain_34	69	15	75	59	39	27	41	24	74	88	92	102	53	73	1.04194	0.23446	0.786927	0.768634	0.60615	0.415436	0.538066	0.391068	1.11739	1.43254	1.52249	1.74951	1.01882	1.15115
ENSMUSG00000038252	216.052	416.142	-0.92878	6.304e-17	9.0373e-16	Ncapd2	chr6	-	125168007	125191701	4629	protein_coding	non-SMC_condensin_I_complex_subunit_D2	229	201	306	253	183	201	240	182	401	431	394	505	317	387	2.38901	2.17053	2.21812	2.27709	1.96498	2.13662	2.17598	2.04882	4.18321	4.84721	4.50457	5.98411	4.20988	4.2161
ENSMUSG00000032064	456.85	879.004	-0.92877	1.1284e-15	1.4604e-14	Dixdc1	chr9	-	50662752	50739517	6453	protein_coding	DIX_domain_containing_1	488	383	745	539	446	463	429	329	1096	998	932	491	774	974	3.65198	2.96684	3.87388	3.47995	3.43532	3.53052	2.79014	2.65677	8.20166	8.05138	7.64361	4.17364	7.37356	7.61174
ENSMUSG00000026694	142.369	275.927	-0.92823	4.424e-10	3.149e-09	Mettl13	chr1	-	162532127	162548551	4541	protein_coding	methyltransferase_like_13	133	117	213	131	138	216	111	117	298	258	232	316	244	268	1.41439	1.28793	1.57391	1.20189	1.5105	2.34057	1.02589	1.34262	3.16897	2.95781	2.70384	3.81708	3.30321	2.97625
ENSMUSG00000069910	15.3157	30.6604	-0.92806	6.8414e-05	0.00024131	Spdl1	chr11	-	34809190	34833641	2505	protein_coding	spindle_apparatus_coiled-coil_protein_1	9	14	22	22	19	8	15	18	26	34	27	20	38	35	0.173502	0.279368	0.294691	0.365899	0.376999	0.157145	0.251312	0.374442	0.501209	0.706599	0.570427	0.437943	0.932554	0.704607
ENSMUSG00000051615	1271.11	2434.26	-0.92719	1.507e-22	3.3727e-21	Rap2a	chr14	+	120478461	120507194	4174	protein_coding	RAS_related_protein_2a	1261	1350	1921	1368	1102	914	1564	1108	2690	2389	2669	1699	2245	2776	14.5892	16.1673	15.4428	13.6546	13.1227	10.7749	15.7259	13.8327	31.1209	29.7965	33.8408	22.3273	33.0645	33.5393
ENSMUSG00000063445	44.6645	86.7671	-0.92625	3.953e-10	2.8281e-09	Nmral1	chr16	-	4710059	4719356	2440	protein_coding	NmrA-like_family_domain_containing_1	45	44	63	61	33	46	57	25	92	96	90	81	59	97	0.890621	0.901404	0.866368	1.04156	0.67223	0.927656	0.980427	0.533912	1.82075	2.04825	1.95208	1.82092	1.48648	2.00479
ENSMUSG00000003273	16.4585	33.291	-0.9261	0.0001607	0.00052976	Car11	chr7	+	45699843	45704682	1585	protein_coding	carbonic_anhydrase_11	24	8	23	18	15	25	21	4	30	32	36	39	25	33	0.731227	0.2523	0.486912	0.473139	0.470388	0.776121	0.556058	0.131507	0.913997	1.05105	1.20204	1.34968	0.969636	1.04996
ENSMUSG00000045312	103.73	198.589	-0.92569	1.1811e-21	2.4577e-20	Lhfpl2	chr13	+	94057796	94195409	4348	protein_coding	lipoma_HMGIC_fusion_partner-like_2	97	95	160	116	100	106	96	92	225	212	180	159	177	225	1.07734	1.09217	1.23476	1.11151	1.14315	1.1996	0.926642	1.1026	2.49888	2.53833	2.19092	2.00587	2.50254	2.60963
ENSMUSG00000078794	394.243	764.888	-0.92534	5.7125e-09	3.5652e-08	Dact3	chr7	+	16875317	16887301	2828	protein_coding	dapper_homolog_3_antagonist_of_beta-catenin_(xenopus)	409	428	666	479	308	208	437	371	746	662	705	1015	619	707	6.98416	7.56521	7.90217	7.05671	5.41334	3.61912	6.48533	6.83619	12.7383	12.1865	13.1933	19.6871	13.4558	12.6074
ENSMUSG00000036078	377.581	726.746	-0.92518	2.0744e-13	2.1393e-12	Sigmar1	chr4	-	41738493	41756157	1640	protein_coding	sigma_non-opioid_intracellular_receptor_1	385	310	566	403	403	371	362	333	649	647	655	957	591	730	11.3367	9.44875	11.5804	10.2378	12.2139	11.1314	9.26392	10.5808	19.1097	20.5382	21.1369	32.0084	22.1535	22.4474
ENSMUSG00000040127	2.62982	6.19803	-0.92498	0.020457	0.043258	Sdr9c7	chr10	+	127898518	127911761	2868	protein_coding	4short_chain_dehydrogenase/reductase_family_9C_member_7	2	0	5	2	4	4	2	3	6	6	12	6	2	5	0.033676	0	0.0584982	0.0290534	0.0693226	0.0686278	0.0292672	0.0545082	0.101024	0.108911	0.221435	0.114754	0.0428696	0.0879179
ENSMUSG00000060441	195.512	375.155	-0.92443	2.4276e-12	2.2143e-11	Trim5	chr7	-	104263386	104288094	3655	protein_coding	tripartite_motif-containing_5	192	174	246	192	204	236	201	162	551	373	376	198	323	439	2.53679	2.37968	2.25839	2.18857	2.77419	3.17719	2.30802	2.30965	7.27976	5.31279	5.44433	2.97148	5.43267	6.05709
ENSMUSG00000019831	10.1361	20.8599	-0.92382	0.00074009	0.0021653	Wasf1	chr10	+	40883475	40938570	2719	protein_coding	WAS_protein_family_member_1	18	9	14	9	5	9	17	4	22	14	18	23	21	24	0.319693	0.165459	0.172771	0.137905	0.0914018	0.162874	0.262404	0.0766602	0.390721	0.268053	0.350354	0.463996	0.474797	0.445132
ENSMUSG00000005718	87.1947	167.471	-0.92376	1.0004e-14	1.1881e-13	Tfap4	chr16	-	4544661	4559720	2113	protein_coding	transcription_factor_AP4	80	88	143	91	76	95	78	75	223	184	147	144	150	145	1.82836	2.0818	2.27085	1.79427	1.78775	2.2123	1.54926	1.84961	5.09634	4.53336	3.68181	3.73816	4.36405	3.46063
ENSMUSG00000024824	202.873	388.541	-0.92346	1.3408e-15	1.7184e-14	Rad9a	chr19	-	4195198	4201603	2046	protein_coding	RAD9_homolog_A	208	183	231	224	200	219	214	184	386	345	362	463	287	438	4.90939	4.47097	3.78842	4.5613	4.85868	5.26693	4.38973	4.68632	9.11034	8.77839	9.36369	12.4128	8.62332	10.7958
ENSMUSG00000074865	15.0693	30.0647	-0.92299	0.00021045	0.0006806	Zfp934	chr13	-	62517500	62520544	1419	protein_coding	zinc_finger_protein_934	21	15	27	9	11	15	6	20	32	35	25	19	33	34	0.714672	0.528403	0.638459	0.264245	0.385305	0.520149	0.177459	0.734458	1.08898	1.28407	0.932399	0.734457	1.42965	1.20832
ENSMUSG00000059552	583.009	1114.1	-0.92208	6.1008e-20	1.122e-18	Trp53	chr11	+	69580359	69591873	3275	protein_coding	transformation_related_protein_53	575	532	864	603	544	555	613	549	1213	945	1151	1327	885	1010	8.47865	8.12002	8.85226	7.671	8.25622	8.33874	7.8556	8.73535	17.8856	15.0218	18.5998	22.2257	16.6123	15.5524
ENSMUSG00000060336	31.0704	60.8629	-0.92088	3.4039e-05	0.00012605	Zfp937	chr2	+	150218073	150240725	2797	protein_coding	zinc_finger_protein_937	38	18	30	39	46	36	23	23	85	68	54	25	57	78	0.656087	0.321689	0.359899	0.580922	0.817446	0.633328	0.345116	0.428504	1.4675	1.26566	1.02175	0.490279	1.2528	1.40633
ENSMUSG00000018008	574.09	1099.85	-0.9206	4.4997e-14	4.9981e-13	Cyth4	chr15	+	78597047	78622019	2791	protein_coding	cytohesin_4	497	631	922	579	454	473	686	545	1362	1137	1105	1242	750	898	8.59937	11.3012	11.0847	8.643	8.08518	8.33912	10.3156	10.1755	23.5651	21.2081	20.953	24.4094	16.5196	16.2257
ENSMUSG00000026270	166.836	318.911	-0.91963	7.7041e-16	1.0081e-14	Capn10	chr1	+	92934376	92947941	2902	protein_coding	calpain_10	153	122	242	188	168	169	152	186	359	319	317	352	241	290	2.54603	2.10145	2.79814	2.69902	2.87744	2.86555	2.19825	3.33991	5.97379	5.72262	5.78104	6.65335	5.10526	5.0395
ENSMUSG00000020335	19.0924	36.872	-0.91935	6.4631e-06	2.6822e-05	Zfp354b	chr11	-	50921823	50931633	2455	protein_coding	zinc_finger_protein_354B	26	15	19	14	23	21	21	16	48	41	36	24	34	37	0.511437	0.305419	0.259689	0.237587	0.465661	0.420908	0.359003	0.339616	0.944154	0.869429	0.77606	0.536235	0.851384	0.760041
ENSMUSG00000067610	7.09457	14.4954	-0.91901	0.0037054	0.0093941	Klri1	chr6	-	129697218	129717132	838	protein_coding	killer_cell_lectin-like_receptor_family_I_member_1	6	11	2	7	4	6	10	10	16	18	14	7	17	14	0.345762	0.656153	0.0800825	0.348017	0.237252	0.352311	0.500825	0.621835	0.921996	1.11823	0.884154	0.458194	1.24711	0.842501
ENSMUSG00000040552	56.0253	108.128	-0.91882	1.9626e-09	1.2942e-08	C3ar1	chr6	-	122847138	122856161	4305	protein_coding	complement_component_3a_receptor_1	36	52	98	50	45	69	66	53	121	120	124	66	105	107	0.403831	0.603791	0.763844	0.483886	0.519557	0.788669	0.643429	0.641538	1.35727	1.45114	1.52438	0.840942	1.49939	1.25342
ENSMUSG00000021257	105.078	202.56	-0.91872	3.235e-10	2.3307e-09	Angel1	chr12	-	86700502	86726460	3850	protein_coding	angel_homolog_1_(Drosophila)	102	95	173	101	109	115	102	79	229	183	171	269	136	200	1.27941	1.23344	1.50778	1.09297	1.40721	1.46979	1.11191	1.06927	2.87229	2.47453	2.3506	3.83254	2.17158	2.61973
ENSMUSG00000037007	166.244	318.773	-0.91863	5.8279e-11	4.5706e-10	Zfp113	chr5	-	138139702	138155744	6470	protein_coding	zinc_finger_protein_113	174	128	236	160	163	248	145	120	423	329	322	203	295	332	1.29872	0.988923	1.22394	1.0303	1.25221	1.88611	0.940576	0.966488	3.1571	2.64724	2.63388	1.72102	2.80295	2.58774
ENSMUSG00000039997	752.343	1440.55	-0.91855	2.4481e-12	2.2312e-11	Ifi203	chr1	-	173920407	173942672	3754	protein_coding	interferon_activated_gene_203	634	608	899	741	752	1025	851	668	1799	1372	1641	792	1406	1598	8.15577	8.09591	8.03557	8.22375	9.95675	13.4353	9.51405	9.2726	23.1414	19.0266	23.1344	11.5725	23.0244	21.4669
ENSMUSG00000000325	557.597	1064.01	-0.91772	3.1276e-18	4.9858e-17	Arvcf	chr16	+	18348182	18407076	4800	protein_coding	armadillo_repeat_gene_deleted_in_velo-cardio-facial_syndrome	596	484	915	638	494	481	624	442	1099	1016	976	1268	834	1043	5.99619	5.04035	6.39634	5.53765	5.1154	4.93086	5.45599	4.79844	11.0563	11.0193	10.761	14.4902	10.6813	10.958
ENSMUSG00000037089	410.972	790.712	-0.91754	5.9121e-10	4.1362e-09	Slc35b2	chr17	+	45563964	45567669	2326	protein_coding	solute_carrier_family_35_member_B2	361	345	626	478	349	409	448	407	763	652	675	1184	615	692	7.49493	7.41423	9.03059	8.56178	7.45778	8.65232	8.08348	9.1181	15.8405	14.5928	15.3581	27.9214	16.2541	15.0032
ENSMUSG00000034880	202.239	388.689	-0.91703	1.9448e-11	1.6136e-10	Mrpl34	chr8	+	71464926	71465752	645	protein_coding	mitochondrial_ribosomal_protein_L34	179	171	326	235	183	168	246	186	357	368	337	528	317	351	13.4018	13.2524	16.9594	15.1794	14.1021	12.8165	16.0068	15.027	26.7277	29.7023	27.6512	44.9024	30.2133	27.4432
ENSMUSG00000026730	63.9334	122.898	-0.91696	1.3327e-09	8.9454e-09	Pter	chr2	+	12924041	13003453	3620	protein_coding	phosphotriesterase_related	72	51	103	57	60	78	66	46	151	137	139	64	121	122	0.960493	0.704236	0.954729	0.656013	0.823828	1.06024	0.765183	0.662169	2.01429	1.97021	2.03212	0.969766	2.05483	1.69957
ENSMUSG00000025352	46.2993	88.8654	-0.91641	1.761e-09	1.1667e-08	Gdf11	chr10	-	128882295	128891718	4062	protein_coding	growth_differentiation_factor_11	50	41	59	45	46	29	63	49	91	74	92	66	89	114	0.594429	0.504546	0.487375	0.46155	0.562875	0.351299	0.650925	0.628602	1.08182	0.948404	1.19865	0.89125	1.34694	1.41531
ENSMUSG00000028974	256.349	488.724	-0.91634	6.6581e-19	1.121e-17	Dffa	chr4	+	149104146	149120647	2457	protein_coding	DNA_fragmentation_factor_alpha_subunit	260	230	406	258	253	289	268	174	539	461	455	528	394	500	5.11021	4.67928	5.54463	4.37482	5.11811	5.78778	4.57783	3.69032	10.5934	9.76781	9.80055	11.7876	9.85801	10.2625
ENSMUSG00000048779	166.545	320.758	-0.91611	1.3035e-08	7.829e-08	P2ry6	chr7	-	100937638	100964391	1938	protein_coding	pyrimidinergic_receptor_P2Y_G-protein_coupled_6	124	167	189	156	141	219	215	154	378	294	286	435	212	275	3.08985	4.30744	3.27235	3.35364	3.61626	5.56044	4.65602	4.14082	9.4187	7.8976	7.8101	12.3121	6.72481	7.15592
ENSMUSG00000027387	51.9316	99.0769	-0.91513	1.3033e-10	9.8441e-10	Zc3h8	chr2	-	128926268	128944077	1624	protein_coding	zinc_finger_CCCH_type_containing_8	55	52	79	51	48	54	46	45	113	96	114	57	86	127	1.63549	1.60057	1.63227	1.30837	1.46909	1.63616	1.18878	1.44393	3.36005	3.07742	3.71503	1.92524	3.25545	3.9437
ENSMUSG00000020062	14.2005	29.1821	-0.91488	0.0008359	0.0024211	Slc5a8	chr10	+	88885992	88929505	5321	protein_coding	solute_carrier_family_5_(iodide_transporter)_member_8	20	5	43	13	12	9	13	10	30	33	32	17	22	41	0.181513	0.0469714	0.271161	0.101788	0.112094	0.0832278	0.102537	0.0979324	0.272258	0.322866	0.318274	0.175247	0.254172	0.388577
ENSMUSG00000028550	158.351	300.704	-0.91448	8.6807e-20	1.5849e-18	Atg4c	chr4	+	99193934	99259787	3178	protein_coding	autophagy_related_4C_cysteine_peptidase	139	154	237	179	161	150	170	127	331	336	310	188	279	347	2.11218	2.42228	2.50234	2.34663	2.51806	2.3225	2.24505	2.08242	5.02953	5.50411	5.1624	3.24489	5.39695	5.50633
ENSMUSG00000013150	233.811	444.809	-0.91357	1.4392e-19	2.5918e-18	Gfod2	chr8	-	105713854	105758664	4352	protein_coding	glucose-fructose_oxidoreductase_domain_containing_2	198	209	351	269	220	226	238	231	417	404	422	498	390	472	2.19708	2.40057	2.70626	2.57519	2.51263	2.55528	2.29519	2.76594	4.62701	4.83275	5.13178	6.27677	5.50901	5.4694
ENSMUSG00000002992	26.262	51.7816	-0.91292	2.4806e-05	9.3837e-05	Apoc2	chr7	-	19671579	19681423	722	protein_coding	apolipoprotein_C-II	22	32	54	30	17	13	25	29	64	52	62	59	32	37	1.47148	2.21549	2.50962	1.73113	1.17032	0.885982	1.45323	2.09305	4.28051	3.74945	4.54463	4.4824	2.72465	2.58435
ENSMUSG00000018931	357.047	679.358	-0.91253	4.977e-16	6.6203e-15	Natd1	chr11	-	60902246	60914750	4179	protein_coding	N-acetyltransferase_domain_containing_1	342	330	481	419	313	375	402	297	709	640	584	859	525	657	3.95206	3.94728	3.86211	4.17722	3.72277	4.41548	4.03723	3.70342	8.19269	7.97277	7.39579	11.275	7.72298	7.92829
ENSMUSG00000058454	222.421	426.225	-0.91242	2.7994e-10	2.0384e-09	Dhcr7	chr7	+	143823145	143848410	2815	protein_coding	7-dehydrocholesterol_reductase	202	215	292	294	198	152	279	214	403	347	381	574	352	422	3.46532	3.81783	3.48061	4.35126	3.49607	2.65695	4.15964	3.96146	6.91321	6.4173	7.16293	11.1848	7.6871	7.55998
ENSMUSG00000079507	9.46823	20.1681	-0.91238	0.0090811	0.021062	H2-Q1	chr17	+	35320405	35325099	2860	protein_coding	histocompatibility_2_Q_region_locus_1	18	6	14	5	12	13	1	8	32	5	21	14	15	35	0.303932	0.104868	0.164253	0.0728366	0.208549	0.223664	0.0146745	0.145762	0.540302	0.0910134	0.388595	0.268508	0.322421	0.617147
ENSMUSG00000028082	1305.77	2465.46	-0.91216	2.1339e-43	1.6609e-41	Sh3d19	chr3	+	85971109	86130526	6886	protein_coding	SH3_domain_protein_D19	1277	1225	1955	1490	1267	1184	1372	1091	2730	2692	2414	1788	2156	2884	8.95559	8.89254	9.52645	9.01499	9.14542	8.46065	8.36214	8.25614	19.1447	20.3521	18.553	14.2428	19.2477	21.121
ENSMUSG00000051735	231.153	439.769	-0.91207	7.5982e-15	9.1297e-14	Rinl	chr7	+	28788969	28798963	2871	protein_coding	Ras_and_Rab_interactor-like	252	240	323	261	227	159	232	217	500	435	448	497	337	369	4.23875	4.17864	3.77503	3.78751	3.92995	2.7251	3.39145	3.93864	8.40988	7.88783	8.25827	9.49552	7.21597	6.48156
ENSMUSG00000020261	421.712	798.961	-0.91172	2.1503e-25	6.138e-24	Slc36a1	chr11	+	55204350	55236330	5264	protein_coding	solute_carrier_family_36_(proton/amino_acid_symporter)_member_1	375	401	647	481	347	468	430	362	834	807	840	829	622	775	3.44021	3.8079	4.1242	3.80693	3.27648	4.37471	3.42833	3.58354	7.65073	7.98104	8.44515	8.63842	7.26395	7.42459
ENSMUSG00000078597	16.5093	33.2305	-0.91164	0.00022251	0.00071622	Cyp4a12b	chr4	+	115411624	115439034	2395	protein_coding	cytochrome_P450_family_4_subfamily_a_polypeptide_12B	19	4	39	19	12	19	14	16	48	26	36	34	26	27	0.383105	0.0834855	0.5464	0.330517	0.24904	0.390362	0.245331	0.348124	0.967807	0.565157	0.795502	0.778698	0.667369	0.568519
ENSMUSG00000034911	1736.73	3308.22	-0.91118	9.5771e-13	9.1941e-12	Ushbp1	chr8	-	71384274	71395801	3549	protein_coding	Usher_syndrome_1C_binding_protein_1	1905	1629	2598	2068	1580	904	2177	1632	3445	3197	3045	3413	2793	3577	25.9214	22.9441	24.5632	24.2767	22.1281	12.5338	25.7444	23.9626	46.8744	46.8963	45.4073	52.7504	48.3797	50.8276
ENSMUSG00000038253	475.414	900.137	-0.91102	2.2431e-18	3.6271e-17	Hoxa5	chr6	-	52201754	52204587	1877	protein_coding	homeobox_A5	422	500	607	470	475	526	510	399	1176	1058	901	559	785	905	10.8572	13.3156	10.8512	10.4323	12.5783	13.7892	11.4034	11.0772	30.2549	29.3442	25.4041	16.3359	25.7101	24.3148
ENSMUSG00000029676	184.741	349.536	-0.91099	5.3142e-17	7.6427e-16	Pot1a	chr6	-	25743737	25809246	3271	protein_coding	protection_of_telomeres_1A	154	167	247	183	213	197	185	174	373	397	404	224	296	390	2.27358	2.55207	2.53377	2.33086	3.23663	2.9635	2.37368	2.77197	5.50657	6.31846	6.53649	3.75632	5.563	6.01272
ENSMUSG00000035486	29.8882	58.32	-0.91097	1.1802e-06	5.443e-06	Plk5	chr10	+	80356459	80365489	2112	protein_coding	polo-like_kinase_5	33	29	56	29	19	36	25	24	74	41	57	63	58	49	0.754554	0.686374	0.889704	0.572071	0.44715	0.83874	0.496794	0.592157	1.69196	1.01063	1.42832	1.63622	1.68823	1.17001
ENSMUSG00000028051	4.27577	9.29927	-0.91079	0.010614	0.024206	Hcn3	chr3	-	89146074	89160196	4002	protein_coding	hyperpolarization-activated_cyclic_nucleotide-gated_K+_3	4	6	3	6	3	4	7	2	9	9	9	16	4	7	0.0482673	0.074943	0.0251533	0.0624626	0.0372596	0.0491815	0.0734093	0.0260419	0.108597	0.117076	0.119017	0.2193	0.0614442	0.0882079
ENSMUSG00000095253	141.314	269.248	-0.91074	1.7799e-10	1.3217e-09	Zfp799	chr17	-	32815455	32822200	5833	protein_coding	zinc_finger_protein_799	144	100	168	156	131	189	152	123	370	275	291	138	246	297	1.19218	0.856968	0.966426	1.11424	1.11628	1.59437	1.09366	1.09884	3.06311	2.45438	2.64025	1.29772	2.59263	2.56774
ENSMUSG00000037001	90.4521	173.205	-0.9097	2.2681e-08	1.3189e-07	Zfp39	chr11	-	58888153	58904225	3890	protein_coding	zinc_finger_protein_39	107	66	149	88	88	99	70	85	238	188	153	83	156	225	1.32832	0.848108	1.28525	0.942495	1.12442	1.25229	0.755229	1.13865	2.95447	2.516	2.08155	1.17037	2.46532	2.91689
ENSMUSG00000022416	133.483	256.121	-0.90945	3.7565e-09	2.397e-08	Cacna1i	chr15	+	80287238	80398279	9781	protein_coding	calcium_channel_voltage-dependent_alpha_1I_subunit	178	105	210	145	116	93	159	111	297	172	245	321	197	271	0.878834	0.536615	0.720423	0.617633	0.589479	0.467863	0.682251	0.59137	1.46631	0.915476	1.32564	1.80019	1.23817	1.39725
ENSMUSG00000029716	3.57003	7.96132	-0.90909	0.016064	0.034957	Tfr2	chr5	+	137569851	137587481	2926	protein_coding	transferrin_receptor_2	1	5	5	4	0	3	8	4	8	7	8	4	6	15	0.0165043	0.0854186	0.0573386	0.056955	0	0.0504505	0.114748	0.0712369	0.132029	0.124545	0.144697	0.0749862	0.126059	0.258526
ENSMUSG00000060227	1338.65	2538.24	-0.90905	9.9901e-16	1.2959e-14	Casc4	chr2	+	121866970	121936220	4215	protein_coding	cancer_susceptibility_candidate_4	1257	1288	1967	1467	1240	1084	1579	1244	2807	2947	2756	1323	2318	3028	14.4015	15.2748	15.6588	14.5003	14.6224	12.6547	15.7222	15.3795	32.1586	36.3986	34.604	17.217	33.8076	36.228
ENSMUSG00000014633	84.5988	161.421	-0.90869	1.3181e-11	1.1171e-10	Cmc2	chr8	-	116888685	116921455	1612	protein_coding	COX_assembly_mitochondrial_protein_2	78	95	122	71	74	71	104	84	157	151	144	189	147	154	2.33668	2.94588	2.53949	1.83501	2.28171	2.16727	2.70769	2.7154	4.70314	4.87656	4.72761	6.4312	5.60597	4.81773
ENSMUSG00000024274	10.0934	20.6427	-0.90793	0.00091929	0.0026388	Zscan30	chr18	-	23970975	23981555	673	protein_coding	zinc_finger_and_SCAN_domain_containing_30	19	8	20	12	8	4	10	5	19	19	27	20	19	17	1.36335	0.594198	0.997164	0.742869	0.590839	0.292458	0.623613	0.387146	1.3633	1.46974	2.12321	1.63009	1.73555	1.27386
ENSMUSG00000048897	731.944	1387.3	-0.90773	1.711e-15	2.1694e-14	Zfp710	chr7	+	80024814	80092751	4547	protein_coding	zinc_finger_protein_710	755	699	966	830	667	655	769	700	1399	1237	1318	1798	1034	1322	8.01848	7.68438	7.12859	7.605	7.29113	7.08819	7.09793	8.02218	14.8575	14.1627	15.3403	21.69	13.9796	14.662
ENSMUSG00000022941	631.877	1195.72	-0.90728	1.9773e-19	3.5048e-18	Ripply3	chr16	+	94328420	94336935	1531	protein_coding	ripply3_homolog_(zebrafish)	709	550	1162	676	605	465	674	485	1419	1271	1128	1068	994	1205	22.3636	17.9574	25.4673	18.3957	19.6415	14.945	18.4763	16.5077	44.7569	43.2187	38.9922	38.2641	39.9125	39.6916
ENSMUSG00000055150	20.6316	41.0348	-0.90728	0.00089955	0.0025867	Zfp78	chr7	+	6371364	6379491	1539	protein_coding	zinc_finger_protein_78	11	14	32	15	27	28	14	28	58	58	42	10	31	51	0.345163	0.454722	0.697691	0.406068	0.872005	0.895238	0.381786	0.948067	1.81988	1.96196	1.44429	0.356416	1.23829	1.67116
ENSMUSG00000032589	32.21	62.3703	-0.90708	6.8242e-06	2.8248e-05	Bsn	chr9	-	108096022	108190384	15938	protein_coding	bassoon	25	38	31	52	19	26	42	32	83	56	50	75	40	65	0.0757489	0.119181	0.0652649	0.13593	0.0592535	0.080271	0.110598	0.104625	0.251476	0.182918	0.166028	0.258121	0.154285	0.205668
ENSMUSG00000032579	124.712	236.025	-0.90676	8.2654e-13	7.986e-12	Hemk1	chr9	-	107327692	107338350	1888	protein_coding	HemK_methyltransferase_family_member_1	117	142	163	113	123	132	112	119	290	267	199	253	162	226	2.99264	3.75961	2.89692	2.49357	3.23815	3.44026	2.48969	3.28446	7.41735	7.36225	5.57821	7.35045	5.27486	6.03661
ENSMUSG00000067942	221.009	422.597	-0.90613	5.7018e-08	3.1403e-07	Zfp160	chr17	+	21008941	21028852	3791	protein_coding	zinc_finger_protein_160	183	149	220	206	277	343	217	200	506	486	444	240	385	465	2.33114	1.96467	1.94724	2.26391	3.63178	4.45204	2.40235	2.74913	6.4454	6.67397	6.19831	3.47258	6.24317	6.18566
ENSMUSG00000081058	18.5369	36.922	-0.90602	0.00015922	0.00052542	Hist2h3c2	chr3	-	96238108	96239127	1020	protein_coding	histone_cluster_2_H3c2	16	19	37	22	14	17	12	19	36	32	38	58	24	26	0.757513	0.931129	1.21718	0.898604	0.682216	0.820102	0.493755	0.970673	1.70434	1.63325	1.97164	3.11906	1.44647	1.28546
ENSMUSG00000021994	323.207	609.251	-0.90574	1.8557e-25	5.3171e-24	Wnt5a	chr14	+	28504750	28527447	7009	protein_coding	wingless-type_MMTV_integration_site_family_member_5A	337	285	510	318	307	324	355	258	660	681	585	428	541	729	2.3219	2.03257	2.44155	1.89024	2.17709	2.27462	2.1257	1.91815	4.54717	5.05816	4.41717	3.34952	4.74503	5.24515
ENSMUSG00000062545	38.8389	75.7374	-0.90498	3.3198e-06	1.433e-05	Tlr12	chr4	-	128615446	128618619	3174	protein_coding	toll-like_receptor_12	33	31	74	31	47	23	61	29	76	57	71	93	67	78	0.502085	0.488215	0.782305	0.406912	0.736012	0.356566	0.80659	0.476114	1.15627	0.934909	1.18385	1.60721	1.29768	1.23929
ENSMUSG00000055745	129.653	247.442	-0.90305	1.664e-09	1.1051e-08	Ldoc1l	chr15	-	84553398	84557823	4426	protein_coding	leucine_zipper_down-regulated_in_cancer_1-like	143	110	194	138	132	127	139	96	245	205	217	356	184	232	1.56025	1.24233	1.47076	1.29901	1.48237	1.41192	1.31805	1.13026	2.67305	2.41126	2.59473	4.41198	2.55567	2.6434
ENSMUSG00000000365	4.01759	8.60794	-0.90296	0.0099815	0.022905	Rnf17	chr14	+	56402697	56525032	5148	protein_coding	ring_finger_protein_17	4	2	8	4	6	3	4	3	13	8	12	3	8	8	0.0375225	0.0194199	0.0521438	0.0323718	0.0579304	0.0286749	0.0326101	0.030367	0.121943	0.0809008	0.123364	0.0319653	0.0955322	0.0783679
ENSMUSG00000026630	24.9841	48.9076	-0.90236	6.7762e-05	0.00023916	Batf3	chr1	+	191098414	191108943	712	protein_coding	basic_leucine_zipper_transcription_factor_ATF-like_3	13	23	52	23	27	34	21	18	85	46	43	50	29	40	0.881726	1.61475	2.45061	1.34584	1.88485	2.34973	1.23785	1.31738	5.7649	3.36341	3.19619	3.85199	2.5039	2.83313
ENSMUSG00000041912	31.729	60.5838	-0.90227	2.0181e-06	9.0031e-06	Tdrkh	chr3	+	94413296	94432633	3634	protein_coding	tudor_and_KH_domain_containing_protein	50	34	40	23	19	40	25	28	73	56	62	46	51	73	0.664439	0.467682	0.36934	0.263687	0.259874	0.541619	0.288726	0.401506	0.970043	0.802241	0.902923	0.694334	0.862747	1.01304
ENSMUSG00000037085	79.3446	150.333	-0.90191	8.1965e-13	7.9296e-12	Trmt12	chr15	+	58872649	58876781	4133	protein_coding	tRNA_methyltranferase_12	67	54	124	70	96	88	86	74	176	146	140	128	151	146	0.782852	0.653108	1.00672	0.705632	1.15452	1.0477	0.873299	0.933009	2.05636	1.83903	1.7927	1.69879	2.246	1.78145
ENSMUSG00000053483	400.734	760.116	-0.90169	1.4914e-11	1.2554e-10	Usp21	chr1	-	171281945	171287991	2706	protein_coding	ubiquitin_specific_peptidase_21	413	356	630	472	374	331	446	328	726	636	668	1054	587	752	7.37042	6.57626	7.81204	7.26708	6.8697	6.01893	6.91731	6.31634	12.9557	12.2358	13.0645	21.3653	13.3355	14.0145
ENSMUSG00000044339	38.667	75.1322	-0.90132	5.3814e-06	2.257e-05	Alkbh2	chr5	-	114123926	114128218	1073	protein_coding	alkB_alkylation_repair_homolog_2_(E._coli)	30	21	64	57	59	24	43	28	71	77	56	81	69	86	1.35018	0.978309	2.00139	2.2132	2.73304	1.1006	1.68189	1.35981	3.1953	3.73588	2.76206	4.14077	3.95319	4.0419
ENSMUSG00000013707	118.913	225.674	-0.9013	6.1927e-11	4.8399e-10	Tnfaip8l2	chr3	-	95139521	95142360	1122	protein_coding	tumor_necrosis_factor_alpha-induced_protein_8-like_2	99	94	153	131	101	135	149	121	258	239	214	269	181	161	4.26101	4.18785	4.57562	4.86434	4.47427	5.92052	5.57344	5.61968	11.104	11.0894	10.094	13.1509	9.91708	7.23635
ENSMUSG00000031494	99.945	189.781	-0.89969	2.5118e-09	1.6329e-08	Cd209a	chr8	-	3743395	3748984	1484	protein_coding	CD209a_antigen	124	100	117	144	79	53	120	90	239	171	215	147	183	170	4.03513	3.36839	2.64547	4.04273	2.64598	1.75736	3.39373	3.1603	7.77709	5.99879	7.66741	5.43349	7.58081	5.77699
ENSMUSG00000018547	632.784	1187.52	-0.89886	2.3286e-24	5.9996e-23	Pip4k2b	chr11	-	97715157	97744704	5053	protein_coding	phosphatidylinositol-5-phosphate_4-kinase_type_II_beta	698	567	931	660	594	525	686	590	1298	1088	1121	1310	963	1203	6.67078	5.60906	6.18233	5.44177	5.84293	5.11245	5.69777	6.08446	12.4045	11.2094	11.7409	14.2206	11.7159	12.0061
ENSMUSG00000042793	161.836	305.428	-0.89843	1.1042e-16	1.5455e-15	Lgr6	chr1	-	134983301	135105276	6675	protein_coding	leucine-rich_repeat-containing_G_protein-coupled_receptor_6	167	117	252	201	162	145	176	134	367	236	290	273	316	318	1.20819	0.876176	1.26678	1.25456	1.20631	1.0689	1.1066	1.0461	2.65502	1.84061	2.29927	2.2434	2.91027	2.40249
ENSMUSG00000044365	24.607	46.6035	-0.8981	3.7333e-06	1.5995e-05	Cxxc4	chr3	+	134236491	134262090	5623	protein_coding	CXXC_finger_4	28	23	25	31	30	21	18	24	62	51	54	24	40	49	0.24047	0.204464	0.149184	0.229689	0.265184	0.183768	0.134349	0.222414	0.532447	0.472176	0.508241	0.23412	0.437311	0.439455
ENSMUSG00000048442	114.699	216.983	-0.89693	2.3977e-13	2.457e-12	Smim5	chr11	+	115899966	115906269	1113	protein_coding	small_integral_membrane_protein_5	120	87	168	139	107	114	126	95	243	197	200	260	188	181	5.20662	3.90734	5.06484	5.20314	4.7784	5.03998	4.75122	4.44783	10.543	9.21452	9.50996	12.8137	10.3839	8.20106
ENSMUSG00000051007	294.157	555.117	-0.89617	1.876e-12	1.7336e-11	Pddc1	chr7	-	141408135	141414136	2348	protein_coding	Parkinson_disease_7_domain_containing_1	345	243	462	335	271	265	289	244	635	493	422	704	451	544	7.09563	5.17327	6.6023	5.94419	5.73674	5.5535	5.16571	5.41516	13.0596	10.9308	9.51171	16.4464	11.808	11.6839
ENSMUSG00000004929	217.927	412.461	-0.89506	2.1723e-10	1.5994e-09	Thop1	chr10	+	81070035	81082559	2832	protein_coding	thimet_oligopeptidase_1	201	205	324	244	178	212	259	192	360	396	371	577	346	338	3.42746	3.61841	3.83887	3.58957	3.12407	3.68351	3.83828	3.53287	6.1385	7.27953	6.93306	11.1758	7.51071	6.0188
ENSMUSG00000039081	1095.08	2052.11	-0.89493	3.3469e-20	6.232e-19	Zfp503	chr14	-	21983962	21989601	4213	protein_coding	zinc_finger_protein_503	1046	893	2007	1110	988	1064	1090	1002	2476	2271	1916	2025	1626	1817	11.9898	10.5954	15.9848	10.9768	11.6563	12.4271	10.8584	12.3935	28.38	28.0626	24.0684	26.3651	23.7261	21.7495
ENSMUSG00000033170	1281.44	2404.68	-0.89305	1.2549e-14	1.4739e-13	Card10	chr15	-	78775138	78803042	4726	protein_coding	caspase_recruitment_domain_family_member_10	1353	973	1906	1521	1304	1128	1237	1227	2400	2324	2142	3017	1788	2404	13.8253	10.2914	13.5326	13.4085	13.7144	11.7445	10.9852	13.5291	24.5228	25.6002	23.9867	35.0168	23.258	25.6524
ENSMUSG00000050150	5.84537	12.1885	-0.89304	0.01175	0.026439	Slc9b1	chr3	+	135348029	135397827	2248	protein_coding	solute_carrier_family_9_subfamily_B_(NHA1_cation_proton_antiporter_1)_member_1	12	3	7	2	10	3	3	7	27	9	9	9	9	11	0.257783	0.0667086	0.104485	0.0370663	0.221105	0.0656665	0.0560086	0.162264	0.57999	0.208424	0.21188	0.219605	0.246119	0.246765
ENSMUSG00000048440	253.065	473.383	-0.89282	1.0082e-20	1.9448e-19	Cyp4f16	chr17	+	32536558	32551798	2242	protein_coding	cytochrome_P450_family_4_subfamily_f_polypeptide_16	254	231	326	313	205	287	271	207	505	455	465	505	358	503	5.47102	5.15031	4.87903	5.81641	4.54477	6.29891	5.07299	4.81121	10.877	10.5652	10.9764	12.3552	9.81625	11.3141
ENSMUSG00000021175	70.9003	132.345	-0.89268	5.9309e-13	5.8255e-12	Cdca7l	chr12	+	117804289	117878706	2957	protein_coding	cell_division_cycle_associated_7_like	66	89	85	80	57	62	67	74	141	142	148	109	107	138	1.07786	1.50451	0.964537	1.12716	0.958115	1.03171	0.950941	1.30407	2.30261	2.49999	2.64883	2.02195	2.22449	2.3535
ENSMUSG00000031539	258.828	482.285	-0.89256	5.5336e-31	2.2467e-29	Ap3m2	chr8	-	22787354	22805654	3467	protein_coding	adaptor-related_protein_complex_3_mu_2_subunit	242	209	357	272	284	252	308	221	561	500	532	390	392	491	3.37079	3.01335	3.45514	3.26859	4.07154	3.57656	3.72844	3.32168	7.81379	7.50789	8.12086	6.1703	6.95073	7.14191
ENSMUSG00000043110	237.615	463.642	-0.89179	0.00024877	0.00079561	Lrrn4	chr2	-	132868305	132880891	3715	protein_coding	leucine_rich_repeat_neuronal_4	270	123	464	191	322	214	104	290	543	490	507	365	393	456	3.50974	1.65502	4.19093	2.142	4.30815	2.83448	1.17491	4.06779	7.0582	6.86655	7.22259	5.38926	6.50327	6.19003
ENSMUSG00000090121	12.4502	24.1607	-0.89072	0.00047929	0.0014533	Abhd12b	chr12	+	70154142	70183887	3028	protein_coding	abhydrolase_domain_containing_12B	16	7	16	17	11	15	10	11	42	26	28	10	18	23	0.255173	0.115558	0.177303	0.233905	0.180564	0.243755	0.138604	0.189302	0.669802	0.447012	0.48938	0.181151	0.365439	0.383053
ENSMUSG00000041075	753.738	1405.84	-0.89065	5.1833e-30	1.9727e-28	Fzd7	chr1	+	59482424	59486955	4532	protein_coding	frizzled_homolog_7_(Drosophila)	716	633	1284	913	719	671	726	657	1552	1365	1327	1338	1230	1483	7.62945	6.98185	9.50663	8.39318	7.88557	7.28537	6.72321	7.55431	16.5369	15.6799	15.4962	16.1943	16.6845	16.502
ENSMUSG00000031060	634.715	1184.09	-0.89036	6.8551e-23	1.5863e-21	Rbm10	chrX	+	20617503	20650901	3698	protein_coding	RNA_binding_motif_protein_10	659	546	851	723	648	657	611	547	1104	1088	1145	1272	1021	1314	8.60575	7.38044	7.72172	8.14549	8.70968	8.74213	6.93433	7.70797	14.4163	15.3166	16.3864	18.8676	16.9729	17.9191
ENSMUSG00000028088	398.301	741.129	-0.88906	2.3229e-31	9.6046e-30	Fmo5	chr3	+	97628804	97655282	5197	protein_coding	flavin_containing_monooxygenase_5	432	369	587	469	375	307	437	339	925	785	714	602	630	749	4.01422	3.5492	3.78998	3.75981	3.58651	2.90673	3.52906	3.39912	8.59492	7.86355	7.27092	6.35388	7.45223	7.26801
ENSMUSG00000028801	26.5946	50.6094	-0.88888	2.5329e-06	1.1151e-05	Stpg1	chr4	+	135494790	135537803	2380	protein_coding	sperm_tail_PG_rich_repeat_containing_1	36	18	37	24	26	20	26	32	50	56	50	59	32	51	0.730459	0.378053	0.521646	0.420127	0.542988	0.413497	0.458486	0.700636	1.01449	1.22493	1.11183	1.35979	0.826554	1.08064
ENSMUSG00000050908	13.2346	25.7274	-0.88849	0.00029394	0.00092705	Tvp23a	chr16	-	10420557	10447362	3315	protein_coding	trans-golgi_network_vesicle_protein_23A	5	20	18	10	12	17	18	9	23	29	25	19	25	31	0.0728378	0.30158	0.182197	0.125679	0.179925	0.252339	0.227887	0.141475	0.33504	0.455424	0.399117	0.314388	0.463612	0.47159
ENSMUSG00000092572	26.4039	50.4905	-0.8883	3.3667e-05	0.00012478	Serpinb10	chr1	+	107529003	107549271	3466	protein_coding	serine_(or_cysteine)_peptidase_inhibitor_clade_B_(ovalbumin)_member_10	23	20	36	29	19	36	26	29	69	46	58	17	57	56	0.320457	0.288442	0.348518	0.34859	0.27247	0.511085	0.314829	0.436002	0.961332	0.690925	0.885612	0.269039	1.01098	0.814791
ENSMUSG00000050232	25.1326	48.4656	-0.88823	4.4824e-05	0.00016283	Cxcr3	chrX	-	101731535	101734269	1731	protein_coding	chemokine_(C-X-C_motif)_receptor_3	25	24	36	24	10	15	35	39	51	45	47	58	38	45	0.69745	0.69306	0.697842	0.577644	0.287142	0.426396	0.848596	1.17405	1.42274	1.35337	1.43696	1.83792	1.34954	1.311
ENSMUSG00000070371	64.936	123.082	-0.88806	2.1092e-07	1.079e-06	Prss36	chr7	-	127932638	127946725	3061	protein_coding	protease_serine_36	87	50	79	66	54	61	66	70	132	97	112	174	97	104	1.37254	0.816513	0.865995	0.898311	0.876848	0.980585	0.904921	1.19166	2.0824	1.64972	1.93642	3.11804	1.94808	1.71339
ENSMUSG00000038677	104.889	197.434	-0.88782	2.0015e-12	1.8435e-11	Scube3	chr17	+	28142316	28174852	6699	protein_coding	signal_peptide_CUB_domain_EGF-like_3	126	74	173	122	93	81	117	94	173	216	207	206	154	204	0.908303	0.552177	0.866538	0.758745	0.690028	0.594969	0.733003	0.731202	1.24706	1.67859	1.63533	1.68676	1.41322	1.5357
ENSMUSG00000032478	46.8559	88.1776	-0.88737	6.8845e-11	5.3509e-10	Nme6	chr9	+	109832749	109843116	1074	protein_coding	NME/NM23_nucleoside_diphosphate_kinase_6	36	46	75	45	39	49	48	51	92	82	84	82	84	95	1.61871	2.14097	2.3432	1.74564	1.8049	2.24497	1.87572	2.47449	4.13653	3.97476	4.13923	4.18798	4.8081	4.46073
ENSMUSG00000025420	26.5015	49.9899	-0.88715	1.8503e-06	8.2938e-06	Katnal2	chr18	-	76977148	77047308	2039	protein_coding	katanin_p60_subunit_A-like_2	33	24	37	23	20	30	29	23	67	69	45	32	33	55	0.781568	0.58837	0.608886	0.469955	0.487536	0.723974	0.596913	0.587801	1.58676	1.76171	1.16799	0.860851	0.994935	1.36029
ENSMUSG00000071660	348.097	647.729	-0.88666	2.2179e-21	4.4943e-20	Ttc9c	chr19	-	8809075	8819333	3509	protein_coding	tetratricopeptide_repeat_domain_9C	338	333	532	383	312	348	352	297	696	727	689	398	621	722	4.65161	4.7437	5.08721	4.54738	4.41942	4.87994	4.21007	4.41055	9.57809	10.7858	10.3915	6.2215	10.8794	10.3763
ENSMUSG00000035198	199.771	375.707	-0.88608	3.7807e-10	2.7143e-09	Tubg1	chr11	+	101119938	101126419	1802	protein_coding	tubulin_gamma_1	238	183	286	248	183	142	215	167	350	360	317	498	329	327	6.37811	5.07637	5.32553	5.7338	5.04766	3.87751	5.00742	4.82927	9.37921	10.4004	9.30998	15.159	11.2238	9.15123
ENSMUSG00000034863	383.418	715.841	-0.88596	3.0323e-16	4.0965e-15	Ano8	chr8	-	71476023	71486067	3753	protein_coding	anoctamin_8	365	416	573	460	326	277	443	334	677	661	672	791	640	748	4.69661	5.54079	5.12304	5.10652	4.31751	3.63179	4.95399	4.63754	8.7109	9.16905	9.47621	11.5609	10.4833	10.051
ENSMUSG00000043621	279.436	523.696	-0.88572	6.7978e-12	5.9334e-11	Ubxn10	chr4	-	138709837	138737167	3304	protein_coding	UBX_domain_protein_10	376	186	446	336	237	278	268	213	606	482	466	587	418	523	5.49564	2.81404	4.52946	4.23687	3.56535	4.14022	3.40428	3.35938	8.85698	7.59466	7.46431	9.74526	7.7774	7.98267
ENSMUSG00000036820	279.681	522.463	-0.88545	9.118e-14	9.7849e-13	Amdhd2	chr17	-	24155833	24163766	1530	protein_coding	amidohydrolase_domain_containing_2	330	239	357	302	281	291	257	244	517	478	452	625	491	481	10.4158	7.80842	7.8294	8.22359	9.1287	9.35881	7.04972	8.31032	16.3174	16.2644	15.6348	22.407	19.7282	15.8541
ENSMUSG00000001741	293.582	543.583	-0.88455	2.8154e-32	1.2466e-30	Il16	chr7	-	83642848	83745726	5021	protein_coding	interleukin_16	299	244	392	344	269	282	313	285	681	514	585	484	422	544	2.87575	2.42916	2.61967	2.8544	2.66291	2.76362	2.61628	2.95784	6.54952	5.32935	6.16609	5.2875	5.16678	5.46381
ENSMUSG00000043461	12.4799	24.8514	-0.88441	0.001834	0.0049494	Sptssb	chr3	-	69819538	69859896	1786	protein_coding	serine_palmitoyltransferase_small_subunit_B	11	11	7	22	16	16	16	3	25	18	22	24	34	21	0.297428	0.30787	0.131513	0.513201	0.445279	0.440816	0.375983	0.0875305	0.675945	0.524678	0.651906	0.737098	1.1703	0.592959
ENSMUSG00000051675	214.144	398.299	-0.88322	3.2953e-20	6.1461e-19	Trim32	chr4	+	65604986	65616238	3194	protein_coding	tripartite_motif-containing_32	229	191	304	214	210	218	228	179	348	426	365	400	362	434	3.46235	2.9892	3.19367	2.79142	3.26797	3.35846	2.99592	2.92037	5.26135	6.94347	6.04786	6.86943	6.96742	6.85238
ENSMUSG00000036285	108.898	204.117	-0.88311	9.5513e-13	9.1733e-12	Noa1	chr5	-	77294182	77310084	2815	protein_coding	nitric_oxide_associated_1	116	106	150	138	88	101	120	86	179	186	197	234	198	194	1.98998	1.88228	1.78799	2.04243	1.55381	1.76548	1.78909	1.59199	3.07063	3.43982	3.70367	4.55966	4.32399	3.47544
ENSMUSG00000007591	11.3348	22.0234	-0.88307	0.00044545	0.0013604	Tssk4	chr14	+	55650182	55652539	1688	protein_coding	testis-specific_serine_kinase_4	14	10	16	20	8	7	11	9	31	21	21	13	16	31	0.400521	0.296131	0.318053	0.493632	0.235565	0.204054	0.273496	0.277837	0.886834	0.647662	0.658402	0.422441	0.582701	0.926138
ENSMUSG00000025916	12.1791	24.1206	-0.88287	0.0028884	0.0074849	Ppp1r42	chr1	-	9968624	10009136	1425	protein_coding	protein_phosphatase_1_regulatory_subunit_42	12	6	8	17	22	9	16	9	27	39	29	7	22	21	0.406665	0.210471	0.188376	0.497027	0.767365	0.310775	0.471232	0.329115	0.914959	1.42479	1.07703	0.26945	0.949087	0.743175
ENSMUSG00000041530	1639.78	3029.85	-0.88179	4.1093e-54	5.1066e-52	Ago1	chr4	-	126435012	126468583	7227	protein_coding	argonaute_RISC_catalytic_subunit_1	1622	1504	2417	1928	1543	1377	1844	1415	3227	3139	2987	2561	2545	3497	10.8383	10.4027	11.222	11.1146	10.6121	9.37551	10.7086	10.2028	21.5622	22.6118	21.8736	19.4378	21.6485	24.4019
ENSMUSG00000078970	132.074	245.085	-0.88162	3.9669e-16	5.3175e-15	Wdr92	chr11	+	17182107	17233796	2002	protein_coding	WD_repeat_domain_92	144	121	193	138	135	130	125	108	308	267	211	161	238	275	3.47351	3.02119	3.23478	2.87184	3.35169	3.1952	2.62045	2.81112	7.42916	6.94303	5.57779	4.4112	7.30821	6.92716
ENSMUSG00000026698	218.981	406.06	-0.8816	2.3556e-21	4.7521e-20	Pigc	chr1	+	161969186	162027106	3290	protein_coding	phosphatidylinositol_glycan_anchor_biosynthesis_class_C	238	161	321	189	206	247	245	207	462	404	387	353	365	431	3.49342	2.44617	3.27386	2.39338	3.11218	3.6942	3.12536	3.27864	6.78108	6.39274	6.22528	5.88538	6.82017	6.60645
ENSMUSG00000070530	7.24634	14.9423	-0.88138	0.005841	0.014185	Wfdc16	chr2	-	164634707	164638796	1116	protein_coding	WAP_four-disulfide_core_domain_16	9	4	13	6	6	6	15	3	13	8	15	9	15	29	0.389447	0.179165	0.390868	0.223992	0.267227	0.264549	0.564101	0.14008	0.562512	0.373188	0.71133	0.442358	0.826276	1.31045
ENSMUSG00000020309	36.9248	69.7502	-0.8813	9.2269e-07	4.3292e-06	Chac2	chr11	-	30976707	30986350	1315	protein_coding	ChaC_cation_transport_regulator_2	48	28	55	35	47	32	34	27	81	77	67	38	84	66	1.76273	1.06436	1.40342	1.10889	1.7765	1.19741	1.08513	1.06994	2.97449	3.04836	2.69645	1.58509	3.92692	2.53107
ENSMUSG00000098488	17.818	34.0463	-0.88126	0.00043164	0.0013223	Pla2g4b	chr2	+	120033417	120043030	4240	protein_coding	phospholipase_A2_group_IVB_(cytosolic)	12	19	14	13	12	22	19	31	29	33	41	26	23	51	0.136674	0.223998	0.110793	0.127739	0.140673	0.255315	0.188069	0.380991	0.330282	0.405182	0.511755	0.336359	0.333473	0.606584
ENSMUSG00000020834	53.7631	101.029	-0.88058	6.3447e-09	3.9401e-08	Dhrs13	chr11	+	78032280	78037866	1791	protein_coding	dehydrogenase/reductase_(SDR_family)_member_13	47	52	77	79	52	52	45	43	103	105	81	116	71	119	1.26728	1.45132	1.4426	1.83771	1.44312	1.42865	1.0545	1.2511	2.77712	3.05208	2.3935	3.55269	2.43703	3.35072
ENSMUSG00000030495	386.227	723.63	-0.88042	2.3603e-09	1.5393e-08	Slc7a10	chr7	+	35186385	35204898	1949	protein_coding	solute_carrier_family_7_(cationic_amino_acid_transporter_y+_system)_member_10	428	371	739	376	334	210	438	361	728	732	717	823	487	776	10.6048	9.51522	12.7228	8.03752	8.51782	5.30184	9.43175	9.65194	18.0373	19.5524	19.4693	23.1624	15.3609	20.0787
ENSMUSG00000050410	83.8184	155.942	-0.8799	1.191e-14	1.4048e-13	Tcf19	chr17	-	35512734	35516824	1732	protein_coding	transcription_factor_19	79	94	128	78	70	81	85	79	159	178	139	147	140	155	2.20267	2.71292	2.47978	1.87626	2.00883	2.30121	2.05969	2.37683	4.43305	5.35025	4.24728	4.65548	4.96911	4.51305
ENSMUSG00000043668	146.31	271.694	-0.87925	2.0632e-16	2.8314e-15	Tox3	chr8	-	90247040	90348343	3356	protein_coding	TOX_high_mobility_group_box_family_member_3	134	122	225	152	147	163	162	114	329	236	293	184	280	291	1.9282	1.81717	2.24963	1.88698	2.17715	2.38993	2.02592	1.77012	4.73398	3.66093	4.62051	3.0074	5.12902	4.37278
ENSMUSG00000075588	15.1088	29.0693	-0.87902	0.00014482	0.00048116	Hoxb2	chr11	+	96350525	96354012	3134	protein_coding	homeobox_B2	23	11	17	13	14	22	16	8	29	32	29	28	30	22	0.354404	0.175449	0.182013	0.172819	0.222036	0.345416	0.214265	0.133018	0.44684	0.53156	0.489715	0.490066	0.588465	0.354006
ENSMUSG00000071347	13.2609	25.1699	-0.87762	0.00042419	0.0013015	C1qtnf9	chr14	+	60768134	60780869	1903	protein_coding	C1q_and_tumor_necrosis_factor_related_protein_9	18	16	9	13	13	9	18	11	34	25	28	12	20	33	0.456777	0.420279	0.158692	0.28461	0.339546	0.232714	0.396976	0.301213	0.862766	0.683916	0.778688	0.34589	0.646085	0.874504
ENSMUSG00000045316	68.8537	128.905	-0.87749	2.6285e-09	1.7038e-08	Fahd1	chr17	-	24848896	24850302	1407	protein_coding	fumarylacetoacetate_hydrolase_domain_containing_1	80	60	111	78	41	89	61	55	141	130	147	88	133	124	2.74578	2.13164	2.64716	2.30965	1.44838	3.11254	1.81956	2.03699	4.83925	4.81006	5.52926	3.43071	5.81106	4.44441
ENSMUSG00000059108	79.129	150.824	-0.87733	3.34e-05	0.00012383	Ifitm6	chr7	-	141015812	141016892	541	protein_coding	interferon_induced_transmembrane_protein_6	89	70	137	118	47	50	103	58	251	199	187	70	99	110	7.94443	6.46781	8.49718	9.08721	4.31812	4.5477	7.99043	5.58663	22.4042	19.1495	18.2931	7.09735	11.2496	10.2537
ENSMUSG00000039765	398.702	735.6	-0.87722	3.8069e-22	8.2732e-21	Cc2d2a	chr5	+	43662379	43740972	5451	protein_coding	coiled-coil_and_C2_domain_containing_2A	381	340	548	410	395	417	432	372	945	814	754	459	627	804	3.37535	3.11788	3.37331	3.13367	3.60176	3.76425	3.32612	3.5562	8.3716	7.77409	7.32047	4.61883	7.07114	7.43818
ENSMUSG00000030806	57.5659	108.543	-0.87695	2.4785e-07	1.2553e-06	Stx1b	chr7	-	127803900	127824549	4536	protein_coding	syntaxin_1B	51	31	96	64	66	58	66	51	151	130	85	106	97	72	0.542959	0.341622	0.710149	0.587831	0.723211	0.629179	0.610662	0.585891	1.60752	1.49201	0.991722	1.28182	1.31461	0.800472
ENSMUSG00000072082	32.5295	61.6071	-0.87578	5.1962e-07	2.5265e-06	Ccnf	chr17	-	24223232	24251409	3099	protein_coding	cyclin_F	26	43	57	40	23	25	33	26	65	75	54	62	54	52	0.405156	0.693591	0.61717	0.537755	0.368893	0.396951	0.446912	0.437191	1.01285	1.25992	0.922181	1.0974	1.0712	0.846191
ENSMUSG00000037157	22.3447	42.4617	-0.87455	0.000112	0.0003797	Il22ra1	chr4	+	135728172	135752140	2569	protein_coding	interleukin_22_receptor_alpha_1	24	15	30	21	31	31	13	18	56	27	34	41	32	63	0.451146	0.291866	0.39184	0.340566	0.599779	0.593768	0.212378	0.365113	1.05263	0.547143	0.700421	0.875417	0.765745	1.2367
ENSMUSG00000028957	1145.74	2131.21	-0.87444	2.6711e-10	1.9507e-09	Per3	chr4	-	151003652	151044665	5999	protein_coding	period_circadian_clock_3	1095	764	1756	1388	1077	1498	1016	953	1858	1856	1893	1729	2119	3117	8.81466	6.36607	9.82194	9.63954	8.92341	12.2872	7.10796	8.27815	14.9561	16.1065	16.7	15.8093	21.7145	26.2026
ENSMUSG00000030554	1153.13	2135.98	-0.87437	7.9604e-14	8.6042e-13	Synm	chr7	-	67730161	67759742	7866	protein_coding	synemin_intermediate_filament_protein	1229	1143	1841	1441	964	690	1355	999	2325	2175	2198	1463	2006	2527	7.54515	7.26355	7.85328	7.63231	6.0914	4.31632	7.22962	6.61806	14.2732	14.3948	14.7883	10.202	15.6774	16.2009
ENSMUSG00000025779	27.4847	51.2589	-0.87403	1.1569e-06	5.3424e-06	Ly96	chr1	+	16688051	16709611	666	protein_coding	lymphocyte_antigen_96	25	32	31	26	25	34	32	20	66	66	38	43	41	51	1.81274	2.40178	1.56185	1.62647	1.86578	2.51202	2.01654	1.56486	4.78545	5.15907	3.01963	3.54152	3.78449	3.86174
ENSMUSG00000032915	103.043	193.597	-0.87381	9.6655e-07	4.5227e-06	Emr4	chr17	+	55749984	55853662	3491	protein_coding	EGF-like_module_containing_mucin-like_hormone_receptor-like_sequence_4	73	97	186	113	62	104	133	101	332	209	218	104	154	153	1.00982	1.38892	1.78778	1.34857	0.882746	1.46589	1.59894	1.50762	4.59242	3.11672	3.30484	1.6341	2.71187	2.21018
ENSMUSG00000044783	1073.37	1972.04	-0.87335	2.4445e-41	1.791e-39	Hjurp	chr1	-	88262471	88277633	4878	protein_coding	Holliday_junction_recognition_protein	976	1014	1507	1146	997	1165	1097	974	2084	1854	1983	1843	1624	2270	9.66225	10.3909	10.3663	9.78788	10.1589	11.7518	9.43833	10.4049	20.6305	19.7865	21.5142	20.7243	20.4664	23.4677
ENSMUSG00000002885	5515.2	10167.7	-0.87318	9.0427e-21	1.7564e-19	Cd97	chr8	-	83723251	83741326	3000	protein_coding	CD97_antigen	6057	4558	8173	6518	5596	4185	5840	4965	10285	10407	9374	11004	8335	10323	97.5004	75.9468	91.4138	90.5188	92.7151	68.6425	81.6999	86.2417	165.553	180.595	165.367	201.199	170.798	173.529
ENSMUSG00000030677	45.8506	85.4631	-0.87249	2.6536e-08	1.5273e-07	Kif22	chr7	-	127027732	127042420	2063	protein_coding	kinesin_family_member_22	38	55	67	52	29	34	58	48	110	69	98	79	60	93	0.889518	1.33266	1.08975	1.05015	0.698703	0.810959	1.17994	1.21244	2.57482	1.74121	2.51403	2.1005	1.78793	2.27337
ENSMUSG00000046027	269.742	498.156	-0.87148	1.2408e-14	1.4582e-13	Stard5	chr7	+	83631959	83653127	2832	protein_coding	StAR-related_lipid_transfer_(START)_domain_containing_5	255	216	390	282	271	361	248	211	581	522	509	504	359	473	4.34828	3.81256	4.62086	4.1486	4.75631	6.27239	3.67526	3.88247	9.90685	9.59575	9.51193	9.76186	7.7929	8.42276
ENSMUSG00000027579	61.7243	116.143	-0.87122	2.0741e-07	1.0627e-06	Srms	chr2	-	181205562	181213185	2562	protein_coding	src-related_kinase_lacking_C-terminal_regulatory_tyrosine_and_N-terminal_myristylation_sites	56	60	123	65	64	68	48	37	120	112	91	142	93	122	1.05555	1.17065	1.61093	1.05701	1.24164	1.30602	0.786307	0.752562	2.2618	2.27583	1.87978	3.04022	2.23153	2.40142
ENSMUSG00000028690	71.2272	131.932	-0.8704	7.4829e-13	7.2705e-12	Mmachc	chr4	-	116702279	116708406	2106	protein_coding	methylmalonic_aciduria_cblC_type_with_homocystinuria	89	65	99	79	75	55	78	51	130	132	133	128	108	147	2.04081	1.54281	1.57735	1.56284	1.7701	1.28506	1.55441	1.26192	2.98083	3.263	3.34224	3.33386	3.15256	3.52002
ENSMUSG00000049556	26.5379	50.0903	-0.87009	4.5788e-06	1.9399e-05	Lingo1	chr9	-	56618475	56685253	3295	protein_coding	leucine_rich_repeat_and_Ig_domain_containing_1	18	22	33	31	20	30	34	31	47	34	49	57	50	55	0.263808	0.333752	0.336055	0.391969	0.301695	0.448007	0.433066	0.490259	0.688804	0.537186	0.787018	0.948888	0.932852	0.841771
ENSMUSG00000028028	153.243	282.318	-0.86978	3.197e-13	3.2349e-12	Alpk1	chr3	-	127670399	127780527	6448	protein_coding	alpha-kinase_1	116	131	232	147	151	178	151	162	331	278	297	194	217	373	0.868767	1.01555	1.2073	0.949813	1.16398	1.35836	0.982838	1.30921	2.47888	2.24451	2.43767	1.65034	2.06887	2.91723
ENSMUSG00000022580	26.2948	50.142	-0.8691	5.3103e-05	0.00019047	Rhpn1	chr15	+	75704280	75714410	2605	protein_coding	rhophilin_Rho_GTPase_binding_protein_1	31	13	33	34	19	22	44	24	61	38	66	58	37	35	0.574677	0.249455	0.425067	0.543772	0.362527	0.41556	0.708884	0.48009	1.13077	0.759412	1.34085	1.22128	0.873157	0.677559
ENSMUSG00000037151	165.394	306.864	-0.86888	2.1653e-11	1.7873e-10	Lrrc20	chr10	+	61475833	61582226	2619	protein_coding	leucine_rich_repeat_containing_20	182	143	284	203	164	132	163	119	328	295	275	371	214	321	3.35588	2.72934	3.6386	3.22929	3.11245	2.48003	2.61205	2.36772	6.04771	5.86392	5.55701	7.77023	5.02315	6.18096
ENSMUSG00000052957	460.86	851.444	-0.86877	2.3188e-13	2.3772e-12	Gas1	chr13	-	60174405	60177365	2961	protein_coding	growth_arrest_specific_1	475	352	790	532	471	460	371	403	819	787	760	964	786	858	7.74685	5.94239	8.95241	7.48547	7.90636	7.64431	5.25855	7.09228	13.3567	13.8369	13.5837	17.8581	16.3186	14.6129
ENSMUSG00000038045	4.63431	9.65158	-0.8686	0.013722	0.03036	Sult6b1	chr17	-	78883938	78906992	2060	protein_coding	sulfotransferase_family_cytosolic_6B_member_1	2	2	10	5	4	10	1	5	14	8	11	6	8	11	0.0468849	0.048531	0.162886	0.101123	0.0965132	0.238865	0.0203734	0.12648	0.328181	0.202174	0.282598	0.159764	0.238738	0.269285
ENSMUSG00000030134	1671.71	3060.64	-0.86798	6.3173e-37	3.6133e-35	Rasgef1a	chr6	+	118066385	118091546	3236	protein_coding	RasGEF_domain_family_member_1A	1749	1518	2246	2052	1577	1419	1716	1555	3393	3260	3066	2238	2783	3437	26.1007	23.4488	23.2891	26.4189	24.2224	21.5771	22.2556	25.0404	50.6324	52.4458	50.1427	37.9356	52.8692	53.5621
ENSMUSG00000030036	379.243	700.872	-0.86794	2.1798e-12	1.9955e-11	Mogs	chr6	+	83115496	83118898	2780	protein_coding	mannosyl-oligosaccharide_glucosidase	426	336	531	451	310	378	406	312	712	599	662	909	602	596	7.40006	6.04159	6.40916	6.75893	5.54256	6.69061	6.12931	5.84829	12.3677	11.2172	12.6025	17.9355	13.3122	10.8116
ENSMUSG00000044528	8.68269	17.2737	-0.86748	0.0025893	0.006777	Tram1l1	chr3	+	124321037	124323260	2224	protein_coding	translocation_associated_membrane_protein_1-like_1	16	4	14	16	5	6	9	4	21	19	22	13	13	15	0.34742	0.0899046	0.211225	0.299731	0.111745	0.13275	0.169839	0.0937227	0.455971	0.444755	0.523518	0.32063	0.359341	0.340129
ENSMUSG00000018999	365.022	669.403	-0.86732	1.0036e-25	2.9242e-24	Slc35b4	chr6	-	34153380	34177111	6253	protein_coding	solute_carrier_family_35_member_B4	373	374	572	374	347	373	342	279	740	627	749	588	539	725	2.88065	2.98978	3.06944	2.49189	2.75826	2.93521	2.29545	2.32507	5.71474	5.22012	6.33924	5.15804	5.29906	5.84704
ENSMUSG00000074677	82.0059	153.934	-0.86717	3.1124e-06	1.3479e-05	Sirpb1c	chr3	-	15795145	15848528	2489	protein_coding	signal-regulatory_protein_beta_1C	58	68	166	106	56	72	92	80	246	180	194	86	113	110	1.12531	1.36565	2.23787	1.7743	1.1183	1.4234	1.55129	1.67488	4.77269	3.76486	4.12497	1.89526	2.79095	2.22871
ENSMUSG00000038695	507.315	931.392	-0.86699	9.4159e-25	2.5273e-23	Josd2	chr7	+	44467980	44471652	1128	protein_coding	Josephin_domain_containing_2	542	459	774	538	456	502	529	421	939	828	950	995	817	935	23.2039	20.3404	23.0241	19.871	20.0932	21.8985	19.6823	19.4488	40.1985	38.214	44.5716	48.3848	44.5257	41.8012
ENSMUSG00000061972	5.34817	11.0773	-0.86692	0.01041	0.023782	Olfr99	chr17	-	37279501	37280418	918	protein_coding	olfactory_receptor_99	11	3	10	6	6	5	2	2	12	9	6	10	13	15	0.578656	0.163356	0.365518	0.272304	0.324865	0.268007	0.091436	0.113529	0.631236	0.510389	0.345902	0.59752	0.87056	0.824015
ENSMUSG00000022048	2219.27	4066.59	-0.86579	9.1988e-24	2.2787e-22	Dpysl2	chr14	-	66802864	66868688	4520	protein_coding	dihydropyrimidinase-like_2	2320	1921	3350	2470	2379	1799	2136	2050	4241	4331	3957	4202	3302	3902	24.7868	21.2445	24.869	22.7669	26.1607	19.5845	19.8332	23.6339	45.3088	49.8829	46.331	50.9933	44.9094	43.5347
ENSMUSG00000031730	150.023	275.981	-0.86449	1.1809e-13	1.2488e-12	Dhodh	chr8	-	109591343	109608673	3807	protein_coding	dihydroorotate_dehydrogenase	125	139	200	158	161	192	141	120	290	273	269	293	249	244	1.58561	1.82511	1.76278	1.7291	2.10202	2.48163	1.55441	1.64255	3.67848	3.7332	3.7395	4.22163	4.02082	3.23217
ENSMUSG00000063894	373.382	688.681	-0.86435	2.993e-10	2.1661e-09	Zkscan8	chr13	-	21513222	21531120	8805	protein_coding	zinc_finger_with_KRAB_and_SCAN_domains_8	422	250	534	374	394	453	352	312	936	741	727	364	565	813	2.31448	1.41928	2.035	1.76965	2.22413	2.53156	1.67781	1.84648	5.13333	4.38117	4.36967	2.26761	3.94473	4.65637
ENSMUSG00000021423	144.347	265.751	-0.86413	1.2454e-11	1.057e-10	Ly86	chr13	+	37345345	37419036	997	protein_coding	lymphocyte_antigen_86	155	124	215	146	133	136	181	113	411	274	267	158	245	239	7.5077	6.21703	7.23594	6.10104	6.63056	6.71217	7.61927	5.90613	19.9067	14.3073	14.1729	8.69275	15.1067	12.089
ENSMUSG00000039994	245.178	448.896	-0.86397	2.1437e-17	3.1723e-16	Timeless	chr10	+	128232065	128252941	4573	protein_coding	timeless_circadian_clock_1	182	234	285	290	229	307	256	229	521	433	434	419	379	469	1.92194	2.55783	2.0912	2.64206	2.48902	3.30336	2.34946	2.60948	5.50161	4.92933	5.02265	5.02584	5.09491	5.172
ENSMUSG00000021198	66.0686	123.178	-0.86368	2.0821e-07	1.0658e-06	Unc79	chr12	+	102948859	103184065	8874	protein_coding	unc-79_homolog_(C._elegans)	80	35	111	82	68	55	60	63	143	88	122	85	144	146	0.435352	0.197154	0.419716	0.384982	0.380876	0.304974	0.283767	0.369948	0.778161	0.516256	0.727586	0.525406	0.997565	0.829698
ENSMUSG00000064288	5.88534	12.2544	-0.86349	0.014729	0.032328	Hist1h4k	chr13	-	21750194	21750505	312	protein_coding	histone_cluster_1_H4k	1	5	13	2	11	4	10	4	19	14	6	11	6	18	0.15478	0.801073	1.39811	0.267068	1.75239	0.630847	1.34516	0.668074	2.94071	2.33601	1.01775	1.9339	1.18221	2.90941
ENSMUSG00000022898	437.578	798.202	-0.8627	1.3196e-31	5.5274e-30	Dscr3	chr16	-	94497783	94526830	2547	protein_coding	Down_syndrome_critical_region_gene_3	416	412	566	530	430	360	465	432	894	779	776	629	768	879	7.88741	8.08584	7.45657	8.66948	8.39138	6.95493	7.66221	8.83841	16.9497	15.9225	16.1242	13.5462	18.5366	17.4039
ENSMUSG00000019528	1127.31	2065.33	-0.8621	7.9925e-17	1.1335e-15	Gyg	chr3	-	20122084	20155317	1922	protein_coding	glycogenin	1212	976	1814	1250	1019	816	1308	1033	2547	2333	2248	1302	1881	2007	30.4523	25.3836	31.6691	27.0958	26.3521	20.8908	28.5617	28.007	63.9924	63.1921	61.8995	37.1581	60.1636	52.66
ENSMUSG00000020682	402.879	741.056	-0.86099	7.5271e-12	6.5395e-11	Mmp28	chr11	-	83440768	83463071	3438	protein_coding	matrix_metallopeptidase_28_(epilysin)	402	340	633	447	463	333	406	333	691	753	647	942	544	755	5.64664	4.94344	6.17802	5.41686	6.69374	4.76604	4.95622	5.04728	9.70566	11.4023	9.95961	15.0294	9.72727	11.0746
ENSMUSG00000042675	1489.93	2730.44	-0.86088	2.8371e-15	3.5257e-14	Ypel3	chr7	+	126776955	126780514	1594	protein_coding	yippee-like_3_(Drosophila)	1655	1424	2292	1692	1316	1174	1542	1313	2701	2463	2505	3308	2381	2577	50.1395	44.6558	48.2478	44.224	41.0357	36.2409	40.6	42.9236	81.8256	80.441	83.1694	113.834	91.8268	81.5291
ENSMUSG00000036902	56.1852	104.354	-0.8608	7.556e-08	4.1063e-07	Neto2	chr8	-	85636588	85690973	5610	protein_coding	neuropilin_(NRP)_and_tolloid_(TLL)-like_2	38	47	108	49	50	63	69	50	123	105	127	58	99	111	0.327108	0.418785	0.64597	0.363898	0.442997	0.552582	0.516198	0.464437	1.05875	0.974379	1.19808	0.567101	1.08485	0.997807
ENSMUSG00000073940	2513.05	4643.28	-0.86055	1.7112e-08	1.0126e-07	Hbb-bt	chr7	-	103812524	103813996	703	protein_coding	hemoglobin_beta_adult_t_chain	2902	3299	4006	2526	2091	2215	2169	1666	4215	4599	4981	4062	5702	3472	199.348	234.576	191.208	149.701	147.84	155.038	129.489	123.492	289.531	340.573	374.978	316.942	498.62	249.064
ENSMUSG00000036473	261.449	477.944	-0.86039	1.496e-22	3.3514e-21	Tbc1d24	chr17	-	24175431	24205562	7946	protein_coding	TBC1_domain_family_member_24	246	209	403	318	231	247	276	251	470	528	501	344	440	550	1.49505	1.31478	1.7018	1.66734	1.44496	1.52956	1.45778	1.64606	2.85629	3.45929	3.33682	2.37468	3.4041	3.49061
ENSMUSG00000032114	190.1	347.843	-0.85846	2.5647e-18	4.1293e-17	Slc37a4	chr9	+	44398176	44402963	2083	protein_coding	solute_carrier_family_37_(glucose-6-phosphate_transporter)_member_4	180	184	271	232	174	182	205	152	394	318	295	384	285	371	4.17305	4.41555	4.36548	4.64028	4.15197	4.29933	4.13042	3.80254	9.13398	7.94766	7.49509	10.112	8.41112	8.98196
ENSMUSG00000025577	95.1515	175.762	-0.85826	2.1769e-09	1.425e-08	Cbx2	chr11	+	119022962	119031270	3807	protein_coding	chromobox_2	88	60	138	140	93	95	81	97	178	143	165	201	164	176	1.11627	0.787816	1.21632	1.53211	1.21421	1.22789	0.892961	1.32773	2.25782	1.95549	2.29375	2.89607	2.64825	2.3314
ENSMUSG00000071324	65.1888	121.43	-0.85816	1.2728e-06	5.8393e-06	Armc2	chr10	-	41914990	42018442	5194	protein_coding	armadillo_repeat_containing_2	83	33	118	87	59	54	71	48	155	87	126	86	96	178	0.771696	0.317591	0.76231	0.697852	0.564604	0.511577	0.573702	0.481569	1.44106	0.872005	1.28385	0.908222	1.13623	1.72824
ENSMUSG00000074194	24.2425	44.7547	-0.85718	2.7134e-06	1.186e-05	Zfp791	chr8	-	85109647	85119637	1587	protein_coding	zinc_finger_protein_791	22	21	36	28	28	25	21	20	54	50	44	32	28	61	0.669447	0.661453	0.761162	0.735067	0.87695	0.775143	0.555357	0.656708	1.64312	1.64019	1.4673	1.10603	1.08462	1.93838
ENSMUSG00000036534	281.12	514.293	-0.85642	1.7589e-14	2.0435e-13	Slc38a7	chr8	-	95835920	95853539	3333	protein_coding	solute_carrier_family_38_member_7	308	253	422	322	274	253	288	220	561	534	449	616	360	504	4.46258	3.79439	4.24843	4.02501	4.0861	3.73512	3.6265	3.43959	8.12794	8.3408	7.12943	10.1377	6.63996	7.62574
ENSMUSG00000024959	317.41	583.559	-0.85617	8.7264e-10	5.9915e-09	Bad	chr19	+	6941861	6951898	1451	protein_coding	BCL2-associated_agonist_of_cell_death	343	316	468	361	311	274	309	253	515	555	482	818	447	573	11.4156	10.8862	10.8226	10.3654	10.6534	9.29185	8.93761	9.086	17.1393	19.9126	17.5802	30.923	18.9382	19.9147
ENSMUSG00000024397	46.5417	86.0278	-0.8557	1.2856e-08	7.7254e-08	Aif1	chr17	-	35170991	35176068	875	protein_coding	allograft_inflammatory_factor_1	37	42	76	51	40	50	62	33	120	78	101	67	76	70	2.04204	2.39937	2.91445	2.42833	2.2722	2.81178	2.97381	1.96528	6.62256	4.64075	6.10882	4.20012	5.33954	4.03438
ENSMUSG00000000627	327.957	599.112	-0.85523	7.5122e-15	9.0311e-14	Sema4f	chr6	-	82911885	82939769	4086	protein_coding	sema_domain_immunoglobulin_domain_(Ig)_TM_domain_and_short_cytoplasmic_domain	336	374	483	396	229	267	346	295	527	625	605	602	512	647	3.9711	4.57541	3.96643	4.03778	2.78568	3.21538	3.55392	3.76221	6.22824	7.96312	7.83612	8.08153	7.70317	7.98532
ENSMUSG00000008035	1115.22	2037.05	-0.85514	3.8105e-14	4.2684e-13	Mid1ip1	chrX	+	10715013	10719690	2022	protein_coding	Mid1_interacting_protein_1_(gastrulation_specific_G12-like_(zebrafish))	1151	1163	1689	1207	973	861	1266	970	1894	1792	1938	2486	1769	1998	27.4893	28.7511	28.0285	24.8698	23.918	20.9527	26.2774	24.9983	45.2326	46.138	50.7244	67.4397	53.783	49.8312
ENSMUSG00000017713	88.1657	162.329	-0.85358	4.9667e-07	2.4191e-06	Tha1	chr11	-	117867952	117873481	2686	protein_coding	threonine_aldolase_1	79	64	81	96	109	128	80	78	163	169	186	185	109	143	1.42034	1.19105	1.01188	1.48906	2.01704	2.34489	1.25001	1.51324	2.93045	3.27554	3.66481	3.77799	2.4947	2.68483
ENSMUSG00000049717	114.286	210.03	-0.85298	9.5541e-08	5.1228e-07	Lig4	chr8	-	9970020	9977686	4081	protein_coding	ligase_IV_DNA_ATP-dependent	111	82	139	130	116	156	130	80	227	228	243	97	195	268	1.31349	1.00439	1.14288	1.32716	1.41281	1.88095	1.33692	1.02151	2.68604	2.90851	3.15126	1.30377	2.93742	3.31173
ENSMUSG00000027420	38.2598	70.3654	-0.85271	3.4637e-07	1.7206e-06	Bfsp1	chr2	-	143826528	143863173	2372	protein_coding	beaded_filament_structural_protein_1_in_lens-CP94	35	40	37	48	27	42	42	41	68	80	76	67	69	52	0.712563	0.84295	0.523406	0.843087	0.565774	0.871272	0.74313	0.900718	1.38435	1.75581	1.69568	1.54937	1.78827	1.10554
ENSMUSG00000039741	667.38	1223.53	-0.85257	7.4055e-10	5.1284e-09	Bahcc1	chr11	+	120232947	120292296	10726	protein_coding	BAH_domain_and_coiled-coil_containing_1	672	487	1323	767	594	630	661	526	1170	1305	1154	1556	875	1093	3.02553	2.26959	4.13879	2.97923	2.7526	2.89016	2.58639	2.55545	5.26746	6.33395	5.69393	7.95733	5.01497	5.13889
ENSMUSG00000026303	400.798	733.207	-0.85215	8.413e-11	6.4784e-10	Mlph	chr1	+	90915085	90951142	4499	protein_coding	melanophilin	439	334	621	422	378	485	365	291	736	694	723	925	502	718	4.71215	3.71097	4.63156	3.90789	4.17609	5.3045	3.40492	3.37052	7.89978	8.03055	8.50484	11.2777	6.8594	8.04813
ENSMUSG00000027677	1188.97	2165.17	-0.85115	2.2383e-13	2.2978e-12	Ttc14	chr3	+	33799955	33814860	9538	protein_coding	tetratricopeptide_repeat_domain_14	1246	973	1715	1271	1198	1214	1278	975	2674	2497	2387	1089	1881	2468	6.30857	5.09932	6.03335	5.5518	6.243	6.26297	5.62346	5.3268	13.5381	13.629	13.2446	6.26276	12.1235	13.0489
ENSMUSG00000042408	289.486	526.815	-0.85086	4.033e-14	4.4974e-13	Zmym6	chr4	+	127077383	127124372	4210	protein_coding	zinc_finger_MYM-type_6	316	235	482	290	275	324	274	222	619	572	574	325	429	635	3.62473	2.79025	3.84164	2.86987	3.24672	3.78688	2.73148	2.74783	7.10005	7.07319	7.21562	4.23445	6.26431	7.60638
ENSMUSG00000025316	220.514	402.701	-0.84987	4.808e-11	3.7999e-10	Banp	chr8	+	121949750	122029258	5444	protein_coding	BTG3_associated_nuclear_protein	257	213	307	257	185	142	285	189	411	323	353	343	409	536	2.27974	1.95577	1.89222	1.9668	1.68907	1.28348	2.19714	1.8091	3.64566	3.08877	3.43163	3.45598	4.61853	4.96516
ENSMUSG00000058488	8.55591	16.545	-0.84955	0.0038771	0.0097864	Kl	chr5	+	150952607	150993809	5110	protein_coding	klotho	9	9	11	8	17	4	7	5	25	13	12	12	20	16	0.0850534	0.0880396	0.0722309	0.0652251	0.165357	0.0385175	0.057492	0.0509881	0.23625	0.132441	0.124281	0.128812	0.240606	0.157901
ENSMUSG00000044199	359.704	658.148	-0.84865	3.385e-09	2.1698e-08	S1pr4	chr10	-	81497745	81500132	2388	protein_coding	sphingosine-1-phosphate_receptor_4	394	324	493	431	293	263	417	368	718	522	578	911	531	572	7.96768	6.78215	6.9273	7.5195	6.09856	5.41926	7.32878	8.03032	14.5192	11.3799	12.8097	20.9257	13.6697	12.0795
ENSMUSG00000032580	1955.49	3536.98	-0.8486	5.3855e-25	1.4773e-23	Rbm5	chr9	-	107740371	107770996	6321	protein_coding	RNA_binding_motif_protein_5	1823	1675	2647	1905	1989	2140	2201	1766	4163	3585	3798	2345	3118	4089	13.9274	13.246	14.0514	12.5561	15.6402	16.6589	14.6138	14.5588	31.8034	29.526	31.799	20.3494	30.3241	32.6226
ENSMUSG00000052609	426.374	772.917	-0.84832	7.8358e-21	1.5299e-19	Plekhg3	chr12	+	76533560	76579039	4955	protein_coding	pleckstrin_homology_domain_containing_family_G_(with_RhoGef_domain)_member_3	425	355	594	472	447	377	469	393	804	701	695	859	679	793	4.14205	3.58131	4.02248	3.96866	4.48392	3.74383	3.97246	4.13303	7.83547	7.36505	7.4231	9.50922	8.42411	8.07079
ENSMUSG00000027221	396.896	723.081	-0.84815	1.6059e-11	1.3473e-10	Chst1	chr2	+	92599707	92615250	2680	protein_coding	carbohydrate_(keratan_sulfate_Gal-6)_sulfotransferase_1	403	435	556	443	378	255	463	356	839	667	672	868	571	625	7.26174	8.11355	6.96132	6.88676	7.01053	4.68192	7.25064	6.92205	15.1175	12.9566	13.2702	17.7656	13.0978	11.7607
ENSMUSG00000030084	3373.26	6130.25	-0.84766	3.3945e-13	3.4224e-12	Plxna1	chr6	-	89316316	89362613	9025	protein_coding	plexin_A1	3012	3401	4765	3724	3206	2804	3720	3291	5536	5793	5816	7889	4568	6184	16.1168	18.8372	17.7161	17.1913	17.6567	15.288	17.2992	19.002	29.6211	33.4163	34.1053	47.948	31.1155	34.5548
ENSMUSG00000047638	4.4119	8.85523	-0.84697	0.017073	0.036862	Nr1h4	chr10	-	89454234	89533585	2013	protein_coding	nuclear_receptor_subfamily_1_group_H_member_4	7	4	4	5	4	1	6	5	15	5	12	6	4	12	0.167929	0.0993283	0.0666757	0.103484	0.0987666	0.0244442	0.125094	0.129433	0.359833	0.129309	0.315487	0.163494	0.122156	0.300624
ENSMUSG00000031816	230.616	418.124	-0.84641	5.574e-16	7.3881e-15	Mthfsd	chr8	-	121095012	121108392	3347	protein_coding	methenyltetrahydrofolate_synthetase_domain_containing	259	198	316	279	234	241	206	176	486	414	388	454	322	401	3.73692	2.9571	3.16798	3.47292	3.47499	3.54307	2.5831	2.74016	7.01186	6.43941	6.13508	7.44039	5.91423	6.04192
ENSMUSG00000029074	73.1896	133.407	-0.84627	3.2364e-08	1.8411e-07	Ttll10	chr4	-	156034840	156059414	2556	protein_coding	tubulin_tyrosine_ligase-like_family_member_10	95	43	90	71	79	90	68	65	153	172	136	117	88	128	1.79487	0.840938	1.1815	1.15729	1.53624	1.73261	1.11655	1.32517	2.89057	3.50323	2.81593	2.51085	2.11651	2.52543
ENSMUSG00000029456	156.859	285.147	-0.84613	1.7213e-14	2.0009e-13	Acad10	chr5	-	121621026	121660514	4751	protein_coding	acyl-Coenzyme_A_dehydrogenase_family_member_10	200	124	243	189	119	151	148	135	319	280	253	287	234	310	2.0329	1.30465	1.71622	1.65738	1.24496	1.56391	1.30739	1.4807	3.24234	3.06814	2.81825	3.31354	3.02781	3.29051
ENSMUSG00000045404	71.0247	130.373	-0.84585	5.5751e-07	2.7026e-06	Kcnk13	chr12	+	99964499	100062682	3078	protein_coding	potassium_channel_subfamily_K_member_13	61	63	89	72	100	79	62	56	124	146	104	171	95	121	0.957043	1.02312	0.970226	0.974563	1.61482	1.26292	0.845382	0.948067	1.94539	2.46937	1.78817	3.04735	1.89737	1.98246
ENSMUSG00000051671	111.659	202.727	-0.84576	6.141e-15	7.4263e-14	Coa6	chr8	+	126422501	126425434	762	protein_coding	cytochrome_c_oxidase_assembly_factor_6	94	127	173	140	94	88	123	93	257	210	199	159	184	195	5.95721	8.33116	7.61803	7.65454	6.1315	5.68259	6.77455	6.35986	16.2866	14.3472	13.8211	11.4456	14.8443	12.9052
ENSMUSG00000045545	9.48467	18.8472	-0.84556	0.014076	0.031061	Krt14	chr11	-	100203162	100207548	1698	protein_coding	keratin_14	15	5	2	12	10	12	8	11	23	17	39	15	4	16	0.426603	0.147194	0.0395224	0.294435	0.292723	0.347746	0.197734	0.337578	0.654098	0.52121	1.21554	0.484562	0.144817	0.475192
ENSMUSG00000036995	239.374	434.889	-0.84526	1.6241e-12	1.5133e-11	Asap3	chr4	+	136206365	136245216	4225	protein_coding	ArfGAP_with_SH3_domain_ankyrin_repeat_and_PH_domain_3	245	194	347	263	209	276	234	217	456	385	454	532	296	432	2.80033	2.29526	2.75584	2.59343	2.45874	3.21441	2.32444	2.67641	5.21184	4.7439	5.68687	6.90685	4.30688	5.15637
ENSMUSG00000039307	127.852	232.098	-0.84485	2.3446e-11	1.9254e-10	Hexdc	chr11	+	121204433	121222655	3921	protein_coding	hexosaminidase_(glycosyl_hydrolase_family_20_catalytic_domain)_containing	124	97	149	136	139	177	121	105	223	243	222	235	208	231	1.5272	1.23661	1.27509	1.44507	1.76202	2.22124	1.29515	1.39544	2.74638	3.22635	2.9964	3.28751	3.2611	2.97099
ENSMUSG00000079654	236.668	430.713	-0.84371	1.9557e-10	1.4471e-09	Prrt4	chr6	-	29169232	29179584	3411	protein_coding	proline-rich_transmembrane_protein_4	231	239	334	285	254	201	235	183	422	436	381	572	317	385	3.2704	3.50246	3.28561	3.48104	3.70123	2.89957	2.89145	2.79569	5.97425	6.65436	5.91136	9.19835	5.71315	5.69201
ENSMUSG00000034330	448.613	811.899	-0.8433	2.7644e-15	3.4391e-14	Plcg2	chr8	+	117498291	117635140	4296	protein_coding	phospholipase_C_gamma_2	410	419	646	483	394	398	581	401	1061	730	846	889	601	670	4.60882	4.87536	5.04568	4.68413	4.55854	4.55867	5.67599	4.86407	11.9263	8.84627	10.422	11.351	8.6002	7.86497
ENSMUSG00000047205	321.887	580.898	-0.84289	6.3309e-26	1.8836e-24	Dusp18	chr11	+	3895240	3901296	4632	protein_coding	dual_specificity_phosphatase_18	337	286	488	354	293	358	337	229	599	593	626	490	514	612	3.51343	3.08641	3.53511	3.18406	3.14408	3.80306	3.05345	2.57624	6.24469	6.66481	7.15237	5.8026	6.8217	6.663
ENSMUSG00000079227	92.8838	168.322	-0.8428	3.8303e-09	2.4406e-08	Ccr5	chr9	+	124121543	124147699	2925	protein_coding	chemokine_(C-C_motif)_receptor_5	66	118	96	106	73	102	119	80	195	183	160	114	142	211	1.08965	2.01657	1.10128	1.50982	1.24048	1.71591	1.70746	1.42523	3.2193	3.25707	2.89493	2.13784	2.98442	3.63784
ENSMUSG00000026828	28.9682	53.1989	-0.84226	4.3269e-06	1.8395e-05	Galnt5	chr2	+	57997884	58045860	4225	protein_coding	UDP-N-acetyl-alpha-D-galactosamine:polypeptide_N-acetylgalactosaminyltransferase_5	30	24	50	30	29	39	21	19	70	49	57	32	46	65	0.342898	0.28395	0.397095	0.295829	0.341166	0.45421	0.208604	0.23434	0.800063	0.603769	0.71399	0.41545	0.669313	0.775842
ENSMUSG00000013973	70.8472	128.142	-0.84211	6.2318e-10	4.3545e-09	Dedd	chr1	+	171329145	171342331	3160	protein_coding	death_effector_domain-containing	89	46	77	66	76	75	79	71	128	146	135	118	97	134	1.36011	0.727658	0.817627	0.870167	1.19542	1.16787	1.04923	1.17082	1.95603	2.40529	2.26095	2.04828	1.88705	2.13848
ENSMUSG00000047898	4.7987	9.90574	-0.84128	0.015298	0.03344	Ccr4	chr9	-	114490316	114496544	2787	protein_coding	chemokine_(C-C_motif)_receptor_4	1	2	10	8	5	6	4	5	12	14	6	12	8	6	0.0173274	0.0358715	0.120397	0.119591	0.0891717	0.105933	0.0602356	0.0934873	0.20792	0.261513	0.113935	0.236178	0.176462	0.108568
ENSMUSG00000022442	136.062	247.361	-0.8411	7.1313e-12	6.2124e-11	Ttll1	chr15	-	83483772	83510893	2057	protein_coding	tubulin_tyrosine_ligase-like_1	122	139	202	196	121	90	167	103	255	241	221	252	216	270	2.86415	3.37782	3.2951	3.96979	2.92378	2.15292	3.40732	2.60929	5.9863	6.09936	5.68594	6.71988	6.45532	6.61936
ENSMUSG00000054517	283.833	512.172	-0.84082	6.558e-17	9.3835e-16	Trim65	chr11	-	116121846	116131128	4040	protein_coding	tripartite_motif-containing_65	268	281	413	275	244	313	293	261	487	443	579	536	398	572	3.20349	3.47681	3.43021	2.83594	3.00194	3.81225	3.0438	3.3665	5.82104	5.70853	7.58475	7.27744	6.05619	7.14005
ENSMUSG00000032258	146.495	265.16	-0.84077	1.0152e-10	7.7407e-10	Lca5	chr9	-	83390293	83441127	4160	protein_coding	Leber_congenital_amaurosis_5_(human)	172	109	202	178	147	140	144	123	323	273	291	136	240	327	1.99667	1.30975	1.62933	1.78268	1.75638	1.65597	1.45278	1.54075	3.7494	3.41642	3.70206	1.79325	3.54663	3.96407
ENSMUSG00000034292	655.352	1180.5	-0.84064	3.0831e-20	5.7743e-19	Traf3ip1	chr1	+	91494647	91529307	3474	protein_coding	TRAF3_interacting_protein_1	781	502	977	722	628	703	624	512	1502	1167	1234	887	1035	1203	10.8565	7.22321	9.43661	8.65871	8.98512	9.95737	7.5385	7.67997	20.8782	17.4881	18.7988	14.0052	18.3151	17.4631
ENSMUSG00000039485	218.636	395.006	-0.84058	3.8174e-13	3.8282e-12	Tspyl4	chr10	+	34297442	34301320	3879	protein_coding	TSPY-like_4	275	206	304	240	234	212	185	151	423	457	445	283	358	377	3.4236	2.65463	2.62969	2.57773	2.9984	2.68927	2.00162	2.02851	5.26591	6.13335	6.07134	4.00186	5.67363	4.90127
ENSMUSG00000023912	134.446	243.109	-0.84	3.0196e-11	2.4484e-10	Slc25a27	chr17	-	43641900	43667015	2687	protein_coding	solute_carrier_family_25_member_27	132	82	185	165	159	132	132	127	284	264	259	146	223	275	2.37234	1.52547	2.31023	2.55836	2.94119	2.41727	2.06175	2.46295	5.10392	5.11491	5.10124	2.98044	5.10194	5.16121
ENSMUSG00000050668	209.123	377.435	-0.83906	2.1097e-12	1.9345e-11	Gpatch11	chr17	+	78835516	78848299	4198	protein_coding	G_patch_domain_containing_11	223	168	286	198	200	266	226	162	447	430	409	222	351	393	2.56527	2.00043	2.28599	1.96503	2.368	3.11787	2.25942	2.01091	5.14183	5.33246	5.15614	2.90072	5.14	4.72103
ENSMUSG00000024972	50.6022	93.4076	-0.83825	2.6725e-05	0.00010057	Lgals12	chr19	-	7596660	7607193	2757	protein_coding	lectin_galactose_binding_soluble_12	53	23	82	80	34	40	63	53	159	96	73	55	78	103	0.928345	0.417011	0.997995	1.20892	0.612966	0.713908	0.959034	1.00175	2.78492	1.81274	1.4013	1.09426	1.73923	1.88403
ENSMUSG00000066042	58.0696	105.734	-0.83768	1.8566e-07	9.5605e-07	Med18	chr4	-	132458731	132463921	1675	protein_coding	mediator_complex_subunit_18	41	44	72	69	72	69	48	61	115	97	80	113	110	103	1.18206	1.31309	1.44235	1.71625	2.13654	2.027	1.2027	1.89773	3.3154	3.0148	2.52766	3.70049	4.03716	3.10105
ENSMUSG00000064325	422.549	763.11	-0.83695	6.7158e-12	5.8777e-11	Hhip	chr8	-	79966115	80058006	4582	protein_coding	Hedgehog-interacting_protein	471	413	668	572	338	317	421	338	723	919	914	522	581	888	4.96405	4.50559	4.89185	5.201	3.66653	3.40426	3.85618	3.84398	7.61967	10.4415	10.5569	6.249	7.79506	9.77337
ENSMUSG00000026199	288.726	519.73	-0.83692	6.7754e-14	7.3765e-13	Ankzf1	chr1	+	75192151	75199387	3426	protein_coding	ankyrin_repeat_and_zinc_finger_domain_containing_1	281	212	366	294	329	385	271	236	580	568	479	431	454	568	3.96086	3.09318	3.58464	3.57525	4.77312	5.52958	3.3198	3.58958	8.17511	8.63103	7.39933	6.90058	8.14642	8.3608
ENSMUSG00000002763	806.263	1459.31	-0.83666	2.9782e-10	2.1561e-09	Pex6	chr17	+	46711463	46725541	3383	protein_coding	peroxisomal_biogenesis_factor_6	821	757	1358	953	722	714	787	643	1526	1226	1225	1998	1200	1317	11.7196	11.1854	13.4694	11.7365	10.6079	10.3852	9.76344	9.90441	21.7824	18.8664	19.1636	32.3958	21.8061	19.6323
ENSMUSG00000029193	767.99	1380.33	-0.83664	8.2608e-20	1.5119e-18	Cckar	chr5	-	53698485	53707704	2929	protein_coding	cholecystokinin_A_receptor	871	611	1143	928	659	885	767	541	1638	1438	1290	1172	1193	1454	14.3605	10.4275	13.0942	13.2	11.183	14.8677	10.9902	9.62492	27.0052	25.5588	23.3085	21.9484	25.0391	25.0341
ENSMUSG00000067629	262.594	473.566	-0.83654	3.4092e-16	4.5918e-15	Syngap1	chr17	+	26941452	26970645	4023	protein_coding	synaptic_Ras_GTPase_activating_protein_1_homolog_(rat)	274	178	463	284	248	281	243	232	529	461	457	461	395	493	3.28905	2.2117	3.86173	2.94113	3.06405	3.43697	2.53505	3.00509	6.34978	5.96558	6.01188	6.28559	6.03594	6.17993
ENSMUSG00000056204	392.184	711.098	-0.83653	1.3898e-09	9.3091e-09	Pgpep1	chr8	-	70646436	70659738	4882	protein_coding	pyroglutamyl-peptidase_I	398	313	642	442	402	317	454	319	697	636	619	991	550	643	3.93691	3.20482	4.41254	3.77199	4.09282	3.19507	3.90291	3.40496	6.89426	6.78205	6.71022	11.1345	6.92569	6.64201
ENSMUSG00000032718	209.548	376.697	-0.83611	3.1417e-25	8.8334e-24	Mansc1	chr6	-	134609210	134632488	2373	protein_coding	MANSC_domain_containing_1	187	168	318	244	201	205	224	198	413	399	376	364	302	371	3.80552	3.5389	4.49656	4.28389	4.2101	4.25084	3.96169	4.34797	8.40437	8.7534	8.3856	8.41393	7.82361	7.88429
ENSMUSG00000039835	294.964	528.756	-0.83475	2.1776e-23	5.2331e-22	Nhsl1	chr10	+	18390322	18533892	7321	protein_coding	NHS-like_1	344	300	416	310	261	273	308	231	580	527	576	506	414	523	2.26912	2.04837	1.90667	1.76416	1.772	1.83489	1.76567	1.64422	3.8257	3.7475	4.16386	3.79119	3.47639	3.60262
ENSMUSG00000066357	1049.03	1892.44	-0.83444	2.4528e-11	2.0077e-10	Wdr6	chr9	-	108572313	108578670	4092	protein_coding	WD_repeat_domain_6	1055	980	1596	1245	925	868	1116	954	1876	1661	1638	2559	1580	1689	12.4505	11.9715	13.0873	12.6759	11.2357	10.4377	11.4461	12.1488	22.1386	21.1318	21.1847	34.3028	23.7367	20.8152
ENSMUSG00000049295	680.026	1224.29	-0.83437	1.4743e-13	1.5388e-12	Zfp219	chr14	-	52006077	52020733	3042	protein_coding	zinc_finger_protein_219	644	632	969	756	659	622	709	641	1140	1114	1075	1564	1076	1152	10.2234	10.3852	10.6885	10.354	10.7676	10.0612	9.78176	10.9804	18.0967	19.0646	18.7022	28.2015	21.7446	19.0976
ENSMUSG00000074671	102.124	184.356	-0.83349	1.3629e-12	1.2799e-11	Tspyl3	chr2	-	153222370	153225441	3072	protein_coding	TSPY-like_3	94	90	152	109	115	83	123	84	208	162	188	208	141	178	1.47767	1.46446	1.66025	1.47826	1.86067	1.32946	1.68041	1.42488	3.2696	2.74534	3.23877	3.71396	2.8216	2.92204
ENSMUSG00000051890	92.7059	168.075	-0.83329	1.5796e-08	9.3892e-08	Klhdc1	chr12	+	69241176	69284632	2620	protein_coding	kelch_domain_containing_1	132	81	135	120	87	84	83	51	193	146	183	120	176	177	2.433	1.5454	1.72896	1.90821	1.65049	1.5776	1.32956	1.01435	3.55721	2.90104	3.69653	2.51232	4.12961	3.40689
ENSMUSG00000044966	7.88654	14.984	-0.83318	0.0038177	0.0096549	Fbxo48	chr11	+	16951375	16954772	2117	protein_coding	F-box_protein_48	6	8	14	11	7	7	5	8	22	21	17	7	9	15	0.136868	0.188897	0.221901	0.21648	0.164351	0.162703	0.0991241	0.196919	0.501828	0.516416	0.424984	0.181373	0.261348	0.35732
ENSMUSG00000029387	181.515	326.17	-0.83249	1.1673e-16	1.6328e-15	Gtf2h3	chr5	+	124579140	124597680	2672	protein_coding	general_transcription_factor_IIH_polypeptide_3	192	167	245	199	156	210	202	133	331	356	295	303	327	302	3.47004	3.12418	3.07667	3.10286	2.9019	3.86725	3.17282	2.59379	5.98197	6.9361	5.84292	6.22016	7.52332	5.69977
ENSMUSG00000042129	587.353	1052.46	-0.8322	4.5844e-16	6.116e-15	Rassf4	chr6	-	116633008	116673836	6344	protein_coding	Ras_association_(RalGDS/AF-6)_domain_family_member_4	557	528	763	671	490	572	716	562	1465	1108	1239	664	807	1038	4.23996	4.16033	4.03564	4.40662	3.83908	4.43662	4.73674	4.61628	11.1513	9.09239	10.336	5.74117	7.82003	8.25127
ENSMUSG00000035835	116.707	210.127	-0.83204	8.2119e-13	7.9411e-12	Plppr3	chr10	-	79860475	79874634	3063	protein_coding	lipid_phosphate_phosphatase-related_protein_type_3	126	107	184	104	125	99	115	108	230	183	192	233	175	222	1.98652	1.7462	2.01568	1.4146	2.02842	1.5904	1.57573	1.83737	3.62605	3.11032	3.3174	4.17258	3.51228	3.65504
ENSMUSG00000012483	119.237	213.333	-0.83114	2.2009e-14	2.5309e-13	Rpa3	chr6	-	8255936	8259173	682	protein_coding	replication_protein_A3	121	123	148	146	97	107	145	99	266	244	207	139	187	231	8.56784	9.01524	7.28163	8.91896	7.06938	7.72002	8.92306	7.56433	18.8343	18.6255	16.0631	11.1796	16.856	17.081
ENSMUSG00000025192	123.498	222.035	-0.83042	3.2536e-13	3.2891e-12	Entpd7	chr19	+	43689672	43733697	5911	protein_coding	ectonucleoside_triphosphate_diphosphohydrolase_7	131	101	199	140	100	138	105	115	222	225	240	223	159	243	1.07024	0.854116	1.12965	0.986763	0.840878	1.14878	0.745519	1.01381	1.81361	1.98163	2.14879	2.06938	1.65361	2.07316
ENSMUSG00000024534	43.0871	77.5281	-0.82969	1.145e-08	6.9141e-08	Sncaip	chr18	+	52767709	52915935	3724	protein_coding	synuclein_alpha_interacting_protein_(synphilin)	33	36	52	50	53	36	59	37	89	79	80	68	57	88	0.427932	0.483225	0.468538	0.559379	0.707392	0.475677	0.664925	0.51774	1.15407	1.10438	1.13691	1.0016	0.940943	1.19168
ENSMUSG00000022774	523.105	934.546	-0.82905	2.2179e-20	4.1887e-19	Ncbp2	chr16	+	31948513	31961781	2070	protein_coding	nuclear_cap_binding_protein_subunit_2	469	512	772	638	525	439	554	442	1074	985	1026	604	905	962	10.9414	12.3639	12.5141	12.8409	12.6062	10.4355	11.2323	11.1268	25.0546	24.7724	26.2314	16.0052	26.8767	23.4364
ENSMUSG00000060985	15.9889	29.7178	-0.82879	0.00033035	0.0010326	Tdrd5	chr1	-	156255296	156303664	3759	protein_coding	tudor_domain_containing_5	18	23	24	18	8	6	20	16	30	30	31	32	22	30	0.231244	0.305853	0.214235	0.199501	0.105782	0.0785413	0.2233	0.221803	0.385391	0.41548	0.436449	0.466953	0.35979	0.402472
ENSMUSG00000020752	294.485	527.002	-0.8287	6.062e-16	8.0019e-15	Recql5	chr11	-	115892595	115933477	4410	protein_coding	RecQ_protein-like_5	319	229	393	290	305	326	295	270	531	486	544	584	438	508	3.49319	2.59569	2.99024	2.73971	3.4376	3.63746	2.80746	3.1904	5.81445	5.73719	6.52836	7.2639	6.10567	5.80914
ENSMUSG00000075273	187.732	339.788	-0.82862	2.9677e-07	1.4893e-06	Ttc30b	chr2	-	75935849	75938585	2737	protein_coding	tetratricopeptide_repeat_domain_30B	183	117	309	209	207	216	194	138	444	374	347	143	334	399	3.22884	2.13682	3.78822	3.18139	3.75915	3.88327	2.97479	2.62739	7.83359	7.11375	6.70963	2.86587	7.50187	7.35165
ENSMUSG00000050164	7.64958	14.9136	-0.82788	0.012621	0.028175	Mchr1	chr15	+	81235499	81238963	2188	protein_coding	melanin-concentrating_hormone_receptor_1	1	3	5	11	11	15	9	7	19	11	11	10	15	23	0.022071	0.0685379	0.0766786	0.209455	0.249884	0.337336	0.172634	0.166713	0.419333	0.261726	0.266066	0.250696	0.421446	0.530111
ENSMUSG00000007950	326.878	590.281	-0.82775	3.528e-08	1.9969e-07	Abhd8	chr8	-	71456700	71463657	1985	protein_coding	abhydrolase_domain_containing_8	296	305	452	380	327	281	397	276	596	500	467	890	441	531	7.20114	7.68061	7.64063	7.9757	8.18806	6.9657	8.39383	7.24549	14.499	13.1133	12.4509	24.5938	13.6577	13.4903
ENSMUSG00000023411	422.508	754.928	-0.82705	6.8425e-18	1.0585e-16	Nfatc4	chr14	+	55824795	55833943	4019	protein_coding	nuclear_factor_of_activated_T_cells_cytoplasmic_calcineurin_dependent_4	400	385	593	468	417	391	440	402	703	789	732	868	594	736	4.80631	4.7885	4.95095	4.85147	5.15718	4.78716	4.59478	5.21228	8.44676	10.2202	9.63911	11.8467	9.08587	9.2352
ENSMUSG00000020740	605.78	1078.41	-0.82683	6.7793e-26	2.0117e-24	Gga3	chr11	-	115584255	115604051	4848	protein_coding	golgi_associated_gamma_adaptin_ear_containing_ARF_binding_protein_3	594	461	783	657	602	670	615	608	1212	984	1128	1001	906	1146	5.9169	4.7533	5.41939	5.6461	6.17203	6.80035	5.32406	6.53522	12.0724	10.5666	12.3138	11.3257	11.4885	11.9209
ENSMUSG00000008153	25.7267	47.495	-0.82668	7.6342e-05	0.00026697	Clstn3	chr6	-	124430759	124464794	4014	protein_coding	calsyntenin_3	25	21	40	27	29	22	32	19	56	51	35	70	27	39	0.300769	0.261516	0.334375	0.280241	0.359099	0.26969	0.334582	0.246658	0.673695	0.661446	0.461461	0.956569	0.413509	0.489975
ENSMUSG00000038058	1342.39	2392.13	-0.82651	2.4588e-23	5.8711e-22	Nod1	chr6	-	54923942	54972612	4322	protein_coding	nucleotide-binding_oligomerization_domain_containing_1	1164	1144	1880	1434	1374	1295	1468	1345	2642	2346	2299	2590	1856	2357	13.0058	13.2312	14.5957	13.8233	15.8014	14.7436	14.2551	16.2165	29.519	28.2582	28.1513	32.8708	26.3992	27.5018
ENSMUSG00000001053	566.571	1021.02	-0.82636	2.5471e-08	1.4709e-07	N4bp3	chr11	-	51643063	51650842	2367	protein_coding	NEDD4_binding_protein_3	615	509	707	669	539	436	625	570	921	834	847	1490	874	938	12.5472	10.7492	10.0224	11.7753	11.3184	9.06373	11.0818	12.5486	18.7895	18.343	18.9378	34.529	22.6992	19.9844
ENSMUSG00000024175	102.079	184.499	-0.82532	1.2079e-07	6.3839e-07	Tekt4	chr17	+	25471590	25476594	1532	protein_coding	tektin_4	140	68	165	93	105	95	112	75	222	164	179	228	120	174	4.41306	2.21874	3.6139	2.52912	3.40663	3.05129	3.06824	2.55107	6.99757	5.57297	6.18356	8.16341	4.81527	5.72766
ENSMUSG00000031737	302.931	542.544	-0.82488	2.9461e-11	2.3906e-10	Irx5	chr8	+	92357796	92361456	2403	protein_coding	Iroquois_related_homeobox_5_(Drosophila)	335	205	458	296	281	416	246	272	563	539	554	516	469	557	6.73227	4.26439	6.39533	5.13197	5.81228	8.51841	4.29647	5.8984	11.3138	11.6771	12.2011	11.7785	11.9982	11.6893
ENSMUSG00000054836	48.8546	88.5898	-0.82487	1.5611e-08	9.2872e-08	Elp6	chr9	+	110305192	110322092	2054	protein_coding	elongator_acetyltransferase_complex_subunit_6	43	49	83	52	46	56	48	32	97	85	72	94	86	85	1.01097	1.19248	1.3559	1.05475	1.11314	1.34155	0.980778	0.811837	2.28047	2.15437	1.85514	2.51028	2.57393	2.08692
ENSMUSG00000073838	463.757	830.155	-0.82474	2.7967e-12	2.5304e-11	Tufm	chr7	+	126487355	126490730	1776	protein_coding	Tu_translation_elongation_factor_mitochondrial	514	416	646	543	413	415	481	416	820	728	807	1080	648	760	13.9762	11.7087	12.2051	12.738	11.5585	11.498	11.3666	12.2059	22.2958	21.3398	24.0478	33.3562	22.43	21.5803
ENSMUSG00000026179	559.551	1001.47	-0.82472	2.4864e-12	2.2615e-11	Pnkd	chr1	+	74284930	74353694	3599	protein_coding	paroxysmal_nonkinesiogenic_dyskinesia	651	563	832	679	487	402	547	491	1029	896	847	1172	883	1031	8.73513	7.81958	7.75699	7.8602	6.72575	5.49621	6.37875	7.10917	13.8066	12.9607	12.4551	17.8625	15.0826	14.4465
ENSMUSG00000063193	97.4444	177.54	-0.82442	2.3484e-05	8.9122e-05	Cd300lb	chr11	-	114922781	114934386	2880	protein_coding	CD300_antigen_like_family_member_B	90	104	151	109	48	52	150	112	262	205	208	139	123	126	1.50911	1.80508	1.75928	1.57681	0.828405	0.888443	2.18589	2.02649	4.39301	3.70564	3.82221	2.64739	2.62549	2.2063
ENSMUSG00000093445	6.24032	11.789	-0.8239	0.0068129	0.016295	Lrch4	chr5	+	137629121	137641099	3078	protein_coding	leucine-rich_repeats_and_calponin_homology_(CH)_domain_containing_4	5	7	6	6	6	5	10	6	18	12	9	8	9	15	0.0784461	0.113681	0.0654085	0.0812136	0.0968895	0.0799319	0.136352	0.101579	0.282395	0.202962	0.154745	0.142566	0.179751	0.245759
ENSMUSG00000042389	75.0297	133.733	-0.82315	3.1035e-12	2.79e-11	Tsen2	chr6	+	115544664	115578350	4563	protein_coding	tRNA_splicing_endonuclease_2_homolog_(S._cerevisiae)	82	76	106	77	75	75	76	54	171	118	154	99	120	134	0.867828	0.832568	0.779483	0.70305	0.816967	0.808779	0.699026	0.616684	1.80967	1.34627	1.78614	1.19009	1.6167	1.48095
ENSMUSG00000026875	588.109	1046.45	-0.82224	4.6487e-20	8.5918e-19	Traf1	chr2	-	34941750	34961772	3407	protein_coding	TNF_receptor-associated_factor_1	604	569	882	726	501	419	636	561	1151	1121	934	1004	897	1067	8.56121	8.34828	8.68656	8.8779	7.30903	6.05147	7.83457	8.58045	16.3138	17.1291	14.5084	16.1643	16.1852	15.7935
ENSMUSG00000043510	106.005	188.532	-0.82137	2.6512e-13	2.7032e-12	Hscb	chr5	-	110829070	110839777	804	protein_coding	HscB_iron-sulfur_cluster_co-chaperone_homolog_(E._coli)	104	118	139	139	100	70	103	102	218	187	198	159	151	207	6.24665	7.33639	5.8011	7.20285	6.18213	4.28411	5.37664	6.61095	13.0934	12.1084	13.0333	10.8477	11.5457	12.9838
ENSMUSG00000038623	350.448	623.991	-0.82135	1.0179e-14	1.207e-13	Tm6sf1	chr7	+	81859001	81884434	3419	protein_coding	transmembrane_6_superfamily_member_1	359	296	544	406	290	289	403	339	763	722	707	370	509	667	5.07067	4.32762	5.33889	4.94735	4.21592	4.15928	4.94693	5.16678	10.7765	10.9936	10.9437	5.93606	9.15202	9.83815
ENSMUSG00000025956	138.953	247.954	-0.82121	1.4112e-17	2.1274e-16	Mettl21a	chr1	-	64606473	64617242	2666	protein_coding	methyltransferase_like_21A	149	110	227	148	118	154	149	108	268	268	261	193	224	255	2.69896	2.06248	2.85705	2.31285	2.19996	2.84236	2.34561	2.11097	4.85431	5.23331	5.18113	3.97093	5.16519	4.82355
ENSMUSG00000046971	101.044	180.744	-0.82119	7.3988e-13	7.1919e-12	Pla2g4f	chr2	-	120299957	120314165	3116	protein_coding	phospholipase_A2_group_IVF	88	99	162	115	94	86	96	101	195	186	179	198	141	164	1.36381	1.58816	1.74449	1.53761	1.49942	1.35806	1.29302	1.68905	3.02197	3.10754	3.04018	3.48548	2.78176	2.6542
ENSMUSG00000026785	503.708	901.897	-0.82088	7.8128e-10	5.3972e-09	Pkn3	chr2	+	30077684	30091022	3460	protein_coding	protein_kinase_N3	611	482	811	557	505	452	479	311	847	839	839	1125	743	868	8.52777	6.9635	7.86495	6.70695	7.25453	6.42808	5.81018	4.68386	11.8212	12.6237	12.8331	17.8349	13.2011	12.6512
ENSMUSG00000038644	347.23	618.676	-0.81995	4.2336e-14	4.7141e-13	Pold1	chr7	-	44532746	44548849	3496	protein_coding	polymerase_(DNA_directed)_delta_1_catalytic_subunit	367	320	515	382	311	324	358	307	688	535	509	751	488	659	5.0695	4.57546	4.94296	4.55237	4.42163	4.56029	4.29776	4.576	9.5032	7.9668	7.70532	11.7832	8.58117	9.50606
ENSMUSG00000037579	40.9809	74.3634	-0.81965	1.6456e-05	6.4085e-05	Kcnh3	chr15	+	99224976	99242817	3583	protein_coding	potassium_voltage-gated_channel_subfamily_H_(eag-related)_member_3	37	28	66	44	62	41	28	34	66	97	76	81	47	71	0.498684	0.390632	0.618086	0.511625	0.86008	0.563062	0.327975	0.494483	0.889508	1.40937	1.12256	1.24003	0.806398	0.999305
ENSMUSG00000033350	535.76	950.525	-0.8196	1.7269e-23	4.1946e-22	Chst2	chr9	-	95399292	95406722	7328	protein_coding	carbohydrate_sulfotransferase_2	502	496	750	570	520	482	573	536	958	866	877	998	880	994	3.30817	3.3834	3.43421	3.24067	3.52705	3.23654	3.2817	3.81152	6.31296	6.15225	6.33371	7.47034	7.38236	6.8405
ENSMUSG00000047342	27.0153	49.0496	-0.81922	1.2636e-05	5.0324e-05	Zfp286	chr11	-	62753377	62789462	3051	protein_coding	zinc_finger_protein_286	24	21	47	29	34	26	29	17	49	51	61	26	44	62	0.379874	0.34406	0.516901	0.396006	0.553899	0.419324	0.39892	0.290353	0.775545	0.870221	1.05811	0.467441	0.886561	1.02479
ENSMUSG00000055228	64.1684	114.551	-0.81807	3.3388e-08	1.895e-07	Zfp935	chr13	-	62454323	62466709	1062	protein_coding	zinc_finger_protein_935	57	46	80	81	58	88	70	51	143	132	122	64	101	124	2.59191	2.16516	2.52765	3.17765	2.71455	4.07734	2.76633	2.50245	6.50226	6.4707	6.07966	3.3056	5.84649	5.88822
ENSMUSG00000020100	291.825	518.331	-0.81759	3.8776e-17	5.627e-16	Slc29a3	chr10	-	60712072	60752794	5240	protein_coding	solute_carrier_family_29_(nucleoside_transporters)_member_3	277	271	396	372	223	278	336	270	618	492	490	561	425	466	2.55281	2.5852	2.5358	2.95772	2.11528	2.61055	2.69115	2.68505	5.69521	4.88805	4.9489	5.87255	4.98604	4.48478
ENSMUSG00000020877	125.043	224.881	-0.81758	9.7183e-08	5.2034e-07	Scrn2	chr11	+	97029938	97033958	1552	protein_coding	secernin_2	113	115	205	131	109	112	138	121	240	197	172	323	188	185	3.51607	3.70393	4.43214	3.51662	3.49083	3.55096	3.73179	4.06268	7.46745	6.60809	5.86517	11.4158	7.44671	6.01128
ENSMUSG00000030725	35.5919	64.3736	-0.81755	3.3438e-06	1.4424e-05	Lipt2	chr7	+	100159277	100161365	1663	protein_coding	lipoyl(octanoyl)_transferase_2_(putative)	37	29	54	40	42	46	29	19	73	68	44	60	64	70	1.07443	0.871691	1.08956	1.00211	1.25531	1.36108	0.731873	0.595362	2.11974	2.12872	1.40025	1.97904	2.36584	2.12272
ENSMUSG00000026792	228.382	407.533	-0.81747	1.8935e-11	1.5728e-10	Lrsam1	chr2	-	32925216	32961614	4030	protein_coding	leucine_rich_repeat_and_sterile_alpha_motif_containing_1	266	191	337	268	213	215	248	166	416	368	414	508	302	378	3.18747	2.36911	2.80593	2.77061	2.62705	2.62514	2.58272	2.14646	4.98472	4.75384	5.43675	6.91439	4.60681	4.73013
ENSMUSG00000042694	172.13	304.293	-0.81737	2.2938e-15	2.8759e-14	Obfc1	chr19	-	47501033	47537507	1992	protein_coding	oligonucleotide/oligosaccharide-binding_fold_containing_1	158	166	217	183	201	170	175	145	402	314	350	233	220	301	3.83035	4.16558	3.65529	3.82743	5.01534	4.19932	3.68705	3.79313	9.74517	8.2062	9.29871	6.41597	6.7894	7.62015
ENSMUSG00000040658	12.2137	22.9479	-0.81686	0.0035763	0.0090967	Dnph1	chr17	+	46496789	46499618	1106	protein_coding	2'-deoxynucleoside_5'-phosphate_N-hydrolase_1	14	19	16	17	13	7	5	9	18	20	32	31	13	20	0.611284	0.858727	0.485419	0.640383	0.584228	0.311431	0.189734	0.42404	0.785905	0.941405	1.53122	1.53745	0.722581	0.91193
ENSMUSG00000045275	54.7731	97.6248	-0.81651	1.0757e-09	7.3052e-09	Lca5l	chr16	-	96158407	96192257	3162	protein_coding	Leber_congenital_amaurosis_5-like	50	35	75	56	55	60	74	50	109	104	99	67	88	114	0.763622	0.553303	0.795886	0.737857	0.864559	0.933702	0.9822	0.824001	1.66463	1.71227	1.65698	1.16227	1.71088	1.81815
ENSMUSG00000021951	92.7777	164.693	-0.81631	4.1777e-15	5.1043e-14	N6amt2	chr14	-	57549598	57571569	836	protein_coding	N-6_adenine-specific_DNA_methyltransferase_2_(putative)	84	92	133	105	85	94	90	85	162	153	177	133	160	187	4.85225	5.50096	5.33822	5.23274	5.05367	5.53274	4.51821	5.29825	9.35754	9.52767	11.205	8.72651	11.7655	11.2803
ENSMUSG00000020253	610.084	1079.01	-0.81521	2.0813e-24	5.3871e-23	Ppm1m	chr9	-	106194172	106199746	2625	protein_coding	protein_phosphatase_1M	631	602	915	664	556	539	621	538	1217	953	1047	1140	914	1080	11.6083	11.4637	11.6962	10.5386	10.5278	10.1037	9.9287	10.68	22.3879	18.9001	21.1087	23.8216	21.405	20.7482
ENSMUSG00000034111	480.203	850.422	-0.81516	1.6432e-15	2.0881e-14	Tmed8	chr12	-	87166242	87200229	7179	protein_coding	transmembrane_emp24_domain_containing_8	474	399	659	513	504	533	513	380	944	902	980	502	769	978	3.18849	2.77821	3.08016	2.97714	3.48948	3.65327	2.99905	2.75828	6.34981	6.541	7.22447	3.83562	6.58507	6.87008
ENSMUSG00000098132	33.6229	60.3925	-0.81511	1.82e-06	8.1663e-06	Rassf10	chr7	+	112953962	112957457	3496	protein_coding	Ras_association_(RalGDS/AF-6)_domain_family_(N-terminal)_member_10	46	25	54	39	29	36	23	28	79	53	66	55	42	65	0.635414	0.357458	0.518291	0.464771	0.412307	0.506699	0.276113	0.417355	1.09121	0.789234	0.999118	0.862952	0.738543	0.937624
ENSMUSG00000039748	10.7812	20.7166	-0.81492	0.003189	0.0081827	Exo1	chr1	+	175880778	175911396	5506	protein_coding	exonuclease_1	6	6	26	14	10	5	18	9	26	12	22	19	22	21	0.0526242	0.0544718	0.158449	0.105935	0.090273	0.0446841	0.137204	0.0851777	0.228029	0.113461	0.211461	0.189284	0.245632	0.19234
ENSMUSG00000013089	3063.73	5433.62	-0.81457	7.5753e-14	8.2076e-13	Etv5	chr16	-	22381309	22439719	3975	protein_coding	ets_variant_5	2940	2611	5316	3130	2709	3110	3003	2818	5183	5742	5231	6456	4247	4932	35.7174	32.8342	44.8745	32.806	33.8739	38.4984	31.7065	36.9422	62.9647	75.2017	69.6453	89.0885	65.6815	62.5709
ENSMUSG00000055254	283.545	504.077	-0.81379	2.0839e-11	1.7232e-10	Ntrk2	chr13	+	58806596	59133970	8541	protein_coding	neurotrophic_tyrosine_kinase_receptor_type_2	249	303	441	354	267	168	313	270	553	479	581	429	496	432	1.40786	1.77333	1.73253	1.72679	1.5538	0.967876	1.53803	1.64731	3.12658	2.91963	3.60007	2.75514	3.57002	2.55071
ENSMUSG00000035283	862.067	1529.2	-0.81372	3.9464e-14	4.4052e-13	Adrb1	chr19	+	56722372	56724862	2491	protein_coding	adrenergic_receptor_beta_1	908	668	1591	1017	760	729	873	729	1658	1330	1385	1660	1385	1553	17.6028	13.4048	21.4313	17.0096	15.1647	14.4003	14.7086	15.2501	32.1413	27.7958	29.4252	36.5536	34.1802	31.4401
ENSMUSG00000036924	7.20001	14.1367	-0.81327	0.012872	0.028651	Cst13	chr2	+	148820081	148830410	783	protein_coding	cystatin_13	6	1	11	8	3	5	16	11	11	9	20	14	12	17	0.370049	0.0638403	0.471392	0.425671	0.190438	0.314215	0.857607	0.732066	0.678397	0.598387	1.3518	0.980758	0.942145	1.0949
ENSMUSG00000051037	34.8085	62.3223	-0.81313	5.3914e-06	2.26e-05	Zfp455	chr13	+	67194506	67209298	2712	protein_coding	zinc_finger_protein_455	39	18	40	37	44	37	39	32	54	76	78	41	53	68	0.694457	0.331772	0.494905	0.568405	0.806412	0.671322	0.603539	0.614865	0.961517	1.4589	1.52212	0.829258	1.20139	1.26446
ENSMUSG00000031901	87.4195	154.933	-0.81233	1.9864e-12	1.8307e-11	Dus2	chr8	+	105991337	106053840	1860	protein_coding	dihydrouridine_synthase_2	81	77	104	107	101	91	98	62	161	163	168	131	149	141	2.10301	2.06935	1.87617	2.39672	2.699	2.4074	2.21128	1.73699	4.1799	4.56222	4.78014	3.86326	4.92461	3.8229
ENSMUSG00000078779	41.0038	72.6337	-0.81216	8.3555e-08	4.5167e-07	Zfp59	chr7	+	27842855	27855086	1962	protein_coding	zinc_finger_protein_59	36	37	57	41	35	49	40	43	91	71	92	46	58	77	0.886081	0.942669	0.974827	0.870624	0.886672	1.2289	0.85564	1.14206	2.23973	1.88391	2.48161	1.28604	1.8173	1.97915
ENSMUSG00000074141	118.504	211.543	-0.81182	4.2446e-09	2.6887e-08	Il4i1	chr7	+	44816370	44840809	2301	protein_coding	interleukin_4_induced_1	147	94	186	143	111	99	115	95	249	159	193	260	174	205	3.08511	2.04206	2.71236	2.5892	2.39773	2.11708	2.09755	2.15143	5.22559	3.59734	4.439	6.19801	4.64869	4.49287
ENSMUSG00000027796	173.138	307.163	-0.81123	4.0368e-13	4.0284e-12	Smad9	chr3	+	54755582	54801257	5368	protein_coding	SMAD_family_member_9	172	164	288	234	153	124	177	142	331	344	319	207	291	332	1.54734	1.52717	1.80024	1.81614	1.41668	1.13665	1.38386	1.37846	2.97761	3.33616	3.14501	2.11521	3.33256	3.11898
ENSMUSG00000034117	16.4485	29.891	-0.81114	0.00023218	0.00074522	Ptgdr2	chr19	+	10937160	10942511	2644	protein_coding	prostaglandin_D2_receptor_2	25	15	14	24	14	13	20	10	29	31	33	26	28	29	0.456613	0.283587	0.177672	0.378178	0.263185	0.241936	0.317467	0.197087	0.529651	0.610382	0.660536	0.539395	0.651021	0.553125
ENSMUSG00000039634	66.2685	117.214	-0.81103	3.0076e-10	2.176e-09	Zfp189	chr4	+	49521176	49531517	2965	protein_coding	zinc_finger_protein_189	62	59	87	62	69	83	77	48	150	119	107	82	111	129	1.0098	0.994681	0.984569	0.87119	1.15669	1.37744	1.08992	0.843599	2.44298	2.08941	1.90987	1.517	2.30142	2.19408
ENSMUSG00000035790	128.491	227.406	-0.81097	2.7862e-18	4.4732e-17	Cep19	chr16	+	32099800	32108069	1718	protein_coding	centrosomal_protein_19	145	112	200	143	123	105	133	110	250	244	206	197	202	246	4.07582	3.25875	3.90623	3.46784	3.55857	3.00736	3.24907	3.33648	7.027	7.39381	6.34583	6.28982	7.22814	7.22102
ENSMUSG00000036526	321.144	569.861	-0.81095	6.7899e-12	5.9288e-11	Card11	chr5	-	140872999	141000596	4112	protein_coding	caspase_recruitment_domain_family_member_11	342	302	518	386	254	246	380	265	656	558	532	674	399	536	4.01646	3.67122	4.22696	3.91093	3.07026	2.94375	3.87847	3.35824	7.70378	7.06452	6.84704	8.99088	5.9651	6.57353
ENSMUSG00000097333	97.3559	172.669	-0.81093	2.1641e-08	1.263e-07	Zfp87	chr13	-	67515781	67526177	2656	protein_coding	zinc_finger_protein_87	69	78	124	84	92	133	123	98	237	158	169	117	143	211	1.25456	1.46799	1.56655	1.31764	1.72168	2.46401	1.9436	1.92273	4.30897	3.09692	3.36746	2.41631	3.30983	4.00628
ENSMUSG00000028435	19.0069	34.4825	-0.81048	9.2852e-05	0.00031949	Aqp3	chr4	-	41092722	41098183	1765	protein_coding	aquaporin_3	14	19	29	27	21	15	15	18	43	22	38	36	27	38	0.383048	0.538103	0.551321	0.637331	0.591383	0.418182	0.356678	0.531431	1.17646	0.648903	1.13942	1.1188	0.94041	1.08574
ENSMUSG00000049281	1099.23	1954.3	-0.81042	6.7103e-09	4.1569e-08	Scn3b	chr9	+	40269216	40291618	4515	protein_coding	sodium_channel_voltage-gated_type_III_beta	1156	1199	1699	1139	891	575	1375	1120	2026	1869	2066	1345	2098	2147	12.3643	13.2745	12.6266	10.5102	9.80875	6.26656	12.7813	12.9265	21.6688	21.5503	24.2168	16.3403	28.5658	23.9806
ENSMUSG00000032777	1772.54	3132.23	-0.81037	4.4238e-15	5.3961e-14	Gtf3c1	chr7	-	125640955	125707780	6960	protein_coding	general_transcription_factor_III_C_1	1764	1566	2707	2026	1644	1672	1900	1493	3022	3031	2967	3871	2308	3139	12.2394	11.2471	13.0506	12.1276	11.7405	11.8208	11.4571	11.1782	20.9671	22.6714	22.5607	30.5077	20.3857	22.7441
ENSMUSG00000029060	809.251	1435.15	-0.8103	7.2476e-11	5.6175e-10	Mib2	chr4	-	155654677	155669198	3642	protein_coding	mindbomb_homolog_2_(Drosophila)	866	773	1175	997	693	692	820	710	1413	1199	1233	1908	1209	1390	11.4828	10.6095	10.8255	11.4052	9.45774	9.34943	9.4494	10.1587	18.7351	17.1388	17.9171	28.7365	20.4073	19.2469
ENSMUSG00000027959	53.6909	95.7234	-0.81027	1.6417e-06	7.4045e-06	Sass6	chr3	+	116595008	116630984	4241	protein_coding	spindle_assembly_6_homolog_(C._elegans)	58	34	68	58	50	70	62	44	117	119	114	44	82	99	0.660435	0.400744	0.538012	0.569778	0.585997	0.812173	0.613555	0.540635	1.3322	1.46076	1.42259	0.569089	1.18862	1.17721
ENSMUSG00000066640	375.269	664.648	-0.81009	1.5006e-13	1.5648e-12	Fbxl18	chr5	-	142866946	142895421	7857	protein_coding	F-box_and_leucine-rich_repeat_protein_18	356	291	604	497	338	377	361	319	701	632	668	773	510	617	2.18808	1.85137	2.57948	2.63539	2.13823	2.36104	1.92833	2.1157	4.30838	4.18757	4.4995	5.39657	3.99036	3.96018
ENSMUSG00000052142	310.61	548.907	-0.81009	9.7904e-14	1.0462e-12	Rasal3	chr17	-	32390659	32403583	3849	protein_coding	RAS_protein_activator_like_3	332	276	388	381	288	236	369	297	751	413	518	530	478	562	4.16543	3.58441	3.38248	4.12404	3.71911	3.01705	4.02354	4.02094	9.42204	5.58604	7.12239	7.55307	7.63446	7.36334
ENSMUSG00000038365	246.275	432.9	-0.80979	1.7772e-21	3.6242e-20	Fbxo25	chr8	+	13907806	13940521	2008	protein_coding	F-box_protein_25	252	187	322	253	255	274	241	243	506	454	410	379	358	460	6.06048	4.65516	5.38076	5.24932	6.31205	6.71438	5.03713	6.30612	12.1686	11.7705	10.806	10.3531	10.9602	11.5526
ENSMUSG00000029480	260.249	462.932	-0.80969	7.1723e-09	4.4296e-08	Dhx37	chr5	-	125414406	125434048	4139	protein_coding	DEAH_(Asp-Glu-Ala-His)_box_polypeptide_37	255	224	385	258	239	300	258	237	434	422	439	650	328	422	2.97519	2.70526	3.12117	2.59699	2.8701	3.56652	2.6161	2.98382	5.06346	5.30785	5.61323	8.61417	4.87166	5.14166
ENSMUSG00000071724	32.6506	58.1128	-0.80917	1.58e-06	7.1434e-06	Smpd5	chr15	+	76294434	76296896	1823	protein_coding	sphingomyelin_phosphodiesterase_5	33	27	35	34	34	30	34	39	53	62	48	64	47	67	0.874173	0.740344	0.644218	0.777031	0.927014	0.809755	0.782749	1.1148	1.40392	1.77054	1.39347	1.9257	1.58493	1.85342
ENSMUSG00000019467	542.957	958.077	-0.80908	3.5607e-19	6.138e-18	Arhgef25	chr10	-	127182521	127190054	2261	protein_coding	Rho_guanine_nucleotide_exchange_factor_(GEF)_25	540	479	861	641	515	447	548	499	872	958	915	1001	862	1005	11.5336	10.5899	12.7777	11.8115	11.3214	9.72805	10.1721	11.5006	18.6238	22.058	21.4173	24.2845	23.4372	22.4157
ENSMUSG00000018909	4855.2	8561.22	-0.80881	1.2094e-16	1.6906e-15	Arrb1	chr7	+	99535466	99606771	7135	protein_coding	arrestin_beta_1	4755	3996	7529	5040	4975	4495	5359	4287	8988	8590	7847	10146	6399	8280	32.183	27.9955	35.4075	29.4295	34.6572	30.9995	31.5224	31.3097	60.8306	62.6759	58.2041	78.0003	55.1336	58.5225
ENSMUSG00000029007	1037.22	1827.89	-0.80833	1.4138e-17	2.1299e-16	Agtrap	chr4	-	148077061	148088031	3996	protein_coding	angiotensin_II_type_I_receptor-associated_protein	986	976	1537	1112	966	955	1157	928	2178	1979	1612	2049	1283	1687	11.9158	12.209	12.9062	11.5938	12.0156	11.7597	12.1517	12.1016	26.32	25.7823	21.3493	28.1263	19.7378	21.29
ENSMUSG00000043953	551.31	969.473	-0.80823	9.6613e-29	3.4549e-27	Ccrl2	chr9	-	111054835	111057270	2110	protein_coding	chemokine_(C-C_motif)_receptor-like_2	536	584	835	588	478	491	611	462	1078	1071	868	880	813	1025	12.2674	13.8353	13.2787	11.6102	11.26	11.4503	12.1532	11.4098	24.6711	26.4246	21.7711	22.8768	23.6868	24.4979
ENSMUSG00000027001	64.7614	115.229	-0.80786	5.1377e-09	3.2316e-08	Dusp19	chr2	+	80617045	80632361	1993	protein_coding	dual_specificity_phosphatase_19	71	66	110	71	62	44	76	44	136	132	106	75	105	133	1.72037	1.65536	1.85198	1.48422	1.54624	1.08634	1.60043	1.15044	3.29522	3.44801	2.81477	2.06419	3.23877	3.36536
ENSMUSG00000020610	365.433	641.86	-0.80753	7.155e-25	1.9413e-23	Amz2	chr11	+	109425946	109452813	2816	protein_coding	archaelysin_family_metallopeptidase_2	341	322	529	421	373	369	371	307	715	695	671	439	569	732	5.84779	5.71584	6.30339	6.22867	6.5837	6.44782	5.52932	5.681	12.261	12.8485	12.6105	8.5512	12.4216	13.1089
ENSMUSG00000022120	104.72	185.21	-0.80692	1.2096e-08	7.2902e-08	Rnf219	chr14	-	104477534	104522666	3456	protein_coding	ring_finger_protein_219	105	80	164	92	112	138	80	95	235	199	198	121	140	218	1.46719	1.15711	1.59229	1.10907	1.61079	1.96483	0.971508	1.43242	3.28358	2.99765	3.03204	1.92047	2.4903	3.18104
ENSMUSG00000035004	153.696	271.752	-0.80625	1.4933e-09	9.9702e-09	Igsf6	chr7	-	121064067	121074530	2133	protein_coding	immunoglobulin_superfamily_member_6	156	173	223	194	113	125	162	132	369	307	308	147	235	265	3.53186	4.05426	3.50805	3.78928	2.63319	2.88362	3.18753	3.2248	8.35388	7.49289	7.64195	3.78026	6.77291	6.2653
ENSMUSG00000063179	97.6412	172.091	-0.80568	4.2405e-11	3.3727e-10	Pstk	chr7	+	131371141	131387839	1615	protein_coding	phosphoseryl-tRNA_kinase	105	77	139	117	80	107	104	83	220	176	190	98	148	200	3.13969	2.38328	2.88798	3.01828	2.46213	3.26009	2.70266	2.67809	6.57814	5.67338	6.22623	3.3285	5.63362	6.24517
ENSMUSG00000028072	13.2889	24.1057	-0.80559	0.00096309	0.0027508	Ntrk1	chr3	-	87778244	87795162	2588	protein_coding	neurotrophic_tyrosine_kinase_receptor_type_1	14	13	17	10	14	12	16	13	34	23	17	28	11	31	0.261237	0.251094	0.220412	0.160984	0.268879	0.228158	0.259469	0.261757	0.634406	0.462663	0.347639	0.593457	0.261292	0.604066
ENSMUSG00000048148	68.8271	122.33	-0.8055	6.2881e-08	3.4472e-07	Nwd1	chr8	+	72646711	72714746	7840	protein_coding	NACHT_and_WD_repeat_domain_containing_1	75	37	109	89	53	77	77	61	138	129	149	82	86	149	0.461972	0.235908	0.466511	0.472955	0.336011	0.483274	0.412197	0.405446	0.849994	0.856594	1.00581	0.573711	0.674342	0.958422
ENSMUSG00000022596	55.6465	99.5602	-0.80506	5.6308e-06	2.3533e-05	Slurp1	chr15	-	74724318	74728034	2859	protein_coding	secreted_Ly6/Plaur_domain_containing_1	59	34	98	50	76	48	35	62	85	102	108	95	87	108	0.99657	0.594458	1.15017	0.728621	1.32128	0.826126	0.513788	1.13005	1.43568	1.85732	1.99919	1.82266	1.8707	1.90501
ENSMUSG00000050751	9.17361	17.1501	-0.80471	0.0051836	0.012734	Pgbd5	chr8	-	124369049	124439658	3222	protein_coding	piggyBac_transposable_element_derived_5	7	10	13	2	10	12	12	9	15	16	17	24	11	17	0.104916	0.155143	0.135385	0.0258613	0.154265	0.183263	0.15631	0.145558	0.224812	0.258521	0.279233	0.408584	0.209877	0.266079
ENSMUSG00000026870	106.199	188.541	-0.80445	2.2178e-09	1.451e-08	Cutal	chr2	+	34874396	34892133	2312	protein_coding	cutA_divalent_cation_tolerance_homolog-like	122	116	160	142	68	70	132	80	206	173	195	168	182	187	2.54825	2.508	2.32211	2.55886	1.46189	1.4898	2.39616	1.80311	4.30261	3.89547	4.46366	3.98581	4.83929	4.07888
ENSMUSG00000035165	22.3126	40.024	-0.80409	9.7346e-06	3.9517e-05	Kcne3	chr7	+	100176670	100184869	1333	protein_coding	potassium_voltage-gated_channel_Isk-related_subfamily_gene_3	23	23	34	26	18	15	26	21	39	47	42	30	36	43	0.833236	0.86249	0.855855	0.812623	0.671176	0.553707	0.818603	0.820935	1.41282	1.83556	1.66749	1.23449	1.66024	1.62677
ENSMUSG00000029516	167.475	294.983	-0.80383	1.9213e-14	2.2248e-13	Cit	chr5	+	115845278	116008947	9514	protein_coding	citron	204	152	229	175	150	173	202	106	314	285	268	266	266	343	1.03547	0.798614	0.807651	0.766339	0.78365	0.89475	0.891083	0.58058	1.59375	1.55949	1.49079	1.53361	1.71877	1.8181
ENSMUSG00000054723	302.459	535.659	-0.80383	5.9652e-09	3.7178e-08	Vmac	chr17	-	56713932	56717699	2174	protein_coding	vimentin-type_intermediate_filament_associated_coiled-coil_protein	329	261	427	359	271	285	301	275	537	450	540	746	422	418	7.30813	6.00119	6.59052	6.87988	6.19589	6.45066	5.81082	6.59163	11.928	10.7759	13.1455	18.8224	11.933	9.69624
ENSMUSG00000078552	123.618	218.682	-0.80351	2.0423e-09	1.3432e-08	Dcdc2b	chr4	-	129608331	129614257	1023	protein_coding	doublecortin_domain_containing_2b	172	74	182	133	137	117	119	94	237	231	183	190	198	254	8.11938	3.61587	5.96963	5.41654	6.65639	5.62768	4.88204	4.78819	11.1873	11.7554	9.46716	10.1876	11.8984	12.5212
ENSMUSG00000031851	128.227	226.295	-0.80335	1.4782e-13	1.5422e-12	Ntpcr	chr8	+	125729963	125748235	1497	protein_coding	nucleoside-triphosphatase_cancer-related	114	120	171	175	120	131	138	96	198	221	226	221	207	255	3.6775	4.00697	3.83289	4.87037	3.98431	4.30594	3.8689	3.34171	6.38699	7.6855	7.9897	8.09778	8.50054	8.59023
ENSMUSG00000059555	648.526	1140.39	-0.80307	2.0524e-15	2.5811e-14	Tor4a	chr2	-	25192966	25196886	3255	protein_coding	torsin_family_4_member_A	629	613	930	740	548	569	767	594	1185	1087	1072	1374	919	1037	9.33189	9.41382	9.58702	9.47167	8.36803	8.60162	9.8895	9.50944	17.5801	17.3852	17.4296	23.1543	17.3565	16.0662
ENSMUSG00000001739	125.932	223.539	-0.80289	1.3053e-08	7.8353e-08	Cldn15	chr5	+	136966616	136975858	1902	protein_coding	claudin_15	124	107	231	138	129	108	103	116	232	204	208	285	162	218	3.14834	2.81209	4.07524	3.02284	3.37111	2.79404	2.27278	3.1781	5.8902	5.58369	5.78758	8.2192	5.23604	5.78006
ENSMUSG00000045348	41.2802	73.6833	-0.80281	4.1539e-08	2.3323e-07	Nyap1	chr5	-	137730883	137741607	3912	protein_coding	neuronal_tyrosine-phosphorylated_phosphoinositide_3-kinase_adaptor_1	40	41	69	53	43	31	39	30	75	67	70	70	67	85	0.493778	0.523892	0.591836	0.564447	0.546341	0.389926	0.418404	0.399615	0.925796	0.891615	0.946985	0.98151	1.05287	1.09574
ENSMUSG00000006784	144.006	254.367	-0.80277	1.0602e-12	1.01e-11	Ttc25	chr11	+	100545607	100572568	4340	protein_coding	tetratricopeptide_repeat_domain_25	172	103	210	177	126	134	174	108	295	224	220	226	265	268	1.91385	1.18633	1.62361	1.69914	1.44303	1.51927	1.68263	1.29674	3.28235	2.68695	2.68273	2.85637	3.75365	3.11409
ENSMUSG00000073792	161.156	284.296	-0.80269	2.6147e-10	1.912e-09	Alg6	chr4	+	99715664	99763460	3947	protein_coding	asparagine-linked_glycosylation_6_(alpha-13-glucosyltransferase)	171	132	268	174	139	156	181	130	334	365	336	157	222	291	2.09218	1.67172	2.27834	1.83666	1.75042	1.94481	1.9246	1.71631	4.08632	4.81424	4.50522	2.18187	3.45767	3.71803
ENSMUSG00000023017	78.6918	139.34	-0.8024	1.177e-07	6.2382e-07	Asic1	chr15	+	99670718	99701127	3763	protein_coding	acid-sensing_(proton-gated)_ion_channel_1	86	76	96	74	92	89	65	65	130	155	128	171	112	117	1.10366	1.00957	0.856029	0.819301	1.2152	1.16379	0.724952	0.900116	1.66825	2.14437	1.8002	2.49263	1.82971	1.56797
ENSMUSG00000020329	300.02	531.747	-0.80202	7.397e-08	4.0247e-07	Polrmt	chr10	-	79736123	79746581	4288	protein_coding	polymerase_(RNA)_mitochondrial_(DNA_directed)	271	312	474	292	295	374	263	210	516	453	472	724	430	498	3.052	3.63711	3.70916	2.8371	3.41949	4.29176	2.57413	2.55202	5.81096	5.49978	5.82547	9.26145	6.1647	5.85681
ENSMUSG00000055435	420.026	735.904	-0.80195	5.5013e-21	1.0817e-19	Maf	chr8	-	115682942	115707794	6360	protein_coding	avian_musculoaponeurotic_fibrosarcoma_(v-maf)_AS42_oncogene_homolog	417	347	653	464	449	398	409	359	821	834	716	510	661	836	3.16628	2.72728	3.44515	3.03953	3.509	3.07925	2.69896	2.94142	6.2336	6.8267	5.95799	4.39854	6.38914	6.62881
ENSMUSG00000026798	74.5355	132.291	-0.80189	6.9247e-09	4.2814e-08	Coq4	chr2	+	29787493	29797935	3026	protein_coding	coenzyme_Q4_homolog_(yeast)	86	62	110	81	66	83	82	51	123	154	120	154	100	124	1.37246	1.02419	1.21976	1.11522	1.0841	1.34967	1.1373	0.878255	1.96286	2.64944	2.09873	2.79156	2.03156	2.06652
ENSMUSG00000020017	7.10553	13.3633	-0.80179	0.0067365	0.016133	Hal	chr10	+	93488768	93519304	5319	protein_coding	histidine_ammonia_lyase	10	3	11	6	9	9	6	5	18	10	15	10	15	11	0.0907905	0.0281934	0.0693928	0.0469967	0.084102	0.0832591	0.0473425	0.0489846	0.163416	0.097875	0.149247	0.103125	0.173364	0.104292
ENSMUSG00000057778	106.762	187.564	-0.80161	3.7836e-13	3.7976e-12	Cyb5d2	chr11	-	72777232	72796142	2953	protein_coding	cytochrome_b5_domain_containing_2	127	86	131	131	104	106	109	87	176	223	198	155	167	188	2.07688	1.45577	1.48854	1.84822	1.75051	1.76629	1.54915	1.53524	2.87808	3.93136	3.54851	2.87915	3.47657	3.21056
ENSMUSG00000033068	155.729	274.254	-0.80139	7.3979e-11	5.7281e-10	Entpd6	chr2	+	150749042	150771675	2893	protein_coding	ectonucleoside_triphosphate_diphosphohydrolase_6	179	143	223	157	148	179	130	127	308	216	231	289	241	330	2.98796	2.47084	2.58647	2.26098	2.54277	3.04455	1.88593	2.28757	5.14109	3.88693	4.22579	5.47955	5.12114	5.75244
ENSMUSG00000005986	88.0489	154.665	-0.80093	2.3519e-14	2.6949e-13	Ankrd13d	chr19	-	4270180	4283137	2139	protein_coding	ankyrin_repeat_domain_13_family_member_D	81	74	124	93	92	92	100	74	182	135	173	131	143	151	1.82871	1.72933	1.94519	1.81142	2.13782	2.11639	1.96209	1.80277	4.10879	3.28567	4.28035	3.35936	4.10983	3.56002
ENSMUSG00000036151	33.5953	60.7136	-0.8008	8.7961e-05	0.00030415	Tm6sf2	chr8	+	70072924	70080066	1446	protein_coding	transmembrane_6_superfamily_member_2	41	20	53	40	40	40	29	18	61	57	48	84	40	65	1.36926	0.691382	1.22987	1.15249	1.37495	1.36116	0.841705	0.64867	2.03711	2.05215	1.75678	3.18644	1.70055	2.2669
ENSMUSG00000043895	619.533	1092.57	-0.80067	1.42e-09	9.4948e-09	S1pr2	chr9	-	20965952	20976793	2815	protein_coding	sphingosine-1-phosphate_receptor_2	513	639	823	684	501	468	822	675	1136	969	925	1378	916	1055	8.80054	11.3469	9.81009	10.1233	8.84613	8.18062	12.2553	12.4952	19.4874	17.9204	17.3903	26.8514	20.0039	18.9
ENSMUSG00000037169	36.9407	66.8963	-0.80006	0.00014343	0.00047673	Mycn	chr12	-	12936096	12941914	2671	protein_coding	v-myc_myelocytomatosis_viral_related_oncogene_neuroblastoma_derived_(avian)	28	26	81	27	41	19	55	38	98	73	55	61	58	52	0.506238	0.486582	1.01757	0.421149	0.762964	0.350025	0.864209	0.74136	1.77176	1.42282	1.08977	1.25271	1.33491	0.981784
ENSMUSG00000028312	126.473	222.783	-0.79895	1.02e-09	6.9564e-09	Smc2	chr4	+	52439243	52488260	5404	protein_coding	structural_maintenance_of_chromosomes_2	140	133	190	154	90	115	142	92	237	248	232	124	220	266	1.25107	1.23025	1.17975	1.18727	0.827792	1.04713	1.10282	0.88714	2.1178	2.38912	2.27204	1.25864	2.50268	2.48229
ENSMUSG00000062075	200.938	354.828	-0.7987	1.1294e-08	6.8255e-08	Lmnb2	chr10	-	80901203	80918245	3531	protein_coding	lamin_B2	239	204	295	196	172	205	194	159	340	291	300	475	308	348	3.26866	2.88795	2.80334	2.31262	2.42117	2.85677	2.30587	2.34649	4.6498	4.29039	4.49643	7.37889	5.3623	4.97013
ENSMUSG00000030802	534.111	938.102	-0.79829	8.5743e-12	7.4121e-11	Bckdk	chr7	+	127904082	127909664	2848	protein_coding	branched_chain_ketoacid_dehydrogenase_kinase	533	486	769	639	504	525	513	462	969	878	876	1221	680	862	9.03769	8.53008	9.0602	9.34774	8.79598	9.07065	7.55975	8.45321	16.43	16.0493	16.2783	23.5164	14.678	15.2635
[truncated: 2,946 more rows]

## Sheet: 713 Dec only in M50
Symbol
A4galt
Abca3
Abcg4
Acap1
Acly
Aco1
Actg2
Acvr1b
Acy3
[truncated: 704 more rows]

## Sheet: KEGG Pathway Dec only M50
Term	Overlap	P-value	Adjusted P-value	Odds Ratio	Combined Score	Genes
[truncated: 3 more rows]
