# Supplementary material for: Sex‐dependent acrolein sensitivity in mice is associated with differential lung cell, protein, and transcript changes
Source: Physiol Rep. 2021 Oct 4;9(19):e14997. doi: 10.14814/phy2.14997 (PMC8488558; doi:10.14814/phy2.14997)
Supplement: Supplementary file 10 — Table S9. [file PHY2-9-e14997-s009.xlsx]

## Sheet: Contents
Supplemental Table 9. Transcripts that decreased more in male than female mice following acrolein exposure.
Sheet
1	Contents
2	4197 Differntially expressed genes (DEGs) with known function that decreased in male mice following acrolein exposure
3	555 DEGs that decreased more in male than female mice folllowing acrolein exposure
4	KEGG 2019 pathway analysis of transcripts decreased more in male than female mice
5	Gene Ontology (GO) Molecular Function 2018 of transcripts decreased more in male than female mice

## Sheet: 4197DEGs Known Function Dec M50
Gene_ID	Ma30ppm	Ctl_Male	log2FoldChange	pvalue	padj	GeneName	Chrom	Strand	Start	End	GeneLength	GeneType	GeneDescription	M_30p_49_readcount	M_30p_50_readcount	M_30p_51_readcount	M_30p_52_readcount	M_30p_56_readcount	M_30p_58_readcount	M_30p_59_readcount	M_30p_60_readcount	Ctl_M_13_readcount	Ctl_M_14_readcount	Ctl_M_15_readcount	Ctl_M_16_readcount	Ctl_M_17_readcount	Ctl_M_18_readcount	M_30p_49_fpkm	M_30p_50_fpkm	M_30p_51_fpkm	M_30p_52_fpkm	M_30p_56_fpkm	M_30p_58_fpkm	M_30p_59_fpkm	M_30p_60_fpkm	Ctl_M_13_fpkm	Ctl_M_14_fpkm	Ctl_M_15_fpkm	Ctl_M_16_fpkm	Ctl_M_17_fpkm	Ctl_M_18_fpkm
ENSMUSG00000047878	391.074	518.777	-0.39513	0.012417	0.027776	A4galt	chr15	-	83226726	83251774	2128	protein_coding	alpha_14-galactosyltransferase	435	276	518	408	420	584	281	295	604	468	441	611	430	490	9.87161	6.48327	8.16789	7.98793	9.81006	13.5039	5.54198	7.22387	13.7062	11.4492	10.9676	15.7494	12.4221	11.6121
ENSMUSG00000036678	236.733	348.713	-0.54835	4.9568e-07	2.4148e-06	Aaas	chr15	-	102338247	102350759	1816	protein_coding	achalasia_adrenocortical_insufficiency_alacrimia	223	215	339	262	233	240	249	202	368	338	337	428	257	316	5.93006	5.91806	6.26376	6.01079	6.37726	6.50301	5.75458	5.79635	9.78554	9.68952	9.82105	12.9278	8.69992	8.77522
ENSMUSG00000029482	270.269	741.041	-1.4242	1.2768e-28	4.5086e-27	Aacs	chr5	+	125475814	125517412	3241	protein_coding	acetoacetyl-CoA_synthetase	244	223	421	312	255	241	291	266	708	613	714	987	610	679	3.63564	3.4394	4.35868	4.01071	3.9107	3.65895	3.76829	4.27683	10.5489	9.84653	11.6591	16.7045	11.5704	10.5652
ENSMUSG00000037257	463.97	571.348	-0.29988	3.1611e-05	0.0001176	Aagab	chr9	+	63602655	63641889	2600	protein_coding	alpha-_and_gamma-adaptin_binding_protein	382	417	626	495	445	497	529	443	665	551	597	512	449	616	7.09513	8.01714	8.0789	7.93191	8.50708	9.40594	8.53911	8.87871	12.351	11.0326	12.1519	10.8017	10.6162	11.948
ENSMUSG00000035642	233.78	309.933	-0.40626	6.8035e-07	3.2629e-06	Aamdc	chr7	-	97550331	97579497	949	protein_coding	adipogenesis_associated_Mth938_domain_containing	237	205	283	296	231	229	242	204	357	341	295	271	251	323	12.0601	10.798	10.0063	12.9949	12.0987	11.8738	10.7024	11.2017	18.1658	18.7064	16.4513	15.6638	16.2594	17.1642
ENSMUSG00000068522	269.82	343.862	-0.33952	0.0061978	0.014966	Aard	chr15	+	52040107	52045722	1348	protein_coding	alanine_and_arginine_rich_domain_containing_protein	271	238	471	310	258	154	333	237	353	370	307	338	309	345	9.70844	8.82559	11.7242	9.58115	9.51314	5.62147	10.3677	9.16174	12.6455	14.2894	12.0529	13.7538	14.0918	12.9067
ENSMUSG00000023938	234.182	343.244	-0.53923	1.0377e-06	4.831e-06	Aars2	chr17	+	45506841	45520842	3348	protein_coding	alanyl-tRNA_synthetase_2_mitochondrial_(putative)	261	172	385	259	215	242	252	177	384	315	327	387	264	343	3.76466	2.56803	3.85857	3.223	3.19188	3.55671	3.15897	2.75491	5.53858	4.89809	5.169	6.34046	4.84749	5.16649
ENSMUSG00000055923	127.629	325.058	-1.3254	4.769e-27	1.5302e-25	Aasdh	chr5	-	76873659	76905514	4066	protein_coding	aminoadipate-semialdehyde_dehydrogenase	145	120	188	147	130	129	120	82	406	311	406	204	258	363	1.72215	1.47527	1.55146	1.50625	1.58917	1.56114	1.23864	1.05091	4.82183	3.98194	5.28449	2.75206	3.90077	4.50221
ENSMUSG00000025894	279.384	351.484	-0.33087	0.00068783	0.0020245	Aasdhppt	chr9	-	4294793	4309494	2870	protein_coding	aminoadipate-semialdehyde_dehydrogenase-phosphopantetheinyl_transferase	293	265	337	322	245	295	302	241	386	395	364	218	320	412	4.9301	4.61552	3.94003	4.67434	4.24305	5.05777	4.41627	4.37577	6.49469	7.16501	6.71218	4.16649	6.85435	7.23939
ENSMUSG00000035435	52.1738	87.6876	-0.71384	0.00010483	0.00035793	Abca17	chr17	-	24264259	24351029	5317	protein_coding	ATP-binding_cassette_sub-family_A_(ABC1)_member_17	46	73	88	52	35	28	81	36	117	78	96	72	73	86	0.417793	0.686298	0.555351	0.407458	0.327186	0.259126	0.639364	0.352822	1.06261	0.763712	0.955539	0.742782	0.844023	0.815677
ENSMUSG00000024130	7763.01	9482.5	-0.28521	0.0038388	0.0096973	Abca3	chr17	+	24351950	24410201	6476	protein_coding	ATP-binding_cassette_sub-family_A_(ABC1)_member_3	6950	7445	11101	8360	6758	7611	8360	7692	9510	9781	9026	11311	7169	8771	51.8261	57.4665	57.5184	53.783	51.8687	57.8301	54.1788	61.8945	70.9131	78.6281	73.762	95.8053	68.0534	68.3013
ENSMUSG00000041828	2161.95	3195.74	-0.55597	2.3549e-07	1.1978e-06	Abca8a	chr11	-	110025634	110095978	5619	protein_coding	ATP-binding_cassette_sub-family_A_(ABC1)_member_8a	2222	2062	3430	2761	1908	1729	2262	1719	3504	3826	3283	1912	2694	3884	19.0966	18.3437	20.4827	20.4717	16.8777	15.141	16.8952	15.9418	30.1133	35.4477	30.9212	18.6648	29.4738	34.8584
ENSMUSG00000041797	262.272	416.04	-0.65474	4.3565e-08	2.4376e-07	Abca9	chr11	-	110100749	110168196	6384	protein_coding	ATP-binding_cassette_sub-family_A_(ABC1)_member_9	298	237	425	282	229	219	288	215	532	466	449	221	355	475	2.25421	1.85572	2.23382	1.84036	1.78294	1.68799	1.89334	1.75495	4.02413	3.8001	3.72218	1.89887	3.41848	3.75221
ENSMUSG00000028973	344.41	464.215	-0.42139	0.00071272	0.0020926	Abcb8	chr5	+	24393663	24410054	3074	protein_coding	ATP-binding_cassette_sub-family_B_(MDR/TAP)_member_8	412	273	497	326	323	362	356	303	497	440	456	586	332	409	6.47237	4.43931	5.42505	4.41835	5.22267	5.7946	4.86045	5.13639	7.80738	7.45161	7.85064	10.4566	6.63945	6.70975
ENSMUSG00000029408	160.17	254.273	-0.65065	4.1168e-07	2.024e-06	Abcb9	chr5	-	124061530	124095798	3661	protein_coding	ATP-binding_cassette_sub-family_B_(MDR/TAP)_member_9	164	149	220	172	157	178	158	126	247	253	218	329	205	230	2.16329	2.03443	2.01639	1.95738	2.13154	2.39243	1.81129	1.79345	3.25799	3.59768	3.15138	4.92937	3.44233	3.16822
ENSMUSG00000032842	242.143	317.481	-0.38311	0.00031022	0.00097536	Abcc10	chr17	-	46303221	46328352	5266	protein_coding	ATP-binding_cassette_sub-family_C_(CFTR/MRP)_member_10	245	176	330	273	233	273	282	198	301	319	335	347	235	330	2.24675	1.67066	2.10274	2.15987	2.19922	2.55094	2.24749	1.95931	2.76019	3.15363	3.36673	3.61447	2.74337	3.16024
ENSMUSG00000022822	2636.32	3074.18	-0.22085	0.00011101	0.00037676	Abcc5	chr16	-	20331303	20426394	5811	protein_coding	ATP-binding_cassette_sub-family_C_(CFTR/MRP)_member_5	2625	2407	3909	3131	2458	2459	2652	2278	3412	3126	3187	2318	2701	3520	21.8147	20.7053	22.5718	22.448	21.0245	20.8222	19.1537	20.4278	28.3538	28.0053	29.0252	21.8805	28.5741	30.5477
ENSMUSG00000031378	783.808	1571.93	-0.9835	1.2312e-14	1.4492e-13	Abcd1	chrX	+	73716597	73738534	3648	protein_coding	ATP-binding_cassette_sub-family_D_(ALD)_member_1	812	669	1202	883	778	713	840	637	1636	1499	1362	2153	1122	1403	10.7491	9.16701	11.0561	10.0844	10.6003	9.61731	9.66395	9.09922	21.6562	21.3919	19.7591	32.3731	18.9076	19.395
ENSMUSG00000055782	265.562	583.553	-1.1099	1.5755e-15	2.0067e-14	Abcd2	chr15	-	91145884	91191807	5527	protein_coding	ATP-binding_cassette_sub-family_D_(ALD)_member_2	266	227	405	267	255	248	306	236	754	692	656	250	551	601	2.32414	2.05302	2.45877	2.01265	2.29321	2.20791	2.3236	2.22506	6.58771	6.51806	6.28143	2.48111	6.12859	5.48367
ENSMUSG00000021240	260.826	431.291	-0.72125	7.2726e-25	1.9709e-23	Abcd4	chr12	-	84602531	84617466	2527	protein_coding	ATP-binding_cassette_sub-family_D_(ALD)_member_4	278	241	357	292	255	237	273	225	451	441	441	352	403	461	5.31263	4.76726	4.74039	4.81419	5.01567	4.6149	4.53406	4.63977	8.61835	9.08521	9.23586	7.64069	9.80388	9.19988
ENSMUSG00000003234	718.392	985.971	-0.45401	2.8564e-12	2.5793e-11	Abcf3	chr16	+	20548577	20561379	3090	protein_coding	ATP-binding_cassette_sub-family_F_(GCN20)_member_3	702	710	992	768	700	722	713	626	1023	999	969	954	873	986	10.9711	11.4857	10.7722	10.355	11.2599	11.4973	9.68414	10.5569	15.9871	16.8309	16.5962	16.935	17.3682	16.0918
ENSMUSG00000024030	744.721	1629.13	-1.1151	3.4097e-28	1.1673e-26	Abcg1	chr17	+	31057698	31115777	3610	protein_coding	ATP-binding_cassette_sub-family_G_(WHITE)_member_1	792	714	947	1031	521	631	835	701	1803	1633	1639	1664	1310	1556	10.5947	9.88662	8.80226	11.8986	7.17339	8.60084	9.70754	10.1188	24.118	23.5494	24.0279	25.2838	22.3081	21.7365
ENSMUSG00000029299	47.2197	220.39	-2.1434	1.8191e-34	8.743e-33	Abcg3	chr5	-	104935057	104982718	3035	protein_coding	ATP-binding_cassette_sub-family_G_(WHITE)_member_3	68	37	54	53	44	41	55	37	351	239	199	104	205	231	1.08198	0.609396	0.597017	0.72755	0.720589	0.664728	0.760561	0.635276	5.58472	4.09959	3.47007	1.87962	4.15234	3.83831
ENSMUSG00000032131	11.2016	20.4116	-0.79289	0.0022327	0.0059235	Abcg4	chr9	-	44273188	44288615	3997	protein_coding	ATP-binding_cassette_sub-family_G_(WHITE)_member_4	12	9	12	18	6	9	16	11	33	23	14	14	20	18	0.144983	0.112555	0.100739	0.187622	0.0746124	0.110797	0.168003	0.14341	0.398688	0.299568	0.185369	0.192127	0.307605	0.227104
ENSMUSG00000090121	12.4502	24.1607	-0.89072	0.00047929	0.0014533	Abhd12b	chr12	+	70154142	70183887	3028	protein_coding	abhydrolase_domain_containing_12B	16	7	16	17	11	15	10	11	42	26	28	10	18	23	0.255173	0.115558	0.177303	0.233905	0.180564	0.243755	0.138604	0.189302	0.669802	0.447012	0.48938	0.181151	0.365439	0.383053
ENSMUSG00000042210	166.614	245.019	-0.54275	5.1402e-06	2.1615e-05	Abhd14a	chr9	-	106440051	106447678	1258	protein_coding	abhydrolase_domain_containing_14A	178	183	263	186	137	153	160	128	240	229	228	288	193	258	6.83297	7.27155	7.01498	6.15996	5.41295	5.98453	5.33789	5.30211	9.21263	9.47668	9.59176	12.5576	9.43137	10.3425
ENSMUSG00000042073	219.945	335.231	-0.5943	2.1532e-07	1.1e-06	Abhd14b	chr9	+	106447788	106452922	1479	protein_coding	abhydrolase_domain_containing_14b	252	157	367	241	200	166	235	223	365	310	328	359	295	311	8.22816	5.30625	8.32625	6.78883	6.72134	5.52279	6.66853	7.85699	11.9173	10.9118	11.7368	13.3144	12.2617	10.6042
ENSMUSG00000007036	1603.13	2190.14	-0.4427	0.00010581	0.00036088	Abhd16a	chr17	+	35089263	35102987	1945	protein_coding	abhydrolase_domain_containing_16A	1614	1421	2278	1719	1544	1544	1612	1531	2197	1971	2114	2866	1676	1957	40.0732	36.52	39.2994	36.8216	39.4568	39.0613	34.7837	41.0181	54.5461	52.7556	57.5214	80.8262	52.9728	50.7409
ENSMUSG00000003346	862.634	1417.96	-0.69586	5.2994e-06	2.226e-05	Abhd17a	chr10	-	80583654	80590341	1529	protein_coding	abhydrolase_domain_containing_17A	802	850	1341	990	747	715	961	787	1343	1120	1188	2189	1111	1248	25.3301	27.7887	29.4288	26.9758	24.2833	23.01	26.3783	26.8217	42.4152	38.134	41.12	78.5297	44.6688	41.1617
ENSMUSG00000032540	572.857	735.074	-0.35992	5.4415e-08	3.0043e-07	Abhd5	chr9	+	122351608	122381524	3157	protein_coding	abhydrolase_domain_containing_5	587	573	749	649	544	538	611	479	851	771	778	537	654	779	8.97912	9.0727	7.96084	8.56478	8.56482	8.38546	8.12263	7.90643	13.0169	12.714	13.0421	9.33029	12.7351	12.4437
ENSMUSG00000025277	90.2963	141.417	-0.6401	1.2687e-08	7.6259e-08	Abhd6	chr14	+	8002902	8056555	2018	protein_coding	abhydrolase_domain_containing_6	98	91	120	94	69	99	89	84	135	148	148	110	132	163	2.34517	2.25412	1.99532	1.94067	1.6995	2.41398	1.85097	2.16909	3.23047	3.81805	3.88137	2.98997	4.02116	4.07336
ENSMUSG00000007950	326.878	590.281	-0.82775	3.528e-08	1.9969e-07	Abhd8	chr8	-	71456700	71463657	1985	protein_coding	abhydrolase_domain_containing_8	296	305	452	380	327	281	397	276	596	500	467	890	441	531	7.20114	7.68061	7.64063	7.9757	8.18806	6.9657	8.39383	7.24549	14.499	13.1133	12.4509	24.5938	13.6577	13.4903
ENSMUSG00000030083	574.364	789.766	-0.4527	9.1003e-06	3.7055e-05	Abtb1	chr6	-	88835915	88841935	1879	protein_coding	ankyrin_repeat_and__BTB_(POZ)_domain_containing_1	578	529	875	583	537	561	583	522	891	781	722	944	582	720	14.855	14.073	15.6255	12.9267	14.205	14.6911	13.0218	14.4765	22.8983	21.6384	20.3355	27.5576	19.0412	19.3238
ENSMUSG00000036138	2184.35	2928.49	-0.41751	4.1489e-05	0.00015159	Acaa1a	chr9	+	119339676	119350299	3668	protein_coding	acetyl-Coenzyme_A_acyltransferase_1A	2108	1917	2981	2264	2061	2476	2203	2019	3037	2830	2675	3537	2300	2772	27.7531	26.1246	27.2699	25.7154	27.9282	33.2155	25.2067	28.6831	39.9824	40.166	38.5957	52.8934	38.5475	38.111
ENSMUSG00000042010	354.242	781.239	-1.1193	1.2401e-19	2.2422e-18	Acacb	chr5	+	114146535	114250761	8788	protein_coding	acetyl-Coenzyme_A_carboxylase_beta	321	289	516	395	367	360	382	312	947	712	685	1003	524	722	1.76395	1.64386	1.9702	1.87263	2.07573	2.01573	1.82433	1.85005	5.20371	4.21785	4.1252	6.26046	3.66555	4.14318
ENSMUSG00000029456	156.859	285.147	-0.84613	1.7213e-14	2.0009e-13	Acad10	chr5	-	121621026	121660514	4751	protein_coding	acyl-Coenzyme_A_dehydrogenase_family_member_10	200	124	243	189	119	151	148	135	319	280	253	287	234	310	2.0329	1.30465	1.71622	1.65738	1.24496	1.56391	1.30739	1.4807	3.24234	3.06814	2.81825	3.31354	3.02781	3.29051
ENSMUSG00000090150	236.475	298.917	-0.33816	0.00036255	0.0011259	Acad11	chr9	+	104063377	104127656	3463	protein_coding	acyl-Coenzyme_A_dehydrogenase_family_member_11	236	201	303	280	231	257	241	203	381	306	334	195	268	300	3.29101	2.90135	2.9359	3.36862	3.31553	3.65174	2.92075	3.05466	5.31282	4.60013	5.10432	3.08871	4.75752	4.36873
ENSMUSG00000042647	102.164	202.477	-0.96204	3.7793e-16	5.075e-15	Acad12	chr5	-	121598284	121618938	2372	protein_coding	acyl-Coenzyme_A_dehydrogenase_family_member_12	79	76	165	128	99	100	109	99	219	179	190	212	198	188	1.60836	1.60161	2.33411	2.24823	2.0745	2.07446	1.9286	2.1749	4.45843	3.92862	4.23919	4.90249	5.13155	3.99696
ENSMUSG00000031969	443.05	573.14	-0.37114	7.5545e-08	4.1063e-07	Acad8	chr9	-	26974135	26999566	3188	protein_coding	acyl-Coenzyme_A_dehydrogenase_family_member_8	453	386	581	521	446	460	438	374	654	615	592	444	504	593	6.86199	6.05237	6.11518	6.80872	6.95361	7.1	5.76615	6.11326	9.90632	10.0429	9.8276	7.63941	9.71875	9.38044
ENSMUSG00000029545	356.739	481.276	-0.41795	0.0055231	0.013484	Acads	chr5	-	115110299	115119346	2023	protein_coding	acyl-Coenzyme_A_dehydrogenase_short_chain	315	353	517	397	346	293	415	326	469	332	430	689	456	404	7.51943	8.72239	8.57524	8.17599	8.50108	7.12674	8.60959	8.39733	11.1951	8.54366	11.2491	18.6818	13.8569	10.071
ENSMUSG00000001588	492.332	681.374	-0.46148	5.6901e-05	0.0002031	Acap1	chr11	-	69881567	69895539	2973	protein_coding	ArfGAP_with_coiled-coil_ankyrin_repeat_and_PH_domains_1	606	477	600	569	459	352	549	444	839	504	692	681	619	683	9.84346	8.02011	6.77186	7.97376	7.67382	5.82595	7.7501	7.78229	13.6276	8.82546	12.3184	12.5646	12.7995	11.5854
ENSMUSG00000029033	804.327	990.646	-0.29653	0.0014778	0.0040596	Acap3	chr4	+	155891822	155907251	4365	protein_coding	ArfGAP_with_coiled-coil_ankyrin_repeat_and_PH_domains_3	786	759	1087	854	785	736	899	740	911	945	917	1143	819	1063	8.69578	8.69189	8.35597	8.15116	8.9388	8.29684	8.64382	8.83419	10.0783	11.2707	11.1181	14.3634	11.5345	12.2811
ENSMUSG00000023832	372.366	553.863	-0.56532	4.1508e-13	4.1356e-12	Acat2	chr17	-	12942890	12960747	2250	protein_coding	acetyl-Coenzyme_A_acetyltransferase_2	337	323	590	454	371	342	372	320	541	540	581	479	509	617	7.23298	7.1759	8.79875	8.40658	8.19569	7.47933	6.9389	7.41117	11.6109	12.4943	13.6659	11.6775	13.907	13.829
ENSMUSG00000040272	198.052	287.52	-0.53397	3.5932e-07	1.7814e-06	Accs	chr2	-	93833467	93849943	4170	protein_coding	1-aminocyclopropane-1-carboxylate_synthase_(non-functional)	184	156	300	204	224	186	204	186	364	302	316	187	221	334	2.13085	1.87002	2.414	2.03817	2.66997	2.1948	2.05317	2.32432	4.2152	3.77027	4.01047	2.45981	3.25802	4.03922
ENSMUSG00000038000	326.4	401.276	-0.29243	0.0053478	0.013098	Acd	chr8	-	105698159	105701095	1425	protein_coding	adrenocortical_dysplasia	309	326	421	375	283	288	384	310	424	371	383	482	312	380	10.4716	11.4356	9.91331	10.9638	9.8711	9.94481	11.3096	11.3362	14.3683	13.5538	14.2242	18.5536	13.4598	13.4479
ENSMUSG00000022185	3221.69	3594.14	-0.15763	0.0006562	0.00194	Acin1	chr14	-	54642161	54686931	4735	protein_coding	apoptotic_chromatin_condensation_inducer_1	3326	2893	4365	3567	2982	3162	3461	2890	3784	3621	3738	3141	2944	4058	33.9213	30.5411	30.9326	31.3855	31.3027	32.8595	30.6769	31.8051	38.5908	39.8116	41.7795	36.3868	38.2222	43.2194
ENSMUSG00000079355	32.2517	198.134	-2.548	4.1697e-75	1.1872e-72	Ackr4	chr9	-	104084157	104126933	2698	protein_coding	atypical_chemokine_receptor_4	34	22	52	33	35	21	42	31	231	164	197	167	204	206	0.608565	0.407603	0.646715	0.509586	0.644793	0.382998	0.653337	0.598741	4.1345	3.16449	3.86428	3.39524	4.64822	3.85045
ENSMUSG00000020917	4387.67	5338.68	-0.28162	7.9253e-07	3.7577e-06	Acly	chr11	-	100476353	100528000	4426	protein_coding	ATP_citrate_lyase	4453	4143	6308	5007	3742	3813	4824	4130	5704	5127	5437	5035	4694	5483	48.586	46.7908	47.8224	47.1316	42.0229	42.3911	45.7431	48.6248	62.233	60.305	65.0118	62.3998	65.1973	62.4732
ENSMUSG00000028405	1277.21	1451.93	-0.18361	0.01126	0.025473	Aco1	chr4	+	40143081	40198338	3832	protein_coding	aconitase_1	1055	1286	1725	1416	1172	1297	1413	1189	1466	1476	1381	1418	1213	1605	13.2953	16.7754	15.1048	15.3951	15.2018	16.6546	15.4756	16.1687	18.474	20.0522	19.0727	20.2977	19.4596	21.1221
ENSMUSG00000034853	195.1	313.163	-0.67421	3.2614e-15	4.0284e-14	Acot11	chr4	-	106744555	106804998	5689	protein_coding	acyl-CoA_thioesterase_11	162	177	285	226	184	199	207	180	306	329	327	303	250	332	1.37515	1.55523	1.68097	1.65508	1.60759	1.72122	1.52709	1.64875	2.5974	3.01066	3.04198	2.92147	2.70148	2.94299
ENSMUSG00000043487	45.6364	69.8126	-0.59569	0.00035473	0.001103	Acot6	chr12	+	84100654	84111349	3388	protein_coding	acyl-CoA_thioesterase_6	38	32	70	58	44	45	49	45	104	87	62	36	62	69	0.54164	0.472132	0.693276	0.713231	0.64551	0.653564	0.606992	0.692131	1.48232	1.33683	0.968484	0.582847	1.12498	1.02705
ENSMUSG00000029098	703.331	1183.54	-0.74648	4.2099e-30	1.6077e-28	Acox3	chr5	+	35583040	35613801	3976	protein_coding	acyl-Coenzyme_A_oxidase_3_pristanoyl	709	608	990	753	648	732	775	615	1363	1160	1158	1182	930	1202	8.61133	7.64388	8.35488	7.89032	8.1007	9.05907	8.18061	8.06024	16.554	15.1884	15.4137	16.3067	14.3792	15.2456
ENSMUSG00000002103	740.322	909.519	-0.29536	9.1564e-05	0.0003154	Acp2	chr2	+	91202885	91214098	4656	protein_coding	acid_phosphatase_2_lysosomal	675	699	1048	830	669	722	803	689	994	1010	950	612	885	946	7.00101	7.50448	7.55266	7.42696	7.14179	7.63033	7.23824	7.71127	10.3092	11.293	10.7983	7.20998	11.685	10.2462
ENSMUSG00000028093	204.452	473.071	-1.1948	5.6895e-45	4.8475e-43	Acp6	chr3	+	97158777	97176574	1754	protein_coding	acid_phosphatase_6_lysophosphatidic	206	164	313	238	201	201	225	159	482	434	459	458	416	538	5.67163	4.67381	5.98779	5.65319	5.69587	5.63878	5.38373	4.72375	13.27	12.8814	13.8493	14.3229	14.5801	15.4682
ENSMUSG00000072770	40.7219	135.599	-1.6669	4.4639e-20	8.2639e-19	Acrbp	chr6	+	125049689	125063267	1883	protein_coding	proacrosin_binding_protein	63	24	65	33	42	38	30	42	115	128	165	106	105	186	1.6157	0.637115	1.15828	0.730146	1.10865	0.993007	0.668653	1.1623	2.94917	3.53884	4.63743	3.08781	3.42797	4.98138
ENSMUSG00000076435	797.123	1179.2	-0.55539	1.2592e-06	5.7824e-06	Acsf2	chr11	-	94557102	94601871	3154	protein_coding	acyl-CoA_synthetase_family_member_2	924	595	1105	852	757	884	836	653	1273	1100	1033	1441	903	1164	14.1475	9.43	11.7558	11.2544	11.9297	13.7914	11.1244	10.7887	19.4903	18.1565	17.3334	25.061	17.6005	18.6114
ENSMUSG00000015016	223.068	302.247	-0.42782	0.00021536	0.0006953	Acsf3	chr8	+	122775505	122817880	2206	protein_coding	acyl-CoA_synthetase_family_member_3	214	177	298	293	195	220	250	205	339	258	311	353	263	245	4.68466	4.01074	4.53275	5.5336	4.39363	4.90723	4.75625	4.84248	7.42074	6.08858	7.46103	8.77737	7.32906	5.60076
ENSMUSG00000032883	312.99	422.512	-0.43015	2.0707e-05	7.9401e-05	Acsl3	chr1	+	78657825	78707743	3950	protein_coding	acyl-CoA_synthetase_long-chain_family_member_3	331	266	378	333	346	322	308	284	484	382	451	282	436	472	4.0467	3.36621	3.21104	3.51231	4.35384	4.01123	3.27253	3.74663	5.91699	5.03463	6.0426	3.91604	6.78559	6.02603
ENSMUSG00000027605	481.283	573.757	-0.25355	0.00098756	0.0028125	Acss2	chr2	+	155517948	155585724	3609	protein_coding	acyl-CoA_synthetase_short-chain_family_member_2	501	443	657	485	512	486	487	401	686	614	621	503	440	543	6.7038	6.13583	6.10844	5.59887	7.05143	6.62626	5.66333	5.78998	9.17889	8.85693	9.10644	7.64498	7.49487	7.58752
ENSMUSG00000059430	588.537	838.907	-0.49876	0.00019969	0.00064871	Actg2	chr6	-	83512905	83536265	1333	protein_coding	actin_gamma_2_smooth_muscle_enteric	593	456	864	744	607	531	656	460	676	701	830	1106	658	910	21.483	17.0998	21.7488	23.2535	22.6335	19.6012	20.654	17.9824	24.4889	27.3772	32.9528	45.5114	30.3455	34.4269
ENSMUSG00000078129	0.37776	6.37561	-2.2663	4.1087e-07	2.0205e-06	Actl10	chr2	+	154551776	154553276	1501	protein_coding	actin-like_10	1	1	0	1	0	0	0	0	7	5	13	4	5	4	0.0321728	0.0333024	0	0.0277565	0	0	0	0	0.225201	0.173417	0.45836	0.146176	0.20478	0.13439
ENSMUSG00000037761	311.072	367.601	-0.23698	0.017331	0.037358	Actr5	chr2	+	158624888	158639211	2970	protein_coding	ARP5_actin-related_protein_5	287	274	385	351	264	350	356	297	346	341	354	400	302	415	4.66655	4.61159	4.34966	4.92376	4.41816	5.7987	5.03064	5.21098	5.62565	5.97722	6.30799	7.38752	6.25099	7.04658
ENSMUSG00000019948	93.263	152.484	-0.69577	1.3546e-06	6.183e-06	Actr6	chr10	-	89711973	89732295	1703	protein_coding	ARP6_actin-related_protein_6	104	88	106	96	88	109	97	76	188	129	162	85	180	161	2.9491	2.583	2.08854	2.34856	2.5684	3.14942	2.39049	2.32551	5.33085	3.94345	5.03436	2.73779	6.49765	4.76758
ENSMUSG00000015971	611.996	735.49	-0.26431	0.00017672	0.00057945	Actr8	chr14	+	29978337	29993221	2121	protein_coding	ARP8_actin-related_protein_8	654	505	831	715	589	640	629	506	783	779	796	563	627	819	14.8904	11.9017	13.1466	14.0447	13.8028	14.8477	12.4463	12.4317	17.8268	19.1205	19.8617	14.5601	18.1729	19.4729
ENSMUSG00000000532	1773.91	2098.5	-0.23994	0.013439	0.029802	Acvr1b	chr15	+	101174067	101213679	4413	protein_coding	activin_A_receptor_type_1B	1433	1567	2159	1758	1793	2001	1954	1878	2254	2167	1911	2185	1672	2178	15.6813	17.7497	16.4161	16.597	20.1948	22.3117	18.5832	22.1759	24.6645	25.5639	22.9177	27.1589	23.2917	24.8892
ENSMUSG00000026834	5.74659	13.9923	-1.1082	0.00061607	0.0018281	Acvr1c	chr2	-	58267453	58357895	9162	protein_coding	activin_A_receptor_type_IC	4	10	9	5	2	7	3	7	23	7	14	12	15	12	0.0210834	0.054559	0.0329613	0.0227366	0.0108501	0.0375947	0.0137424	0.0398132	0.121225	0.0397749	0.080869	0.0718433	0.100647	0.0660507
ENSMUSG00000061393	94.0853	162.701	-0.77227	4.1337e-07	2.0319e-06	Acvr2b	chr9	+	119402444	119433501	1729	protein_coding	activin_receptor_IIB	65	67	132	80	99	128	90	112	182	163	193	141	109	181	1.81547	1.93703	2.56171	1.92771	2.84599	3.64279	2.18463	3.37553	5.08311	4.90788	5.90754	4.47321	3.87552	5.27923
ENSMUSG00000000530	11542.2	14944.1	-0.36627	0.00204	0.005449	Acvrl1	chr15	+	101128522	101145336	3640	protein_coding	activin_A_receptor_type_II-like_1	12296	9581	17151	13647	10849	9517	11895	11047	13744	14080	13097	19440	12451	14147	163.13	131.573	158.103	156.2	148.143	128.652	137.149	158.148	182.333	201.374	190.421	292.948	210.281	195.997
ENSMUSG00000023262	107.54	163.295	-0.5871	5.0902e-05	0.00018343	Acy1	chr9	-	106432981	106438319	1885	protein_coding	aminoacylase_1	134	112	136	117	106	85	96	97	149	170	135	203	118	181	3.43292	2.97005	2.42091	2.58595	2.79504	2.21884	2.13742	2.68151	3.81705	4.69504	3.79024	5.90718	3.8483	4.84232
ENSMUSG00000024866	107.479	153.271	-0.49463	0.0020328	0.0054317	Acy3	chr19	+	3986661	3990007	1505	protein_coding	aspartoacylase_(aminoacylase)_3	109	101	117	147	125	64	109	109	146	156	150	182	142	116	3.49752	3.35461	2.60856	4.06937	4.12826	2.09249	3.03963	3.77407	4.68456	5.39622	5.27471	6.63331	5.80029	3.88694
ENSMUSG00000008822	125.869	186.239	-0.55505	2.306e-06	1.0214e-05	Acyp1	chr12	-	85272398	85288438	735	protein_coding	acylphosphatase_1_erythrocyte_(common)_type	145	106	201	135	124	107	127	105	209	186	207	110	188	208	9.52688	7.209	9.17614	7.65231	8.38549	7.16334	7.25181	7.44426	13.7313	13.1743	14.9048	8.2092	15.7242	14.2713
ENSMUSG00000027259	115.335	184.272	-0.66362	1.8515e-07	9.538e-07	Adal	chr2	+	121140428	121156680	2947	protein_coding	adenosine_deaminase-like	137	109	169	140	103	103	115	84	204	201	203	100	175	217	2.24497	1.84886	1.92423	1.97922	1.7372	1.71979	1.63775	1.48532	3.34274	3.55073	3.64552	1.8613	3.65053	3.71335
ENSMUSG00000011256	750.71	1598	-1.0709	1.95e-19	3.4618e-18	Adam19	chr11	+	46055992	46147343	6383	protein_coding	a_disintegrin_and_metallopeptidase_domain_19_(meltrin_beta)	940	662	1269	870	724	706	551	551	1568	1726	1724	1493	1242	1688	7.1117	5.1843	6.67096	5.67859	5.63777	5.4425	3.6229	4.49828	11.8624	14.0772	14.2941	12.8301	11.9618	13.3363
ENSMUSG00000025964	165.272	215.851	-0.38295	0.00053863	0.0016173	Adam23	chr1	+	63445891	63596276	6426	protein_coding	a_disintegrin_and_metallopeptidase_domain_23	140	141	202	173	180	186	155	176	206	231	252	177	195	213	1.0521	1.09682	1.05478	1.12163	1.39228	1.42427	1.01233	1.42722	1.54803	1.87143	2.07541	1.51087	1.86549	1.67157
ENSMUSG00000027318	187.083	378.06	-0.99731	3.1825e-17	4.6423e-16	Adam33	chr2	-	131050591	131063814	3574	protein_coding	a_disintegrin_and_metallopeptidase_domain_33	212	144	329	199	175	166	147	191	421	363	398	272	323	475	2.86452	2.01402	3.08882	2.31977	2.43376	2.28545	1.72621	2.78483	5.68827	5.28754	5.89349	4.17455	5.55579	6.70233
ENSMUSG00000051804	2.68496	7.05023	-0.97204	0.018365	0.039318	Adam6b	chr12	+	113489545	113492018	2474	protein_coding	a_disintegrin_and_metallopeptidase_domain_6B	2	0	10	2	2	5	1	2	14	8	5	6	7	2	0.0390392	0	0.135629	0.0336803	0.0401813	0.0994464	0.0169641	0.042126	0.273263	0.168342	0.106958	0.133029	0.173939	0.0407678
ENSMUSG00000022056	17.3301	37.1264	-1.0154	3.4501e-05	0.00012766	Adam7	chr14	-	68497336	68533689	3469	protein_coding	a_disintegrin_and_metallopeptidase_domain_7	15	19	20	24	17	15	20	13	22	27	54	19	43	54	0.208813	0.273783	0.193454	0.288239	0.243578	0.212768	0.241967	0.19528	0.306247	0.405192	0.823822	0.300431	0.762013	0.785012
ENSMUSG00000024299	3299.59	6707.1	-1.0175	4.4882e-50	4.5474e-48	Adamts10	chr17	+	33524204	33553782	4121	protein_coding	a_disintegrin-like_and_metallopeptidase_(reprolysin_type)_with_thrombospondin_type_1_motif_10	3451	3037	4948	3592	3076	2781	3486	3044	6781	6627	6409	6591	5548	7592	40.4401	36.8382	40.2883	36.3145	37.1003	33.2061	35.5022	38.4912	79.4592	83.7174	82.306	87.7292	82.7622	92.9052
ENSMUSG00000014852	11.5311	20.3296	-0.7356	0.018168	0.038957	Adamts13	chr2	+	26973416	27009628	4506	protein_coding	a_disintegrin-like_and_metallopeptidase_(reprolysin_type)_with_thrombospondin_type_1_motif_13	16	11	2	8	21	13	10	9	30	23	21	14	20	13	0.171474	0.122028	0.0148933	0.0739681	0.231645	0.141962	0.0931406	0.104081	0.321501	0.265729	0.246645	0.170425	0.272858	0.145492
ENSMUSG00000022894	283.832	394.497	-0.4697	3.8336e-05	0.00014076	Adamts5	chr16	-	85858170	85901125	8091	protein_coding	a_disintegrin-like_and_metallopeptidase_(reprolysin_type)_with_thrombospondin_type_1_motif_5_(aggrecanase-2)	288	236	404	339	293	232	312	254	526	446	381	221	323	475	1.71894	1.45803	1.67545	1.74559	1.79995	1.41093	1.61839	1.63588	3.13933	2.86969	2.49211	1.49825	2.45414	2.96059
ENSMUSG00000032363	42.4849	116.984	-1.3972	2.8663e-14	3.2528e-13	Adamts7	chr9	+	90163069	90208071	5379	protein_coding	a_disintegrin-like_and_metallopeptidase_(reprolysin_type)_with_thrombospondin_type_1_motif_7	25	38	64	44	52	24	57	49	121	101	126	148	84	105	0.224444	0.353133	0.399236	0.340798	0.480503	0.219548	0.444737	0.474694	1.08627	0.97751	1.23969	1.50923	0.96001	0.984406
ENSMUSG00000056413	119.479	280.954	-1.1992	1.7645e-16	2.4394e-15	Adap1	chr5	-	139271876	139325622	2557	protein_coding	ArfGAP_with_dual_PH_domains_1	104	95	181	145	128	93	124	124	325	272	285	351	219	192	1.96414	1.85716	2.3752	2.36256	2.48813	1.78966	2.03527	2.52703	6.1377	5.53783	5.89873	7.5296	5.26516	3.78667
ENSMUSG00000031949	86.0631	149.569	-0.78952	7.6347e-12	6.6278e-11	Adat1	chr8	-	111966908	111992302	3159	protein_coding	adenosine_deaminase_tRNA-specific_1	81	79	115	96	88	108	83	61	189	148	153	123	113	166	1.23824	1.25007	1.22152	1.2661	1.38461	1.68226	1.1027	1.00624	2.88912	2.43901	2.56322	2.13575	2.19901	2.65
ENSMUSG00000035370	60.3383	100.899	-0.71067	7.3228e-05	0.00025652	Adat3	chr10	+	80602880	80615783	4516	protein_coding	adenosine_deaminase_tRNA-specific_3	46	57	70	62	80	72	62	45	86	79	91	140	85	104	0.491897	0.630925	0.52011	0.571984	0.880501	0.784508	0.576193	0.519252	0.919597	0.910699	1.06643	1.70047	1.15708	1.16136
ENSMUSG00000028789	513.608	790.786	-0.60753	1.0004e-05	4.0495e-05	Adc	chr4	-	128930233	128962442	2063	protein_coding	antizyme_inhibitor_2	493	467	696	582	488	586	488	442	728	767	699	1118	583	701	11.5403	11.3155	11.3204	11.7536	11.7575	13.9771	9.92775	11.1646	17.0406	19.3552	17.9317	29.7261	17.3727	17.1358
ENSMUSG00000021044	190.342	245.584	-0.35624	0.0083088	0.019486	Adck1	chr12	+	88360554	88461719	2287	protein_coding	aarF_domain_containing_kinase_1	198	209	289	201	182	159	178	162	242	231	195	323	205	234	4.18089	4.56811	4.24017	3.66164	3.95548	3.42098	3.26651	3.69121	5.10978	5.25832	4.51245	7.74697	5.51043	5.15984
ENSMUSG00000046947	250.167	401.542	-0.6686	1.0435e-08	6.3334e-08	Adck2	chr6	+	39573873	39596595	3542	protein_coding	aarF_domain_containing_kinase_2	233	158	383	313	243	269	249	239	426	400	376	457	320	378	3.17671	2.2298	3.62829	3.68164	3.40998	3.737	2.9504	3.51616	5.80783	5.87913	5.61802	7.07723	5.55392	5.38183
ENSMUSG00000026489	338.912	405.475	-0.25255	0.023233	0.048418	Adck3	chr1	-	180165238	180199602	4026	protein_coding	aarF_domain_containing_kinase_3	358	223	537	366	325	333	375	314	504	360	372	452	320	382	4.29417	2.76878	4.47561	3.78751	4.01239	4.06995	3.9092	4.0642	6.04519	4.65511	4.89005	6.15829	4.88623	4.78494
ENSMUSG00000003762	372.133	491.143	-0.39184	0.00066986	0.001977	Adck4	chr7	+	27233023	27262252	2276	protein_coding	aarF_domain_containing_kinase_4	365	334	536	423	365	410	341	309	502	416	457	604	438	447	7.74445	7.33552	7.90213	7.74308	7.97103	8.86402	6.288	7.07466	10.6509	9.5153	10.6264	14.5566	11.8304	9.90426
ENSMUSG00000022550	232.103	293	-0.32696	0.0024911	0.006545	Adck5	chr15	+	76576358	76595816	2262	protein_coding	aarF_domain_containing_kinase_5	256	175	376	250	225	193	253	212	332	256	276	330	245	282	5.46534	3.86725	5.57759	4.60461	4.94406	4.1984	4.69416	4.88385	7.08759	5.89181	6.45744	8.00234	6.65843	6.287
ENSMUSG00000020654	299.255	380.977	-0.3378	0.010794	0.024553	Adcy3	chr12	+	4133103	4213525	5621	protein_coding	adenylate_cyclase_3	265	306	448	386	242	280	323	246	365	361	365	510	295	322	2.27668	2.72123	2.67434	2.86101	2.13991	2.45111	2.41168	2.28056	3.13568	3.34345	3.43656	4.97682	3.22631	2.88888
ENSMUSG00000022994	1550.75	2073.38	-0.41459	1.5622e-06	7.0703e-06	Adcy6	chr15	-	98589994	98607633	6017	protein_coding	adenylate_cyclase_6	1420	1393	2418	1673	1392	1494	1584	1524	1986	2049	1985	2284	1687	2175	11.3967	11.5725	13.4843	11.5841	11.4988	12.2177	11.0485	13.1985	15.9387	17.7282	17.4592	20.8215	17.2359	18.2291
ENSMUSG00000031659	1819.11	3073.16	-0.75388	8.21e-45	6.8906e-43	Adcy7	chr8	+	88272403	88329962	6121	protein_coding	adenylate_cyclase_7	1812	1689	2684	2078	1613	1692	1936	1616	3403	3270	3419	2394	2539	3234	14.2957	13.7932	14.7134	14.1439	13.098	13.6018	13.2743	13.7575	26.8468	27.8117	29.5611	21.4535	25.4999	26.6443
ENSMUSG00000022376	946.337	1456.42	-0.61479	2.3183e-10	1.7013e-09	Adcy8	chr15	-	64699042	64922296	5032	protein_coding	adenylate_cyclase_8	901	969	1323	859	782	825	1265	912	1634	1474	1354	1531	1148	1446	8.64678	9.62587	8.82207	7.11211	7.72432	8.06738	10.5507	9.44438	15.6807	15.2496	14.2404	16.689	14.0249	14.4915
ENSMUSG00000005580	595.089	834.202	-0.48174	7.7468e-09	4.7622e-08	Adcy9	chr16	-	4287529	4420498	4974	protein_coding	adenylate_cyclase_9	541	533	926	610	530	573	699	547	851	891	795	869	617	898	5.25245	5.35646	6.24679	5.1094	5.2962	5.6685	5.89796	5.73061	8.26184	9.32553	8.45873	9.58317	7.62566	9.10452
ENSMUSG00000029778	69.3343	104.891	-0.56025	0.008618	0.020094	Adcyap1r1	chr6	+	55451978	55501451	6107	protein_coding	adenylate_cyclase_activating_polypeptide_1_receptor_1	52	36	129	63	72	117	42	68	116	115	76	120	94	93	0.411193	0.294667	0.708783	0.429792	0.586001	0.942707	0.288637	0.58023	0.91724	0.980328	0.658612	1.07783	0.946233	0.767965
ENSMUSG00000029106	4821.26	6090.3	-0.3341	5.3305e-05	0.0001911	Add1	chr5	+	34573664	34632308	4547	protein_coding	adducin_1_(alpha)	4686	4398	7494	5451	4625	4065	5210	4261	6421	5841	5829	6728	4681	6338	49.7677	48.3489	55.3019	49.9456	50.5569	43.9901	48.0887	48.8322	68.1916	66.875	67.8443	81.1627	63.2866	70.2933
ENSMUSG00000074207	761.637	1164.52	-0.60636	1.2497e-12	1.1786e-11	Adh1	chr3	+	138260991	138290698	1492	protein_coding	alcohol_dehydrogenase_1_(class_I)	834	756	1101	869	717	547	837	664	1124	1198	1164	1042	1086	1242	26.994	25.3285	24.7611	24.2659	23.886	18.04	23.5444	23.191	36.379	41.8013	41.2884	38.3084	44.7465	41.9797
ENSMUSG00000020629	450.079	694.82	-0.61731	6.9828e-11	5.4216e-10	Adi1	chr12	+	28675231	28682175	1652	protein_coding	acireductone_dioxygenase_1	467	407	697	564	427	370	464	363	759	659	618	764	563	724	13.6514	12.3152	14.1571	14.2238	12.8473	11.0207	11.7879	11.4503	22.1863	20.7672	19.7981	25.3676	20.9506	22.1012
ENSMUSG00000053950	514.863	602.685	-0.22629	0.016508	0.035838	Adnp2	chr18	-	80126311	80151482	5012	protein_coding	ADNP_homeobox_2	501	449	729	430	557	584	533	462	670	576	697	502	471	665	4.82722	4.47808	4.88054	3.5744	5.5238	5.73351	4.4632	4.80342	6.4553	5.98292	7.3598	5.49399	5.77707	6.6911
ENSMUSG00000057134	583.471	661.206	-0.17863	0.0093346	0.021583	Ado	chr10	-	67544512	67548955	4444	protein_coding	2-aminoethanethiol_(cysteamine)_dioxygenase	561	577	757	654	486	586	668	530	692	633	664	642	577	687	6.0962	6.4902	5.71575	6.13126	5.43571	6.48847	6.30859	6.21472	7.51943	7.41534	7.90748	7.92422	7.98178	7.79596
ENSMUSG00000020910	235.784	328.331	-0.47559	4.4665e-08	2.4941e-07	Adprm	chr11	-	67037905	67052594	1531	protein_coding	ADP-ribose/CDP-alcohol_diphosphatase_manganese_dependent	240	222	336	265	207	213	237	232	363	323	332	229	301	405	7.57018	7.24827	7.36403	7.21135	6.72031	6.84579	6.49686	7.89646	11.4494	10.9832	11.4764	8.20457	12.0862	13.3403
ENSMUSG00000045875	218.499	385.394	-0.79633	2.6565e-08	1.5286e-07	Adra1a	chr14	+	66635251	66733462	4282	protein_coding	adrenergic_receptor_alpha_1a	299	136	432	211	205	191	209	166	480	417	419	272	314	399	3.37206	1.58763	3.38523	2.05297	2.37958	2.19485	2.04847	2.02014	5.41312	5.0698	5.17859	3.48432	4.50797	4.69908
ENSMUSG00000027335	44.7267	60.9405	-0.43063	0.013332	0.02958	Adra1d	chr2	-	131545850	131562283	1899	protein_coding	adrenergic_receptor_alpha_1d	36	40	49	49	42	47	48	54	61	56	45	80	47	67	0.915478	1.05291	0.86581	1.07502	1.09931	1.21784	1.06083	1.4818	1.55116	1.5352	1.2541	2.31079	1.5215	1.77925
ENSMUSG00000033717	19.2151	30.3417	-0.60395	0.016943	0.036657	Adra2a	chr19	+	54045182	54048982	3801	protein_coding	adrenergic_receptor_alpha_2a	14	22	17	29	27	18	20	10	39	15	24	41	28	30	0.177869	0.289322	0.150073	0.317867	0.353069	0.23302	0.220832	0.137095	0.495473	0.205445	0.334162	0.591673	0.452854	0.398025
ENSMUSG00000045318	0.803727	5.11819	-1.3152	0.0041936	0.010516	Adra2c	chr5	+	35278566	35281761	3196	protein_coding	adrenergic_receptor_alpha_2c	0	0	5	0	0	1	2	0	6	2	6	8	7	0	0	0	0.0524946	0	0	0.0153962	0.0262635	0	0.0906562	0.032578	0.0993547	0.137303	0.134645	0
ENSMUSG00000035283	862.067	1529.2	-0.81372	3.9464e-14	4.4052e-13	Adrb1	chr19	+	56722372	56724862	2491	protein_coding	adrenergic_receptor_beta_1	908	668	1591	1017	760	729	873	729	1658	1330	1385	1660	1385	1553	17.6028	13.4048	21.4313	17.0096	15.1647	14.4003	14.7086	15.2501	32.1413	27.7958	29.4252	36.5536	34.1802	31.4401
ENSMUSG00000031489	91.8283	306.552	-1.6983	7.6543e-36	3.9946e-34	Adrb3	chr8	-	27225776	27229588	2795	protein_coding	adrenergic_receptor_beta_3	95	95	139	100	106	66	104	60	419	257	228	293	277	342	1.64139	1.69902	1.66872	1.49061	1.88503	1.16193	1.56164	1.11864	7.23911	4.78688	4.31715	5.75018	6.09251	6.17065
ENSMUSG00000024858	2759.94	3521.35	-0.34619	0.0014901	0.0040895	Adrbk1	chr19	-	4286001	4306222	3476	protein_coding	adrenergic_receptor_kinase_beta_1	2807	2679	3863	3163	2385	2281	3159	2555	3541	3244	3261	4453	2755	3322	38.9971	38.5256	37.2903	37.911	34.1038	32.2897	38.1417	38.3028	49.1925	48.585	49.6495	70.2697	48.7237	48.1955
ENSMUSG00000029094	814.714	968.706	-0.24685	0.0039126	0.0098695	Afap1	chr5	+	35893319	36003923	6618	protein_coding	actin_filament_associated_protein_1	755	760	1143	920	758	748	859	800	959	968	887	1067	749	1066	5.50922	5.74042	5.79523	5.79171	5.69294	5.56152	5.44749	6.29916	6.99753	7.61465	7.09318	8.84368	6.9575	8.12301
ENSMUSG00000025083	241.367	502.816	-1.0467	6.418e-27	2.0332e-25	Afap1l2	chr19	-	56912361	57008228	3667	protein_coding	actin_filament_associated_protein_1-like_2	237	264	357	250	204	205	234	245	509	555	500	514	397	486	3.1211	3.59873	3.2667	2.84037	2.76511	2.75082	2.67815	3.48157	6.70285	7.87923	7.21611	7.68861	6.65545	6.68362
ENSMUSG00000040812	194.79	273.072	-0.47929	7.81e-05	0.00027269	Agbl2	chr2	+	90782727	90834437	4507	protein_coding	ATP/GTP_binding_protein-like_2	191	128	304	228	217	197	192	168	355	302	268	161	253	294	2.04652	1.41964	2.26328	2.10762	2.39313	2.15079	1.7879	1.94241	3.80359	3.48836	3.14696	1.95945	3.45089	3.28963
ENSMUSG00000038836	147.606	189.784	-0.35903	0.00023198	0.00074469	Agbl3	chr6	+	34780432	34859459	4819	protein_coding	ATP/GTP_binding_protein-like_3	145	138	208	174	130	151	151	127	206	169	206	134	185	226	1.45305	1.43146	1.4483	1.50431	1.34085	1.54184	1.31507	1.3733	2.06425	1.82571	2.26232	1.52526	2.36001	2.36504
ENSMUSG00000029165	292.284	454.831	-0.62954	3.6749e-11	2.949e-10	Agbl5	chr5	+	30888694	30906965	3579	protein_coding	ATP/GTP_binding_protein-like_5	280	203	417	315	284	336	350	246	521	421	442	454	354	498	3.77804	2.83525	3.90954	3.66686	3.94412	4.61952	4.10428	3.58173	7.02957	6.12381	6.53589	6.95808	6.08051	7.01705
ENSMUSG00000033400	491.663	615.398	-0.32271	0.00061474	0.0018244	Agl	chr3	-	116739999	116808166	9625	protein_coding	amylo-16-glucosidase_4-alpha-glucanotransferase	442	433	648	534	522	548	508	421	772	642	685	386	535	659	2.21764	2.24876	2.25905	2.31146	2.69565	2.80155	2.2151	2.2793	3.8732	3.47245	3.76646	2.19979	3.41705	3.4528
ENSMUSG00000041530	1639.78	3029.85	-0.88179	4.1093e-54	5.1066e-52	Ago1	chr4	-	126435012	126468583	7227	protein_coding	argonaute_RISC_catalytic_subunit_1	1622	1504	2417	1928	1543	1377	1844	1415	3227	3139	2987	2561	2545	3497	10.8383	10.4027	11.222	11.1146	10.6121	9.37551	10.7086	10.2028	21.5622	22.6118	21.8736	19.4378	21.6485	24.4019
ENSMUSG00000042500	449.778	647.367	-0.5189	1.9184e-06	8.5821e-06	Ago4	chr4	-	126489541	126533472	6537	protein_coding	argonaute_RISC_catalytic_subunit_4	499	350	594	526	431	387	518	420	748	712	688	359	612	747	3.68631	2.67637	3.04901	3.35238	3.27712	2.91307	3.32569	3.34804	5.52556	5.67026	5.56998	3.01239	5.75534	5.76274
ENSMUSG00000034254	691.451	1173.71	-0.74623	2.0065e-08	1.1784e-07	Agpat1	chr17	+	34604262	34613449	2190	protein_coding	1-acylglycerol-3-phosphate_O-acyltransferase_1_(lysophosphatidic_acid_acyltransferase_alpha)	743	621	942	795	698	581	782	570	1086	1048	1052	1649	909	1074	16.3838	14.1744	14.4331	15.1241	15.8418	13.0542	14.9862	13.5628	23.9463	24.9126	25.4224	41.3021	25.5163	24.7313
ENSMUSG00000020581	20.6373	34.3098	-0.67759	0.0046679	0.011582	Agr2	chr12	+	35992907	36004087	907	protein_coding	anterior_gradient_2	20	17	34	21	16	20	21	23	28	22	53	14	43	43	1.06486	0.936911	1.25783	0.964624	0.876812	1.08503	0.971722	1.32142	1.49075	1.26275	3.09252	0.846674	2.91447	2.39083
ENSMUSG00000021557	652.986	758.623	-0.21481	0.016815	0.036427	Agtpbp1	chr13	-	59449537	59585227	4601	protein_coding	ATP/GTP_binding_protein_1	667	603	1030	729	611	584	655	563	945	705	786	487	688	921	7.00074	6.55121	7.51167	6.60117	6.60059	6.24568	5.97474	6.3764	9.91819	7.97698	9.04096	5.80593	9.19251	10.0947
ENSMUSG00000054988	5.08034	11.9252	-1.055	0.0012039	0.0033669	Agtr1b	chr3	-	20314473	20367177	2147	protein_coding	angiotensin_II_receptor_type_1b	2	3	7	7	5	3	6	9	14	17	8	7	12	13	0.044985	0.0698467	0.1094	0.135835	0.115753	0.0687556	0.117287	0.218439	0.314883	0.41221	0.197198	0.178839	0.343595	0.30535
ENSMUSG00000029007	1037.22	1827.89	-0.80833	1.4138e-17	2.1299e-16	Agtrap	chr4	-	148077061	148088031	3996	protein_coding	angiotensin_II_type_I_receptor-associated_protein	986	976	1537	1112	966	955	1157	928	2178	1979	1612	2049	1283	1687	11.9158	12.209	12.9062	11.5938	12.0156	11.7597	12.1517	12.1016	26.32	25.7823	21.3493	28.1263	19.7378	21.29
ENSMUSG00000037692	687.887	875.326	-0.34105	0.0038311	0.0096825	Ahdc1	chr4	+	133011260	133078110	6602	protein_coding	AT_hook_DNA_binding_motif_containing_1	716	628	898	739	711	586	747	647	811	839	728	1127	705	893	5.2373	4.75489	4.56407	4.66353	5.35289	4.36758	4.7487	5.10679	5.93196	6.61589	5.83579	9.36362	6.56465	6.82123
ENSMUSG00000072812	443.132	690.489	-0.62897	2.1533e-08	1.2574e-07	Ahnak2	chr12	-	112772194	112802657	5443	protein_coding	AHNAK_nucleoprotein_2	363	362	571	508	486	414	567	397	740	598	669	817	587	630	3.22061	3.3245	3.52005	3.8884	4.43805	3.74267	4.37195	3.80077	6.56517	5.71958	6.50477	8.2334	6.62976	5.83699
ENSMUSG00000019256	1711.67	2576.39	-0.58281	1.5233e-08	9.0719e-08	Ahr	chr12	-	35497974	35535038	5548	protein_coding	aryl-hydrocarbon_receptor	1499	1605	2381	1909	1615	1501	2011	1661	3037	2913	2729	1414	2387	2921	13.0477	14.4609	14.4004	14.3356	14.4687	13.3126	15.2127	15.601	26.4339	27.3342	26.0322	13.98	26.4493	26.5511
ENSMUSG00000024397	46.5417	86.0278	-0.8557	1.2856e-08	7.7254e-08	Aif1	chr17	-	35170991	35176068	875	protein_coding	allograft_inflammatory_factor_1	37	42	76	51	40	50	62	33	120	78	101	67	76	70	2.04204	2.39937	2.91445	2.42833	2.2722	2.81178	2.97381	1.96528	6.62256	4.64075	6.10882	4.20012	5.33954	4.03438
ENSMUSG00000029610	90.059	128.168	-0.49921	2.5462e-05	9.6077e-05	Aimp2	chr5	-	143902704	143909847	1185	protein_coding	aminoacyl_tRNA_synthetase_complex-interacting_multifunctional_protein_2	95	74	113	112	88	89	90	82	132	105	151	132	107	127	3.87147	3.12155	3.19972	3.93773	3.69112	3.69565	3.18753	3.60591	5.37909	4.61288	6.74377	6.11014	5.5509	5.40471
ENSMUSG00000024847	1026.6	1312.68	-0.34998	0.00017024	0.00055956	Aip	chr19	-	4114446	4125858	1378	protein_coding	aryl-hydrocarbon_receptor-interacting_protein	1013	975	1396	1159	959	920	1186	896	1374	1209	1209	1546	1122	1220	35.5002	35.3681	33.9929	35.0413	34.591	32.8517	36.1215	33.8827	48.1493	45.675	46.4324	61.5397	50.0543	44.6475
ENSMUSG00000022178	927.544	1438.1	-0.62075	1.8981e-07	9.7587e-07	Ajuba	chr14	-	54567469	54577661	3503	protein_coding	ajuba_LIM_protein	886	819	1458	1076	897	720	1065	828	1483	1246	1240	1846	1243	1322	12.2142	11.6869	13.9659	12.7973	12.7276	10.1137	12.7597	12.3171	20.4434	18.5174	18.7338	28.9059	21.8137	19.0317
ENSMUSG00000026817	380.552	652.404	-0.76056	2.8351e-09	1.8314e-08	Ak1	chr2	+	32621758	32646805	2085	protein_coding	adenylate_kinase_1	436	301	540	444	331	348	421	342	614	562	581	873	509	662	10.0984	7.21634	8.69039	8.87203	7.89071	8.21282	8.47435	8.54751	14.2205	14.0324	14.7474	22.967	15.0076	16.0117
ENSMUSG00000028792	666.481	745.695	-0.16152	0.018298	0.039193	Ak2	chr4	+	128991958	129011529	1781	protein_coding	adenylate_kinase_2	596	719	969	680	623	667	689	573	845	728	750	674	615	804	16.1604	20.18	18.2562	15.9071	17.3867	18.4281	16.2362	16.7653	22.9111	21.2799	22.2865	20.7583	21.228	22.7656
ENSMUSG00000024782	2197.89	2834.93	-0.36585	8.0139e-10	5.5242e-09	Ak3	chr19	-	29020833	29047961	2809	protein_coding	adenylate_kinase_3	2131	1901	3126	2536	2205	2200	2283	1853	3153	3085	2863	2097	2495	3153	36.6355	33.8288	37.3412	37.6135	39.0167	38.5381	34.1102	34.375	54.2032	57.1748	53.9403	40.9489	54.6031	56.6055
ENSMUSG00000028527	54.9622	80.7781	-0.52947	0.0013035	0.0036196	Ak4	chr4	+	101419277	101466995	4360	protein_coding	adenylate_kinase_4	59	38	76	82	46	41	64	53	78	75	57	68	93	103	0.653485	0.435666	0.584896	0.783562	0.524403	0.462718	0.616061	0.633445	0.863895	0.895522	0.691883	0.855496	1.31128	1.19134
ENSMUSG00000078941	76.5661	105.132	-0.4451	0.0030611	0.0078932	Ak6	chr13	+	100650979	100666359	1298	protein_coding	adenylate_kinase_6	94	73	109	77	81	86	65	48	97	132	123	74	101	94	3.49722	2.81128	2.81776	2.47151	3.10173	3.26019	2.10169	1.92702	3.60869	5.29421	5.01504	3.12718	4.78349	3.65208
ENSMUSG00000091415	147.195	197.212	-0.41595	0.00052018	0.0015666	Ak9	chr10	+	41303980	41434534	5334	protein_coding	adenylate_kinase_9	147	108	201	144	172	127	197	125	214	214	221	124	182	219	1.33087	1.01211	1.26443	1.12475	1.60276	1.17157	1.55004	1.22117	1.93737	2.08863	2.19272	1.27516	2.09757	2.07051
ENSMUSG00000018428	447.439	690.188	-0.61625	2.1114e-09	1.3842e-08	Akap1	chr11	-	88830792	88864586	3828	protein_coding	A_kinase_(PRKA)_anchor_protein_1	440	336	672	525	463	524	410	352	732	638	675	724	536	765	5.55074	4.38757	5.89045	5.71391	6.01178	6.73563	4.49513	4.79171	9.23405	8.67661	9.33203	10.3744	8.60778	10.078
ENSMUSG00000036551	49.8062	69.1816	-0.46748	0.004127	0.010363	Akap14	chrX	-	37150698	37168842	1792	protein_coding	A_kinase_(PRKA)_anchor_protein_14	58	49	61	44	44	40	57	55	81	94	76	42	63	56	1.563	1.36683	1.1422	1.02296	1.22042	1.09835	1.33496	1.59935	2.18273	2.73081	2.2445	1.2856	2.16123	1.57593
ENSMUSG00000061603	87.2499	122.865	-0.48136	0.00085819	0.0024802	Akap6	chr12	+	52699383	53151015	10263	protein_coding	A_kinase_(PRKA)_anchor_protein_6	77	50	139	89	99	88	110	78	141	123	154	73	103	141	0.362315	0.24353	0.454456	0.361295	0.479463	0.421917	0.44983	0.396041	0.663434	0.623925	0.794128	0.390161	0.616966	0.692838
ENSMUSG00000002625	1160.4	1775.27	-0.61222	3.1587e-32	1.3877e-30	Akap8l	chr17	-	32321425	32350581	2075	protein_coding	A_kinase_(PRKA)_anchor_protein_8-like	1180	1007	1607	1305	1083	1131	1254	1046	2095	1855	1742	1353	1562	1946	27.4621	24.2587	25.9866	26.2022	25.942	26.8203	25.3635	26.2684	48.755	46.5401	44.4298	35.7664	46.2766	47.2946
ENSMUSG00000031023	249.82	334.376	-0.4162	3.3431e-06	1.4424e-05	Akip1	chr7	+	109703690	109712189	1028	protein_coding	A_kinase_(PRKA)_interacting_protein_1	294	187	359	314	237	238	242	207	384	351	349	267	277	359	13.811	9.09296	11.718	12.7257	11.4591	11.3921	9.8799	10.4929	18.0381	17.7752	17.967	14.2467	16.5647	17.6112
ENSMUSG00000039158	1301.04	1553.18	-0.25368	0.0010532	0.0029843	Akna	chr4	-	63367125	63403354	5387	protein_coding	AT-hook_transcription_factor	1294	1178	1713	1462	1144	1083	1512	1362	1778	1461	1570	1563	1251	1547	11.6	10.9309	10.6699	11.307	10.5554	9.89237	11.7797	13.175	15.9381	14.119	15.424	15.915	14.2761	14.482
ENSMUSG00000001642	1281.03	1427.94	-0.15624	0.00433	0.010819	Akr1b3	chr6	-	34303934	34317497	3254	protein_coding	aldo-keto_reductase_family_1_member_B3_(aldose_reductase)	1237	1232	1716	1478	1207	1138	1409	1176	1600	1362	1399	1325	1177	1587	18.3579	18.9256	17.695	18.9236	18.4367	17.2085	18.1729	18.8326	23.7441	21.7902	22.7533	22.3354	22.236	24.595
ENSMUSG00000045410	166.594	265.442	-0.66886	5.1571e-10	3.6398e-09	Akr1e1	chr13	-	4590757	4609174	3288	protein_coding	aldo-keto_reductase_family_1_member_E1	189	163	201	179	161	133	175	166	285	276	292	190	201	341	2.77588	2.47806	2.05124	2.26813	2.43382	1.99039	2.23376	2.63085	4.18568	4.36997	4.69997	3.16969	3.75805	5.23009
ENSMUSG00000028743	266.127	398.591	-0.56652	4.4325e-05	0.00016129	Akr7a5	chr4	+	139310744	139318426	1288	protein_coding	aldo-keto_reductase_family_7_member_A5_(aflatoxin_aldehyde_reductase)	271	229	410	294	248	217	284	262	387	357	356	563	308	345	10.1607	8.88743	10.6812	9.50993	9.57039	8.29016	9.25407	10.6	14.5094	14.4296	14.6278	23.9766	14.7005	13.508
ENSMUSG00000019699	1842.22	2199.22	-0.25364	0.0038499	0.0097245	Akt3	chr1	-	177020073	177258203	4906	protein_coding	thymoma_viral_proto-oncogene_3	1772	1819	2574	2044	1628	1745	2105	1587	2546	2453	2217	1330	1962	2629	17.4424	18.5337	17.6049	17.358	16.4938	17.502	18.0076	16.8566	25.0602	26.0298	23.9157	14.8703	24.585	27.024
ENSMUSG00000031667	755.279	975.657	-0.36723	9.1338e-08	4.9114e-07	Aktip	chr8	-	91112041	91134465	2153	protein_coding	thymoma_viral_proto-oncogene_1_interacting_protein	704	669	1074	870	777	690	843	644	1108	1000	996	694	944	1047	15.7906	15.5324	16.7383	16.8353	17.9379	15.7697	16.4329	15.587	24.8513	24.1801	24.4827	17.6812	26.9542	24.5239
ENSMUSG00000028393	541.568	755.794	-0.47082	0.00010205	0.00034896	Alad	chr4	-	62509169	62519918	1769	protein_coding	aminolevulinate_delta-_dehydratase	527	493	773	599	488	557	566	486	656	662	729	1000	629	715	14.3864	13.9308	14.6623	14.1073	13.7115	15.4934	13.4282	14.3162	17.9073	19.4819	21.8094	31.0076	21.8585	20.3828
ENSMUSG00000025270	1105.81	1743.44	-0.63676	4.7918e-05	0.00017351	Alas2	chrX	+	150547375	150570638	2037	protein_coding	aminolevulinic_acid_synthase_2_erythroid	1437	1282	1682	1175	824	969	1012	803	1611	1467	1855	1978	1982	1198	34.0672	31.4596	27.7068	24.0322	20.1062	23.4073	20.8506	20.5421	38.1907	37.4922	48.1944	53.2636	59.8151	29.6587
ENSMUSG00000007833	435.693	582.667	-0.40924	0.0010982	0.0030963	Aldh16a1	chr7	-	45140684	45154584	4074	protein_coding	aldehyde_dehydrogenase_16_family_member_A1	467	373	707	477	408	378	438	389	612	504	509	776	459	539	5.53562	4.57662	5.82304	4.87802	4.97775	4.56551	4.51215	4.97563	7.2541	6.44037	6.61212	10.4481	6.92612	6.67197
ENSMUSG00000013584	293.773	424.855	-0.5156	0.0015157	0.0041552	Aldh1a2	chr9	+	71215789	71296243	2264	protein_coding	aldehyde_dehydrogenase_family_1_subfamily_A2	354	206	480	288	367	250	166	318	505	474	415	424	296	404	7.55087	4.54828	7.11404	5.29983	8.05719	5.43354	3.07724	7.31931	10.7713	10.8994	9.70098	10.2727	8.03736	8.99894
ENSMUSG00000024885	1138.96	1534.91	-0.42293	0.00019908	0.00064682	Aldh3b1	chr19	-	3913493	3929761	1875	protein_coding	aldehyde_dehydrogenase_3_family_member_B1	1188	1039	1707	1426	1040	1017	1109	958	1630	1441	1390	1954	1189	1370	30.5975	27.6994	30.5481	31.6858	27.5693	26.6894	24.8233	26.6246	41.9797	40.0096	39.2335	57.1635	38.9833	36.8473
ENSMUSG00000028737	297.634	517.917	-0.78052	2.9051e-09	1.8756e-08	Aldh4a1	chr4	+	139622866	139649690	4142	protein_coding	aldehyde_dehydrogenase_4_family_member_A1	337	264	446	359	265	272	269	262	530	489	459	693	406	441	3.92907	3.18603	3.61307	3.61102	3.18002	3.2313	2.72566	3.29618	6.17901	6.14611	5.86471	9.17738	6.02579	5.36927
ENSMUSG00000035845	274.453	323.974	-0.23294	0.022996	0.047979	Alg12	chr15	-	88805244	88819318	2130	protein_coding	asparagine-linked_glycosylation_12_(alpha-16-mannosyltransferase)	263	257	404	319	266	283	265	222	307	294	310	373	264	350	5.96275	6.03129	6.36434	6.2396	6.2072	6.53771	5.22151	5.43116	6.96004	7.1857	7.7024	9.6056	7.61943	8.28658
ENSMUSG00000039887	232.309	307.13	-0.39695	2.6761e-06	1.1715e-05	Alg14	chr3	+	121291817	121362011	910	protein_coding	asparagine-linked_glycosylation_14	228	211	356	260	231	186	251	211	297	333	310	251	273	352	12.0994	11.5904	13.1268	11.9036	12.6172	10.0575	11.5761	12.0826	15.7604	19.0504	18.0287	15.1296	18.4425	19.5069
ENSMUSG00000039740	483.752	597.277	-0.30225	1.332e-05	5.2845e-05	Alg2	chr4	-	47465067	47474333	3021	protein_coding	asparagine-linked_glycosylation_2_(alpha-13-mannosyltransferase)	492	449	680	521	454	528	478	401	656	553	604	555	503	660	7.86474	7.42937	7.55283	7.1851	7.46963	8.60007	6.6406	6.91693	10.4859	9.52963	10.5811	10.0771	10.2356	11.0174
ENSMUSG00000073792	161.156	284.296	-0.80269	2.6147e-10	1.912e-09	Alg6	chr4	+	99715664	99763460	3947	protein_coding	asparagine-linked_glycosylation_6_(alpha-13-glucosyltransferase)	171	132	268	174	139	156	181	130	334	365	336	157	222	291	2.09218	1.67172	2.27834	1.83666	1.75042	1.94481	1.9246	1.71631	4.08632	4.81424	4.50522	2.18187	3.45767	3.71803
ENSMUSG00000035704	115.665	141.944	-0.29182	0.0078427	0.018497	Alg8	chr7	+	97371606	97392153	2007	protein_coding	asparagine-linked_glycosylation_8_(alpha-13-glucosyltransferase)	102	112	157	117	117	114	120	114	173	120	140	117	153	134	2.45427	2.78951	2.62485	2.42876	2.89756	2.79497	2.50937	2.9599	4.16248	3.11269	3.69169	3.19767	4.68643	3.36701
ENSMUSG00000032059	284.728	346.144	-0.27419	0.007656	0.018103	Alg9	chr9	+	50775019	50843542	2873	protein_coding	asparagine-linked_glycosylation_9_(alpha_12_mannosyltransferase)	292	262	430	351	243	279	317	205	378	291	338	388	279	361	4.90815	4.5585	5.02209	5.09	4.20402	4.77846	4.63078	3.71824	6.35344	5.27301	6.22623	7.40784	5.9699	6.33663
ENSMUSG00000044339	38.667	75.1322	-0.90132	5.3814e-06	2.257e-05	Alkbh2	chr5	-	114123926	114128218	1073	protein_coding	alkB_alkylation_repair_homolog_2_(E._coli)	30	21	64	57	59	24	43	28	71	77	56	81	69	86	1.35018	0.978309	2.00139	2.2132	2.73304	1.1006	1.68189	1.35981	3.1953	3.73588	2.76206	4.14077	3.95319	4.0419
ENSMUSG00000002661	76.9379	198.879	-1.3244	1.4144e-18	2.3188e-17	Alkbh7	chr17	+	56997339	56999322	917	protein_coding	alkB_alkylation_repair_homolog_7_(E._coli)	84	66	140	74	69	67	84	63	205	179	159	265	153	200	4.42364	3.59775	5.12283	3.36208	3.74002	3.59521	3.8445	3.58006	10.7954	10.1621	9.17639	15.8516	10.257	10.9989
ENSMUSG00000063810	136.452	203.559	-0.57113	9.8384e-07	4.596e-06	Alms1	chr6	+	85587531	85702753	9986	protein_coding	Alstrom_syndrome_1	131	131	198	162	119	142	141	110	290	205	190	121	175	242	0.633505	0.655747	0.665312	0.67588	0.59231	0.699706	0.592595	0.574011	1.40236	1.06872	1.00695	0.664644	1.07732	1.22211
ENSMUSG00000028028	153.243	282.318	-0.86978	3.197e-13	3.2349e-12	Alpk1	chr3	-	127670399	127780527	6448	protein_coding	alpha-kinase_1	116	131	232	147	151	178	151	162	331	278	297	194	217	373	0.868767	1.01555	1.2073	0.949813	1.16398	1.35836	0.982838	1.30921	2.47888	2.24451	2.43767	1.65034	2.06887	2.91723
ENSMUSG00000026024	293.027	438.151	-0.57431	3.4884e-10	2.5109e-09	Als2	chr1	-	59162926	59237231	6342	protein_coding	amyotrophic_lateral_sclerosis_2_(juvenile)	285	291	474	310	275	311	274	222	473	423	497	343	351	519	2.17015	2.29363	2.50786	2.03649	2.15526	2.41298	1.81324	1.82409	3.60154	3.47229	4.14738	2.96663	3.40235	4.12694
ENSMUSG00000047528	5.55145	15.6174	-1.2003	0.00087799	0.0025309	Als2cr12	chr1	-	58646903	58695989	1979	protein_coding	amyotrophic_lateral_sclerosis_2_(juvenile)_chromosome_region_candidate_12_(human)	0	8	11	8	3	6	11	1	31	10	19	6	10	20	0	0.20207	0.186508	0.168419	0.0753476	0.149185	0.23328	0.0263314	0.75643	0.263061	0.508103	0.166303	0.310636	0.509649
ENSMUSG00000022244	104.277	138.758	-0.40181	0.00020397	0.00066147	Amacr	chr15	+	10981756	10996624	2575	protein_coding	alpha-methylacyl-CoA_racemase	112	103	154	111	106	95	103	81	155	144	133	133	131	120	2.10044	1.99948	2.00676	1.79594	2.04608	1.81537	1.67877	1.63918	2.90675	2.9113	2.7335	2.83315	3.12746	2.35012
ENSMUSG00000036820	279.681	522.463	-0.88545	9.118e-14	9.7849e-13	Amdhd2	chr17	-	24155833	24163766	1530	protein_coding	amidohydrolase_domain_containing_2	330	239	357	302	281	291	257	244	517	478	452	625	491	481	10.4158	7.80842	7.8294	8.22359	9.1287	9.35881	7.04972	8.31032	16.3174	16.2644	15.6348	22.407	19.7282	15.8541
ENSMUSG00000050947	480.983	584.853	-0.27619	0.012171	0.027276	Amigo1	chr3	+	108186335	108192286	5482	protein_coding	adhesion_molecule_with_Ig_like_domain_1	451	426	717	582	445	407	517	458	641	525	532	729	432	571	3.9729	3.88443	4.38866	4.42313	4.03473	3.65321	3.95805	4.35357	5.6464	4.98565	5.1359	7.2943	4.84443	5.25271
ENSMUSG00000041688	204.094	299.043	-0.5444	7.6819e-07	3.6499e-06	Amot	chrX	-	145446425	145505181	6957	protein_coding	angiomotin	193	186	307	198	173	202	259	181	383	361	291	178	265	311	1.33969	1.33643	1.4807	1.18574	1.236	1.42872	1.56246	1.35574	2.65846	2.70139	2.21368	1.40344	2.34165	2.25437
ENSMUSG00000027889	508.327	608.081	-0.25441	0.007088	0.016889	Ampd2	chr3	-	108074062	108086651	3650	protein_coding	adenosine_monophosphate_deaminase_2	476	553	698	525	465	466	596	426	619	620	505	662	529	632	6.29773	7.57337	6.41673	5.99256	6.33219	6.2822	6.85304	6.08186	8.18937	8.84302	7.32222	9.94857	8.90966	8.73194
ENSMUSG00000032607	106.639	231.671	-1.1027	1.1905e-24	3.1503e-23	Amt	chr9	+	108296853	108301571	1354	protein_coding	aminomethyltransferase	90	104	151	99	100	94	139	106	210	235	251	217	194	258	3.20992	3.83947	3.74205	3.04623	3.67092	3.41608	4.3085	4.0795	7.48951	9.03547	9.81068	8.79096	8.80808	9.60921
ENSMUSG00000050022	130.31	383.417	-1.522	2.0165e-29	7.4847e-28	Amz1	chr5	+	140724127	140761439	4037	protein_coding	archaelysin_family_metallopeptidase_1	137	147	188	131	100	141	123	110	394	355	393	486	273	344	1.63882	1.82018	1.56261	1.35194	1.23122	1.71862	1.27872	1.41989	4.71292	4.57795	5.15202	6.60348	4.15721	4.29721
ENSMUSG00000020610	365.433	641.86	-0.80753	7.155e-25	1.9413e-23	Amz2	chr11	+	109425946	109452813	2816	protein_coding	archaelysin_family_metallopeptidase_2	341	322	529	421	373	369	371	307	715	695	671	439	569	732	5.84779	5.71584	6.30339	6.22867	6.5837	6.44782	5.52932	5.681	12.261	12.8485	12.6105	8.5512	12.4216	13.1089
ENSMUSG00000025135	820.345	1047.16	-0.34565	0.0019556	0.0052433	Anapc11	chr11	+	120598421	120608198	3229	protein_coding	anaphase_promoting_complex_subunit_11	811	783	1294	900	705	764	859	722	1156	976	875	1323	842	952	12.1289	12.1213	13.4468	11.6124	10.8521	11.6424	11.1649	11.6517	17.2879	15.7356	14.3412	22.4744	16.0303	14.8681
ENSMUSG00000029466	604.104	735.856	-0.28095	0.00097413	0.0027788	Anapc7	chr5	+	122421693	122444912	3599	protein_coding	anaphase_promoting_complex_subunit_7	600	494	841	661	614	581	656	556	764	788	720	798	582	673	8.05081	6.86123	7.84089	7.65183	8.4797	7.94352	7.64984	8.05031	10.251	11.3985	10.5875	12.1623	9.94121	9.43018
ENSMUSG00000072115	237.823	310.485	-0.38101	5.7456e-05	0.00020484	Ang	chr14	+	51091077	51102007	1096	protein_coding	angiogenin_ribonuclease_RNase_A_family_5	262	229	311	263	241	192	279	190	345	352	276	230	304	332	11.5441	10.4444	9.52141	9.99749	10.9295	8.62005	10.6838	9.03363	15.2006	16.7199	13.3273	11.511	17.0514	15.2762
ENSMUSG00000021257	105.078	202.56	-0.91872	3.235e-10	2.3307e-09	Angel1	chr12	-	86700502	86726460	3850	protein_coding	angel_homolog_1_(Drosophila)	102	95	173	101	109	115	102	79	229	183	171	269	136	200	1.27941	1.23344	1.50778	1.09297	1.40721	1.46979	1.11191	1.06927	2.87229	2.47453	2.3506	3.83254	2.17158	2.61973
ENSMUSG00000031465	359.447	476.851	-0.40158	0.00044243	0.0013518	Angpt2	chr8	-	18690263	18741562	3560	protein_coding	angiopoietin_2	368	329	526	462	304	261	420	328	574	550	496	272	445	511	4.99192	4.61958	4.95778	5.40677	4.24441	3.60753	4.95142	4.80113	7.78601	8.04293	7.37354	4.19097	7.68437	7.23865
ENSMUSG00000028989	38.7358	63.2593	-0.68866	0.00015029	0.00049779	Angptl7	chr4	-	148495183	148500460	2157	protein_coding	angiopoietin-like_7	40	32	50	36	44	58	21	35	69	67	65	44	58	73	0.89553	0.741577	0.777806	0.695342	1.0139	1.32311	0.408601	0.845546	1.54473	1.61706	1.5948	1.11892	1.65301	1.70671
ENSMUSG00000074771	15.8454	28.3128	-0.79402	0.00038501	0.0011914	Ankef1	chr2	+	136501910	136562091	3167	protein_coding	ankyrin_repeat_and_EF-hand_domain_containing_1	18	11	20	20	11	17	17	17	44	23	36	17	25	25	0.27447	0.173621	0.211901	0.263104	0.172639	0.264131	0.225284	0.279718	0.6709	0.378078	0.601587	0.29444	0.485277	0.398088
ENSMUSG00000046295	13.1981	28.6971	-1.0173	3.1532e-05	0.00011737	Ankle1	chr8	+	71406010	71409904	2410	protein_coding	ankyrin_repeat_and_LEM_domain_containing_1	18	12	29	21	8	9	7	9	34	30	34	25	19	29	0.360683	0.248898	0.403769	0.363035	0.164993	0.183757	0.121902	0.194601	0.681263	0.648046	0.746631	0.569008	0.484657	0.606831
ENSMUSG00000034212	28.3219	41.5421	-0.52531	0.0097563	0.022441	Ankmy1	chr1	-	92870129	92902906	3246	protein_coding	ankyrin_repeat_and_MYND_domain_containing_1	36	17	35	27	41	23	31	23	59	34	33	48	34	37	0.53558	0.261792	0.361802	0.346546	0.627811	0.348657	0.400814	0.369232	0.877721	0.545296	0.538034	0.811126	0.643915	0.574831
ENSMUSG00000036188	329.978	491.93	-0.57077	2.6575e-12	2.4083e-11	Ankmy2	chr12	+	36157124	36197291	2446	protein_coding	ankyrin_repeat_and_MYND_domain_containing_2	318	316	530	372	290	319	349	263	585	485	542	344	427	549	6.27828	6.45784	7.27061	6.33625	5.89299	6.41731	5.98824	5.60298	11.5492	10.3225	11.727	7.71432	10.7317	11.3189
ENSMUSG00000031508	696.935	950.411	-0.4454	5.5393e-12	4.8823e-11	Ankrd10	chr8	-	11611583	11635754	2585	protein_coding	ankyrin_repeat_domain_10	751	603	976	769	637	663	719	652	1055	960	931	728	931	1020	14.0297	11.6604	12.669	12.394	12.2482	12.6204	11.6734	13.1434	19.7081	19.3336	19.0605	15.4478	22.1405	19.8988
ENSMUSG00000005986	88.0489	154.665	-0.80093	2.3519e-14	2.6949e-13	Ankrd13d	chr19	-	4270180	4283137	2139	protein_coding	ankyrin_repeat_domain_13_family_member_D	81	74	124	93	92	92	100	74	182	135	173	131	143	151	1.82871	1.72933	1.94519	1.81142	2.13782	2.11639	1.96209	1.80277	4.10879	3.28567	4.28035	3.35936	4.10983	3.56002
ENSMUSG00000054708	171.14	240.955	-0.48708	1.2543e-07	6.6164e-07	Ankrd24	chr10	+	81628540	81647610	4635	protein_coding	ankyrin_repeat_domain_24	141	156	245	197	166	201	171	142	245	240	242	207	219	270	1.46906	1.68241	1.77365	1.77077	1.78013	2.13386	1.54838	1.59646	2.55252	2.69565	2.76318	2.44972	2.90464	2.93765
ENSMUSG00000007827	123.584	281.986	-1.1628	1.0717e-14	1.2673e-13	Ankrd26	chr6	-	118501308	118562226	6930	protein_coding	ankyrin_repeat_domain_26	126	110	144	124	128	145	126	109	351	296	284	132	229	409	0.878026	0.793444	0.697238	0.745477	0.918059	1.02956	0.763075	0.81962	2.44583	2.22362	2.16885	1.04481	2.03142	2.9763
ENSMUSG00000034867	402.263	854.734	-1.0802	1.4676e-64	2.7281e-62	Ankrd27	chr7	+	35586244	35639226	4284	protein_coding	ankyrin_repeat_domain_27_(VPS9_domain)	431	361	615	445	362	398	430	311	979	856	888	712	717	920	4.85845	4.21225	4.81701	4.32769	4.20004	4.57144	4.21259	3.78295	11.0354	10.4022	10.97	9.11645	10.2889	10.8299
ENSMUSG00000049097	4.84272	10.5048	-0.93492	0.0050068	0.012347	Ankrd34a	chr3	+	96596636	96599775	2583	protein_coding	ankyrin_repeat_domain_34A	8	1	8	6	3	8	5	2	14	12	10	9	6	12	0.149567	0.0193523	0.103924	0.0967771	0.0577286	0.1524	0.0812411	0.0403483	0.261732	0.241857	0.204889	0.191123	0.142799	0.234284
ENSMUSG00000038354	48.7323	74.1449	-0.58338	4.2842e-05	0.00015618	Ankrd35	chr3	+	96670131	96691009	3488	protein_coding	ankyrin_repeat_domain_35	46	48	74	58	51	42	56	32	95	76	72	67	69	59	0.636871	0.687894	0.71188	0.692783	0.726754	0.592505	0.673817	0.478072	1.31522	1.13433	1.09245	1.05364	1.2161	0.853026
ENSMUSG00000044864	1970.9	2761.91	-0.48404	4.933e-11	3.8973e-10	Ankrd50	chr3	-	38449261	38484844	7031	protein_coding	ankyrin_repeat_domain_50	1653	1811	2757	2223	1830	1777	2324	1962	3109	3137	2793	2005	2285	3121	11.3534	12.8753	13.1574	13.1725	12.9368	12.4362	13.8723	14.5412	21.3529	23.2273	21.0232	15.642	19.9787	22.3853
ENSMUSG00000033055	355.246	584.017	-0.70276	6.7265e-09	4.1646e-08	Ankrd54	chr15	-	79053094	79062893	2582	protein_coding	ankyrin_repeat_domain_54	329	292	500	391	337	396	374	324	554	548	487	757	492	562	6.15332	5.65306	6.49778	6.30909	6.48735	7.54671	6.07919	6.53895	10.3611	11.0491	9.98198	16.0818	11.714	10.9766
ENSMUSG00000078137	47.4441	636.644	-3.642	1.9674e-120	1.8438e-117	Ankrd63	chr2	-	118699103	118703963	4861	protein_coding	ankyrin_repeat_domain_63	62	39	66	48	53	28	28	64	725	724	627	623	499	563	0.615937	0.401047	0.455585	0.411397	0.541931	0.283434	0.241748	0.686078	7.2022	7.7538	6.82631	7.03004	6.31064	5.84076
ENSMUSG00000078487	40.6579	133.913	-1.6624	1.6405e-27	5.387e-26	Ankrd65	chr4	+	155790439	155799503	1140	protein_coding	ankyrin_repeat_domain_65	44	27	73	48	40	34	49	29	172	129	127	88	104	184	1.86388	1.1839	2.14867	1.75421	1.74401	1.46755	1.80394	1.3256	7.28579	5.89096	5.8958	4.23422	5.60824	8.13954
ENSMUSG00000096140	62.8849	87.6492	-0.46867	0.0018496	0.0049879	Ankrd66	chr17	-	43534174	43543639	1321	protein_coding	ankyrin_repeat_domain_66	76	52	100	51	64	55	65	59	114	88	67	57	86	111	2.77831	1.96769	2.54009	1.60847	2.40808	2.0487	2.0651	2.32739	4.1673	3.46802	2.68421	2.36683	4.00215	4.23747
ENSMUSG00000022515	731.307	946.598	-0.36878	1.4498e-06	6.5947e-06	Anks3	chr16	-	4941415	4964237	2483	protein_coding	ankyrin_repeat_and_sterile_alpha_motif_domain_containing_3	690	611	1016	827	767	708	759	675	950	859	928	964	812	1056	13.4197	12.3005	13.7299	13.8763	15.3537	14.0306	12.8291	14.166	18.4757	18.0102	19.7795	21.2959	20.1038	21.4474
ENSMUSG00000066191	96.4359	148.818	-0.60099	0.00014023	0.00046708	Anks6	chr4	-	47015669	47057306	3980	protein_coding	ankyrin_repeat_and_sterile_alpha_motif_domain_containing_6	98	56	127	129	103	101	115	74	126	137	157	193	117	136	1.18909	0.703334	1.07071	1.35037	1.28632	1.2487	1.21268	0.968876	1.52876	1.792	2.08766	2.65993	1.80718	1.72323
ENSMUSG00000074591	4.96305	10.6931	-0.93709	0.0055344	0.013508	Ankub1	chr3	-	57666485	57692537	2696	protein_coding	ankrin_repeat_and_ubiquitin_domain_containing_1	1	4	6	5	3	11	7	4	12	13	12	5	10	12	0.0179123	0.0741646	0.0746763	0.0772674	0.0553089	0.200767	0.10897	0.0773142	0.214939	0.25103	0.235562	0.101729	0.228023	0.224465
ENSMUSG00000026199	288.726	519.73	-0.83692	6.7754e-14	7.3765e-13	Ankzf1	chr1	+	75192151	75199387	3426	protein_coding	ankyrin_repeat_and_zinc_finger_domain_containing_1	281	212	366	294	329	385	271	236	580	568	479	431	454	568	3.96086	3.09318	3.58464	3.57525	4.77312	5.52958	3.3198	3.58958	8.17511	8.63103	7.39933	6.90058	8.14642	8.3608
ENSMUSG00000055489	17.3783	37.3223	-1.0433	1.8503e-06	8.2938e-06	Ano5	chr7	+	51511029	51598709	7785	protein_coding	anoctamin_5	20	13	20	17	14	14	25	20	31	38	46	19	37	51	0.124063	0.0834721	0.0862031	0.090978	0.0893847	0.0884888	0.134776	0.133872	0.19229	0.254113	0.312711	0.133872	0.292174	0.330368
ENSMUSG00000034863	383.418	715.841	-0.88596	3.0323e-16	4.0965e-15	Ano8	chr8	-	71476023	71486067	3753	protein_coding	anoctamin_8	365	416	573	460	326	277	443	334	677	661	672	791	640	748	4.69661	5.54079	5.12304	5.10652	4.31751	3.63179	4.95399	4.63754	8.7109	9.16905	9.47621	11.5609	10.4833	10.051
ENSMUSG00000032249	3282.94	3970.19	-0.27196	0.00093487	0.0026784	Anp32a	chr9	+	62341293	62378812	2113	protein_coding	acidic_(leucine-rich)_nuclear_phosphoprotein_32_family_member_A	3519	3029	4936	3726	3058	2510	3768	2810	4556	4192	4046	2719	3746	4342	80.4248	71.6566	78.3839	73.4665	71.9336	58.4512	74.8413	69.2989	104.121	103.282	101.338	70.5838	108.985	103.628
ENSMUSG00000039062	1431.07	2083.41	-0.53069	3.1447e-05	0.00011713	Anpep	chr7	-	79821803	79848210	3797	protein_coding	alanyl_(membrane)_aminopeptidase	1418	1324	2263	1606	1197	1522	1376	1220	1968	2171	1925	2778	1548	1749	18.0346	17.4303	19.9984	17.6218	15.6692	19.7239	15.2093	16.7432	25.0286	29.766	26.8308	40.1317	25.0627	23.2293
ENSMUSG00000033420	3362.41	4021.38	-0.25627	0.00092533	0.0026538	Antxr1	chr6	-	87133854	87335775	5263	protein_coding	anthrax_toxin_receptor_1	3233	3554	5067	3740	2904	2515	3924	3047	4323	4206	4178	3297	3398	4442	29.6649	33.7552	32.3049	29.6063	27.4257	23.5138	31.2915	30.1688	39.6648	41.6042	42.0126	34.3622	39.6906	42.563
ENSMUSG00000029338	1680.85	2001.36	-0.24857	0.012693	0.02831	Antxr2	chr5	-	97882783	98030733	5427	protein_coding	anthrax_toxin_receptor_2	1764	1522	2594	1951	1443	1179	2020	1566	2158	1936	1985	1388	1952	2461	15.6967	14.0188	16.0384	14.9776	13.216	10.6899	15.6215	15.0367	19.2019	18.5715	19.3573	14.0289	22.1115	22.8685
ENSMUSG00000029811	60.4158	105.72	-0.77346	1.2274e-07	6.4808e-07	Aoc1	chr6	+	48895254	48909188	2831	protein_coding	amine_oxidase_copper-containing_1	55	34	115	78	56	67	63	45	100	109	113	88	92	123	0.938195	0.600338	1.36304	1.14789	0.9832	1.16454	0.933965	0.828308	1.70574	2.00442	2.11243	1.70505	1.99777	2.19105
ENSMUSG00000019326	146.899	204.931	-0.46479	0.00098456	0.0028058	Aoc3	chr11	+	101330605	101341938	4397	protein_coding	amine_oxidase_copper_containing_3	138	129	231	144	137	97	182	165	222	156	187	246	188	198	1.51563	1.46653	1.76282	1.36443	1.54867	1.08551	1.73718	1.95545	2.43809	1.84701	2.25076	3.06884	2.62845	2.27089
ENSMUSG00000040701	353.483	485.119	-0.4514	2.557e-06	1.1244e-05	Ap1g2	chr14	-	55098578	55106593	3028	protein_coding	adaptor_protein_complex_AP-1_gamma_2_subunit	328	277	475	365	326	361	428	363	556	474	456	527	353	498	5.23104	4.57278	5.26368	5.02207	5.35125	5.86638	5.93223	6.24698	8.8669	8.14937	7.9699	9.54663	7.16666	8.29393
ENSMUSG00000003033	974.027	1169.32	-0.25977	0.0078689	0.018545	Ap1m1	chr8	+	72240018	72257385	2084	protein_coding	adaptor-related_protein_complex_AP-1_mu_subunit_1	1105	889	1373	1099	908	910	971	816	1210	1028	1100	1375	941	1201	25.6056	21.3236	22.1067	21.9708	21.6562	21.4863	19.5547	20.4038	28.0376	25.6801	27.9344	36.191	27.7581	29.0624
ENSMUSG00000004849	652.752	932.457	-0.50621	2.5274e-06	1.1136e-05	Ap1s1	chr5	-	137034993	137046135	1353	protein_coding	adaptor_protein_complex_AP-1_sigma_1	623	624	906	724	653	558	702	610	881	882	853	1154	803	861	22.2362	23.0538	22.4689	22.2939	23.9888	20.2934	21.7756	23.4937	31.4435	33.9369	33.3653	46.7847	36.4851	32.0916
ENSMUSG00000008036	814.366	1048.61	-0.35731	0.0028779	0.0074628	Ap2s1	chr7	+	16738410	16749294	1054	protein_coding	adaptor-related_protein_complex_2_sigma_1_subunit	715	758	1188	898	774	804	914	713	1055	985	924	1403	830	911	32.7594	35.9489	37.8205	35.4962	36.5001	37.5348	36.3945	35.2507	48.3353	48.6516	46.3955	73.0151	48.4101	43.5877
ENSMUSG00000020198	2941.31	3255.04	-0.14511	0.019923	0.042244	Ap3d1	chr10	-	80706978	80742211	4730	protein_coding	adaptor-related_protein_complex_3_delta_1_subunit	2887	2743	4072	3304	2614	2858	3227	2658	3416	3174	3162	3366	2693	3350	29.4751	28.9882	28.8867	29.1021	27.4687	29.7317	28.6331	29.2828	34.8746	34.9339	35.3789	39.0345	35.0004	35.7166
ENSMUSG00000021824	708.987	1048.8	-0.5595	1.1536e-09	7.8013e-09	Ap3m1	chr14	-	21031442	21052508	6732	protein_coding	adaptor-related_protein_complex_3_mu_1_subunit	689	585	1061	810	692	729	765	574	1217	1214	1140	639	912	1142	4.94248	4.34379	5.28838	5.01287	5.10923	5.32847	4.76922	4.44311	8.7297	9.38807	8.962	5.20658	8.32816	8.55478
ENSMUSG00000031539	258.828	482.285	-0.89256	5.5336e-31	2.2467e-29	Ap3m2	chr8	-	22787354	22805654	3467	protein_coding	adaptor-related_protein_complex_3_mu_2_subunit	242	209	357	272	284	252	308	221	561	500	532	390	392	491	3.37079	3.01335	3.45514	3.26859	4.07154	3.57656	3.72844	3.32168	7.81379	7.50789	8.12086	6.1703	6.95073	7.14191
ENSMUSG00000063801	636.344	784.268	-0.29819	0.00067646	0.0019945	Ap3s2	chr7	-	79875332	79920640	5797	protein_coding	adaptor-related_protein_complex_3_sigma_2_subunit	623	553	902	647	657	712	634	535	869	755	807	834	625	728	5.18985	4.76846	5.22101	4.64994	5.63321	6.0436	4.59004	4.80917	7.23885	6.78024	7.3674	7.89147	6.62788	6.33308
ENSMUSG00000019518	261.377	315.424	-0.26895	0.00081812	0.0023748	Ap4m1	chr5	+	138172002	138178708	2148	protein_coding	adaptor-related_protein_complex_AP-4_mu_1	256	228	383	279	233	290	260	238	365	357	305	268	273	300	5.7554	5.30588	5.98296	5.41148	5.39157	6.64328	5.08006	5.77381	8.20562	8.65238	7.51467	6.84378	7.81316	7.04326
ENSMUSG00000039623	347.691	490.906	-0.48999	1.3309e-08	7.9767e-08	Ap5z1	chr5	+	142463931	142478715	3817	protein_coding	adaptor-related_protein_complex_5_zeta_1_subunit	331	334	527	391	329	326	360	294	498	520	496	516	420	431	4.1877	4.37402	4.63276	4.26777	4.28418	4.20256	3.95832	4.0137	6.30028	7.09223	6.87707	7.4152	6.76434	5.69432
ENSMUSG00000019979	643.181	751.95	-0.22515	0.0065263	0.015682	Apaf1	chr10	-	90989311	91082770	6577	protein_coding	apoptotic_peptidase_activating_factor_1	568	582	871	707	607	672	756	563	871	797	779	490	641	913	4.17052	4.42335	4.44367	4.47855	4.58727	5.0276	4.82419	4.46067	6.39504	6.30859	6.26836	4.08661	5.9914	7.00051
ENSMUSG00000024897	329.923	419.339	-0.34078	0.0016925	0.0046039	Apba1	chr19	+	23758876	23949597	6632	protein_coding	amyloid_beta_(A4)_precursor_protein_binding_family__A_member_1	293	370	483	382	246	280	355	328	450	471	398	434	287	440	2.1335	2.78878	2.44373	2.39974	1.84368	2.07746	2.24654	2.5772	3.27658	3.69724	3.17602	3.58956	2.66033	3.34576
ENSMUSG00000004931	489.808	708.064	-0.51814	0.00019143	0.0006242	Apba3	chr10	+	81268172	81273246	2106	protein_coding	amyloid_beta_(A4)_precursor_protein-binding_family_A_member_3	486	505	671	508	453	469	510	441	626	643	639	1020	569	603	11.1442	11.9864	10.6909	10.0497	10.6914	10.9581	10.1635	10.9119	14.3539	15.8948	16.0578	26.5667	16.6093	14.4393
ENSMUSG00000037032	1546.74	2130.9	-0.45227	0.00052519	0.0015799	Apbb1	chr7	-	105558483	105581653	2878	protein_coding	amyloid_beta_(A4)_precursor_protein-binding_family_B_member_1	1640	1485	2273	1721	1471	1260	1623	1368	2072	1986	1825	2979	1637	1892	27.5184	25.7924	26.5009	24.9136	25.4048	21.5426	23.6678	24.7694	34.7658	35.9244	33.5596	56.7774	34.9668	33.1526
ENSMUSG00000020135	86.0916	248.052	-1.4711	1.06e-18	1.7531e-17	Apc2	chr10	+	80295977	80318263	9173	protein_coding	adenomatosis_polyposis_coli_2	87	83	146	93	78	81	77	74	237	226	204	368	153	258	0.458013	0.452297	0.534064	0.422394	0.422646	0.434503	0.352297	0.420378	1.24764	1.28262	1.17696	2.20055	1.02536	1.41839
ENSMUSG00000032590	719.487	997.271	-0.46283	3.1695e-05	0.00011786	Apeh	chr9	-	108085417	108094480	2388	protein_coding	acylpeptide_hydrolase	801	599	1095	793	672	676	705	642	1013	874	964	1250	784	945	16.1983	12.5386	15.3862	13.8352	13.9871	13.9294	12.3904	14.0094	20.4846	19.0537	21.3642	28.7125	20.1827	19.9565
ENSMUSG00000030051	68.3905	153.474	-1.1318	1.8977e-15	2.3976e-14	Aplf	chr6	-	87628429	87672168	3184	protein_coding	aprataxin_and_PNKP_like_factor	92	58	112	86	67	56	64	39	188	142	142	112	158	168	1.39536	0.910566	1.18031	1.12531	1.04591	0.865434	0.843601	0.63828	2.85127	2.32176	2.36026	1.92948	3.05058	2.66087
ENSMUSG00000037010	699.417	1171.18	-0.71883	9.9454e-06	4.0263e-05	Apln	chrX	-	48025146	48034853	3149	protein_coding	apelin	697	777	1415	658	652	324	888	522	1264	1038	1080	1231	981	1302	10.6888	12.334	15.0777	8.70561	10.2913	5.06281	11.8351	8.63808	19.3833	17.1604	18.1508	21.4428	19.1511	20.8509
ENSMUSG00000044338	626.857	2094.37	-1.7016	1.1064e-36	6.1905e-35	Aplnr	chr2	+	85136225	85139923	3699	protein_coding	apelin_receptor	649	544	1028	620	631	385	797	590	2275	1812	1818	2595	1722	2031	8.47287	7.35142	9.32525	6.98318	8.47889	5.12148	9.04282	8.31165	29.6996	25.5021	26.0108	38.4812	28.6185	27.6893
ENSMUSG00000006651	166.468	215.102	-0.35829	0.0067346	0.016132	Aplp1	chr7	-	30434981	30445582	2391	protein_coding	amyloid_beta_(A4)_precursor-like_protein_1	149	144	242	170	155	177	179	163	205	222	212	279	168	167	3.00938	3.01051	3.39615	2.96221	3.22215	3.64261	3.14198	3.55245	4.14026	4.83365	4.69246	6.40059	4.31944	3.52228
ENSMUSG00000055547	4.72569	14.7237	-1.4124	1.9258e-05	7.4212e-05	Apobec4	chr1	+	152750551	152757544	1566	protein_coding	apolipoprotein_B_mRNA_editing_enzyme_catalytic_polypeptide-like_4_(putative)	3	8	3	7	1	8	4	4	23	17	16	12	11	9	0.0925123	0.255361	0.0642808	0.186231	0.0317396	0.251372	0.107201	0.133103	0.709233	0.565144	0.54072	0.420325	0.431816	0.289826
ENSMUSG00000042759	241.606	343.758	-0.49921	4.5378e-05	0.00016473	Apobr	chr7	+	126584942	126589112	3685	protein_coding	apolipoprotein_B_receptor	261	262	388	240	177	230	269	189	439	426	374	286	255	266	3.42037	3.55402	3.53302	2.71344	2.38742	3.07121	3.06369	2.67266	5.75281	6.0183	5.37128	4.2572	4.25403	3.64025
ENSMUSG00000002992	26.262	51.7816	-0.91292	2.4806e-05	9.3837e-05	Apoc2	chr7	-	19671579	19681423	722	protein_coding	apolipoprotein_C-II	22	32	54	30	17	13	25	29	64	52	62	59	32	37	1.47148	2.21549	2.50962	1.73113	1.17032	0.885982	1.45323	2.09305	4.28051	3.74945	4.54463	4.4824	2.72465	2.58435
ENSMUSG00000050014	16.3238	81.2307	-2.1613	2.8186e-21	5.6605e-20	Apol10b	chr15	-	77584158	77596125	1986	protein_coding	apolipoprotein_L_10B	12	12	28	14	23	30	11	6	111	87	79	46	83	79	0.291791	0.302036	0.473075	0.293694	0.575629	0.743295	0.232457	0.157431	2.69896	2.28056	2.10519	1.2705	2.56919	2.00602
ENSMUSG00000091694	2.78729	20.7694	-2.3953	7.9072e-13	7.6655e-12	Apol11b	chr15	-	77633951	77643286	2261	protein_coding	apolipoprotein_L_11b	4	2	5	3	1	2	6	1	24	31	16	9	22	22	0.0854338	0.0442167	0.0742029	0.0552798	0.0219833	0.043526	0.111373	0.0230472	0.512582	0.713777	0.37451	0.218342	0.598164	0.490692
ENSMUSG00000044309	5.2089	29.0261	-2.0572	2.131e-09	1.3967e-08	Apol7c	chr15	-	77524867	77533315	2044	protein_coding	apolipoprotein_L_7c	5	2	1	16	7	3	7	2	22	54	30	17	25	24	0.11813	0.0489109	0.0164161	0.326126	0.17022	0.0722203	0.14373	0.0509881	0.51975	1.37535	0.776756	0.456209	0.751895	0.59213
ENSMUSG00000037787	201.031	278.237	-0.46529	9.7021e-08	5.1959e-07	Apopt1	chr12	+	111713261	111754980	3107	protein_coding	apoptogenic_mitochondrial_1	226	180	272	201	195	184	214	187	310	237	308	241	262	285	3.51267	2.89593	2.93751	2.69526	3.11952	2.91404	2.8907	3.13632	4.81807	3.97108	5.2463	4.25472	5.18392	4.62584
ENSMUSG00000020263	1786.46	2365.75	-0.40161	5.5192e-06	2.3088e-05	Appl2	chr10	-	83600033	83648738	3377	protein_coding	adaptor_protein_phosphotyrosine_interaction_PH_domain_and_leucine_zipper_containing_2	1905	1433	2653	2045	1696	1849	1872	1421	2809	2460	2544	1497	2051	2774	27.2417	21.2115	26.3607	25.2295	24.9625	26.9417	23.2651	21.9272	40.1674	37.9233	39.8685	24.3157	37.3364	41.425
ENSMUSG00000028435	19.0069	34.4825	-0.81048	9.2852e-05	0.00031949	Aqp3	chr4	-	41092722	41098183	1765	protein_coding	aquaporin_3	14	19	29	27	21	15	15	18	43	22	38	36	27	38	0.383048	0.538103	0.551321	0.637331	0.591383	0.418182	0.356678	0.531431	1.17646	0.648903	1.13942	1.1188	0.94041	1.08574
ENSMUSG00000024411	120.621	185.582	-0.59958	0.00058285	0.0017397	Aqp4	chr18	-	15389394	15403684	5082	protein_coding	aquaporin_4	151	86	208	132	103	150	81	97	248	229	169	90	160	221	1.43487	0.845903	1.37335	1.08214	1.00739	1.45236	0.66893	0.994618	2.35651	2.34586	1.75993	0.971412	1.93546	2.19303
ENSMUSG00000046532	137.85	288.823	-1.0435	2.1992e-16	3.0108e-15	Ar	chrX	+	98149721	98323215	9096	protein_coding	androgen_receptor	150	119	255	152	120	112	141	113	341	332	331	163	255	305	0.796363	0.653963	0.940678	0.696208	0.655729	0.60588	0.650577	0.647362	1.81033	1.90016	1.92585	0.982953	1.72341	1.69097
ENSMUSG00000032812	1735.37	3420.5	-0.96439	1.5191e-18	2.4869e-17	Arap1	chr7	+	101348067	101412586	5147	protein_coding	ArfGAP_with_RhoGAP_domain_ankyrin_repeat_and_PH_domain_1	1766	1534	2633	1942	1548	1523	1938	1571	3590	3145	3123	4371	2706	3046	16.5694	14.898	17.1652	15.7196	14.9489	14.5601	15.8026	15.9053	33.6816	31.8103	32.1116	46.5824	32.32	29.8444
ENSMUSG00000037999	1828.34	2228.58	-0.28192	0.0084475	0.019758	Arap2	chr5	-	62602445	62766198	7384	protein_coding	ArfGAP_with_RhoGAP_domain_ankyrin_repeat_and_PH_domain_2	1745	1629	2602	2190	1693	1479	2194	1676	2789	2588	2284	1214	2027	2441	11.4123	11.0277	11.8241	12.3566	11.3962	9.85588	12.4702	11.8277	18.2394	18.2463	16.37	9.01825	16.8756	16.671
ENSMUSG00000024451	5274.7	7541.08	-0.5099	1.0286e-07	5.4981e-07	Arap3	chr18	-	37972624	37997574	5224	protein_coding	ArfGAP_with_RhoGAP_domain_ankyrin_repeat_and_PH_domain_3	5577	5065	7329	6030	5026	4057	5792	4823	7131	7220	7023	8576	6263	7956	51.5546	48.4655	47.0753	48.0906	47.8204	38.2139	46.5324	48.1098	65.9174	71.9508	71.1481	90.0486	73.7017	76.803
ENSMUSG00000042350	775.493	1021.67	-0.39558	1.2513e-06	5.7485e-06	Arel1	chr12	-	84918148	84970900	5446	protein_coding	apoptosis_resistant_E3_ubiquitin_protein_ligase_1	801	657	1101	821	695	914	765	667	1172	1071	1057	737	852	1200	7.10273	6.03038	6.78361	6.28075	6.34309	8.25824	5.89541	6.38216	10.3921	10.238	10.2717	7.4231	9.61745	11.1119
ENSMUSG00000038671	572.302	839.954	-0.54803	7.6364e-14	8.2698e-13	Arfrp1	chr2	-	181357690	181365404	2483	protein_coding	ADP-ribosylation_factor_related_protein_1	545	504	869	612	596	544	605	484	853	788	830	844	714	916	10.5996	10.1464	11.7434	10.2688	11.9306	10.7806	10.2261	10.1575	16.5892	16.5216	17.6907	18.6449	17.6775	18.604
ENSMUSG00000030766	985.955	1212.65	-0.29853	7.0872e-07	3.3889e-06	Arhgap17	chr7	-	123279150	123369915	3534	protein_coding	Rho_GTPase_activating_protein_17	971	885	1185	1087	909	998	1134	942	1406	1151	1198	1070	1058	1296	13.2685	12.518	11.2513	12.8147	12.7847	13.8958	13.4672	13.89	19.212	16.9555	17.9405	16.6078	18.4042	18.4938
ENSMUSG00000039031	605.179	838.347	-0.46425	1.4286e-05	5.6323e-05	Arhgap18	chr10	+	26753421	26918648	3651	protein_coding	Rho_GTPase_activating_protein_18	633	560	901	671	529	541	737	475	1009	893	1029	478	678	940	8.37263	7.66713	8.28065	7.65696	7.20174	7.29129	8.472	6.77956	13.3454	12.7333	14.9158	7.18144	11.4161	12.9838
ENSMUSG00000025154	91.1748	198.814	-1.1134	2.6212e-24	6.7075e-23	Arhgap19	chr19	-	41766588	41802084	5103	protein_coding	Rho_GTPase_activating_protein_19	92	111	114	106	80	83	85	78	216	216	204	153	191	196	0.870628	1.08731	0.749602	0.865419	0.779217	0.800334	0.699075	0.796505	2.044	2.20358	2.11567	1.6446	2.30094	1.93694
ENSMUSG00000053199	132.868	453.452	-1.7403	1.3842e-45	1.2022e-43	Arhgap20	chr9	+	51765337	51853856	7161	protein_coding	Rho_GTPase_activating_protein_20	112	101	170	149	155	143	167	103	568	495	444	265	412	529	0.755291	0.705025	0.796575	0.866879	1.07585	0.98261	0.978753	0.74952	3.83025	3.5986	3.28136	2.02987	3.53689	3.72536
ENSMUSG00000030047	452.75	526.559	-0.21823	0.0067831	0.016234	Arhgap25	chr6	-	87458545	87533259	3816	protein_coding	Rho_GTPase_activating_protein_25	451	451	539	484	380	408	564	447	622	485	520	458	447	591	5.7074	5.90779	4.73949	5.28424	4.94959	5.26103	6.20299	6.10406	7.87109	6.6166	7.21172	6.58343	7.20107	7.81026
ENSMUSG00000036882	276.348	354.273	-0.35089	0.00044228	0.0013516	Arhgap33	chr7	-	30522226	30534180	4280	protein_coding	Rho_GTPase_activating_protein_33	281	238	413	315	279	264	279	229	329	337	357	401	272	383	3.17054	2.77965	3.23786	3.06629	3.24007	3.03514	2.73584	2.78812	3.71197	4.09909	4.41437	5.13921	3.90682	4.51275
ENSMUSG00000033697	363.514	577.038	-0.65523	1.8023e-09	1.193e-08	Arhgap39	chr15	-	76723985	76818170	4500	protein_coding	Rho_GTPase_activating_protein_39	374	322	543	424	351	314	377	319	622	498	578	709	429	548	4.01356	3.57684	4.04892	3.92554	3.87693	3.43349	3.51608	3.69401	6.67469	5.76127	6.79766	8.6423	5.86061	6.14122
ENSMUSG00000031389	321.474	658.931	-1.0232	5.6581e-25	1.5483e-23	Arhgap4	chrX	-	73891442	73921870	6299	protein_coding	Rho_GTPase_activating_protein_4	362	278	465	377	275	238	348	327	827	549	749	596	520	672	2.77528	2.20612	2.47704	2.49354	2.16998	1.85919	2.31866	2.70518	6.33996	4.53735	6.29295	5.19003	5.07493	5.38003
ENSMUSG00000040345	423.882	607.21	-0.50844	4.5469e-05	0.00016496	Arhgap9	chr10	+	127323727	127329943	1811	protein_coding	Rho_GTPase_activating_protein_9	420	443	598	472	300	330	484	463	689	645	617	693	425	507	11.1996	12.2276	11.0799	10.8585	8.23373	8.96632	11.2165	13.3224	18.3719	18.5414	18.0306	20.9899	14.4268	14.1181
ENSMUSG00000030220	1164.45	1511.37	-0.37234	5.7914e-05	0.00020621	Arhgdib	chr6	-	136923523	136941899	1325	protein_coding	Rho_GDP_dissociation_inhibitor_(GDI)_beta	1128	1207	1611	1347	1000	855	1434	1080	1977	1362	1625	1331	1288	1384	41.1115	45.5353	40.7973	42.3543	37.5127	31.7519	45.4217	42.4744	72.0516	53.5134	64.9055	55.1008	59.7583	52.6753
ENSMUSG00000071176	1103.88	1475.79	-0.41438	4.4226e-07	2.1659e-06	Arhgef10	chr8	+	14911663	15001085	5528	protein_coding	Rho_guanine_nucleotide_exchange_factor_(GEF)_10	1038	1012	1882	1116	1003	978	1271	949	1499	1586	1424	1432	1124	1657	9.06775	9.15101	11.4236	8.41089	9.01834	8.70542	9.64956	8.94577	13.0944	14.9361	13.6328	14.2092	12.4996	15.1161
ENSMUSG00000040964	536.815	726.387	-0.42507	0.0017108	0.0046491	Arhgef10l	chr4	-	140514485	140666012	4531	protein_coding	Rho_guanine_nucleotide_exchange_factor_(GEF)_10-like	490	577	849	628	463	363	629	485	731	618	678	955	581	672	5.22242	6.36559	6.28731	5.77446	5.07903	3.94214	5.82622	5.57785	7.7907	7.10062	7.91917	11.5612	7.88279	7.47932
ENSMUSG00000052921	1224.73	4701.28	-1.9193	2.8151e-91	1.1726e-88	Arhgef15	chr11	-	68943155	68957480	4372	protein_coding	Rho_guanine_nucleotide_exchange_factor_(GEF)_15	1201	979	1987	1372	1367	1129	1144	1038	4559	4623	4440	4987	3971	5026	13.2658	11.1933	15.25	13.0743	15.5411	12.7067	10.9819	12.3719	50.355	55.0485	53.7461	62.5683	55.8365	57.9734
ENSMUSG00000032875	3463.43	4680	-0.42707	0.00022268	0.00071657	Arhgef17	chr7	-	100869746	100932161	10250	protein_coding	Rho_guanine_nucleotide_exchange_factor_(GEF)_17	3264	3114	5315	3839	3084	2740	4180	3344	4402	4306	4435	5928	3420	4883	15.3779	15.1863	17.3993	15.6042	14.9549	13.1536	17.1152	17.0005	20.7386	21.8701	22.8989	31.7234	20.5116	24.0242
ENSMUSG00000004568	1788.68	2821.25	-0.65301	8.4234e-18	1.2924e-16	Arhgef18	chr8	+	3393006	3456601	5277	protein_coding	rho/rac_guanine_nucleotide_exchange_factor_(GEF)_18	1758	1655	2269	1953	1696	1613	2061	1739	2951	2795	2692	2977	2171	3043	16.088	15.6772	14.4278	15.4192	15.9747	15.0406	16.3916	17.1724	27.0044	27.5738	26.998	30.9448	25.2913	29.0805
ENSMUSG00000028919	222.907	449.262	-0.98008	7.0492e-11	5.4694e-10	Arhgef19	chr4	+	141239499	141257564	3414	protein_coding	Rho_guanine_nucleotide_exchange_factor_(GEF)_19	254	188	398	248	211	160	226	189	443	444	392	622	340	373	3.59286	2.75265	3.91175	3.02645	3.07194	2.30609	2.77827	2.88481	6.26604	6.7705	6.07668	9.99361	6.12228	5.50975
ENSMUSG00000019467	542.957	958.077	-0.80908	3.5607e-19	6.138e-18	Arhgef25	chr10	-	127182521	127190054	2261	protein_coding	Rho_guanine_nucleotide_exchange_factor_(GEF)_25	540	479	861	641	515	447	548	499	872	958	915	1001	862	1005	11.5336	10.5899	12.7777	11.8115	11.3214	9.72805	10.1721	11.5006	18.6238	22.058	21.4173	24.2845	23.4372	22.4157
ENSMUSG00000040969	454.008	1084.13	-1.2352	3.3694e-27	1.0889e-25	Arhgef38	chr3	-	133112278	133234949	6541	protein_coding	Rho_guanine_nucleotide_exchange_factor_(GEF)_38	545	414	778	518	376	361	468	352	1331	1225	1223	666	933	1102	4.02367	3.16383	3.99105	3.29937	2.85718	2.7157	3.00284	2.80426	9.82623	9.74975	9.89524	5.58503	8.76871	8.49619
ENSMUSG00000004562	1103.41	1410.1	-0.34793	0.0010242	0.0029088	Arhgef40	chr14	+	51984719	52006251	5621	protein_coding	Rho_guanine_nucleotide_exchange_factor_(GEF)_40	1065	965	1675	1350	1017	815	1273	1047	1378	1401	1224	1630	1244	1364	9.14969	8.58164	9.99891	10.0061	8.99293	7.13449	9.50484	9.70627	11.8383	12.9756	11.5242	15.9063	13.6052	12.2374
ENSMUSG00000031133	1189.31	1523	-0.35409	5.1072e-05	0.00018395	Arhgef6	chrX	-	57231485	57338729	4569	protein_coding	Rac/Cdc42_guanine_nucleotide_exchange_factor_(GEF)_6	1178	1147	1642	1397	1101	1134	1286	975	1802	1551	1600	921	1426	1789	12.4507	12.5487	12.0588	12.7386	11.9773	12.2127	11.8127	11.12	19.0452	17.6723	18.5329	11.0569	19.1865	19.7458
ENSMUSG00000007880	4182.95	4978.31	-0.24897	0.001636	0.004464	Arid1a	chr4	-	133679008	133756769	8187	protein_coding	AT_rich_interactive_domain_1A_(SWI-like)	4014	3678	6169	4611	3838	3705	4866	3906	5177	4783	4847	5480	3848	5151	23.6768	22.4566	25.2837	23.4648	23.301	22.2681	24.9447	24.8615	30.5356	30.4143	31.3323	36.7156	28.894	31.7288
ENSMUSG00000048118	1118.16	1390.34	-0.31182	0.00093794	0.0026858	Arid4a	chr12	+	71015990	71098592	4998	protein_coding	AT_rich_interactive_domain_4A_(RBP1-like)	1049	981	1484	1242	1104	991	1303	1089	1630	1452	1449	819	1263	1696	10.1356	9.81136	9.96298	10.3531	10.9791	9.75655	10.9415	11.3541	15.7487	15.1242	15.3432	8.98841	15.5348	17.1126
ENSMUSG00000025870	202.383	403.51	-0.98499	1.0352e-26	3.2205e-25	Arl10	chr13	+	54575015	54581128	1046	protein_coding	ADP-ribosylation_factor-like_10	192	147	266	226	203	223	220	195	429	386	375	412	338	437	8.8642	7.02493	8.53299	9.00166	9.64624	10.4904	8.82716	9.71454	19.8052	19.2113	18.9733	21.6053	19.8648	21.0686
ENSMUSG00000022911	435.669	528.454	-0.27669	0.0054179	0.013255	Arl13b	chr16	-	62793685	62847040	3528	protein_coding	ADP-ribosylation_factor-like_13B	444	418	627	485	368	442	443	385	611	522	599	305	491	628	6.07749	5.92249	5.96335	5.72742	5.18457	6.16471	5.26993	5.68659	8.36307	7.70271	8.9855	4.74206	8.55561	8.97672
ENSMUSG00000057594	89.8957	173.121	-0.93538	6.3411e-16	8.3556e-15	Arl16	chr11	-	120464866	120467607	2206	protein_coding	ADP-ribosylation_factor-like_16	75	75	106	111	107	98	85	81	218	179	157	146	158	168	1.64182	1.69947	1.61232	2.09635	2.41086	2.18595	1.61712	1.91337	4.77204	4.22424	3.7665	3.6303	4.40301	3.84052
ENSMUSG00000038352	138.845	181.554	-0.38071	0.0026459	0.0069091	Arl5c	chr11	-	97989578	97996181	1571	protein_coding	ADP-ribosylation_factor-like_5C	139	143	168	146	110	102	174	159	229	150	190	168	175	159	4.27276	4.55005	3.58827	3.87189	3.48025	3.19479	4.6484	5.274	7.03902	4.97069	6.40061	5.86582	6.84794	5.10396
ENSMUSG00000022722	164.035	199.43	-0.28237	0.0080737	0.018977	Arl6	chr16	-	59612949	59639391	1696	protein_coding	ADP-ribosylation_factor-like_6	156	140	208	189	159	182	179	141	241	245	199	124	179	202	4.4419	4.12628	4.11518	4.64282	4.65978	5.28037	4.42953	4.33224	6.8619	7.52042	6.20971	4.01043	6.48822	6.00637
ENSMUSG00000071324	65.1888	121.43	-0.85816	1.2728e-06	5.8393e-06	Armc2	chr10	-	41914990	42018442	5194	protein_coding	armadillo_repeat_containing_2	83	33	118	87	59	54	71	48	155	87	126	86	96	178	0.771696	0.317591	0.76231	0.697852	0.564604	0.511577	0.573702	0.481569	1.44106	0.872005	1.28385	0.908222	1.13623	1.72824
ENSMUSG00000002343	60.4971	136.829	-1.1325	7.5221e-12	6.5377e-11	Armc6	chr8	-	70220172	70234466	2263	protein_coding	armadillo_repeat_containing_6	63	45	87	62	62	85	59	39	113	124	123	172	127	135	1.34439	0.993996	1.28999	1.14144	1.36176	1.84822	1.0942	0.898048	2.41128	2.85259	2.8765	4.16907	3.44999	3.0084
ENSMUSG00000062590	207.439	268.021	-0.3684	3.6398e-06	1.5618e-05	Armc9	chr1	+	86154780	86278284	5127	protein_coding	armadillo_repeat_containing_9	219	208	291	235	192	184	213	176	323	280	274	234	214	266	2.06277	2.02795	1.9045	1.90964	1.86137	1.76593	1.7436	1.78883	3.04223	2.84313	2.82834	2.5035	2.56595	2.6164
ENSMUSG00000033460	223.68	542.199	-1.2593	1.126e-29	4.2284e-28	Armcx1	chrX	+	134717963	134721917	2413	protein_coding	armadillo_repeat_containing_X-linked_1	190	210	323	252	236	202	246	197	654	633	540	301	524	585	3.80248	4.35029	4.49155	4.351	4.86126	4.1192	4.27866	4.2543	13.088	13.6568	11.8435	6.84234	13.3497	12.226
ENSMUSG00000033436	535.156	675.22	-0.33186	0.00028359	0.0008979	Armcx2	chrX	-	134804145	134809221	3773	protein_coding	armadillo_repeat_containing_X-linked_2	570	497	726	579	521	376	696	474	848	662	632	585	601	674	7.29555	6.58455	6.45656	6.39349	6.86349	4.90366	7.74199	6.54653	10.8533	9.13425	8.86491	8.50481	9.79232	9.00865
ENSMUSG00000049047	573.688	717.189	-0.31977	0.00099499	0.0028329	Armcx3	chrX	+	134756595	134761455	3488	protein_coding	armadillo_repeat_containing_X-linked_3	645	527	770	693	501	536	590	488	854	740	798	424	642	829	8.93004	7.5525	7.4074	8.27757	7.13929	7.56149	7.09914	7.29059	11.8232	11.0448	12.1079	6.66783	11.3151	11.9857
ENSMUSG00000049804	617.266	1299.74	-1.0548	7.6562e-17	1.0893e-15	Armcx4	chrX	+	134686519	134696757	7996	protein_coding	armadillo_repeat_containing_X-linked_4	547	499	777	552	704	728	631	620	1397	1712	1307	779	1058	1517	3.30358	3.1195	3.26062	2.87615	4.37617	4.48	3.31197	4.04053	8.43678	11.1463	8.65061	5.34392	8.13413	9.56752
ENSMUSG00000018909	4855.2	8561.22	-0.80881	1.2094e-16	1.6906e-15	Arrb1	chr7	+	99535466	99606771	7135	protein_coding	arrestin_beta_1	4755	3996	7529	5040	4975	4495	5359	4287	8988	8590	7847	10146	6399	8280	32.183	27.9955	35.4075	29.4295	34.6572	30.9995	31.5224	31.3097	60.8306	62.6759	58.2041	78.0003	55.1336	58.5225
ENSMUSG00000026972	1063.98	1370.95	-0.361	0.00016002	0.00052791	Arrdc1	chr2	-	24925352	24935252	1666	protein_coding	arrestin_domain_containing_1	1036	965	1461	1190	1061	1068	1044	966	1336	1224	1274	1614	1176	1391	30.03	28.954	29.4257	29.759	31.6544	31.5439	26.3	30.2149	38.7244	38.2479	40.4705	53.1403	43.3941	42.1055
ENSMUSG00000022620	782.255	976.397	-0.31336	0.0073264	0.017394	Arsa	chr15	-	89472476	89477425	3492	protein_coding	arylsulfatase_A	819	719	1150	826	738	693	827	717	907	881	943	1275	805	870	11.3261	10.2923	11.0503	9.85489	10.5045	9.76513	9.93943	10.6995	12.5426	13.1342	14.2916	20.0277	14.1716	12.5641
ENSMUSG00000021592	261.522	314.142	-0.26001	0.021199	0.044576	Arsk	chr13	-	76060422	76098660	3645	protein_coding	arylsulfatase_K	265	212	423	332	211	233	296	223	381	330	341	177	283	368	3.5109	2.90733	3.89399	3.79478	2.87726	3.14541	3.40819	3.18806	5.04755	4.71322	4.95109	2.66361	4.77295	5.0914
ENSMUSG00000030651	2.898	15.8497	-1.9836	6.5565e-08	3.5882e-07	Art2b	chr7	-	101578860	101581161	870	protein_coding	ADP-ribosyltransferase_2b	8	2	3	0	3	5	0	2	22	9	16	10	15	23	0.444059	0.114913	0.115705	0	0.171394	0.282794	0	0.119793	1.22111	0.538549	0.973296	0.630487	1.05991	1.3332
ENSMUSG00000030217	376.593	634.529	-0.74149	2.3076e-12	2.1091e-11	Art4	chr6	-	136848451	136857733	2517	protein_coding	ADP-ribosyltransferase_4	404	375	638	415	311	403	349	258	651	740	683	469	528	699	7.75119	7.4474	8.50529	6.86927	6.14145	7.87845	5.81932	5.34141	12.4897	15.3056	14.3609	10.2208	12.8958	14.0049
ENSMUSG00000031982	86.2966	125.508	-0.52839	0.00017693	0.00057995	Arv1	chr8	+	124722139	124734123	1165	protein_coding	ARV1_homolog_(yeast)	72	78	107	88	87	109	102	68	122	88	151	120	103	157	2.98454	3.34677	3.08183	3.14704	3.71182	4.60383	3.67455	3.0416	5.05693	3.93241	6.85954	5.65003	5.43512	6.79611
ENSMUSG00000000325	557.597	1064.01	-0.91772	3.1276e-18	4.9858e-17	Arvcf	chr16	+	18348182	18407076	4800	protein_coding	armadillo_repeat_gene_deleted_in_velo-cardio-facial_syndrome	596	484	915	638	494	481	624	442	1099	1016	976	1268	834	1043	5.99619	5.04035	6.39634	5.53765	5.1154	4.93086	5.45599	4.79844	11.0563	11.0193	10.761	14.4902	10.6813	10.958
ENSMUSG00000048355	11.0746	18.8999	-0.69122	0.0077082	0.018205	Arxes1	chrX	+	136033367	136034946	1580	protein_coding	adipocyte-related_X-chromosome_expressed_sequence_1	10	14	23	8	9	5	11	13	19	16	22	18	18	18	0.305642	0.442922	0.488452	0.21095	0.283126	0.155716	0.29219	0.428752	0.580697	0.527187	0.736902	0.6249	0.700347	0.574516
ENSMUSG00000036995	239.374	434.889	-0.84526	1.6241e-12	1.5133e-11	Asap3	chr4	+	136206365	136245216	4225	protein_coding	ArfGAP_with_SH3_domain_ankyrin_repeat_and_PH_domain_3	245	194	347	263	209	276	234	217	456	385	454	532	296	432	2.80033	2.29526	2.75584	2.59343	2.45874	3.21441	2.32444	2.67641	5.21184	4.7439	5.68687	6.90685	4.30688	5.15637
ENSMUSG00000026311	593.826	813.332	-0.44976	7.0911e-10	4.9213e-09	Asb1	chr1	+	91540544	91559589	5826	protein_coding	ankyrin_repeat_and_SOCS_box-containing_1	570	544	889	690	538	554	614	539	873	818	845	823	596	852	4.7247	4.66751	5.12015	4.93429	4.58993	4.67906	4.42311	4.82101	7.23597	7.30944	7.67592	7.74863	6.28889	7.37489
ENSMUSG00000033781	525.875	702.123	-0.41555	1.6161e-06	7.2994e-06	Asb13	chr13	+	3634032	3651774	2405	protein_coding	ankyrin_repeat_and_SOCS_box-containing_13	554	452	683	607	499	547	518	478	835	726	694	464	605	870	11.1241	9.39464	9.52921	10.5152	10.3129	11.1916	9.03951	10.357	16.7658	15.7153	15.2717	10.5827	15.4646	18.2428
ENSMUSG00000021200	121.039	248.135	-0.99765	1.4002e-09	9.3763e-09	Asb2	chr12	-	103321142	103356001	2690	protein_coding	ankyrin_repeat_and_SOCS_box-containing_2	110	102	195	128	117	112	138	109	256	195	207	381	157	249	1.97474	1.89542	2.43239	1.98246	2.16186	2.04873	2.15306	2.11151	4.59558	3.77384	4.07251	7.76905	3.58794	4.66803
ENSMUSG00000020305	178.156	238.88	-0.42003	0.00019617	0.00063809	Asb3	chr11	+	30954395	31102704	3330	protein_coding	ankyrin_repeat_and_SOCS_box-containing_3	149	180	228	209	182	184	203	137	290	282	238	140	219	258	2.16079	2.702	2.29743	2.61486	2.71657	2.7189	2.55848	2.14386	4.20539	4.40866	3.78248	2.30611	4.04295	3.90717
ENSMUSG00000020412	1792.53	2317.78	-0.36829	1.3326e-08	7.9806e-08	Ascc2	chr11	+	4637747	4685699	4844	protein_coding	activating_signal_cointegrator_1_complex_subunit_2	1892	1471	2724	1966	1735	1845	1829	1459	2662	2327	2158	2156	1970	2432	18.862	15.1798	18.8692	16.9093	17.8028	18.7418	15.8467	15.6953	26.5373	25.0089	23.5772	24.4141	25.0012	25.319
ENSMUSG00000020052	0.462145	19.4566	-3.5098	7.1949e-18	1.11e-16	Ascl1	chr10	-	87490819	87493660	2481	protein_coding	achaete-scute_complex_homolog_1_(Drosophila)	0	0	1	1	0	2	0	0	22	15	7	21	21	28	0	0	0.0135246	0.0167926	0	0.0396663	0	0	0.428202	0.31475	0.149319	0.464289	0.520344	0.569138
ENSMUSG00000005470	37.693	52.1127	-0.44294	0.007125	0.01697	Asf1b	chr8	+	83955507	83970197	1788	protein_coding	anti-silencing_function_1B_histone_chaperone	38	35	52	42	38	28	48	32	48	53	50	64	38	52	1.02633	0.978492	0.97586	0.978651	1.05636	0.770565	1.12669	0.932614	1.29636	1.54316	1.47995	1.9634	1.30651	1.46664
ENSMUSG00000031575	657.835	823.797	-0.32309	1.6495e-06	7.4367e-06	Ash2l	chr8	-	25816191	25847694	3315	protein_coding	ash2_(absent_small_or_homeotic)-like_(Drosophila)	615	582	958	737	651	649	716	557	916	877	824	584	754	941	8.95905	8.77599	9.69691	9.26254	9.76093	9.63341	9.06483	8.7557	13.3433	13.7727	13.1549	9.66328	13.9825	14.315
ENSMUSG00000023017	78.6918	139.34	-0.8024	1.177e-07	6.2382e-07	Asic1	chr15	+	99670718	99701127	3763	protein_coding	acid-sensing_(proton-gated)_ion_channel_1	86	76	96	74	92	89	65	65	130	155	128	171	112	117	1.10366	1.00957	0.856029	0.819301	1.2152	1.16379	0.724952	0.900116	1.66825	2.14437	1.8002	2.49263	1.82971	1.56797
ENSMUSG00000025533	325.461	396.448	-0.27722	0.014299	0.031485	Asl	chr5	-	130011258	130025132	2413	protein_coding	argininosuccinate_lyase	317	320	464	360	264	332	348	293	360	373	378	490	346	361	6.34413	6.62902	6.45226	6.21571	5.43802	6.77017	6.05274	6.32746	7.2044	8.04735	8.29046	11.1387	8.81489	7.54461
ENSMUSG00000052456	709.475	870.289	-0.28862	0.017465	0.037613	Asna1	chr8	-	85017934	85025278	1250	protein_coding	arsA_arsenite_transporter_ATP-binding_homolog_1_(bacterial)	703	700	967	730	646	685	747	676	833	806	778	1171	689	788	27.1591	27.9927	25.9578	24.3309	25.6872	26.9649	25.0808	28.181	32.1801	33.5681	32.9392	51.3857	33.885	31.7909
ENSMUSG00000020774	77.2197	130.006	-0.72386	6.1318e-05	0.00021782	Aspa	chr11	-	73304992	73329596	4171	protein_coding	aspartoacylase	99	86	121	89	75	39	73	61	161	160	126	61	107	168	1.14621	1.03066	0.973412	0.888988	0.893748	0.460091	0.734535	0.762095	1.86397	1.99702	1.59873	0.802204	1.57704	2.03121
ENSMUSG00000022360	311.362	389.035	-0.3182	0.005679	0.013829	Atad2	chr15	-	58094047	58135082	5683	protein_coding	ATPase_family_AAA_domain_containing_2	319	292	407	366	289	294	317	286	420	412	415	202	387	485	2.71071	2.5684	2.40308	2.68318	2.52763	2.54559	2.34106	2.62245	3.56882	3.77417	3.86469	1.94971	4.18631	4.30379
ENSMUSG00000029036	432.752	529.593	-0.28695	0.0044902	0.011188	Atad3a	chr4	-	155740641	155761093	2413	protein_coding	ATPase_family_AAA_domain_containing_3A	407	387	578	493	389	531	409	378	556	496	462	581	450	565	8.1453	8.01697	8.03752	8.51208	8.01283	10.8282	7.11371	8.16308	11.1268	10.701	10.1328	13.2073	11.4645	11.808
ENSMUSG00000024426	158.918	346.763	-1.1126	5.9869e-35	2.9925e-33	Atat1	chr17	-	35897595	35910075	2034	protein_coding	alpha_tubulin_acetyltransferase_1	175	162	251	174	140	128	160	134	425	333	371	292	304	331	4.15487	3.98126	4.1407	3.56405	3.42114	3.09655	3.30141	3.433	10.09	8.52305	9.65311	7.87458	9.188	8.20661
ENSMUSG00000038539	1212.51	1963.56	-0.67816	1.4613e-06	6.643e-06	Atf5	chr7	-	44812257	44816658	1815	protein_coding	activating_transcription_factor_5	1254	1043	1827	1395	1152	1039	1343	1050	1806	1714	1706	2901	1528	1719	33.365	28.7253	33.7764	32.0216	31.5478	28.1681	31.0549	30.1462	48.0501	49.1627	49.7447	87.6731	51.7541	47.7624
ENSMUSG00000015461	1044.61	1517.24	-0.52777	2.1588e-05	8.2567e-05	Atf6b	chr17	+	34647146	34655074	2566	protein_coding	activating_transcription_factor_6_beta	1157	1003	1584	1089	951	944	1099	858	1461	1397	1408	2049	1121	1409	21.7744	19.5389	20.7133	17.6814	18.4212	18.1023	17.9751	17.4241	27.4945	28.3427	29.0396	43.8007	26.8564	27.6911
ENSMUSG00000099083	1620.99	2173.12	-0.4216	1.4423e-13	1.5082e-12	Atf7	chr15	-	102525946	102625464	7147	protein_coding	activating_transcription_factor_7	1617	1418	2332	1707	1538	1654	1663	1496	2342	2242	2079	1815	1824	2587	10.9259	9.91766	10.9485	9.95075	10.6961	11.3876	9.76559	10.9076	15.824	16.331	15.3948	13.9299	15.6891	18.2541
ENSMUSG00000030213	1459.18	2826.16	-0.94877	6.3765e-42	4.7492e-40	Atf7ip	chr6	+	136518802	136611038	8235	protein_coding	activating_transcription_factor_7_interacting_protein	1451	1231	2100	1530	1469	1525	1401	1364	3301	2813	3032	2073	2394	3220	8.50891	7.47224	8.55672	7.74058	8.8665	9.11224	7.14011	8.63118	19.3569	17.7831	19.4854	13.808	17.8714	19.7187
ENSMUSG00000037204	329.222	439.667	-0.40914	8.4919e-05	0.00029472	Atg101	chr15	+	101284301	101290934	1230	protein_coding	autophagy_related_101	349	274	485	384	303	311	331	299	458	411	442	523	354	386	13.7022	11.1353	13.2309	13.0068	12.2442	12.4415	11.2941	12.6673	17.981	17.3956	19.0178	23.3234	17.6928	15.8259
ENSMUSG00000047767	158.004	410.945	-1.357	5.7127e-34	2.6731e-32	Atg16l2	chr7	-	101289392	101302251	2655	protein_coding	autophagy_related_16-like_2_(S._cerevisiae)	183	156	198	203	151	114	171	130	393	354	418	416	394	433	3.32856	2.93709	2.50237	3.1855	2.82687	2.1128	2.7031	2.55152	7.14794	6.94129	8.33213	8.59457	9.12284	8.22451
ENSMUSG00000028550	158.351	300.704	-0.91448	8.6807e-20	1.5849e-18	Atg4c	chr4	+	99193934	99259787	3178	protein_coding	autophagy_related_4C_cysteine_peptidase	139	154	237	179	161	150	170	127	331	336	310	188	279	347	2.11218	2.42228	2.50234	2.34663	2.51806	2.3225	2.24505	2.08242	5.02953	5.50411	5.1624	3.24489	5.39695	5.50633
ENSMUSG00000062031	384.208	642.853	-0.72922	8.5864e-11	6.6074e-10	Athl1	chr7	+	140941391	140947664	3145	protein_coding	ATH1_acid_trehalase-like_1_(yeast)	414	315	611	407	330	336	425	368	660	617	536	782	498	674	6.35697	5.00664	6.51887	5.39162	5.21539	5.257	5.67151	6.09743	10.1339	10.2133	9.01962	13.639	9.73435	10.8075
ENSMUSG00000026192	543.196	749.201	-0.4576	2.5309e-06	1.1145e-05	Atic	chr1	+	71557150	71579631	2845	protein_coding	5-aminoimidazole-4-carboxamide_ribonucleotide_formyltransferase/IMP_cyclohydrolase	526	517	745	620	481	604	534	465	771	777	703	857	605	679	8.9284	9.08374	8.78669	9.07936	8.40343	10.4466	7.87751	8.51707	13.0865	14.2181	13.0773	16.5232	13.0729	12.0358
ENSMUSG00000037621	238.443	377.33	-0.64213	2.1121e-05	8.0849e-05	Atoh8	chr6	-	72206177	72235577	2355	protein_coding	atonal_homolog_8_(Drosophila)	310	157	334	285	267	213	219	193	378	363	296	499	291	375	6.35684	3.33246	4.75891	5.04197	5.63526	4.45049	3.90286	4.27057	7.75093	8.02449	6.65189	11.6226	7.59627	8.03021
ENSMUSG00000025324	320.973	460.72	-0.5176	2.2567e-09	1.4747e-08	Atp10a	chr7	+	58658202	58829426	5469	protein_coding	ATPase_class_V_type_10A	283	284	388	368	287	365	366	302	460	445	539	411	397	467	2.4989	2.59577	2.38054	2.8034	2.60836	3.28401	2.80869	2.87752	4.06165	4.23598	5.21585	4.1222	4.46253	4.30621
ENSMUSG00000007097	2018.84	2959.95	-0.54956	1.0421e-20	2.0086e-19	Atp1a2	chr1	-	172271709	172298064	6227	protein_coding	ATPase_Na+/K+_transporting_alpha_2_polypeptide	2015	1825	2984	2301	2066	1774	1990	1801	3132	2995	2911	2448	2701	3322	15.6267	14.6501	16.0795	15.3951	16.4909	14.0182	13.4123	15.0714	24.2882	25.0391	24.7404	21.5639	26.6651	26.9034
ENSMUSG00000040907	200.433	291.887	-0.51261	0.012143	0.02722	Atp1a3	chr7	-	24978167	25005957	3895	protein_coding	ATPase_Na+/K+_transporting_alpha_3_polypeptide	207	229	342	221	126	121	268	172	404	297	296	406	150	166	2.56645	2.9389	2.94625	2.36391	1.60789	1.52861	2.88774	2.30113	5.00872	3.96963	4.02187	5.7176	2.36746	2.14925
ENSMUSG00000034112	160.044	247.337	-0.60731	5.1593e-05	0.00018553	Atp2c2	chr8	+	119700009	119757718	3223	protein_coding	ATPase_Ca++_transporting_type_2C_member_2	167	110	315	146	171	144	141	153	252	231	227	299	165	281	2.50222	1.70604	3.27946	1.88729	2.63712	2.19847	1.83607	2.47372	3.77566	3.73124	3.72743	5.08869	3.14718	4.39676
ENSMUSG00000050856	485.047	595.072	-0.28989	0.0072148	0.01716	Atp5k	chr5	-	108433244	108434448	563	protein_coding	ATP_synthase_H+_transporting_mitochondrial_F1F0_complex_subunit_E	613	454	680	485	484	412	447	428	542	602	634	608	556	540	52.5802	40.3092	40.5277	35.8905	42.7298	36.0087	33.3219	39.6146	46.4883	55.666	59.5971	59.2367	60.7106	48.3695
ENSMUSG00000057229	450.216	582.201	-0.36618	1.0463e-06	4.8656e-06	Atp5sl	chr7	+	25619414	25625551	2387	protein_coding	ATP5S-like	449	391	623	557	383	455	470	407	642	515	563	563	544	600	9.08373	8.18806	8.75764	9.72184	7.97518	9.37946	8.26372	8.88508	12.9878	11.232	12.4825	12.9375	14.0102	12.6761
ENSMUSG00000033379	1167.46	1550.14	-0.40135	0.0007521	0.002197	Atp6v0b	chr4	-	117884326	117887333	1000	protein_coding	ATPase_H+_transporting_lysosomal_V0_subunit_B	1166	1139	1676	1304	1041	1225	1149	975	1513	1377	1468	2040	1284	1339	56.3078	56.9351	56.2374	54.328	51.7422	60.2775	48.2225	50.8071	73.062	71.6862	77.6909	111.899	78.9338	67.5254
ENSMUSG00000039347	299.292	431.733	-0.51472	0.00014073	0.0004686	Atp6v0e2	chr6	+	48537569	48541798	1832	protein_coding	ATPase_H+_transporting_lysosomal_V0_subunit_E2	280	265	407	309	310	263	373	271	364	389	414	593	346	399	7.38079	7.23064	7.45453	7.02715	8.41066	7.06398	8.54503	7.70838	9.59464	11.0542	11.9597	17.7552	11.6104	10.9833
ENSMUSG00000006273	2209.82	2518.89	-0.18778	2.9485e-05	0.00011035	Atp6v1b2	chr8	+	69088646	69113711	2825	protein_coding	ATPase_H+_transporting_lysosomal_V1_subunit_B2	2139	2039	3164	2466	2064	2245	2343	1872	2676	2539	2644	2246	2184	2592	36.5647	36.0791	37.5811	36.3681	36.3149	39.1036	34.8084	34.5308	45.7426	46.7892	49.5321	43.6101	47.5261	46.2704
ENSMUSG00000020566	1127.57	1497.77	-0.40772	6.7229e-12	5.8816e-11	Atp6v1c2	chr12	-	17284721	17329359	1569	protein_coding	ATPase_H+_transporting_lysosomal_V1_subunit_C2	1226	968	1499	1253	1073	1110	1178	1009	1621	1597	1413	1382	1317	1508	37.7344	30.8396	32.0575	33.2716	33.9915	34.8112	31.5103	33.511	49.8899	52.9887	47.661	48.3148	51.6013	48.4691
ENSMUSG00000024403	78.8959	133.451	-0.73976	3.2617e-08	1.8541e-07	Atp6v1g2	chr17	+	35233660	35238767	1882	protein_coding	ATPase_H+_transporting_lysosomal_V1_subunit_G2	88	63	112	105	44	73	87	85	141	152	121	117	106	154	2.25805	1.67331	1.99687	2.32443	1.16206	1.90863	1.94013	2.35352	3.61787	4.20461	3.40259	3.41006	3.46246	4.12656
ENSMUSG00000042605	931.791	1226.53	-0.39552	1.0943e-12	1.0403e-11	Atxn2	chr5	+	121711337	121816493	4471	protein_coding	ataxin_2	950	871	1335	966	904	901	1018	779	1378	1218	1198	1036	1014	1436	10.261	9.73801	10.0191	9.00157	10.0498	9.91606	9.55594	9.0793	14.8832	14.1822	14.1807	12.7101	13.9422	16.1971
ENSMUSG00000032637	4055	4616.06	-0.18564	0.0031741	0.0081483	Atxn2l	chr7	-	126491708	126503437	4023	protein_coding	ataxin_2-like	3941	3822	6068	4720	3681	3622	4361	3532	4796	4359	4672	4635	3810	4931	47.3071	47.4895	50.6112	48.8808	45.4789	44.3014	45.4953	45.7499	57.5681	56.4077	61.4606	63.1968	58.2201	61.8118
ENSMUSG00000020564	822.059	978.804	-0.25148	0.0001217	0.00040998	Atxn7l1	chr12	+	33147693	33375659	5284	protein_coding	ataxin_7-like_1	838	709	1182	895	782	741	933	745	1169	1087	1066	767	745	999	7.65864	6.70718	7.50596	7.05677	7.35593	6.9004	7.41052	7.34705	10.6833	10.7095	10.6767	7.96211	8.66746	9.53431
ENSMUSG00000027496	44.4128	73.5835	-0.70063	2.7855e-05	0.00010458	Aurka	chr2	-	172356190	172370535	1905	protein_coding	aurora_kinase_A	49	54	62	64	45	31	33	30	86	78	66	76	64	63	1.24214	1.41695	1.09206	1.39969	1.17412	0.800729	0.727025	0.820627	2.18	2.13158	1.83355	2.18834	2.0653	1.66775
ENSMUSG00000020897	36.6958	56.4409	-0.58029	0.0038517	0.0097267	Aurkb	chr11	+	69045647	69051664	1950	protein_coding	aurora_kinase_B	30	41	58	57	25	22	35	39	56	49	52	79	40	53	0.742945	1.05101	0.998033	1.21783	0.637235	0.555146	0.753292	1.0422	1.38678	1.30817	1.41128	2.22222	1.26102	1.37065
ENSMUSG00000031390	5.68192	19.5226	-1.5237	2.6855e-06	1.1747e-05	Avpr2	chrX	+	73892102	73895502	2787	protein_coding	arginine_vasopressin_receptor_2	3	2	6	4	3	11	12	6	35	10	21	14	19	18	0.0519822	0.0358715	0.072238	0.0597956	0.053503	0.194211	0.180707	0.112185	0.606435	0.186795	0.398774	0.275541	0.419097	0.325703
ENSMUSG00000039242	509.597	662.45	-0.37373	0.00027717	0.0008797	B3galnt2	chr13	+	13954674	13999068	3681	protein_coding	UDP-GalNAc:betaGlcNAc_beta_13-galactosaminyltransferase_polypeptide_2	494	417	761	555	503	608	521	380	719	721	680	418	637	765	6.48084	5.66274	6.93698	6.28164	6.79197	8.1275	5.94021	5.37944	9.43226	10.197	9.77658	6.22882	10.6383	10.4805
ENSMUSG00000033849	7.78495	29.1025	-1.7001	5.1356e-10	3.6263e-09	B3galt2	chr1	+	143640664	143654614	9288	protein_coding	UDP-Gal:betaGlcNAc_beta_13-galactosyltransferase_polypeptide_2	9	12	16	7	6	6	8	2	48	18	28	26	28	25	0.046794	0.0645826	0.0578029	0.0313994	0.0321087	0.0317869	0.0361491	0.0112209	0.249558	0.100891	0.159544	0.153549	0.185325	0.135739
ENSMUSG00000067370	40.7195	128.001	-1.5701	5.4551e-15	6.6182e-14	B3galt4	chr17	-	33949909	33951477	1569	protein_coding	UDP-Gal:betaGlcNAc_beta_13-galactosyltransferase_polypeptide_4	28	35	40	43	48	42	53	43	111	102	106	199	110	109	0.861798	1.11507	0.855438	1.1418	1.52059	1.31718	1.4177	1.42812	3.41628	3.38438	3.57542	6.95706	4.30991	3.5034
ENSMUSG00000050796	97.4622	137.41	-0.49189	5.4994e-05	0.00019678	B3galt6	chr4	-	155989466	155992649	3184	protein_coding	UDP-Gal:betaGal_beta_13-galactosyltransferase_polypeptide_6	103	75	130	80	114	112	99	88	175	122	138	115	121	145	1.56219	1.17746	1.37	1.0468	1.77961	1.73087	1.30495	1.44022	2.6541	1.99475	2.29377	1.98116	2.3362	2.29658
ENSMUSG00000071649	824.573	1149.97	-0.471	2.9677e-05	0.00011102	B3gat3	chr19	+	8920374	8927234	1601	protein_coding	beta-13-glucuronyltransferase_3_(glucuronosyltransferase_I)	806	698	1317	923	703	759	943	745	1080	1107	975	1449	965	1127	24.3116	21.7932	27.6023	24.0191	21.8252	23.3276	24.7201	24.2485	32.5751	35.9963	32.2298	49.6447	37.0539	35.4993
ENSMUSG00000047379	557.97	676.955	-0.27425	0.0046671	0.011582	B3gnt1	chr19	+	5038826	5041134	2035	protein_coding	UDP-GlcNAc:betaGal_beta-13-N-acetylglucosaminyltransferase_1	554	547	746	627	510	516	628	487	670	661	585	801	557	688	13.1467	13.4363	12.3006	12.8366	12.4566	12.4768	12.9517	12.4705	15.8988	16.9098	15.2137	21.5905	16.8263	17.0495
ENSMUSG00000031803	376.603	604.082	-0.66404	1.2677e-06	5.818e-06	B3gnt3	chr8	-	71691719	71701800	2103	protein_coding	UDP-GlcNAc:betaGal_beta-13-N-acetylglucosaminyltransferase_3	411	372	581	405	328	332	436	278	540	560	521	836	476	576	9.43784	8.8422	9.27018	8.02346	7.75226	7.76815	8.70116	6.8885	12.3996	13.8628	13.1112	21.8053	13.9144	13.8124
ENSMUSG00000059479	76.8772	160.716	-1.0319	1.6965e-12	1.5755e-11	B3gnt8	chr7	+	25627624	25629490	1475	protein_coding	UDP-GlcNAc:betaGal_beta-13-N-acetylglucosaminyltransferase_8	92	66	117	88	81	58	65	71	179	136	154	194	147	128	3.01208	2.2367	2.66162	2.48563	2.72952	1.93488	1.84949	2.50834	5.86022	4.80008	5.52552	7.21448	6.12666	4.37627
ENSMUSG00000046605	104.196	168.486	-0.67782	1.6632e-07	8.6299e-07	B3gntl1	chr11	-	121616197	121673153	2864	protein_coding	UDP-GlcNAc:betaGal_beta-13-N-acetylglucosaminyltransferase-like_1	128	66	179	116	107	103	89	85	218	181	162	126	136	183	2.15828	1.15193	2.09716	1.68745	1.85697	1.76963	1.30421	1.54655	3.67567	3.29009	2.99355	2.4132	2.9192	3.22229
ENSMUSG00000063439	177.104	240.019	-0.43152	7.2996e-05	0.00025579	B9d2	chr7	+	25681158	25686558	1021	protein_coding	B9_protein_domain_2	198	164	202	218	157	149	203	166	258	216	229	268	201	237	9.36504	8.02925	6.63861	8.89563	7.64307	7.18091	8.3445	8.47231	12.2024	11.0136	11.8701	14.3981	12.1023	11.706
ENSMUSG00000031820	834.472	1005.86	-0.2647	0.012975	0.028864	Babam1	chr8	+	71396855	71404772	1592	protein_coding	BRISC_and_BRCA1_A_complex_member_1	838	767	1192	908	788	757	898	768	1025	895	899	1274	821	959	25.4197	24.0829	25.1238	23.7623	24.6024	23.3976	23.6735	25.1384	31.0909	29.2672	29.8855	43.8957	31.7028	30.3782
ENSMUSG00000032086	1031.74	1186.04	-0.20033	0.0028826	0.0074742	Bace1	chr9	+	45838580	45864399	6058	protein_coding	beta-site_APP_cleaving_enzyme_1	1118	860	1476	1203	916	1022	1101	878	1306	1318	1227	915	943	1349	8.91215	7.0962	8.17539	8.27337	7.51554	8.30119	7.6276	7.55239	10.4104	11.3263	10.7191	8.2849	9.56931	11.2297
ENSMUSG00000024959	317.41	583.559	-0.85617	8.7264e-10	5.9915e-09	Bad	chr19	+	6941861	6951898	1451	protein_coding	BCL2-associated_agonist_of_cell_death	343	316	468	361	311	274	309	253	515	555	482	818	447	573	11.4156	10.8862	10.8226	10.3654	10.6534	9.29185	8.93761	9.086	17.1393	19.9126	17.5802	30.923	18.9382	19.9147
ENSMUSG00000039741	667.38	1223.53	-0.85257	7.4055e-10	5.1284e-09	Bahcc1	chr11	+	120232947	120292296	10726	protein_coding	BAH_domain_and_coiled-coil_containing_1	672	487	1323	767	594	630	661	526	1170	1305	1154	1556	875	1093	3.02553	2.26959	4.13879	2.97923	2.7526	2.89016	2.58639	2.55545	5.26746	6.33395	5.69393	7.95733	5.01497	5.13889
ENSMUSG00000028782	16.8488	31.1595	-0.79765	0.0027439	0.0071425	Bai2	chr4	+	129984870	130022633	5170	protein_coding	brain-specific_angiogenesis_inhibitor_2	25	14	33	24	19	8	6	13	39	32	41	31	24	17	0.233518	0.135361	0.214178	0.193405	0.182666	0.076141	0.0487069	0.13103	0.364273	0.322226	0.419698	0.328902	0.285377	0.165823
ENSMUSG00000024844	681.567	824.811	-0.26932	0.01762	0.037901	Banf1	chr19	-	5364641	5366645	742	protein_coding	barrier_to_autointegration_factor_1	676	649	1007	807	618	672	707	535	780	746	724	1052	670	839	43.996	43.7217	45.5383	45.3122	41.3979	44.564	39.9895	37.5724	50.7626	52.3403	51.6391	77.7691	55.5097	57.0223
ENSMUSG00000037922	155.137	326.38	-1.0435	2.4291e-11	1.9897e-10	Bank1	chr3	-	136053363	136326046	3248	protein_coding	B_cell_scaffold_protein_with_ankyrin_repeats_1	201	118	177	174	178	151	167	110	488	257	366	174	329	343	2.98848	1.81603	1.82856	2.23192	2.72394	2.2876	2.1579	1.7648	7.25532	4.11925	5.96361	2.93852	6.22699	5.32555
ENSMUSG00000025316	220.514	402.701	-0.84987	4.808e-11	3.7999e-10	Banp	chr8	+	121949750	122029258	5444	protein_coding	BTG3_associated_nuclear_protein	257	213	307	257	185	142	285	189	411	323	353	343	409	536	2.27974	1.95577	1.89222	1.9668	1.68907	1.28348	2.19714	1.8091	3.64566	3.08877	3.43163	3.45598	4.61853	4.96516
ENSMUSG00000039699	65.9513	108.447	-0.67642	0.0011769	0.0032995	Batf2	chr19	+	6140983	6172476	1584	protein_coding	basic_leucine_zipper_transcription_factor_ATF-like_2	55	29	86	69	80	99	71	56	121	77	109	157	73	96	1.67679	0.915165	1.82178	1.81485	2.51032	3.07538	1.88119	1.84227	3.68878	2.53068	3.64179	5.43676	2.83313	3.05635
ENSMUSG00000026630	24.9841	48.9076	-0.90236	6.7762e-05	0.00023916	Batf3	chr1	+	191098414	191108943	712	protein_coding	basic_leucine_zipper_transcription_factor_ATF-like_3	13	23	52	23	27	34	21	18	85	46	43	50	29	40	0.881726	1.61475	2.45061	1.34584	1.88485	2.34973	1.23785	1.31738	5.7649	3.36341	3.19619	3.85199	2.5039	2.83313
ENSMUSG00000002748	2090.05	3150.67	-0.58813	2.2402e-14	2.5734e-13	Baz1b	chr5	+	135187264	135246129	6492	protein_coding	bromodomain_adjacent_to_zinc_finger_domain_1B	2075	2037	2986	2237	1930	2122	2318	1637	3473	3235	3262	2121	2859	3806	15.4351	15.6844	15.4334	14.356	14.7765	16.0837	14.9853	13.1398	25.8333	25.9416	26.5919	17.9208	27.0728	29.5649
ENSMUSG00000006464	230.002	342.558	-0.56449	7.8366e-07	3.7188e-06	Bbs1	chr19	-	4886898	4906627	5581	protein_coding	Bardet-Biedl_syndrome_1_(human)	231	155	340	245	227	306	224	183	353	330	376	329	272	363	1.9988	1.38828	2.04418	1.82894	2.02166	2.69792	1.68448	1.70867	3.05433	3.07825	3.5655	3.23355	2.99609	3.28006
ENSMUSG00000035759	23.5893	60.0274	-1.2632	4.7923e-08	2.6682e-07	Bbs10	chr10	+	111298679	111301736	2753	protein_coding	Bardet-Biedl_syndrome_10_(human)	17	15	37	27	26	35	18	21	89	68	60	21	42	86	0.298204	0.272359	0.450969	0.408605	0.469419	0.625577	0.274408	0.397496	1.56112	1.28589	1.15342	0.418416	0.937867	1.57536
ENSMUSG00000051444	32.0446	68.9343	-1.0606	8.066e-10	5.5585e-09	Bbs12	chr3	+	37312554	37321453	2433	protein_coding	Bardet-Biedl_syndrome_12_(human)	40	21	54	37	27	35	36	20	84	75	75	38	56	86	0.793941	0.431453	0.744737	0.633586	0.551589	0.707856	0.620998	0.428358	1.66721	1.6048	1.63141	0.856716	1.41496	1.78256
ENSMUSG00000037325	166.703	210.165	-0.33105	0.0058679	0.014243	Bbs7	chr3	-	36573142	36613477	2687	protein_coding	Bardet-Biedl_syndrome_7_(human)	176	151	247	177	156	168	170	139	217	239	239	112	183	267	3.16312	2.80909	3.08447	2.74443	2.8857	3.07653	2.65529	2.69567	3.89982	4.63054	4.70733	2.28637	4.18679	5.01107
ENSMUSG00000030826	409.182	690.906	-0.74344	1.1381e-13	1.2053e-12	Bcat2	chr7	+	45570153	45589710	2081	protein_coding	branched_chain_aminotransferase_2_mitochondrial	378	337	640	484	371	371	480	361	679	700	639	800	585	638	8.77182	8.09496	10.3195	9.6899	8.86126	8.77245	9.68053	9.03971	15.7562	17.5117	16.2507	21.0869	17.2815	15.4609
ENSMUSG00000030983	580.01	654.502	-0.17451	0.019617	0.041662	Bccip	chr7	+	133709333	133721145	1244	protein_coding	BRCA2_and_CDKN1A_interacting_protein	604	502	765	617	584	599	645	477	772	696	697	463	609	652	23.447	20.1716	20.6344	20.6638	23.3338	23.6933	21.7605	19.981	29.9675	29.1266	29.6522	20.4153	30.095	26.431
ENSMUSG00000037525	72.8803	112.748	-0.61632	3.9505e-06	1.6903e-05	Bcdin3d	chr15	-	99470084	99474730	1271	protein_coding	BCDIN3_domain_containing	56	88	106	81	60	91	71	51	116	123	118	98	89	124	2.12771	3.46094	2.79841	2.65513	2.34639	3.52302	2.34446	2.09095	4.40723	5.03803	4.91338	4.22937	4.3047	4.91997
ENSMUSG00000030802	534.111	938.102	-0.79829	8.5743e-12	7.4121e-11	Bckdk	chr7	+	127904082	127909664	2848	protein_coding	branched_chain_ketoacid_dehydrogenase_kinase	533	486	769	639	504	525	513	462	969	878	876	1221	680	862	9.03769	8.53008	9.0602	9.34774	8.79598	9.07065	7.55975	8.45321	16.43	16.0493	16.2783	23.5164	14.678	15.2635
ENSMUSG00000000861	80.0479	170.856	-1.0623	1.3457e-11	1.1387e-10	Bcl11a	chr11	+	24078056	24174123	5989	protein_coding	B_cell_CLL/lymphoma_11A_(zinc_finger_protein)	110	62	119	89	69	72	68	75	274	114	174	135	158	165	0.886969	0.517481	0.666721	0.61913	0.572649	0.591558	0.476524	0.652569	2.20927	0.990951	1.53758	1.23645	1.62181	1.38936
ENSMUSG00000003190	65.5937	163.2	-1.292	2.5599e-24	6.5656e-23	Bcl2l12	chr7	-	44991222	44998712	1596	protein_coding	BCL2-like_12_(proline_rich)	74	57	75	73	56	52	76	75	154	152	155	168	145	184	2.23908	1.78525	1.57681	1.90562	1.74401	1.60321	1.99853	2.44877	4.65952	4.95807	5.13976	5.77393	5.58513	5.81395
ENSMUSG00000089682	1652.34	1965.88	-0.24954	3.2997e-08	1.8747e-07	Bcl2l2	chr14	+	54883377	54888234	4008	protein_coding	BCL2-like_2	1642	1569	2278	1886	1540	1496	1804	1470	2115	1988	1965	1794	1694	2056	19.7841	19.5682	19.0712	19.6047	19.098	18.3663	18.8903	19.1121	25.4821	25.822	25.9465	24.5522	25.9827	25.8691
ENSMUSG00000022508	742.634	941.535	-0.33932	0.00093913	0.0026885	Bcl6	chr16	-	23965052	23988852	3933	protein_coding	B_cell_leukemia/lymphoma_6	674	708	955	661	674	865	834	730	902	1023	1038	664	787	1185	8.27573	8.99841	8.14762	7.00202	8.51785	10.8221	8.89964	9.67205	11.0748	13.5411	13.9675	9.26061	12.3012	15.1943
ENSMUSG00000029438	443.031	916.302	-1.0339	8.2981e-24	2.0647e-22	Bcl7a	chr5	+	123343834	123374082	4642	protein_coding	B_cell_CLL/lymphoma_7A	458	326	732	472	509	452	473	290	1072	912	957	779	715	1012	4.76464	3.5105	5.29124	4.23626	5.45013	4.79129	4.27648	3.25546	11.1517	10.228	10.9107	9.20508	9.46889	10.9942
ENSMUSG00000038256	623.403	924.893	-0.564	8.3995e-14	9.0484e-13	Bcl9	chr3	-	97203662	97228846	6102	protein_coding	B_cell_CLL/lymphoma_9	658	484	936	672	609	604	653	567	1022	887	920	940	731	959	5.20744	3.96488	5.14701	4.58821	4.96065	4.87061	4.49129	4.84206	8.08782	7.56751	7.97921	8.44989	7.3645	7.92562
ENSMUSG00000063382	1657.94	2853.16	-0.7692	1.3279e-10	1.0023e-09	Bcl9l	chr9	+	44499136	44510388	5304	protein_coding	B_cell_CLL/lymphoma_9-like	1809	1316	2546	1855	1545	1423	1837	1495	2755	2620	2619	3749	2111	2805	16.4704	12.4025	16.1067	14.5709	14.4783	13.2014	14.5357	14.6878	25.0825	25.7158	26.1322	38.771	24.4671	26.6696
ENSMUSG00000032066	23.3722	38.3486	-0.68014	0.00047629	0.0014454	Bco2	chr9	-	50533087	50555181	2118	protein_coding	beta-carotene_oxygenase_2	23	26	39	28	19	22	24	15	60	39	41	24	34	32	0.524411	0.613626	0.61786	0.55078	0.445884	0.511112	0.475571	0.36905	1.36798	0.958606	1.02448	0.621557	0.98685	0.761922
ENSMUSG00000040363	761.169	1174.47	-0.62131	1.0694e-17	1.6308e-16	Bcor	chrX	-	12036740	12160355	6941	protein_coding	BCL6_interacting_corepressor	666	688	1104	918	671	624	885	773	1325	1107	1278	1027	972	1251	4.63364	4.95476	5.33702	5.51019	4.80501	4.42366	5.3512	5.80332	9.21821	8.30285	9.74435	8.11603	8.60879	9.08912
ENSMUSG00000036959	281.919	647.847	-1.1723	1.247e-17	1.8888e-16	Bcorl1	chrX	+	48341358	48408049	7446	protein_coding	BCL6_co-repressor-like_1	305	252	380	292	315	255	286	241	602	555	548	898	514	649	1.97809	1.69174	1.71243	1.63383	2.10272	1.68514	1.61203	1.68661	3.90415	3.88036	3.89495	6.61529	4.24364	4.3955
ENSMUSG00000026172	126.188	183.358	-0.52589	8.7301e-06	3.5645e-05	Bcs1l	chr1	+	74588289	74592443	1890	protein_coding	BCS1-like_(yeast)	147	125	194	153	96	93	140	106	187	180	169	186	139	222	3.756	3.30602	3.44422	3.37268	2.52466	2.42125	3.10883	2.92256	4.77785	4.95807	4.73226	5.39817	4.52117	5.92349
ENSMUSG00000032757	445.322	574.135	-0.36209	0.0009113	0.0026185	Bet1	chr6	-	4076899	4086972	2461	protein_coding	blocked_early_in_transport_1_homolog_(S._cerevisiae)	423	404	697	491	425	519	430	322	678	671	643	354	453	639	8.3004	8.2059	9.50326	8.3122	8.58363	10.3771	7.33309	6.81811	13.3037	14.1943	13.8275	7.89018	11.3158	13.0941
ENSMUSG00000075269	0.386487	3.16347	-1.1892	0.0088421	0.02055	Bex6	chr16	+	32186186	32186949	764	protein_coding	brain_expressed_gene_6	0	2	0	1	0	0	0	0	3	8	5	0	3	0	0	0.130856	0	0.0545321	0	0	0	0	0.189619	0.545128	0.346354	0	0.241394	0
ENSMUSG00000022684	536.243	773.143	-0.52331	2.8935e-07	1.4541e-06	Bfar	chr16	+	13671858	13703612	3003	protein_coding	bifunctional_apoptosis_regulator	533	490	714	519	497	615	556	493	908	871	819	455	659	915	8.57121	8.15638	7.97801	7.20042	8.22612	10.0772	7.77051	8.55482	14.601	15.0996	14.4335	8.31097	13.4905	15.3657
ENSMUSG00000027420	38.2598	70.3654	-0.85271	3.4637e-07	1.7206e-06	Bfsp1	chr2	-	143826528	143863173	2372	protein_coding	beaded_filament_structural_protein_1_in_lens-CP94	35	40	37	48	27	42	42	41	68	80	76	67	69	52	0.712563	0.84295	0.523406	0.843087	0.565774	0.871272	0.74313	0.900718	1.38435	1.75581	1.69568	1.54937	1.78827	1.10554
ENSMUSG00000074489	0.250758	1.86789	-1.0704	0.017783	0.038218	Bglap3	chr3	-	88368616	88372743	2051	protein_coding	bone_gamma-carboxyglutamate_protein_3	0	1	0	0	0	0	1	0	1	1	4	1	2	2	0	0.024372	0	0	0	0	0.0204628	0	0.0235444	0.0253826	0.103214	0.0267442	0.0599463	0.0491757
ENSMUSG00000098112	403.29	544.845	-0.42901	0.00015424	0.0005102	Bin2	chr15	-	100641077	100669553	2036	protein_coding	bridging_integrator_2	367	370	594	402	340	330	508	437	798	575	597	390	380	534	8.70479	9.08407	9.78949	8.2261	8.30032	7.97545	10.4717	11.1847	18.9268	14.7025	15.5182	10.5071	11.4737	13.2267
ENSMUSG00000041684	169.651	278.852	-0.7127	3.034e-13	3.0755e-12	Bivm	chr1	+	44118957	44144770	3570	protein_coding	basic_immunoglobulin-like_variable_motif_containing	182	150	238	193	168	155	159	158	317	279	309	184	235	341	2.46192	2.10029	2.23697	2.25235	2.33903	2.1364	1.86921	2.30626	4.28789	4.06853	4.58073	2.82713	4.04667	4.81696
ENSMUSG00000067787	638.194	805.296	-0.33022	0.0017597	0.0047675	Blcap	chr2	-	157556362	157571274	2108	protein_coding	bladder_cancer_associated_protein_homolog_(human)	563	615	892	707	577	697	629	595	803	796	760	974	615	768	12.8976	14.5835	14.1986	13.9732	13.605	16.2698	12.5231	14.7084	18.3949	19.6582	19.0804	25.3445	17.9351	18.3729
ENSMUSG00000038982	171.654	277.52	-0.6812	6.3611e-12	5.5804e-11	Bloc1s5	chr13	-	38602709	38635109	1766	protein_coding	biogenesis_of_lysosomal_organelles_complex-1_subunit_5_muted	162	172	287	186	148	173	192	119	329	319	278	212	245	265	4.42991	4.86849	5.45309	4.38802	4.16548	4.8203	4.5629	3.51136	8.99618	9.40376	8.33102	6.58477	8.52852	7.56731
ENSMUSG00000040093	1009.47	1286.58	-0.34544	0.00045661	0.0013913	Bmf	chr2	-	118528757	118549687	4642	protein_coding	BCL2_modifying_factor	965	783	1312	1210	878	1182	1092	928	1396	1322	1220	1434	984	1212	10.039	8.43166	9.48375	10.8599	9.4012	12.5294	9.87297	10.4175	14.5222	14.8261	13.9091	16.9449	13.0313	13.1669
ENSMUSG00000029335	509.15	741.867	-0.53764	1.8418e-07	9.4968e-07	Bmp3	chr5	+	98854439	98880960	3112	protein_coding	bone_morphogenetic_protein_3	497	520	682	526	439	479	558	498	774	751	757	452	690	998	7.71235	8.35257	7.35354	7.04194	7.01163	7.57382	7.52532	8.33891	12.0103	12.5632	12.8736	7.96699	13.6304	16.1725
ENSMUSG00000021835	655.257	1052.47	-0.67676	2.6435e-11	2.1559e-10	Bmp4	chr14	-	46383520	46390669	2064	protein_coding	bone_morphogenetic_protein_4	531	614	775	714	637	774	665	658	1201	1063	995	716	1013	1270	12.4238	14.8701	12.5992	14.4123	15.3399	18.4523	13.522	16.6125	28.0987	26.8117	25.5128	19.0282	30.1716	31.0299
ENSMUSG00000039004	2448.49	3482.26	-0.49926	2.3098e-05	8.7901e-05	Bmp6	chr13	+	38345716	38499728	2410	protein_coding	bone_morphogenetic_protein_6	2425	2132	4295	2640	2081	1605	3132	2301	3722	3306	3192	3786	2587	3943	48.592	44.2208	59.7995	45.6387	42.9189	32.77	54.5425	49.753	74.5783	71.4147	70.0955	86.1706	65.9899	82.5081
ENSMUSG00000008999	35.5404	50.5173	-0.47542	0.0063358	0.015268	Bmp7	chr2	-	172868012	172940321	3670	protein_coding	bone_morphogenetic_protein_7	24	32	57	41	35	22	51	36	48	53	47	44	55	49	0.315802	0.435854	0.521147	0.46544	0.474019	0.294968	0.583222	0.511159	0.63158	0.751816	0.67776	0.657631	0.921287	0.673312
ENSMUSG00000025105	24.1798	79.3067	-1.5385	3.3471e-08	1.8993e-07	Bnc1	chr7	-	81966672	81992299	4653	protein_coding	basonuclin_1	32	5	55	22	30	16	9	35	113	81	107	42	56	80	0.332114	0.0537148	0.396626	0.196986	0.320466	0.169202	0.0811782	0.391971	1.17273	0.906262	1.21701	0.495121	0.739866	0.867049
ENSMUSG00000022687	775.751	1024.2	-0.3985	6.9117e-08	3.7725e-07	Boc	chr16	-	44485045	44558897	4452	protein_coding	biregional_cell_adhesion_molecule-related/down-regulated_by_oncogenes_(Cdon)_binding_protein	760	721	1044	838	751	776	747	756	1018	1079	990	1020	822	1108	8.24382	8.09537	7.86859	7.84214	8.38453	8.5768	7.04199	8.84883	11.0419	12.6173	11.7686	12.5673	11.3505	12.5508
ENSMUSG00000061755	1244.37	1549.52	-0.31411	0.00049262	0.0014905	Bod1l	chr5	-	41787542	41844168	10389	protein_coding	biorientation_of_chromosomes_in_cell_division_1-like	1189	1105	1760	1305	1233	1325	1314	1072	1755	1672	1661	944	1325	1906	5.52686	5.31674	5.68448	5.23338	5.89907	6.27568	5.30825	5.37701	8.15749	8.37846	8.46136	4.98418	7.84044	9.252
ENSMUSG00000026278	186.873	260.411	-0.45847	0.005296	0.012982	Bok	chr1	+	93685660	93695764	1468	protein_coding	BCL2-related_ovarian_killer	184	157	311	227	149	176	196	167	252	205	214	408	199	228	6.05288	5.34602	7.10863	6.44237	5.04492	5.89937	5.60351	5.92802	8.28948	7.26992	7.71493	15.2451	8.33346	7.83241
ENSMUSG00000047721	364.992	421.259	-0.20316	0.021117	0.044428	Bola2	chr7	+	126695401	126697058	1266	protein_coding	bolA-like_2_(E._coli)	380	328	478	381	376	335	410	324	420	437	411	454	361	387	14.4951	12.9508	12.6691	12.5383	14.7621	13.0206	13.5919	13.3362	16.0202	17.9701	17.1811	19.6706	17.5296	15.4157
ENSMUSG00000038871	878.189	1313.65	-0.57277	8.2648e-08	4.4688e-07	Bpgm	chr6	+	34476207	34505613	2220	protein_coding	23-bisphosphoglycerate_mutase	910	934	1257	1035	765	773	901	712	1352	1385	1540	866	1446	1164	19.7951	21.0305	18.9991	19.4238	17.1278	17.1335	17.0334	16.7127	29.4088	32.4787	36.7123	21.3974	40.0418	26.4415
ENSMUSG00000038286	488.932	627.219	-0.35471	7.6391e-06	3.1418e-05	Bphl	chr13	+	34037641	34074074	1209	protein_coding	biphenyl_hydrolase-like_(serine_hydrolase_breast_epithelial_mucin-associated_antigen)	505	363	773	573	514	445	510	403	710	598	659	557	518	674	20.1714	15.0085	21.4538	19.7458	21.1315	18.1114	17.7041	17.3699	28.3586	25.75	28.8472	25.2711	26.3391	28.1138
ENSMUSG00000027485	1466.63	2092.8	-0.49209	0.006283	0.015154	Bpifb1	chr2	+	154190818	154220369	3545	protein_coding	BPI_fold_containing_family_B_member_1	1468	730	2553	1497	1759	1363	1505	1419	2078	1247	2272	2822	1994	1709	19.9977	10.2935	24.165	17.5935	24.6629	18.919	17.8176	20.8586	28.3062	18.3127	33.9185	43.6653	34.5786	24.3115
ENSMUSG00000000148	262.782	588.699	-1.1435	1.1276e-22	2.5644e-21	Brat1	chr5	+	140705011	140719379	3854	protein_coding	BRCA1-associated_ATM_activator_1	250	212	373	281	250	317	246	244	575	553	545	710	508	545	3.13255	2.74967	3.2475	3.03767	3.2242	4.04731	2.67888	3.29912	7.20459	7.4699	7.48392	10.1051	8.10308	7.13134
ENSMUSG00000026918	1148.17	1720.77	-0.58099	1.0725e-17	1.6332e-16	Brd3	chr2	-	27445579	27507662	5419	protein_coding	bromodomain_containing_3	1121	901	1562	1285	1172	1256	1158	1038	1862	1843	1729	1472	1390	1908	9.9898	8.31117	9.67193	9.87938	10.7498	11.4048	8.96849	9.98154	16.5926	17.7055	16.8857	14.8999	15.7686	17.756
ENSMUSG00000031660	1610.56	1902.79	-0.23851	0.0072994	0.017339	Brd7	chr8	-	88331039	88362194	3625	protein_coding	bromodomain_containing_7	1613	1437	2311	1799	1503	1642	1763	1309	2099	2130	1993	1142	1807	2163	21.488	19.8155	21.3916	20.6761	20.6084	22.2887	20.4115	18.817	27.9613	30.5896	29.0967	17.2804	30.6442	30.0909
ENSMUSG00000031487	165.85	203.606	-0.28602	0.011741	0.026425	Brf2	chr8	-	27123832	27128632	1383	protein_coding	BRF2_subunit_of_RNA_polymerase_III_transcription_initiation_factor_BRF1-like	157	148	257	163	139	155	205	158	239	196	170	231	180	178	5.48211	5.34929	6.23537	4.91034	4.99559	5.51478	6.22102	5.95325	8.34504	7.37795	6.50535	9.16189	8.00108	6.49059
ENSMUSG00000037905	240.078	372.111	-0.62222	2.2364e-08	1.3022e-07	Bri3bp	chr5	+	125441568	125460872	6975	protein_coding	Bri3_binding_protein	225	225	297	250	243	239	286	212	443	327	354	440	306	313	1.55779	1.61248	1.42877	1.49328	1.73163	1.68606	1.72089	1.58384	3.06699	2.44065	2.68598	3.46022	2.69697	2.26301
ENSMUSG00000034329	27.0354	41.7596	-0.59707	0.0043948	0.010971	Brip1	chr11	-	86058138	86201193	6931	protein_coding	BRCA1_interacting_protein_C-terminal_helicase_1	31	21	25	40	26	23	38	19	39	42	35	26	38	69	0.215991	0.151454	0.121031	0.240442	0.186454	0.163287	0.230101	0.142849	0.27172	0.315468	0.267249	0.205766	0.337043	0.502042
ENSMUSG00000033940	1505.29	1766.41	-0.22835	0.0031107	0.0080075	Brk1	chr6	+	113604772	113616948	1092	protein_coding	BRICK1_SCAR/WAVE_actin-nucleating_complex_subunit	1439	1478	2112	1675	1375	1313	1764	1330	1938	1679	1706	1902	1497	1658	63.6368	67.6563	64.8967	63.9055	62.5855	59.1645	67.7963	63.4671	85.7006	80.0442	82.68	95.5396	84.2747	76.5682
ENSMUSG00000012076	377.698	509.533	-0.42521	0.00060242	0.0017912	Brms1l	chr12	+	55836366	55869735	2566	protein_coding	breast_cancer_metastasis-suppressor_1-like	415	350	518	420	356	392	408	272	602	522	580	252	473	624	7.81019	6.81817	6.77368	6.81928	6.89584	7.51707	6.67319	5.52372	11.329	10.5905	11.9623	5.3869	11.3319	12.2635
ENSMUSG00000035390	88.1998	129.563	-0.53279	0.00041748	0.001283	Brsk1	chr7	+	4690604	4715997	2996	protein_coding	BR_serine/threonine_kinase_1	81	76	146	98	79	69	106	84	99	143	116	157	87	157	1.30561	1.26803	1.63517	1.36279	1.31063	1.13325	1.48489	1.46102	1.59568	2.48482	2.04909	2.87444	1.78515	2.64268
ENSMUSG00000032589	32.21	62.3703	-0.90708	6.8242e-06	2.8248e-05	Bsn	chr9	-	108096022	108190384	15938	protein_coding	bassoon	25	38	31	52	19	26	42	32	83	56	50	75	40	65	0.0757489	0.119181	0.0652649	0.13593	0.0592535	0.080271	0.110598	0.104625	0.251476	0.182918	0.166028	0.258121	0.154285	0.205668
ENSMUSG00000003344	528.56	1045.45	-0.96184	5.4554e-13	5.3843e-12	Btbd2	chr10	-	80642617	80657071	3026	protein_coding	BTB_(POZ)_domain_containing_2	522	444	771	581	522	517	571	462	1053	922	858	1487	809	949	8.33051	7.3345	8.54943	7.99932	8.57424	8.40699	7.91949	7.95596	16.804	15.8622	15.0059	26.9549	16.4353	15.8155
ENSMUSG00000070632	18.9599	28.2041	-0.5173	0.02213	0.046325	Btbd8	chr5	+	107437997	107491628	1166	protein_coding	BTB_(POZ)_domain_containing_8	20	12	47	22	12	19	18	14	37	28	32	19	22	31	0.828327	0.514445	1.35254	0.786086	0.511536	0.801815	0.647894	0.625675	1.53234	1.25015	1.45243	0.893821	1.1599	1.34076
ENSMUSG00000021900	331.219	420.197	-0.33617	0.0044799	0.011164	Btd	chr14	+	31641028	31668579	2324	protein_coding	biotinidase	335	350	441	368	257	259	401	328	481	395	367	501	346	373	6.96112	7.52815	6.36728	6.59717	5.49656	5.48381	7.24166	7.35457	9.99452	8.84836	8.35745	11.8249	9.15247	8.09393
ENSMUSG00000031264	237.366	301.106	-0.34126	0.0010469	0.0029675	Btk	chrX	-	134542336	134583570	2540	protein_coding	Bruton_agammaglobulinemia_tyrosine_kinase	240	222	316	246	234	197	299	210	403	293	347	193	276	286	4.56297	4.36894	4.1745	4.03503	4.57906	3.81638	4.94046	4.30829	7.66168	6.00531	7.23003	4.16792	6.67995	5.67831
ENSMUSG00000040283	19.9505	50.2056	-1.2213	4.7224e-07	2.3056e-06	Btnl9	chr11	-	49165585	49187159	5273	protein_coding	butyrophilin-like_9	23	13	36	39	13	7	24	16	68	70	42	29	34	60	0.21064	0.123237	0.229085	0.308143	0.12254	0.065322	0.191022	0.158118	0.622736	0.691102	0.421537	0.301672	0.396387	0.573826
ENSMUSG00000025217	600.078	750.724	-0.32188	1.0991e-06	5.095e-06	Btrc	chr19	+	45363734	45533341	6323	protein_coding	beta-transducin_repeat_containing_protein	651	482	853	683	610	578	589	528	840	768	777	616	635	818	4.97196	3.81049	4.52665	4.50032	4.79513	4.49804	3.90951	4.35141	6.41518	6.32324	6.50342	5.34383	6.17374	6.52404
ENSMUSG00000027379	50.0456	69.2559	-0.44835	0.017439	0.037569	Bub1	chr2	-	127801122	127831865	3421	protein_coding	budding_uninhibited_by_benzimidazoles_1_homolog_(S._cerevisiae)	50	64	80	50	41	39	72	24	77	88	67	39	52	93	0.705809	0.935155	0.784672	0.608924	0.595696	0.560958	0.883303	0.365576	1.0869	1.33916	1.03649	0.625327	0.934434	1.37093
ENSMUSG00000066979	895.338	1084.68	-0.27437	6.5972e-05	0.00023321	Bub3	chr7	+	131560391	131571898	2055	protein_coding	budding_uninhibited_by_benzimidazoles_3_homolog_(S._cerevisiae)	924	823	1259	898	820	974	955	756	1178	1076	1037	1061	969	1065	21.7135	20.0191	20.5573	18.2058	19.8333	23.322	19.5039	19.1703	27.6813	27.2585	26.7061	28.3204	28.9875	26.1351
ENSMUSG00000046491	360.757	538.004	-0.55983	0.00014935	0.00049496	C1qtnf2	chr11	+	43474276	43491525	1211	protein_coding	C1q_and_tumor_necrosis_factor_related_protein_2	377	311	570	409	286	205	454	403	575	522	424	661	427	542	15.0338	12.8373	15.7936	14.071	11.7386	8.32969	15.7341	17.3412	22.9286	22.4403	18.5296	29.9401	21.6761	22.5705
ENSMUSG00000071347	13.2609	25.1699	-0.87762	0.00042419	0.0013015	C1qtnf9	chr14	+	60768134	60780869	1903	protein_coding	C1q_and_tumor_necrosis_factor_related_protein_9	18	16	9	13	13	9	18	11	34	25	28	12	20	33	0.456777	0.420279	0.158692	0.28461	0.339546	0.232714	0.396976	0.301213	0.862766	0.683916	0.778688	0.34589	0.646085	0.874504
ENSMUSG00000038527	131.212	185.836	-0.49332	7.5926e-06	3.1233e-05	C1rl	chr6	+	124493113	124510643	3010	protein_coding	complement_component_1_r_subcomponent-like	131	100	153	184	109	134	158	117	204	192	201	175	155	170	2.10172	1.6607	1.7056	2.54681	1.79992	2.19057	2.20303	2.02553	3.27278	3.32075	3.53406	3.18909	3.16565	2.84819
ENSMUSG00000045975	657.606	1049.19	-0.66844	1.8576e-24	4.8359e-23	C2cd2	chr16	-	97855210	97922633	6555	protein_coding	C2_calcium-dependent_domain_containing_2	680	619	1027	729	621	585	704	520	1080	1031	1092	948	895	1152	5.00964	4.72035	5.25714	4.63341	4.70883	4.39139	4.50744	4.13381	7.95617	8.18818	8.81646	7.93288	8.3936	8.86271
ENSMUSG00000032120	701.118	885.543	-0.32939	0.0095625	0.022045	C2cd2l	chr9	-	44309237	44320282	4334	protein_coding	C2_calcium-dependent_domain_containing_2-like	708	698	973	775	571	664	770	646	797	851	752	1202	653	904	7.88886	8.05051	7.53313	7.45004	6.54849	7.53873	7.45645	7.76717	8.88019	10.2221	9.18276	15.2129	9.26238	10.5188
ENSMUSG00000047248	506.736	721.705	-0.50545	9.1268e-11	6.9874e-10	C2cd3	chr7	+	100372233	100470152	7803	protein_coding	C2_calcium-dependent_domain_containing_3	597	469	782	557	419	477	519	403	811	730	702	633	586	818	3.69473	3.00447	3.36277	2.97399	2.66899	3.00799	2.79149	2.6913	5.01894	4.87038	4.76123	4.44977	4.61673	5.28662
ENSMUSG00000091956	21.2334	42.5719	-0.93039	0.00014288	0.00047513	C2cd4b	chr9	+	67759437	67760930	1327	protein_coding	C2_calcium-dependent_domain_containing_4B	12	9	25	23	23	38	15	28	43	41	33	53	34	45	0.436697	0.339022	0.632151	0.722109	0.861491	1.40907	0.474406	1.09953	1.56477	1.60848	1.31609	2.19079	1.57509	1.71013
ENSMUSG00000040552	56.0253	108.128	-0.91882	1.9626e-09	1.2942e-08	C3ar1	chr6	-	122847138	122856161	4305	protein_coding	complement_component_3a_receptor_1	36	52	98	50	45	69	66	53	121	120	124	66	105	107	0.403831	0.603791	0.763844	0.483886	0.519557	0.788669	0.643429	0.641538	1.35727	1.45114	1.52438	0.840942	1.49939	1.25342
ENSMUSG00000074361	49.4974	129.353	-1.3505	4.6233e-22	9.9515e-21	C5ar2	chr7	-	16234585	16244154	3522	protein_coding	complement_component_5a_receptor_2	36	43	86	45	34	57	58	55	161	134	137	111	92	136	0.493609	0.610289	0.819333	0.532315	0.479826	0.796351	0.691144	0.813753	2.20744	1.98069	2.05862	1.72874	1.60582	1.94731
ENSMUSG00000028578	111.018	151.361	-0.44333	0.00024539	0.00078526	Caap1	chr4	-	94500081	94556796	2107	protein_coding	caspase_activity_and_apoptosis_inhibitor_1	109	111	170	134	112	100	103	85	193	165	162	90	119	180	2.49823	2.63339	2.7073	2.64964	2.64209	2.33536	2.05165	2.1022	4.42329	4.07681	4.06906	2.34301	3.47201	4.30819
ENSMUSG00000038990	636.627	780.25	-0.29153	0.00018642	0.00060947	Cables2	chr2	-	180258540	180273496	4561	protein_coding	CDK5_and_Abl_enzyme_substrate_2	616	605	838	742	557	494	789	629	868	780	834	708	617	815	6.52215	6.63059	6.16503	6.77782	6.07	5.32949	7.26017	7.18638	9.18994	8.90299	9.67721	8.51469	8.31617	9.01123
ENSMUSG00000028532	436.473	601.259	-0.45596	5.6663e-09	3.5404e-08	Cachd1	chr4	+	100776675	101029220	5765	protein_coding	cache_domain_containing_1	456	446	667	462	363	381	508	354	604	635	607	560	530	606	3.81976	3.86716	3.8822	3.33879	3.12969	3.25196	3.69824	3.1998	5.0593	5.73424	5.57229	5.32824	5.65164	5.30103
ENSMUSG00000034656	106.636	135.535	-0.34275	0.0021183	0.005642	Cacna1a	chr8	+	84388440	84640246	7926	protein_coding	calcium_channel_voltage-dependent_P/Q_type_alpha_1A_subunit	118	95	155	111	94	81	135	98	182	142	136	108	105	136	0.718949	0.599137	0.656189	0.583465	0.589478	0.502863	0.714842	0.644305	1.10884	0.932687	0.90809	0.747421	0.814392	0.86531
ENSMUSG00000004113	18.3701	36.9802	-0.94662	5.6257e-05	0.00020105	Cacna1b	chr2	-	24603887	24763152	9736	protein_coding	calcium_channel_voltage-dependent_N_type_alpha_1B_subunit	23	16	10	30	17	21	20	12	34	38	28	40	27	51	0.114082	0.0821478	0.0344644	0.128377	0.0867885	0.106135	0.0862143	0.0642274	0.168636	0.203191	0.152202	0.225359	0.170483	0.264166
ENSMUSG00000022416	133.483	256.121	-0.90945	3.7565e-09	2.397e-08	Cacna1i	chr15	+	80287238	80398279	9781	protein_coding	calcium_channel_voltage-dependent_alpha_1I_subunit	178	105	210	145	116	93	159	111	297	172	245	321	197	271	0.878834	0.536615	0.720423	0.617633	0.589479	0.467863	0.682251	0.59137	1.46631	0.915476	1.32564	1.80019	1.23817	1.39725
ENSMUSG00000020882	118.807	309.7	-1.3582	8.4749e-35	4.1713e-33	Cacnb1	chr11	-	98001508	98023034	3396	protein_coding	calcium_channel_voltage-dependent_beta_1_subunit	111	118	197	145	124	114	106	79	380	311	337	287	241	280	1.57843	1.73688	1.94648	1.77888	1.81488	1.65179	1.30999	1.21221	5.40342	4.76754	5.25178	4.63564	4.36262	4.15793
ENSMUSG00000003352	370.038	604.395	-0.69068	1.3661e-07	7.1624e-07	Cacnb3	chr15	+	98632220	98644530	2819	protein_coding	calcium_channel_voltage-dependent_beta_3_subunit	314	382	596	421	349	297	424	310	519	537	548	791	513	604	5.37904	6.77368	7.09419	6.22204	6.15353	5.18418	6.31249	5.73041	8.89048	9.91701	10.288	15.3914	11.1872	10.8051
ENSMUSG00000013629	498.799	689.735	-0.45561	0.00073791	0.00216	Cad	chr5	+	31054780	31078479	7137	protein_coding	carbamoyl-phosphate_synthetase_2_aspartate_transcarbamylase_and_dihydroorotase	498	448	769	561	405	470	554	454	614	593	683	968	492	663	3.36964	3.13775	3.61545	3.27486	2.82055	3.24042	3.2578	3.31482	4.15437	4.32554	5.06465	7.43969	4.23787	4.68473
ENSMUSG00000023055	2632.38	3317.03	-0.33007	0.00018252	0.00059734	Calcoco1	chr15	-	102706779	102722178	2968	protein_coding	calcium_binding_and_coiled_coil_domain_1	2711	2293	3713	2892	2424	2422	2899	2466	3636	3020	2859	3817	2786	3341	44.1099	38.6186	41.9771	40.5957	40.5941	40.154	40.9934	43.2961	59.1579	52.9718	50.9794	70.543	57.7053	56.7674
ENSMUSG00000006056	8.33443	20.978	-1.2123	9.406e-06	3.8258e-05	Calcoco2	chr11	-	96099326	96111964	1621	protein_coding	calcium_binding_and_coiled-coil_domain_2	8	8	12	9	7	6	4	14	30	14	22	22	18	18	0.238329	0.246697	0.248399	0.231316	0.214639	0.182132	0.103564	0.450054	0.893699	0.449621	0.718263	0.744449	0.682634	0.559985
ENSMUSG00000059588	4417.01	22382.4	-2.31	7.5211e-106	4.4519e-103	Calcrl	chr2	-	84330626	84425411	4882	protein_coding	calcitonin_receptor-like	4374	4106	6703	4560	4412	3971	5003	3624	26041	26000	23324	12044	21208	25095	43.2664	42.0415	46.0705	38.9146	44.9192	40.0241	43.0093	38.6821	257.58	277.254	252.842	135.322	267.055	259.225
ENSMUSG00000033033	110.685	423.416	-1.897	2.2292e-46	1.9898e-44	Calhm2	chr19	-	47105353	47138294	3377	protein_coding	calcium_homeostasis_modulator_2	118	85	146	118	117	108	88	128	465	380	416	507	317	401	1.68741	1.25818	1.45069	1.45578	1.72206	1.57366	1.09366	1.97514	6.64928	5.85806	6.51938	8.23517	5.77067	5.98825
ENSMUSG00000019370	3646.43	5144.79	-0.48803	3.6138e-05	0.00013328	Calm3	chr7	-	16915379	16924114	2290	protein_coding	calmodulin_3	3778	3389	5681	4206	3286	3001	3818	3242	5030	4689	4592	6774	4167	4715	79.6703	73.9763	83.2417	76.5208	71.3224	64.4836	69.973	73.7729	106.068	106.597	106.123	162.258	111.863	103.832
ENSMUSG00000030272	1171.93	1407.9	-0.26095	0.0025848	0.0067675	Camk1	chr6	-	113334124	113343984	4744	protein_coding	calcium/calmodulin-dependent_protein_kinase_I	1154	1050	1682	1449	1069	1004	1330	1016	1395	1349	1426	1556	1211	1310	11.7471	11.0637	11.8969	12.7253	11.2002	10.4138	11.7662	11.1601	14.1998	14.8037	15.9081	17.9912	15.6927	13.9256
ENSMUSG00000024617	48.3192	78.3657	-0.67092	4.9127e-06	2.0728e-05	Camk2a	chr18	+	60925618	60988152	4970	protein_coding	calcium/calmodulin-dependent_protein_kinase_II_alpha	41	39	73	52	37	41	71	50	92	62	74	78	71	85	0.39838	0.392252	0.492854	0.435906	0.370032	0.405926	0.599559	0.524243	0.893891	0.649437	0.787988	0.860862	0.878213	0.86248
ENSMUSG00000021820	875.663	1176.45	-0.42461	3.6401e-11	2.9235e-10	Camk2g	chr14	-	20734875	20794088	3703	protein_coding	calcium/calmodulin-dependent_protein_kinase_II_gamma	812	809	1172	993	845	754	1001	854	1345	1277	1207	899	1079	1169	10.5894	10.9207	10.62	11.1723	11.3422	10.0193	11.3452	12.0178	17.5397	17.9531	17.2503	13.3168	17.9129	15.9202
ENSMUSG00000020785	312.397	447.321	-0.50883	1.5093e-07	7.8711e-07	Camkk1	chr11	+	73019008	73042073	3717	protein_coding	calcium/calmodulin-dependent_protein_kinase_kinase_1_alpha	306	298	468	360	273	254	366	278	404	483	392	467	382	497	3.97557	4.00756	4.22479	4.03511	3.6506	3.36248	4.13255	3.89737	5.24858	6.76482	5.58133	6.89159	6.31784	6.74296
ENSMUSG00000029471	640.788	1258.32	-0.96878	1.5622e-64	2.8802e-62	Camkk2	chr5	-	122731173	122779410	4843	protein_coding	calcium/calmodulin-dependent_protein_kinase_kinase_2_beta	614	602	935	695	574	597	679	617	1282	1267	1285	1142	1123	1321	6.12243	6.21353	6.47811	5.97883	5.89103	6.06567	5.88417	6.63881	12.7828	13.6196	14.0421	12.9344	14.2549	13.7555
ENSMUSG00000021501	430.969	530.127	-0.29773	4.6412e-05	0.00016827	Caml	chr13	+	55623005	55632411	1382	protein_coding	calcium_modulating_ligand	464	395	581	459	393	432	463	375	566	577	531	385	514	567	16.2136	14.2872	14.1065	13.8373	14.1344	15.3814	14.0606	14.1398	19.777	21.7355	20.3344	15.2809	22.8641	20.6901
ENSMUSG00000026933	698.984	787.981	-0.17263	0.021628	0.045376	Camsap1	chr2	-	25926838	25983282	7981	protein_coding	calmodulin_regulated_spectrin-associated_protein_1	645	662	886	822	751	631	807	570	871	745	785	630	690	956	3.90277	4.14627	3.72501	4.29102	4.6771	3.89037	4.24372	3.72166	5.27004	4.8596	5.20543	4.32991	5.31484	6.0407
ENSMUSG00000040712	1473.69	1752.31	-0.24603	0.018225	0.039067	Camta2	chr11	-	70669463	70688105	4632	protein_coding	calmodulin_binding_transcription_activator_2	1418	1523	2072	1617	1318	1343	1592	1318	1717	1591	1702	2176	1364	1695	14.7835	16.4357	15.0097	14.5441	14.143	14.2668	14.4246	14.8274	17.9001	17.8815	19.4462	25.7683	18.1027	18.4539
ENSMUSG00000030319	110.02	142.666	-0.36214	0.0042187	0.010572	Cand2	chr6	+	115774538	115804893	4810	protein_coding	cullin-associated_and_neddylation-dissociated_2_(putative)	106	85	172	111	107	92	127	116	162	119	134	170	115	137	1.06422	0.883345	1.19987	0.961444	1.10569	0.941156	1.10812	1.2567	1.62638	1.28796	1.47436	1.93865	1.46978	1.43636
ENSMUSG00000025575	1211.8	1802.36	-0.56413	1.5155e-07	7.9018e-07	Cant1	chr11	-	118406289	118419086	4182	protein_coding	calcium_activated_nucleotidase_1	1244	1084	1778	1295	1105	1188	1268	1093	1774	1588	1647	2290	1476	1741	14.365	12.9569	14.2659	12.9012	13.1332	13.9782	12.7252	13.6193	20.4844	19.7682	20.8427	30.0363	21.697	20.9943
ENSMUSG00000056737	900.781	1158.17	-0.35594	0.0019447	0.0052167	Capg	chr6	+	72544391	72562983	1400	protein_coding	capping_protein_(actin_filament)_gelsolin-like	824	945	1271	1119	801	702	1005	812	1153	999	1137	1440	937	1100	28.423	33.7412	30.4627	33.3003	28.438	24.6733	30.1278	30.2237	39.7699	37.1483	42.981	56.4196	41.1443	39.6234
ENSMUSG00000024942	1313.65	1816.52	-0.45827	0.00025381	0.000811	Capn1	chr19	-	5988546	6015825	3100	protein_coding	calpain_1	1308	1361	1840	1485	1167	1153	1337	1216	1782	1619	1625	2473	1486	1575	20.3759	21.9459	19.9163	19.9577	18.7113	18.3015	18.1009	20.4405	27.7587	27.1886	27.7419	43.758	29.4683	25.6216
ENSMUSG00000026270	166.836	318.911	-0.91963	7.7041e-16	1.0081e-14	Capn10	chr1	+	92934376	92947941	2902	protein_coding	calpain_10	153	122	242	188	168	169	152	186	359	319	317	352	241	290	2.54603	2.10145	2.79814	2.69902	2.87744	2.86555	2.19825	3.33991	5.97379	5.72262	5.78104	6.65335	5.10526	5.0395
ENSMUSG00000043705	16.9601	26.0314	-0.57623	0.012655	0.028235	Capn13	chr17	-	73306464	73399296	2614	protein_coding	calpain_13	23	17	19	27	13	12	21	9	31	30	33	16	24	21	0.424906	0.325087	0.243893	0.430332	0.24719	0.225889	0.337166	0.179414	0.572676	0.597472	0.668117	0.335745	0.564422	0.405136
ENSMUSG00000037326	282.739	372.16	-0.3896	0.00064714	0.0019143	Capn15	chr17	-	25959556	25985680	3520	protein_coding	calpain_15	276	232	348	324	279	321	272	272	370	337	352	450	292	378	3.78649	3.29459	3.31733	3.83485	3.93963	4.48726	3.24307	4.02667	5.07589	4.98412	5.2923	7.01238	5.09963	5.41547
ENSMUSG00000067276	57.3083	76.4702	-0.40632	0.0086272	0.020113	Capn6	chrX	-	143802231	143827414	4539	protein_coding	calpain_6	64	63	86	50	50	45	77	42	91	105	77	52	58	74	0.68091	0.693804	0.635755	0.45894	0.547525	0.487833	0.711968	0.482179	0.968131	1.20429	0.89779	0.628403	0.785536	0.822163
ENSMUSG00000027184	3295.04	3987.93	-0.27303	0.0016591	0.0045216	Caprin1	chr2	-	103762941	103797649	6169	protein_coding	cell_cycle_associated_protein_1	3361	3086	4772	3777	2875	3011	3765	2760	4734	4182	4259	2409	3566	4680	26.3102	25.0056	25.956	25.5081	23.1642	24.0168	25.6142	23.3138	37.0567	35.2916	36.5373	21.4199	35.5357	38.2576
ENSMUSG00000035694	38.169	57.343	-0.56636	0.0040691	0.010234	Caps2	chr10	+	112163621	112216555	2838	protein_coding	calcyphosphine_2	49	20	54	32	47	43	36	34	98	62	48	36	50	51	0.833785	0.352269	0.638459	0.469768	0.823151	0.745547	0.532378	0.624289	1.6675	1.13732	0.895103	0.695802	1.08307	0.906242
ENSMUSG00000003273	16.4585	33.291	-0.9261	0.0001607	0.00052976	Car11	chr7	+	45699843	45704682	1585	protein_coding	carbonic_anhydrase_11	24	8	23	18	15	25	21	4	30	32	36	39	25	33	0.731227	0.2523	0.486912	0.473139	0.470388	0.776121	0.556058	0.131507	0.913997	1.05105	1.20204	1.34968	0.969636	1.04996
ENSMUSG00000000805	2484.28	3234.95	-0.37714	5.7368e-06	2.3945e-05	Car4	chr11	+	84957786	84966044	1256	protein_coding	carbonic_anhydrase_4	2603	2315	3549	2904	2129	2267	2843	2051	3144	3125	3169	3527	2864	3113	100.082	92.1336	94.813	96.3281	84.2519	88.8139	94.9986	85.0933	120.878	129.527	133.529	154.032	140.179	124.99
ENSMUSG00000028463	37.9166	58.4021	-0.59825	0.00018856	0.00061594	Car9	chr4	+	43506966	43513729	2023	protein_coding	carbonic_anhydrase_9	38	35	62	31	30	41	50	30	63	54	77	47	50	55	0.907106	0.864826	1.02837	0.638428	0.737088	0.997257	1.0373	0.77276	1.50383	1.38963	2.01437	1.27438	1.5194	1.37105
ENSMUSG00000033170	1281.44	2404.68	-0.89305	1.2549e-14	1.4739e-13	Card10	chr15	-	78775138	78803042	4726	protein_coding	caspase_recruitment_domain_family_member_10	1353	973	1906	1521	1304	1128	1237	1227	2400	2324	2142	3017	1788	2404	13.8253	10.2914	13.5326	13.4085	13.7144	11.7445	10.9852	13.5291	24.5228	25.6002	23.9867	35.0168	23.258	25.6524
ENSMUSG00000036526	321.144	569.861	-0.81095	6.7899e-12	5.9288e-11	Card11	chr5	-	140872999	141000596	4112	protein_coding	caspase_recruitment_domain_family_member_11	342	302	518	386	254	246	380	265	656	558	532	674	399	536	4.01646	3.67122	4.22696	3.91093	3.07026	2.94375	3.87847	3.35824	7.70378	7.06452	6.84704	8.99088	5.9651	6.57353
ENSMUSG00000041849	299.955	501.672	-0.73322	5.1807e-12	4.5788e-11	Card6	chr15	-	5095981	5108539	5995	protein_coding	caspase_recruitment_domain_family_member_6	313	227	426	356	219	339	309	301	678	486	532	345	417	544	2.5213	1.89275	2.38436	2.47404	1.81572	2.78246	2.16321	2.61636	5.46127	4.22035	4.69642	3.15664	4.27607	4.57611
ENSMUSG00000026928	311.327	364.854	-0.22566	0.0033268	0.0085139	Card9	chr2	-	26352176	26360918	1947	protein_coding	caspase_recruitment_domain_family_member_9	275	305	437	374	267	281	366	281	405	393	367	344	288	361	6.82083	7.83052	7.53125	8.00298	6.81615	7.10165	7.88942	7.52073	10.0448	10.5082	9.97572	9.69143	9.09337	9.35035
ENSMUSG00000056228	177.779	296.898	-0.72813	1.5044e-12	1.4064e-11	Cars2	chr8	-	11514021	11550771	1846	protein_coding	cysteinyl-tRNA_synthetase_2_(mitochondrial)(putative)	198	165	279	212	164	143	152	166	297	287	309	297	234	327	5.17969	4.46796	5.07135	4.78465	4.41577	3.81174	3.45575	4.68593	7.76922	8.09379	8.85872	8.82511	7.7926	8.93311
ENSMUSG00000060227	1338.65	2538.24	-0.90905	9.9901e-16	1.2959e-14	Casc4	chr2	+	121866970	121936220	4215	protein_coding	cancer_susceptibility_candidate_4	1257	1288	1967	1467	1240	1084	1579	1244	2807	2947	2756	1323	2318	3028	14.4015	15.2748	15.6588	14.5003	14.6224	12.6547	15.7222	15.3795	32.1586	36.3986	34.604	17.217	33.8076	36.228
ENSMUSG00000015189	795.868	1124.26	-0.49186	3.2312e-06	1.3971e-05	Casd1	chr6	+	4600840	4643381	3986	protein_coding	CAS1_domain_containing_1	788	757	1294	881	750	738	805	634	1351	1263	1191	619	1042	1256	9.54683	9.49326	10.893	9.20841	9.35229	9.11041	8.47596	8.28841	16.3671	16.4956	15.8132	8.51822	16.0705	15.8906
ENSMUSG00000033597	54.6539	77.1118	-0.46891	0.021867	0.045831	Caskin1	chr17	+	24488783	24508905	6172	protein_coding	CASK_interacting_protein_1	58	74	46	60	43	52	75	37	72	67	58	114	65	70	0.453808	0.599325	0.250083	0.405015	0.346287	0.414569	0.509994	0.312389	0.563326	0.565133	0.497332	1.01315	0.647419	0.571951
ENSMUSG00000025887	201.212	347.169	-0.77566	7.3512e-14	7.9802e-13	Casp12	chr9	+	5345430	5373032	2649	protein_coding	caspase_12	198	169	330	222	188	186	232	161	406	394	389	209	298	379	3.60955	3.18905	4.18007	3.49154	3.52752	3.45502	3.67567	3.16711	7.40111	7.74312	7.77162	4.32773	6.91564	7.21513
ENSMUSG00000027997	357.896	500.872	-0.48197	4.4713e-08	2.4962e-07	Casp6	chr3	+	129901425	129914103	1456	protein_coding	caspase_6	329	368	458	392	377	320	363	336	562	525	492	368	525	488	10.912	12.6341	10.5549	11.2168	12.8699	10.8145	10.4635	12.0253	18.6392	18.7715	17.8833	13.8638	22.1664	16.9023
ENSMUSG00000025076	490.089	663.865	-0.4341	4.4769e-10	3.1836e-09	Casp7	chr19	+	56397129	56442344	2350	protein_coding	caspase_7	450	430	736	497	486	513	551	411	738	722	704	572	572	619	9.2473	9.14655	10.509	8.81119	10.2793	10.7416	9.84042	9.11367	15.165	15.9945	15.8544	13.3513	14.9633	13.2834
ENSMUSG00000028914	370.272	622.794	-0.73871	4.3619e-12	3.8795e-11	Casp9	chr4	+	141793612	141815976	3897	protein_coding	caspase_9	400	388	509	395	314	346	412	301	633	621	598	745	477	575	4.95678	4.97689	4.38267	4.22292	4.00491	4.36883	4.43708	4.0249	7.84379	8.29589	8.1211	10.4863	7.52465	7.44088
ENSMUSG00000074570	50.3558	110.308	-1.0822	5.3607e-09	3.3578e-08	Cass4	chr2	+	172393794	172433757	3731	protein_coding	Cas_scaffolding_protein_family_member_4	58	31	63	69	42	27	67	61	101	125	159	86	92	89	0.750711	0.41533	0.566587	0.770495	0.559523	0.356088	0.753667	0.851969	1.30722	1.74416	2.25536	1.26435	1.51587	1.20296
ENSMUSG00000027187	4844.21	5640.19	-0.21876	0.00012528	0.00042134	Cat	chr2	-	103453849	103485160	2613	protein_coding	catalase	4830	4190	6862	5553	4600	4947	5002	4190	6663	5803	5572	4152	5190	6135	89.2643	80.1551	88.1176	88.5389	87.5009	93.1583	80.3405	83.5592	123.136	115.615	112.854	87.1592	122.103	118.403
ENSMUSG00000073650	180.418	244.283	-0.43114	0.00011982	0.00040438	Catip	chr1	+	74362108	74369321	2101	protein_coding	ciliogenesis_associated_TTC17_interacting_protein	199	141	275	178	191	193	200	126	309	225	252	162	224	286	4.57401	3.35467	4.39196	3.52972	4.51857	4.52012	3.99516	3.1251	7.10208	5.57517	6.34773	4.22945	6.55421	6.86478
ENSMUSG00000007655	19552.4	22559.9	-0.20459	0.018875	0.040293	Cav1	chr6	+	17306335	17341452	2746	protein_coding	caveolin_1_caveolae_protein	19373	19044	26881	22236	18938	16083	22483	16992	26106	25658	23363	13931	20651	24820	340.696	346.668	328.471	337.367	342.789	288.194	343.624	322.451	459.085	486.434	450.269	278.277	462.316	455.814
ENSMUSG00000024039	94.9477	127.981	-0.41613	0.0031567	0.0081074	Cbs	chr17	-	31612623	31637199	2497	protein_coding	cystathionine_beta-synthase	81	72	134	95	97	117	104	86	120	133	102	158	101	134	1.56652	1.44135	1.80068	1.58508	1.93084	2.30561	1.74801	1.79473	2.32068	2.7729	2.16185	3.47083	2.48657	2.70628
ENSMUSG00000018666	772.797	1283.17	-0.7256	3.2122e-18	5.1169e-17	Cbx1	chr11	+	96789127	96808640	2377	protein_coding	chromobox_1	757	741	1176	831	730	722	850	626	1584	1344	1275	818	1221	1407	15.3793	15.5828	16.6008	14.5652	15.2647	14.9461	15.0079	13.7235	32.1795	29.4355	28.3874	18.8764	31.578	29.8505
ENSMUSG00000025577	95.1515	175.762	-0.85826	2.1769e-09	1.425e-08	Cbx2	chr11	+	119022962	119031270	3807	protein_coding	chromobox_2	88	60	138	140	93	95	81	97	178	143	165	201	164	176	1.11627	0.787816	1.21632	1.53211	1.21421	1.22789	0.892961	1.32773	2.25782	1.95549	2.29375	2.89607	2.64825	2.3314
ENSMUSG00000039989	419.761	558.218	-0.40559	5.0724e-05	0.00018281	Cbx4	chr11	-	119077573	119086221	5179	protein_coding	chromobox_4	445	378	618	448	414	443	399	336	632	589	580	607	396	489	4.14939	3.6484	4.004	3.60394	3.97327	4.20898	3.23338	3.38075	5.89283	5.92067	5.92688	6.42892	4.70054	4.76156
ENSMUSG00000009575	2212.95	2929.12	-0.40021	2.3355e-05	8.8678e-05	Cbx5	chr15	-	103191544	103239816	8803	protein_coding	chromobox_5	2235	1824	3573	2428	2144	2285	2203	1787	3322	3077	3109	1799	2622	3557	12.2607	10.3574	13.6193	11.4912	12.1056	12.7725	10.503	10.5782	18.2231	18.1969	18.6911	11.2097	18.3105	20.377
ENSMUSG00000089715	2705.86	4235.5	-0.63842	1.779e-10	1.3215e-09	Cbx6	chr15	-	79823896	79834688	5806	protein_coding	chromobox_6	2667	2467	3934	3054	2506	2584	2749	2483	4137	4006	3888	5227	3339	4166	22.1828	21.2397	22.7357	21.9148	21.4535	21.8995	19.8714	22.2853	34.4082	35.9199	35.44	49.3823	35.3539	36.185
ENSMUSG00000025578	37.8351	253.795	-2.6548	1.0209e-54	1.3121e-52	Cbx8	chr11	-	119036305	119040969	3580	protein_coding	chromobox_8	53	34	44	30	28	60	33	27	310	245	243	285	177	239	0.714929	0.474736	0.412402	0.349128	0.388749	0.824683	0.386866	0.393007	4.18149	3.56274	3.59226	4.36674	3.0394	3.36668
ENSMUSG00000022428	163.316	348.704	-1.0785	1.2249e-22	2.7746e-21	Cby1	chr15	+	79659227	79667660	1119	protein_coding	chibby_homolog_1_(Drosophila)	174	153	218	152	147	185	175	142	372	315	357	402	264	339	7.50912	6.83468	6.53699	5.65926	6.52952	8.13506	6.56354	6.61268	16.0534	14.6549	16.8843	19.7057	14.5035	15.2776
ENSMUSG00000039765	398.702	735.6	-0.87722	3.8069e-22	8.2732e-21	Cc2d2a	chr5	+	43662379	43740972	5451	protein_coding	coiled-coil_and_C2_domain_containing_2A	381	340	548	410	395	417	432	372	945	814	754	459	627	804	3.37535	3.11788	3.37331	3.13367	3.60176	3.76425	3.32612	3.5562	8.3716	7.77409	7.32047	4.61883	7.07114	7.43818
ENSMUSG00000028795	199.293	395.919	-0.97719	1.8907e-18	3.0706e-17	Ccdc28b	chr4	-	129619274	129623947	923	protein_coding	coiled_coil_domain_containing_28B	159	148	278	205	232	213	209	202	465	461	318	346	311	451	8.31889	8.01524	10.1064	9.25333	12.4934	11.3553	9.50331	11.4043	24.3279	26.0016	18.2335	20.5622	20.7137	24.6412
ENSMUSG00000040312	224.57	340.847	-0.59055	2.7833e-09	1.8005e-08	Cchcr1	chr17	+	35517100	35531015	3054	protein_coding	coiled-coil_alpha-helical_rod_protein_1	212	183	360	238	216	220	237	207	356	303	372	375	280	315	3.35225	2.99529	3.95535	3.24679	3.51543	3.54464	3.25694	3.532	5.62903	5.16506	6.44641	6.73531	5.63621	5.20149
ENSMUSG00000029193	767.99	1380.33	-0.83664	8.2608e-20	1.5119e-18	Cckar	chr5	-	53698485	53707704	2929	protein_coding	cholecystokinin_A_receptor	871	611	1143	928	659	885	767	541	1638	1438	1290	1172	1193	1454	14.3605	10.4275	13.0942	13.2	11.183	14.8677	10.9902	9.62492	27.0052	25.5588	23.3085	21.9484	25.0391	25.0341
ENSMUSG00000073888	130.962	181.376	-0.45873	4.5003e-06	1.9085e-05	Ccl27a	chr4	-	41769467	41774247	996	protein_coding	chemokine_(C-C_motif)_ligand_27A	124	111	209	145	123	133	125	121	182	158	200	160	175	193	6.01219	5.57083	7.04107	6.06533	6.13818	6.57069	5.26721	6.33061	8.82399	8.25846	10.6271	8.81163	10.8013	9.77203
ENSMUSG00000000378	679.768	889.863	-0.3831	0.00014386	0.0004781	Ccm2	chr11	+	6546887	6596744	1858	protein_coding	cerebral_cavernous_malformation_2	665	666	903	773	620	648	714	624	964	778	848	1084	695	846	17.2841	17.9178	16.3077	17.3332	16.5859	17.1612	16.1281	17.5008	25.0544	21.7989	24.1543	32.0021	22.9952	22.9621
ENSMUSG00000027474	1923.29	2304.9	-0.25921	3.6711e-05	0.00013524	Ccm2l	chr2	+	153065955	153081735	2280	protein_coding	cerebral_cavernous_malformation_2-like	1943	1795	2945	2006	1829	1716	2011	1739	2389	2310	2251	2271	1923	2442	41.1536	39.3538	43.3413	36.6557	39.8724	37.0341	37.0175	39.7452	50.5981	52.7447	52.2498	54.6358	51.8493	54.0129
ENSMUSG00000070348	3065.33	3653.29	-0.25101	0.00078367	0.0022824	Ccnd1	chr7	-	144929931	144939869	3740	protein_coding	cyclin_D1	2974	2931	4361	3450	2843	2926	3302	2636	3732	3574	3471	3993	3110	3551	38.4007	39.1743	39.126	38.432	37.7832	38.4965	37.054	36.7277	48.1862	49.749	49.1165	58.563	51.1195	47.8813
ENSMUSG00000002068	31.897	44.2614	-0.44866	0.015492	0.033825	Ccne1	chr7	-	38097984	38107534	2000	protein_coding	cyclin_E1	23	24	41	38	26	40	34	37	43	32	39	50	41	54	0.555352	0.599843	0.687868	0.791589	0.646156	0.984122	0.713475	0.964031	1.03822	0.832955	1.032	1.37131	1.26024	1.3616
ENSMUSG00000072082	32.5295	61.6071	-0.87578	5.1962e-07	2.5265e-06	Ccnf	chr17	-	24223232	24251409	3099	protein_coding	cyclin_F	26	43	57	40	23	25	33	26	65	75	54	62	54	52	0.405156	0.693591	0.61717	0.537755	0.368893	0.396951	0.446912	0.437191	1.01285	1.25992	0.922181	1.0974	1.0712	0.846191
ENSMUSG00000029385	674.343	1075.93	-0.66748	7.0926e-12	6.1819e-11	Ccng2	chr5	+	93267257	93276231	4537	protein_coding	cyclin_G2	683	638	911	771	590	574	767	647	1316	1179	1090	626	956	1272	7.26979	7.02924	6.73754	7.07997	6.46364	6.22533	7.09507	7.43113	14.0068	13.5284	12.7146	7.56835	12.9535	14.1386
ENSMUSG00000033904	587.719	983.452	-0.73094	1.3657e-10	1.028e-09	Ccp110	chr7	+	118712552	118737024	6948	protein_coding	centriolar_coiled_coil_protein_110	638	473	970	700	584	569	523	459	1122	1038	1081	562	928	1138	4.43436	3.40297	4.6845	4.19744	4.17779	4.02969	3.15916	3.44249	7.79805	7.77748	8.23398	4.43682	8.21082	8.25979
ENSMUSG00000086158	88.1671	144.795	-0.69824	3.1556e-08	1.7991e-07	Ccpg1os	chr9	-	72979722	72985382	1929	protein_coding	cell_cycle_progression_1_opposite_strand	103	71	145	97	101	75	88	58	176	132	140	106	141	165	2.57855	1.83985	2.52224	2.09501	2.60245	1.91315	1.91461	1.56681	4.40589	3.5624	3.84096	3.01418	4.4935	4.31358
ENSMUSG00000044052	7.42517	22.9509	-1.4175	2.4185e-06	1.0685e-05	Ccr10	chr11	-	101172997	101175443	1726	protein_coding	chemokine_(C-C_motif)_receptor_10	4	3	18	6	5	15	3	9	27	25	26	14	25	19	0.111915	0.0868835	0.349932	0.144829	0.143987	0.427631	0.0729475	0.27172	0.755398	0.754051	0.797217	0.444921	0.890425	0.555136
ENSMUSG00000049103	186.068	1367.83	-2.7676	5.2165e-55	6.8218e-53	Ccr2	chr9	+	124101950	124113557	5361	protein_coding	chemokine_(C-C_motif)_receptor_2	152	140	277	182	205	181	239	172	2291	1746	1557	560	1061	1083	1.3692	1.30539	1.73375	1.4144	1.90065	1.66131	1.87104	1.67187	20.6363	16.9551	15.3705	5.72978	12.1666	10.1875
ENSMUSG00000035448	2.96428	9.47097	-1.198	0.0039188	0.0098841	Ccr3	chr9	+	124021971	124031689	3273	protein_coding	chemokine_(C-C_motif)_receptor_3	6	1	0	4	3	1	7	2	13	4	11	4	19	4	0.0885269	0.0152725	0	0.0509167	0.0455585	0.0150339	0.0897599	0.0318422	0.191801	0.0636232	0.177865	0.0670362	0.356866	0.0616312
ENSMUSG00000047898	4.7987	9.90574	-0.84128	0.015298	0.03344	Ccr4	chr9	-	114490316	114496544	2787	protein_coding	chemokine_(C-C_motif)_receptor_4	1	2	10	8	5	6	4	5	12	14	6	12	8	6	0.0173274	0.0358715	0.120397	0.119591	0.0891717	0.105933	0.0602356	0.0934873	0.20792	0.261513	0.113935	0.236178	0.176462	0.108568
ENSMUSG00000079227	92.8838	168.322	-0.8428	3.8303e-09	2.4406e-08	Ccr5	chr9	+	124121543	124147699	2925	protein_coding	chemokine_(C-C_motif)_receptor_5	66	118	96	106	73	102	119	80	195	183	160	114	142	211	1.08965	2.01657	1.10128	1.50982	1.24048	1.71591	1.70746	1.42523	3.2193	3.25707	2.89493	2.13784	2.98442	3.63784
ENSMUSG00000040899	27.9333	57.4228	-0.99615	6.783e-08	3.7052e-07	Ccr6	chr17	+	8236043	8257127	1755	protein_coding	chemokine_(C-C_motif)_receptor_6	22	25	46	38	24	28	26	25	81	57	59	26	57	65	0.605363	0.712065	0.879493	0.902095	0.679717	0.785055	0.621765	0.742305	2.22875	1.69083	1.77918	0.812628	1.99662	1.86777
ENSMUSG00000043953	551.31	969.473	-0.80823	9.6613e-29	3.4549e-27	Ccrl2	chr9	-	111054835	111057270	2110	protein_coding	chemokine_(C-C_motif)_receptor-like_2	536	584	835	588	478	491	611	462	1078	1071	868	880	813	1025	12.2674	13.8353	13.2787	11.6102	11.26	11.4503	12.1532	11.4098	24.6711	26.4246	21.7711	22.8768	23.6868	24.4979
ENSMUSG00000034108	469.608	574.657	-0.28566	0.0010045	0.0028575	Ccs	chr19	-	4825366	4839322	1057	protein_coding	copper_chaperone_for_superoxide_dismutase	468	455	715	524	430	450	490	377	581	604	522	622	495	546	21.3816	21.5176	22.6977	20.6539	20.2203	20.9487	19.4559	18.586	26.5432	29.7484	26.136	32.2783	28.7891	26.0498
ENSMUSG00000038044	0.133583	2.05568	-1.2505	0.0052428	0.012867	Cct8l1	chr5	+	25516067	25518021	1955	protein_coding	chaperonin_containing_TCP1_subunit_8_(theta)-like_1	0	0	0	0	1	0	0	0	2	1	4	3	1	1	0	0	0	0	0.0254242	0	0	0	0.049401	0.026629	0.108282	0.0841724	0.031445	0.0257953
ENSMUSG00000052212	91.5879	145.361	-0.63941	0.0002364	0.00075799	Cd177	chr7	-	24743985	24760311	2712	protein_coding	CD177_antigen	107	82	109	145	47	65	130	79	197	134	152	150	109	119	1.9053	1.5114	1.34862	2.22753	0.861394	1.17935	2.0118	1.51795	3.50776	2.57227	2.96618	3.03387	2.47078	2.21281
ENSMUSG00000021624	98.0038	233.106	-1.2137	1.2858e-14	1.5095e-13	Cd180	chr13	+	102693558	102739629	2650	protein_coding	CD180_antigen	96	80	131	116	66	80	140	106	368	229	262	125	207	212	1.74943	1.50904	1.65873	1.82372	1.23792	1.48547	2.21724	2.08439	6.70587	4.49874	5.23238	2.58738	4.80201	4.03438
ENSMUSG00000030724	739.35	1127.73	-0.59926	5.3029e-07	2.5762e-06	Cd19	chr7	-	126408450	126414870	2434	protein_coding	CD19_antigen	855	647	888	874	725	578	808	711	1560	732	1234	955	992	1237	16.9635	13.2874	12.2418	14.9602	14.8051	11.6849	13.9322	15.2219	30.9497	15.6564	26.8311	21.5218	25.0547	25.6292
ENSMUSG00000041750	4.63402	18.4059	-1.7422	1.9435e-08	1.1429e-07	Cd1d2	chr3	+	86986586	86989533	1243	protein_coding	CD1d2_antigen	7	3	4	4	4	2	9	5	26	21	14	10	15	25	0.271955	0.120644	0.107979	0.134071	0.159949	0.0791731	0.30388	0.209613	1.01008	0.879528	0.596075	0.44129	0.741854	1.01427
ENSMUSG00000022661	2097.28	3377.85	-0.68511	9.9503e-31	3.9683e-29	Cd200	chr16	-	45382135	45409053	2347	protein_coding	CD200_antigen	1951	1965	2712	2280	2014	2183	2367	1836	3567	3733	3209	2678	3037	3785	40.1434	41.851	38.7729	40.4732	42.6521	45.7678	42.3268	40.7642	73.391	82.8031	72.3604	62.5883	79.5481	81.3279
ENSMUSG00000022667	28.3866	81.6294	-1.46	2.1557e-13	2.2181e-12	Cd200r1	chr16	+	44765736	44794978	1892	protein_coding	CD200_receptor_1	39	22	24	35	19	37	29	26	99	85	92	37	85	90	0.995437	0.581244	0.425639	0.770713	0.499145	0.962276	0.64329	0.716097	2.52678	2.33883	2.57342	1.07269	2.76182	2.39888
ENSMUSG00000062082	41.8583	66.5811	-0.65311	0.00026936	0.00085719	Cd200r4	chr16	+	44811733	44839150	2005	protein_coding	CD200_receptor_4	41	53	51	49	33	26	37	52	83	61	80	38	67	68	0.987506	1.32135	0.853507	1.01819	0.818076	0.638084	0.774493	1.35148	1.99902	1.58386	2.11164	1.0396	2.05427	1.71033
ENSMUSG00000031494	99.945	189.781	-0.89969	2.5118e-09	1.6329e-08	Cd209a	chr8	-	3743395	3748984	1484	protein_coding	CD209a_antigen	124	100	117	144	79	53	120	90	239	171	215	147	183	170	4.03513	3.36839	2.64547	4.04273	2.64598	1.75736	3.39373	3.1603	7.77709	5.99879	7.66741	5.43349	7.58081	5.77699
ENSMUSG00000065987	14.0991	24.4184	-0.70787	0.0065675	0.015775	Cd209b	chr8	-	3917655	3926844	2039	protein_coding	CD209b_antigen	16	8	27	24	9	7	18	12	24	28	24	10	25	35	0.378942	0.196123	0.444322	0.490388	0.219391	0.168927	0.370498	0.306679	0.568391	0.714895	0.622928	0.269016	0.753739	0.86564
ENSMUSG00000040165	24.1318	55.9861	-1.161	1.5106e-08	9.0005e-08	Cd209c	chr8	-	3940222	3954746	1550	protein_coding	CD209c_antigen	36	19	21	31	25	22	31	13	67	54	65	33	40	78	1.12161	0.612743	0.45461	0.833251	0.801682	0.698409	0.839383	0.43705	2.08735	1.81369	2.21935	1.16782	1.58645	2.53775
ENSMUSG00000051906	25.1281	40.6415	-0.6375	0.0083361	0.019542	Cd209f	chr8	-	4102787	4105835	1186	protein_coding	CD209f_antigen	30	26	26	28	9	21	46	22	49	21	40	51	35	42	1.22154	1.09584	0.735597	0.983602	0.377183	0.871272	1.62781	0.966624	1.9951	0.921799	1.78492	2.35874	1.81418	1.78588
ENSMUSG00000079168	5.4433	19.5322	-1.5954	7.3955e-07	3.5228e-06	Cd209g	chr8	+	4134733	4137707	1088	protein_coding	CD209g_antigen	3	7	6	6	3	4	5	10	21	9	28	23	9	26	0.133157	0.321607	0.185044	0.229757	0.137052	0.180905	0.192873	0.47895	0.932059	0.430641	1.36199	1.15956	0.508524	1.20512
ENSMUSG00000030577	577.127	848.369	-0.54968	5.2261e-08	2.8925e-07	Cd22	chr7	-	30865402	30880342	3974	protein_coding	CD22_antigen	675	465	776	628	571	539	581	532	1085	606	952	733	725	939	8.2025	5.849	6.55217	6.58382	7.14171	6.6739	6.1359	6.97595	13.1842	7.93864	12.6781	10.1175	11.2152	11.9158
ENSMUSG00000004709	134.534	200.496	-0.5685	1.6992e-05	6.602e-05	Cd244	chr1	+	171559193	171585318	3760	protein_coding	CD244_natural_killer_cell_receptor_2B4	94	135	189	154	128	143	136	133	259	240	243	129	130	205	1.20729	1.79474	1.68665	1.70639	1.69206	1.8714	1.51803	1.84325	3.32633	3.32296	3.42029	1.8819	2.12546	2.74949
ENSMUSG00000056481	260.855	417.201	-0.65653	5.7686e-06	2.4069e-05	Cd248	chr19	+	5068078	5070637	2560	protein_coding	CD248_antigen_endosialin	264	249	490	287	248	188	253	218	365	402	353	550	356	397	4.98005	4.86201	6.42255	4.67076	4.8151	3.61357	4.14773	4.43748	6.88503	8.175	7.29758	11.7847	8.54886	7.82055
ENSMUSG00000030336	78.3166	155.493	-0.97898	7.2042e-19	1.2093e-17	Cd27	chr6	-	125232622	125237010	1559	protein_coding	CD27_antigen	90	66	106	93	76	60	81	76	174	161	164	121	122	184	2.78783	2.11619	2.28145	2.48532	2.42304	1.89376	2.18056	2.54031	5.38959	5.37627	5.56726	4.2573	4.81074	5.95194
ENSMUSG00000034652	294.977	401.369	-0.4309	0.0050835	0.012512	Cd300a	chr11	+	114890041	114904654	4645	protein_coding	CD300A_antigen	295	297	476	306	221	224	358	287	605	443	399	393	319	221	3.06695	3.19615	3.43853	2.74462	2.36483	2.37291	3.23465	3.2197	6.28959	4.965	4.54602	4.6409	4.22185	2.39935
ENSMUSG00000058728	8.41195	15.1118	-0.7416	0.01488	0.0326	Cd300c	chr11	-	114956116	114969157	700	protein_coding	CD300C_antigen	2	12	16	8	5	8	7	12	21	12	20	8	17	12	0.137976	0.856919	0.766961	0.476143	0.355031	0.562355	0.419691	0.893311	1.44869	0.892452	1.51208	0.626884	1.49296	0.86451
ENSMUSG00000048498	36.3731	55.5622	-0.5818	0.0012057	0.0033711	Cd300e	chr11	-	115051917	115062177	2088	protein_coding	CD300e_antigen	17	37	63	38	29	42	50	30	69	52	58	36	54	62	0.393177	0.885784	1.01242	0.758227	0.690337	0.989778	1.00501	0.748704	1.59577	1.29651	1.47008	0.945731	1.58987	1.49743
ENSMUSG00000063193	97.4444	177.54	-0.82442	2.3484e-05	8.9122e-05	Cd300lb	chr11	-	114922781	114934386	2880	protein_coding	CD300_antigen_like_family_member_B	90	104	151	109	48	52	150	112	262	205	208	139	123	126	1.50911	1.80508	1.75928	1.57681	0.828405	0.888443	2.18589	2.02649	4.39301	3.70564	3.82221	2.64739	2.62549	2.2063
ENSMUSG00000002308	120.53	176.26	-0.53194	0.00036518	0.0011333	Cd320	chr17	+	33843091	33849774	2209	protein_coding	CD320_antigen	117	145	149	138	109	123	119	91	170	170	161	241	124	162	2.55776	3.28117	2.2633	2.60273	2.45259	2.73986	2.2609	2.14667	3.71626	4.0064	3.85722	5.98435	3.45083	3.69833
ENSMUSG00000030798	817.525	1340.5	-0.70355	4.1788e-11	3.326e-10	Cd37	chr7	-	45233632	45239115	2541	protein_coding	CD37_antigen	921	758	1166	885	772	631	913	735	1805	985	1400	1365	1116	1259	17.5035	14.9115	15.3973	14.5106	15.101	12.2192	15.0798	15.0731	34.3025	20.1806	29.1587	29.4662	26.9996	24.9866
ENSMUSG00000029084	806.101	1370.7	-0.75188	2.6801e-10	1.9566e-09	Cd38	chr5	+	43868809	43912375	3014	protein_coding	CD38_antigen	815	739	1586	746	686	628	1041	594	1707	1320	1369	1105	1023	1660	13.0582	12.2563	17.6568	10.312	11.3129	10.2526	14.4956	10.2698	27.3491	22.7999	24.0383	20.1101	20.8656	27.7748
ENSMUSG00000017652	284.336	442.89	-0.6341	1.5046e-18	2.4649e-17	Cd40	chr2	+	165055627	165072948	2986	protein_coding	CD40_antigen	301	273	425	281	254	276	306	244	507	411	469	400	384	448	4.86796	4.57014	4.77585	3.92069	4.22803	4.54819	4.30092	4.25814	8.19919	7.16562	8.31241	7.34794	7.90569	7.56615
ENSMUSG00000015355	182.171	295.848	-0.68689	1.1964e-07	6.3321e-07	Cd48	chr1	+	171682009	171705258	1179	protein_coding	CD48_antigen	152	158	259	205	179	165	238	160	459	303	301	163	271	281	6.22587	6.69884	7.37119	7.24413	7.54628	6.88635	8.47214	7.07173	18.7997	13.3792	13.5113	7.58349	14.1304	12.0193
ENSMUSG00000000682	587.981	961.162	-0.70155	1.6336e-14	1.9029e-13	Cd52	chr4	-	134082448	134095082	514	protein_coding	CD52_antigen	634	539	771	701	506	486	718	519	1214	848	1063	918	812	829	59.5657	52.4182	50.3318	56.8199	48.9307	46.5256	58.6262	52.6167	114.053	85.8884	109.45	97.9659	97.1161	81.3351
ENSMUSG00000028459	154.728	191.079	-0.30011	0.0061793	0.014924	Cd72	chr4	-	43446462	43454628	2583	protein_coding	CD72_antigen	168	147	242	178	131	111	165	148	217	169	221	138	164	229	3.14091	2.84479	3.14371	2.87105	2.52081	2.11455	2.68096	2.98577	4.05684	3.40615	4.52806	2.93056	3.90317	4.47093
ENSMUSG00000003379	824.019	1302.56	-0.6438	7.1444e-06	2.9491e-05	Cd79a	chr7	+	24897381	24902197	1457	protein_coding	CD79A_antigen_(immunoglobulin-associated_alpha)	968	779	1134	930	718	614	938	749	1676	755	1281	1589	1126	1214	32.0838	26.726	26.1159	26.5931	24.4939	20.7361	27.0193	26.7881	55.5479	26.9767	46.5301	59.8218	47.5091	42.019
ENSMUSG00000040592	761.5	930.469	-0.28539	0.0081573	0.019155	Cd79b	chr11	-	106311341	106314762	1431	protein_coding	CD79B_antigen	780	660	1055	815	693	674	869	758	1297	609	1021	819	815	969	26.3224	23.0548	24.738	23.7282	24.0706	23.176	25.4865	27.6025	43.7677	22.1554	37.7598	31.3935	35.0119	34.1484
ENSMUSG00000015396	193.257	256.442	-0.40724	3.2424e-05	0.00012047	Cd83	chr13	+	43785107	43803130	2143	protein_coding	CD83_antigen	202	190	220	205	182	169	252	169	334	267	254	220	210	239	4.55197	4.43188	3.4447	3.98545	4.22127	3.88046	4.93524	4.10945	7.52623	6.4862	6.27272	5.63113	6.02414	5.62422
ENSMUSG00000002885	5515.2	10167.7	-0.87318	9.0427e-21	1.7564e-19	Cd97	chr8	-	83723251	83741326	3000	protein_coding	CD97_antigen	6057	4558	8173	6518	5596	4185	5840	4965	10285	10407	9374	11004	8335	10323	97.5004	75.9468	91.4138	90.5188	92.7151	68.6425	81.6999	86.2417	165.553	180.595	165.367	201.199	170.798	173.529
ENSMUSG00000035776	1088.88	1223.71	-0.16613	0.0086407	0.02014	Cd99l2	chrX	-	71420060	71492849	3600	protein_coding	CD99_antigen-like_2	1041	1024	1600	1176	957	957	1313	988	1344	1163	1150	1170	1093	1295	13.9643	14.2185	14.9131	13.6098	13.2131	13.0806	15.3071	14.3012	18.0281	16.8182	16.9059	17.827	18.6645	18.1407
ENSMUSG00000027284	610.308	784.916	-0.36199	2.148e-06	9.5522e-06	Cdan1	chr2	-	120716154	120850128	8046	protein_coding	congenital_dyserythropoietic_anemia_type_I_(human)	630	532	747	705	615	539	676	582	845	825	769	572	739	906	3.78121	3.30513	3.11524	3.65052	3.79917	3.29631	3.52612	3.76931	5.07142	5.33796	5.05813	3.89952	5.64628	5.67852
ENSMUSG00000033502	597.648	719.468	-0.26378	0.022842	0.047688	Cdc14a	chr3	-	116272553	116424032	4577	protein_coding	CDC14_cell_division_cycle_14A	700	469	887	654	541	588	655	483	947	697	737	389	710	825	7.38563	5.12211	6.50271	5.95309	5.87503	6.32143	6.00607	5.49902	9.9913	7.92781	8.52179	4.66191	9.5362	9.08991
ENSMUSG00000006398	103.419	160.342	-0.60234	0.0002953	0.00093096	Cdc20	chr4	-	118432901	118437352	1793	protein_coding	cell_division_cycle_20	102	102	193	130	95	58	115	80	142	149	132	204	157	145	2.7472	2.84365	3.61184	3.02071	2.63352	1.59172	2.69183	2.32503	3.82438	4.32621	3.89617	6.24087	5.38291	4.07825
ENSMUSG00000024370	501.828	853.996	-0.7611	2.2796e-19	4.0059e-18	Cdc23	chr18	-	34630951	34651735	4133	protein_coding	CDC23_cell_division_cycle_23	519	366	716	566	475	546	544	437	1054	924	861	593	724	941	6.06418	4.42662	5.81298	5.70554	5.71245	6.50049	5.52413	5.5098	12.3148	11.6388	11.0251	7.87018	10.7689	11.4818
ENSMUSG00000027330	498.936	809.624	-0.69006	7.8061e-16	1.0202e-14	Cdc25b	chr2	+	131186949	131198497	3089	protein_coding	cell_division_cycle_25B	530	458	728	580	425	426	535	464	818	773	779	862	742	769	8.28568	7.41147	7.90797	7.82269	6.83856	6.78595	7.26885	7.82744	12.7876	13.0276	13.3464	15.3068	14.7667	12.5544
ENSMUSG00000036533	406.24	634.993	-0.63975	6.9928e-12	6.1012e-11	Cdc42ep3	chr17	-	79334025	79355091	1967	protein_coding	CDC42_effector_protein_(Rho_GTPase_binding)_3	386	349	473	475	374	477	431	373	732	662	591	441	618	728	9.47661	8.86906	8.06879	10.0609	9.45064	11.9325	9.19609	9.88152	17.9705	17.5209	15.9011	12.2979	19.3144	18.6644
ENSMUSG00000063838	137.201	192.954	-0.47609	0.00045872	0.0013972	Cdc42ep5	chr7	-	4151260	4164860	1025	protein_coding	CDC42_effector_protein_(Rho_GTPase_binding)_5	144	134	183	164	131	105	171	107	180	160	182	250	159	193	6.78436	6.53488	5.99072	6.66601	6.35245	5.04063	7.00168	5.43976	8.48011	8.12639	9.39705	13.3786	9.53611	9.49555
ENSMUSG00000023932	615.571	827.256	-0.42329	3.1206e-07	1.5619e-06	Cdc5l	chr17	-	45391892	45433707	2989	protein_coding	cell_division_cycle_5-like_(S._pombe)	594	555	861	746	608	591	640	512	887	867	913	536	791	922	9.59689	9.28162	9.6656	10.3982	10.1105	9.72928	8.98637	8.92614	14.3301	15.1006	16.1655	9.83636	16.2685	15.5558
ENSMUSG00000029283	56.7046	112.155	-0.96585	5.6544e-11	4.4439e-10	Cdc7	chr5	+	106964322	106984432	3679	protein_coding	cell_division_cycle_7_(S._cerevisiae)	62	57	75	68	61	53	45	46	132	93	124	76	87	160	0.813827	0.774465	0.684042	0.770061	0.824127	0.708867	0.513349	0.65155	1.73259	1.316	1.78376	1.13313	1.45374	2.19319
ENSMUSG00000055612	91.8366	144.152	-0.63657	4.8998e-07	2.3886e-06	Cdca7	chr2	+	72476159	72486893	2424	protein_coding	cell_division_cycle_associated_7	96	90	144	101	87	80	87	79	145	117	167	144	98	183	1.91253	1.85595	1.99334	1.73594	1.78394	1.62396	1.50632	1.6983	2.88861	2.51278	3.64609	3.25856	2.48537	3.80719
ENSMUSG00000021175	70.9003	132.345	-0.89268	5.9309e-13	5.8255e-12	Cdca7l	chr12	+	117804289	117878706	2957	protein_coding	cell_division_cycle_associated_7_like	66	89	85	80	57	62	67	74	141	142	148	109	107	138	1.07786	1.50451	0.964537	1.12716	0.958115	1.03171	0.950941	1.30407	2.30261	2.49999	2.64883	2.02195	2.22449	2.3535
ENSMUSG00000028873	32.677	52.1881	-0.62509	0.0035882	0.0091218	Cdca8	chr4	-	124918465	124939311	3358	protein_coding	cell_division_cycle_associated_8	34	40	53	54	10	21	38	26	54	45	52	58	45	52	0.488954	0.595437	0.529598	0.669976	0.148018	0.307721	0.474934	0.403471	0.776544	0.697643	0.819534	0.94742	0.823816	0.780925
ENSMUSG00000024304	159.706	194.029	-0.27658	0.023519	0.04896	Cdh2	chr18	-	16588877	16809246	4843	protein_coding	cadherin_2	146	171	235	198	150	111	184	135	256	167	192	125	189	229	1.45582	1.76497	1.62819	1.70332	1.53947	1.12779	1.59453	1.45258	2.55257	1.79516	2.09812	1.41576	2.39908	2.38456
ENSMUSG00000059674	30.4558	48.078	-0.62166	0.00094777	0.0027105	Cdh24	chr14	-	54631992	54641364	2728	protein_coding	cadherin-like_24	38	25	46	32	19	40	27	26	48	35	50	58	41	49	0.672681	0.458092	0.565803	0.48871	0.346181	0.721497	0.415384	0.496648	0.849669	0.667921	0.969995	1.16622	0.923927	0.905813
ENSMUSG00000039155	17.376	36.4113	-0.97078	9.9137e-05	0.00033987	Cdh26	chr2	+	178430531	178487366	2908	protein_coding	cadherin-like_26	18	8	32	15	12	12	28	22	55	25	21	43	31	40	0.298915	0.137516	0.369239	0.214903	0.205107	0.203051	0.404105	0.394228	0.913316	0.447556	0.382181	0.811091	0.655338	0.693669
ENSMUSG00000032595	77.1708	110.174	-0.49036	0.0024233	0.0063774	Cdhr4	chr9	+	107992497	107999684	2480	protein_coding	cadherin-related_family_member_4	82	39	146	74	84	98	79	50	110	110	109	93	100	129	1.59673	0.786085	1.97539	1.24316	1.68353	1.94443	1.33692	1.0506	2.14187	2.3091	2.32605	2.05696	2.47883	2.62316
ENSMUSG00000033862	409.493	587.492	-0.51466	5.6247e-10	3.9548e-09	Cdk10	chr8	+	123224841	123232250	1643	protein_coding	cyclin-dependent_kinase_10	476	378	572	456	359	388	411	351	591	583	559	605	519	593	13.9907	11.5003	11.6818	11.5631	10.8605	11.6202	10.4987	11.1324	17.3701	18.4728	18.006	20.1982	19.419	18.2014
ENSMUSG00000038481	1126.83	1734.87	-0.61692	4.4355e-12	3.9403e-11	Cdk19	chr10	+	40349308	40483818	5807	protein_coding	cyclin-dependent_kinase_19	1131	1064	1667	1242	968	1018	1181	1082	1958	1759	1936	1062	1696	1913	9.40548	9.15897	9.63242	8.91078	8.28548	8.62611	8.53548	9.70946	16.2822	15.7694	17.644	10.0316	17.9545	16.6131
ENSMUSG00000025358	470.049	605.224	-0.36011	4.0852e-06	1.7456e-05	Cdk2	chr10	-	128697939	128705051	2432	protein_coding	cyclin-dependent_kinase_2	441	458	645	548	427	467	483	420	630	579	585	640	535	583	8.7568	9.41366	8.89913	9.38778	8.72686	9.4487	8.33515	8.99923	12.5092	12.3941	12.7302	14.4348	13.5235	12.089
ENSMUSG00000021483	63.4691	164.686	-1.3348	3.0665e-22	6.6966e-21	Cdk20	chr13	+	64432553	64439720	1826	protein_coding	cyclin-dependent_kinase_20	73	43	108	70	66	58	67	48	182	175	152	189	124	146	1.9306	1.17713	1.98461	1.59714	1.79654	1.56295	1.53994	1.36981	4.81308	4.98929	4.40542	5.67749	4.17464	4.03217
ENSMUSG00000006728	1086.45	1587.87	-0.5414	2.1525e-09	1.4099e-08	Cdk4	chr10	+	127063534	127067920	2053	protein_coding	cyclin-dependent_kinase_4	1133	1043	1555	1170	995	967	1143	994	1612	1440	1443	1832	1342	1632	26.6509	25.3952	25.4152	23.7434	24.0895	23.177	23.3662	25.23	37.9166	36.5153	37.1982	48.9477	40.1848	40.0883
ENSMUSG00000028969	447.864	606.696	-0.43244	1.102e-07	5.8653e-07	Cdk5	chr5	-	24418250	24423530	2050	protein_coding	cyclin-dependent_kinase_5	436	430	687	496	440	403	485	354	664	668	624	604	470	551	10.2708	10.4851	11.2449	10.0803	10.6682	9.6732	9.92929	8.99847	15.6411	16.9638	16.1092	16.1614	14.0943	13.5545
ENSMUSG00000027487	102.437	137.248	-0.40767	0.0012428	0.0034653	Cdk5rap1	chr2	-	154335380	154373010	2160	protein_coding	CDK5_regulatory_subunit_associated_protein_1	88	78	186	108	88	103	108	102	183	130	118	113	141	127	1.96743	1.80508	2.88942	2.08313	2.02499	2.3464	2.09846	2.46074	4.0912	3.13322	2.89116	2.86959	4.01295	2.96508
ENSMUSG00000018669	578.191	724.247	-0.32065	0.00037007	0.001148	Cdk5rap3	chr11	-	96907426	96916496	2250	protein_coding	CDK5_regulatory_subunit_associated_protein_3	549	484	782	632	548	645	636	508	784	687	699	816	581	687	11.7831	10.7527	11.6621	11.7025	12.1058	14.1057	11.8633	11.7652	16.8262	15.8956	16.4414	19.8931	15.8742	15.3979
ENSMUSG00000020990	44.6326	66.6682	-0.55875	0.0027512	0.0071599	Cdkl1	chr12	-	69746848	69790707	1689	protein_coding	cyclin-dependent_kinase-like_1_(CDC2-related_kinase)	45	50	68	55	56	39	35	23	78	85	67	34	52	85	1.28663	1.47978	1.35092	1.35668	1.64798	1.1362	0.869698	0.709607	2.23007	2.61994	2.09937	1.10419	1.89266	2.53791
ENSMUSG00000033966	99.1241	141.659	-0.50482	0.00011001	0.00037379	Cdkl4	chr17	-	80523550	80563834	2931	protein_coding	cyclin-dependent_kinase-like_4	112	76	140	113	100	99	125	62	181	141	158	84	130	153	1.84532	1.29615	1.60274	1.60623	1.69581	1.66203	1.78988	1.10229	2.98206	2.50441	2.85289	1.57202	2.72663	2.63246
ENSMUSG00000031292	324.632	379.373	-0.22367	0.023905	0.049668	Cdkl5	chrX	-	160784308	160994702	3267	protein_coding	cyclin-dependent_kinase-like_5	341	281	458	377	310	273	373	284	406	395	416	235	323	491	5.04052	4.29946	4.70401	4.80771	4.71635	4.1118	4.7917	4.5299	6.00109	6.29433	6.73889	3.94561	6.07787	7.57912
ENSMUSG00000003031	1873.12	2174.95	-0.21417	0.0087799	0.020423	Cdkn1b	chr6	+	134920401	134925513	4552	protein_coding	cyclin-dependent_kinase_inhibitor_1B	2024	1745	2675	2212	1584	1621	2083	1625	2699	2444	2303	1441	1839	2265	21.4723	19.1624	19.7185	20.2455	17.296	17.5226	19.2051	18.6025	28.6321	27.9512	26.7754	17.3643	24.8358	25.093
ENSMUSG00000037664	805.773	1022.97	-0.3357	0.014552	0.031975	Cdkn1c	chr7	-	143458350	143461050	1931	protein_coding	cyclin-dependent_kinase_inhibitor_1C_(P57)	911	785	1148	898	819	628	786	696	888	1022	837	1404	779	1018	22.7828	20.321	19.9485	19.3749	21.0812	16.0028	17.0832	18.7822	22.2067	27.5531	22.9397	39.8823	24.8001	26.5859
ENSMUSG00000028551	266.154	555.871	-1.0556	3.5965e-46	3.1849e-44	Cdkn2c	chr4	-	109660876	109667189	2471	protein_coding	cyclin-dependent_kinase_inhibitor_2C_(p18_inhibits_CDK4)	280	268	380	290	218	227	303	242	625	596	536	490	441	609	5.47212	5.42149	5.16015	4.88958	4.38508	4.52035	5.14636	5.10343	12.2141	12.5567	11.4798	10.8772	10.9714	12.4289
ENSMUSG00000038119	294.851	600.047	-1.0126	6.2111e-22	1.3242e-20	Cdon	chr9	+	35421128	35507652	7464	protein_coding	cell_adhesion_molecule-related/down-regulated_by_oncogenes	320	256	454	273	334	281	256	266	655	630	673	400	571	635	2.07037	1.71445	2.04097	1.52383	2.22417	1.85248	1.43946	1.85707	4.23763	4.39411	4.77186	2.93957	4.70287	4.29031
ENSMUSG00000064284	236.776	353.507	-0.56683	1.2629e-07	6.6556e-07	Cdpf1	chr15	-	85806972	85811697	997	protein_coding	cysteine_rich_DPF_motif_domain_containing_1	233	227	344	279	207	216	240	219	338	329	350	425	293	330	11.2858	11.3812	11.5775	11.6588	10.3197	10.6605	10.1029	11.4464	16.371	17.1792	18.5788	23.3824	18.0664	16.6919
ENSMUSG00000034957	3105.15	3922.97	-0.32892	0.019411	0.041292	Cebpa	chr7	+	35119293	35121926	2634	protein_coding	CCAAT/enhancer_binding_protein_(C/EBP)_alpha	2899	3307	4784	3666	2554	2594	3320	2748	3733	3441	3365	5668	3167	3364	53.1499	62.7589	60.9434	57.9859	48.1947	48.4589	52.8996	54.3651	68.4377	68.0096	67.6104	118.035	73.9146	64.4061
ENSMUSG00000056216	1245.1	1997.92	-0.67542	6.7903e-13	6.6234e-12	Cebpg	chr7	-	35046422	35056503	4639	protein_coding	CCAAT/enhancer_binding_protein_(C/EBP)_gamma	1270	1307	1736	1425	1110	1148	1292	1024	2152	2283	2055	1215	1848	2351	13.2205	14.0834	12.5567	12.7978	11.893	12.1769	11.6888	11.5026	22.4012	25.6202	23.444	14.3664	24.4893	25.5573
ENSMUSG00000062691	26.3245	39.8699	-0.5641	0.0077867	0.018378	Cebpzos	chr17	+	78916499	78921037	1502	protein_coding	CCAAT/enhancer_binding_protein_(C/EBP)_zeta_opposite_strand	27	11	42	29	24	29	18	38	47	44	41	40	33	30	0.868088	0.366083	0.938277	0.804404	0.79421	0.950051	0.502959	1.31836	1.51106	1.52505	1.44463	1.46078	1.35065	1.00725
ENSMUSG00000058979	419.553	505.105	-0.26365	0.00075353	0.0022003	Cecr5	chr6	-	120509494	120531319	1928	protein_coding	cat_eye_syndrome_chromosome_region_candidate_5	393	377	638	435	389	427	444	383	552	459	463	519	423	561	9.84364	9.77442	11.1036	9.40001	10.0285	10.8978	9.66509	10.3517	13.8256	12.3939	12.7092	14.7658	13.4875	14.6738
ENSMUSG00000094626	59.8637	160.685	-1.374	2.986e-20	5.6157e-19	Cecr6	chr6	-	120488939	120493807	4869	protein_coding	cat_eye_syndrome_chromosome_region_candidate_6	79	49	114	76	44	37	63	46	184	152	145	166	131	170	0.783533	0.503052	0.785627	0.650309	0.449166	0.373922	0.543039	0.492309	1.82487	1.62519	1.57606	1.8701	1.65398	1.76074
ENSMUSG00000029177	157.179	217.401	-0.45896	0.00020941	0.00067763	Cenpa	chr5	+	30666777	30674827	1354	protein_coding	centromere_protein_A	169	175	199	158	115	117	238	131	259	218	206	192	191	221	6.02751	6.46065	4.93158	4.86166	4.22156	4.25193	7.37715	5.04164	9.23707	8.38184	8.05179	7.77818	8.67187	8.23114
ENSMUSG00000045328	51.1173	75.0309	-0.53837	0.00034028	0.0010617	Cenpe	chr3	+	135212563	135273540	7813	protein_coding	centromere_protein_E	49	46	82	60	43	51	57	40	73	98	84	50	50	94	0.302865	0.294304	0.352166	0.319948	0.273555	0.321197	0.306187	0.266785	0.451188	0.652995	0.568991	0.351033	0.393414	0.606732
ENSMUSG00000026605	60.6476	91.0638	-0.56073	0.0012917	0.0035906	Cenpf	chr1	-	189640599	189688086	11137	protein_coding	centromere_protein_F	65	66	119	56	59	25	60	60	99	89	92	66	88	106	0.281848	0.296232	0.358534	0.209491	0.263316	0.110456	0.226107	0.280739	0.429259	0.416029	0.437183	0.325066	0.48575	0.479981
ENSMUSG00000064128	94.0935	236.63	-1.3028	4.8989e-26	1.4634e-24	Cenpj	chr14	-	56526761	56571846	4363	protein_coding	centromere_protein_J	96	88	152	122	90	87	94	60	287	263	265	144	216	237	1.06257	1.00822	1.16899	1.16499	1.0253	0.98119	0.904217	0.716614	3.17651	3.13814	3.21444	1.81039	3.04345	2.73936
ENSMUSG00000020652	80.361	137.807	-0.76454	1.4003e-10	1.053e-09	Cenpo	chr12	-	4196004	4234294	4348	protein_coding	centromere_protein_O	72	64	126	79	81	87	88	72	175	142	144	133	90	136	0.799674	0.735778	0.972372	0.756978	0.925954	0.984575	0.849421	0.862904	1.94358	1.7002	1.75274	1.67787	1.27248	1.57738
ENSMUSG00000039781	144.548	358.062	-1.2855	3.2314e-31	1.3288e-29	Cep131	chr11	-	120064430	120086827	3581	protein_coding	centrosomal_protein_131	168	106	207	166	144	140	160	112	382	349	322	407	294	347	2.26556	1.47965	1.93962	1.9313	1.99872	1.92372	1.87519	1.6298	5.15124	5.07368	4.75878	6.23427	5.04709	4.88666
ENSMUSG00000036403	324.845	392.417	-0.27251	0.0059441	0.014411	Cep135	chr5	+	76588698	76646466	5629	protein_coding	centrosomal_protein_135	329	280	410	325	304	383	371	275	471	421	433	245	348	425	2.82251	2.48647	2.44402	2.40546	2.68433	3.34801	2.76613	2.54578	4.04057	3.89361	4.071	2.38743	3.80055	3.80754
ENSMUSG00000056919	185.247	378.927	-1.0204	1.0375e-22	2.3715e-21	Cep162	chr9	-	87189577	87255536	7685	protein_coding	centrosomal_protein_162	191	156	281	186	173	204	190	158	433	373	438	233	334	452	1.20022	1.0147	1.22691	1.00836	1.11891	1.30619	1.03762	1.07135	2.7208	2.52677	3.0163	1.66306	2.67178	2.96607
ENSMUSG00000043987	704.217	963.667	-0.44876	3.5678e-11	2.8712e-10	Cep164	chr9	-	45766946	45828691	5541	protein_coding	centrosomal_protein_164	695	631	1040	746	674	736	765	565	1063	1030	925	941	778	953	6.05713	5.69243	6.29791	5.60914	6.04597	6.53595	5.79433	5.31349	9.26399	9.67722	8.83482	9.3153	8.63157	8.67344
ENSMUSG00000035790	128.491	227.406	-0.81097	2.7862e-18	4.4732e-17	Cep19	chr16	+	32099800	32108069	1718	protein_coding	centrosomal_protein_19	145	112	200	143	123	105	133	110	250	244	206	197	202	246	4.07582	3.25875	3.90623	3.46784	3.55857	3.00736	3.24907	3.33648	7.027	7.39381	6.34583	6.28982	7.22814	7.22102
ENSMUSG00000038241	698.085	1070.21	-0.61316	3.147e-21	6.3089e-20	Cep250	chr2	+	155956458	155998900	7979	protein_coding	centrosomal_protein_250	740	611	1039	825	641	588	745	622	1236	1084	1135	883	834	1194	4.47871	3.8278	4.36937	4.30776	3.99304	3.62617	3.91866	4.0622	7.48037	7.07265	7.52821	6.07027	6.42563	7.54645
ENSMUSG00000033671	1305.61	1526.72	-0.22418	0.011919	0.02678	Cep350	chr1	-	155844966	155972890	12937	protein_coding	centrosomal_protein_350	1335	1141	1915	1380	1231	1282	1489	1081	1840	1582	1548	952	1270	1951	4.98331	4.40868	4.96691	4.44418	4.72953	4.87611	4.83049	4.35423	6.86811	6.36611	6.33259	4.03644	6.03488	7.60519
ENSMUSG00000029790	60.8436	151.604	-1.2866	6.3811e-19	1.0776e-17	Cep41	chr6	-	30653457	30693749	3522	protein_coding	centrosomal_protein_41	89	55	79	79	46	51	58	47	190	149	182	97	126	163	1.22031	0.780603	0.752643	0.934509	0.649176	0.712524	0.691144	0.695389	2.60506	2.20241	2.7348	1.5107	2.19927	2.33391
ENSMUSG00000019813	57.3689	119.87	-1.0416	7.8224e-14	8.4591e-13	Cep57l1	chr10	-	41718840	41809871	3386	protein_coding	centrosomal_protein_57-like_1	74	56	81	57	59	64	48	35	144	125	102	99	99	144	1.05539	0.826719	0.802693	0.701348	0.866082	0.930062	0.594955	0.538642	2.05366	1.92187	1.59425	1.60378	1.79741	2.14468
ENSMUSG00000044066	404.015	851.629	-1.0665	2.6595e-36	1.4519e-34	Cep68	chr11	-	20227037	20249429	4804	protein_coding	centrosomal_protein_68	409	366	602	480	409	300	429	366	971	879	854	604	766	993	4.11141	3.80833	4.2048	4.16279	4.23169	3.07282	3.74787	3.97006	9.76043	9.52549	9.40804	6.89651	9.80221	10.424
ENSMUSG00000041491	122.192	202.194	-0.70616	1.7361e-06	7.8068e-06	Cep78	chr19	-	15955774	15984989	2548	protein_coding	centrosomal_protein_78	125	94	195	188	82	112	125	107	266	200	215	107	181	245	2.36909	1.8441	2.56795	3.074	1.59959	2.16291	2.05893	2.18828	5.04121	4.08632	4.46563	2.30346	4.36694	4.84901
ENSMUSG00000023072	230.062	369.11	-0.675	5.8293e-16	7.7038e-15	Cep89	chr7	+	35397035	35438689	2825	protein_coding	centrosomal_protein_89	239	191	354	259	209	246	215	201	388	365	396	329	290	419	4.08554	3.37965	4.20471	3.81968	3.67724	4.28485	3.19411	3.70764	6.63233	6.7263	7.41858	6.38812	6.3107	7.47967
ENSMUSG00000018372	189.249	310.616	-0.7024	4.297e-09	2.7196e-08	Cep95	chr11	+	106789252	106819930	2696	protein_coding	centrosomal_protein_95	158	162	294	194	213	205	227	127	412	294	332	195	289	334	2.83014	3.00367	3.65914	2.99797	3.92693	3.74156	3.53375	2.45473	7.37956	5.67713	6.51722	3.96744	6.58986	6.2476
ENSMUSG00000022604	245.149	365.669	-0.57046	3.4443e-07	1.7121e-06	Cep97	chr16	-	55899888	55934855	7911	protein_coding	centrosomal_protein_97	209	206	297	290	248	260	313	203	471	384	347	218	340	427	1.27581	1.30164	1.25973	1.52726	1.55817	1.61719	1.66052	1.33716	2.87503	2.52698	2.32136	1.51154	2.64208	2.72197
ENSMUSG00000087408	6.67972	26.3353	-1.7727	2.0674e-10	1.5257e-09	Cers1	chr8	+	70315775	70331592	2728	protein_coding	ceramide_synthase_1	5	4	7	4	8	12	12	3	26	25	25	33	20	25	0.0885107	0.0732946	0.0861004	0.0610888	0.14576	0.216449	0.184615	0.0573055	0.460237	0.477087	0.484998	0.663537	0.450696	0.462149
ENSMUSG00000008206	1279.14	1741.94	-0.44405	6.223e-15	7.5214e-14	Cers4	chr8	+	4493026	4531680	9475	protein_coding	ceramide_synthase_4	1286	1109	1820	1400	1277	1089	1440	1188	2042	1826	1735	1355	1556	1827	6.55438	5.85072	6.44531	6.15594	6.69893	5.65546	6.37842	6.53366	10.4071	10.0328	9.6909	7.84432	10.0955	9.72402
ENSMUSG00000049571	149.517	212.79	-0.49764	0.00072673	0.0021315	Cflap20	chr7	-	139638778	139683817	4428	protein_coding	cilia_and_flagella_associated_protein_46	163	83	231	142	167	183	151	124	274	236	259	135	152	222	1.77767	0.936973	1.75047	1.33606	1.87457	2.03359	1.4312	1.45926	2.98811	2.77464	3.09554	1.67233	2.11025	2.52832
ENSMUSG00000020904	140.589	187.527	-0.41037	0.00015913	0.00052528	Cflap46	chr11	-	67924806	67965651	2199	protein_coding	cilia_and_flagella_associated_protein_52	149	98	211	143	148	141	143	134	224	174	197	128	187	204	3.27213	2.2277	3.21965	2.7093	3.34526	3.1551	2.72923	3.1754	4.91899	4.11932	4.74116	3.19286	5.22775	4.67834
ENSMUSG00000037143	126.267	154.671	-0.28919	0.012167	0.027272	Cflap52	chr2	+	145934784	146215039	3998	protein_coding	cilia_and_flagella_associated_protein_61	124	89	187	129	131	151	117	118	186	148	146	149	114	175	1.49778	1.11277	1.56946	1.34429	1.62863	1.85846	1.22821	1.53801	2.24659	1.92717	1.93265	2.04427	1.75291	2.2074
ENSMUSG00000031631	384.913	538.316	-0.47614	8.6878e-05	0.00030078	Cflap61	chr8	+	46151771	46195590	4619	protein_coding	cilia_and_flagella_associated_protein_97	342	354	561	455	361	397	389	337	628	586	604	261	545	591	3.57559	3.831	4.07536	4.10402	3.88466	4.22923	3.53453	3.80191	6.56545	6.60467	6.92043	3.09947	7.25348	6.45247
ENSMUSG00000040860	246.36	547.524	-1.1392	1.9256e-34	9.2351e-33	Cflap97	chr4	-	141016637	141060550	6582	protein_coding	ciliary_rootlet_coiled-coil_rootletin	262	201	340	263	233	238	264	237	568	505	540	611	430	564	1.92227	1.52649	1.7333	1.66473	1.75951	1.77925	1.68336	1.87633	4.16719	3.99425	4.3419	5.09189	4.01614	4.32123
ENSMUSG00000001128	320.27	455.789	-0.4954	0.00027385	0.00087003	Cfp	chrX	-	20925454	20931555	1636	protein_coding	complement_factor_properdin	270	327	546	364	262	257	341	314	487	410	498	581	331	360	7.96986	9.99128	11.1985	9.26966	7.95998	7.72981	8.74785	10.0015	14.3747	13.0467	16.1098	19.48	12.4378	11.097
ENSMUSG00000020309	36.9248	69.7502	-0.8813	9.2269e-07	4.3292e-06	Chac2	chr11	-	30976707	30986350	1315	protein_coding	ChaC_cation_transport_regulator_2	48	28	55	35	47	32	34	27	81	77	67	38	84	66	1.76273	1.06436	1.40342	1.10889	1.7765	1.19741	1.08513	1.06994	2.97449	3.04836	2.69645	1.58509	3.92692	2.53107
ENSMUSG00000039084	366.683	589.918	-0.66502	9.3123e-06	3.7898e-05	Chad	chr11	+	94565047	94569127	1680	protein_coding	chondroadherin	361	250	635	376	343	402	378	329	579	474	522	842	481	525	10.3769	7.43853	12.6828	9.32448	10.148	11.7743	9.44306	10.2048	16.6426	14.6883	16.4439	27.4915	17.6009	15.7593
ENSMUSG00000002835	82.4707	119.093	-0.50746	0.0001058	0.00036088	Chaf1a	chr17	+	56040416	56068026	3308	protein_coding	chromatin_assembly_factor_1_subunit_A_(p150)	80	61	155	99	79	79	91	55	126	109	135	116	91	127	1.16787	0.921767	1.57224	1.24685	1.18701	1.17512	1.15453	0.866396	1.83932	1.71539	2.15979	1.92348	1.69112	1.93609
ENSMUSG00000028089	365.833	414.483	-0.18072	0.0078011	0.018407	Chd1l	chr3	-	97560742	97610203	3008	protein_coding	chromodomain_helicase_DNA_binding_protein_1-like	344	319	518	428	365	322	399	340	509	405	421	339	339	453	5.52269	5.30114	5.77834	5.92805	6.03127	5.26741	5.56705	5.89007	8.17133	7.00937	7.4071	6.18183	6.92819	7.59464
ENSMUSG00000063870	5287.06	6160.54	-0.22011	2.1738e-06	9.6573e-06	Chd4	chr6	+	125095981	125130591	6697	protein_coding	chromodomain_helicase_DNA_binding_protein_4	5127	4873	7181	6087	4848	4610	6144	4929	6893	6443	6328	4981	5371	6512	36.9703	36.3725	35.9796	37.8677	35.9812	33.8719	38.5036	38.3529	49.7028	50.0852	50.0069	40.7973	49.303	49.0366
ENSMUSG00000029521	61.6351	132.046	-1.0548	3.7903e-09	2.4172e-08	Chek2	chr5	+	110840017	110874133	2247	protein_coding	checkpoint_kinase_2	81	53	87	85	58	30	79	43	137	142	142	72	111	187	1.74081	1.17904	1.29918	1.57602	1.28298	0.656957	1.47555	0.997206	2.94422	3.28993	3.34449	1.75762	3.03681	4.19687
ENSMUSG00000031327	134.537	190.735	-0.49526	0.0006015	0.0017894	Chic1	chrX	+	103356476	103396092	7375	protein_coding	cysteine-rich_hydrophobic_domain_1	120	97	179	146	128	165	132	142	228	208	190	94	171	254	0.785759	0.657455	0.814409	0.824777	0.862664	1.10088	0.751177	1.00333	1.49288	1.46826	1.36344	0.699135	1.42539	1.73683
ENSMUSG00000025512	363.787	516.06	-0.49747	1.0455e-08	6.3436e-08	Chid1	chr7	-	141493136	141539857	6759	protein_coding	chitinase_domain_containing_1	342	346	512	381	343	366	423	303	516	500	537	562	432	480	2.44351	2.55888	2.54179	2.34849	2.52235	2.66451	2.62656	2.33604	3.68655	3.85114	4.20471	4.56089	3.92916	3.58134
ENSMUSG00000001774	519.579	743.116	-0.51138	7.2828e-09	4.4905e-08	Chordc1	chr9	+	18292267	18314000	2205	protein_coding	cysteine_and_histidine-rich_domain_(CHORD)-containing_zinc-binding_protein_1	511	474	783	600	473	510	561	417	836	733	784	467	708	898	11.1913	10.7455	11.9153	11.3367	10.6622	11.381	10.6779	9.85478	18.3084	17.306	18.8171	11.6173	19.7389	20.5378
ENSMUSG00000030865	23.0728	49.3831	-1.0544	5.3147e-09	3.3318e-08	Chp2	chr7	+	122219496	122222824	1456	protein_coding	calcineurin-like_EF_hand_protein_2	19	23	41	26	23	24	18	19	63	50	47	38	34	64	0.630177	0.789629	0.944874	0.743974	0.785164	0.81109	0.518849	0.680004	2.08945	1.78776	1.70836	1.43159	1.43554	2.21669
ENSMUSG00000045613	325.142	452.354	-0.47103	3.2186e-05	0.00011964	Chrm2	chr6	+	36388084	36528414	5676	protein_coding	cholinergic_receptor_muscarinic_2_cardiac	317	244	439	343	414	334	307	283	557	519	447	291	412	472	2.69704	2.14884	2.59522	2.51766	3.62537	2.8955	2.27	2.59815	4.73877	4.76021	4.16782	2.8122	4.46224	4.19359
ENSMUSG00000046159	52.1449	72.7921	-0.45753	0.0067851	0.016237	Chrm3	chr13	-	9875486	10360844	4336	protein_coding	cholinergic_receptor_muscarinic_3_cardiac	53	44	78	58	53	26	65	57	78	66	51	73	79	79	0.590278	0.507248	0.603611	0.557294	0.607548	0.295055	0.62915	0.685023	0.868677	0.792421	0.622479	0.923483	1.12005	0.918807
ENSMUSG00000027221	396.896	723.081	-0.84815	1.6059e-11	1.3473e-10	Chst1	chr2	+	92599707	92615250	2680	protein_coding	carbohydrate_(keratan_sulfate_Gal-6)_sulfotransferase_1	403	435	556	443	378	255	463	356	839	667	672	868	571	625	7.26174	8.11355	6.96132	6.88676	7.01053	4.68192	7.25064	6.92205	15.1175	12.9566	13.2702	17.7656	13.0978	11.7607
ENSMUSG00000036599	617.076	983.316	-0.6594	3.6839e-08	2.0788e-07	Chst12	chr5	+	140505550	140525724	2331	protein_coding	carbohydrate_sulfotransferase_12	597	597	918	671	529	516	698	601	974	937	848	1284	807	878	12.3681	12.8023	13.2145	11.993	11.28	10.8925	12.5673	13.4354	20.1776	20.9266	19.253	30.2147	21.2828	18.995
ENSMUSG00000074916	296.239	425.043	-0.51178	5.5249e-07	2.6788e-06	Chst14	chr2	+	118926496	118928585	2090	protein_coding	carbohydrate_(N-acetylgalactosamine_4-0)_sulfotransferase_14	297	307	422	327	264	263	312	262	435	398	374	500	371	407	6.86247	7.34258	6.77513	6.5185	6.27844	6.19196	6.26525	6.53243	10.0507	9.91376	9.47042	13.1226	10.9125	9.82053
ENSMUSG00000033350	535.76	950.525	-0.8196	1.7269e-23	4.1946e-22	Chst2	chr9	-	95399292	95406722	7328	protein_coding	carbohydrate_sulfotransferase_2	502	496	750	570	520	482	573	536	958	866	877	998	880	994	3.30817	3.3834	3.43421	3.24067	3.52705	3.23654	3.2817	3.81152	6.31296	6.15225	6.33371	7.47034	7.38236	6.8405
ENSMUSG00000057337	1386.5	2173.85	-0.64505	2.0016e-19	3.5451e-18	Chst3	chr10	-	60181532	60219260	6108	protein_coding	carbohydrate_(chondroitin_6/keratan)_sulfotransferase_3	1434	1236	1779	1426	1174	1347	1708	1341	2574	2173	2211	2074	1786	2035	11.3376	10.1152	9.77301	9.72672	9.55351	10.8514	11.736	11.4406	20.3499	18.5209	19.1573	18.6254	17.9755	16.8017
ENSMUSG00000035930	92.1841	123.633	-0.40853	0.018264	0.03914	Chst4	chr8	-	110029075	110039334	2000	protein_coding	carbohydrate_(chondroitin_6/keratan)_sulfotransferase_4	121	74	151	85	122	92	49	69	144	136	114	118	96	124	2.92163	1.84952	2.53337	1.77066	3.03196	2.26348	1.02824	1.79779	3.47685	3.54006	3.01661	3.23629	2.9508	3.12664
ENSMUSG00000037347	63.0392	196.805	-1.5766	3.5611e-19	6.138e-18	Chst7	chrX	+	20059560	20097521	2206	protein_coding	carbohydrate_(N-acetylglucosamino)_sulfotransferase_7	87	64	115	36	55	44	67	58	215	185	166	241	165	179	1.90451	1.45021	1.74922	0.679897	1.23923	0.981445	1.27467	1.37007	4.70637	4.36584	3.98242	5.99248	4.59808	4.09199
ENSMUSG00000032640	355.629	490.231	-0.4603	2.6949e-07	1.3591e-06	Chsy1	chr7	+	66109515	66173789	4167	protein_coding	chondroitin_sulfate_synthase_1	315	360	438	389	326	335	361	392	476	536	515	419	460	482	3.65054	4.31853	3.52697	3.88931	3.88855	3.95585	3.63592	4.9021	5.51615	6.69642	6.54075	5.51551	6.78629	5.83324
ENSMUSG00000019214	24.0465	52.7863	-1.0388	8.2112e-06	3.3642e-05	Chtf18	chr17	-	25718926	25727419	3812	protein_coding	CTF18_chromosome_transmission_fidelity_factor_18	35	17	49	28	20	22	17	16	35	35	50	71	54	59	0.443389	0.222922	0.431315	0.306021	0.260778	0.283981	0.187166	0.218719	0.443372	0.477988	0.694163	1.02165	0.870841	0.780523
ENSMUSG00000046691	780.824	1549.99	-0.96698	6.7034e-13	6.5414e-12	Chtf8	chr8	-	106883863	106893601	2931	protein_coding	CTF8_chromosome_transmission_fidelity_factor_8	838	720	1118	893	669	726	784	725	1435	1310	1426	2211	1167	1456	13.807	12.2793	12.799	12.6935	11.345	12.1882	11.2261	12.8897	23.6423	23.2679	25.7483	41.3779	24.4767	25.0514
ENSMUSG00000003662	637.011	797.262	-0.32139	8.6571e-07	4.0797e-06	Ciao1	chr2	-	127240938	127247816	3075	protein_coding	cytosolic_iron-sulfur_protein_assembly_1	635	606	920	761	571	635	632	529	864	806	741	711	673	924	9.97238	9.85109	10.0391	10.3106	9.22964	10.1613	8.62585	8.96458	13.5682	13.6456	12.7531	12.6829	13.4545	15.1535
ENSMUSG00000030538	509.47	709.372	-0.47003	1.5671e-06	7.0895e-06	Cib1	chr7	-	80227156	80232813	1150	protein_coding	calcium_and_integrin_binding_1_(calmyrin)	505	488	765	543	464	498	509	456	723	646	669	820	653	631	21.2062	21.2119	22.3211	19.672	20.0546	21.3084	18.5759	20.6627	30.3594	29.244	30.7874	39.1121	34.9071	27.6706
ENSMUSG00000022504	445.87	901.305	-0.99536	2.5484e-14	2.9082e-13	Ciita	chr16	+	10488178	10527564	5254	protein_coding	class_II_transactivator	464	414	488	498	432	460	471	421	1172	611	918	1081	636	901	4.26479	3.93883	3.1166	3.94898	4.08684	4.30811	3.76237	4.17553	10.7719	6.05414	9.24691	11.2858	7.44158	8.64811
ENSMUSG00000078695	179.259	271.948	-0.58608	1.6185e-05	6.3205e-05	Cisd3	chr11	+	97685826	97688621	737	protein_coding	CDGSH_iron_sulfur_domain_3	173	145	203	211	188	185	247	129	277	259	276	340	194	247	11.3357	9.83461	9.2423	11.9278	12.679	12.3516	14.0656	9.12098	18.1495	18.2951	19.8192	25.305	16.182	16.9011
ENSMUSG00000029516	167.475	294.983	-0.80383	1.9213e-14	2.2248e-13	Cit	chr5	+	115845278	116008947	9514	protein_coding	citron	204	152	229	175	150	173	202	106	314	285	268	266	266	343	1.03547	0.798614	0.807651	0.766339	0.78365	0.89475	0.891083	0.58058	1.59375	1.55949	1.49079	1.53361	1.71877	1.8181
ENSMUSG00000039910	1029.18	1274.34	-0.30632	0.00011036	0.00037485	Cited2	chr10	+	17723228	17725673	1968	protein_coding	Cbp/p300-interacting_transactivator_with_Glu/Asp-rich_carboxy-terminal_domain_2	962	932	1285	1228	959	1010	994	1091	1436	1290	1124	1234	1128	1302	23.6059	23.6727	21.9094	25.9968	24.2207	25.2531	21.1978	28.8881	35.2356	34.1245	30.2263	34.3942	35.2356	33.3636
ENSMUSG00000039205	860.013	1288.41	-0.58026	5.3453e-22	1.1451e-20	Ciz1	chr2	+	32352327	32380226	3469	protein_coding	CDKN1A_interacting_zinc_finger_protein_1	852	733	1218	904	801	856	924	832	1325	1296	1307	1229	1062	1385	11.8606	10.5622	11.7813	10.857	11.4768	12.1419	11.1789	12.4979	18.4444	19.4492	19.9396	19.4331	18.8199	20.1341
ENSMUSG00000001270	921.828	1333.25	-0.51743	0.00044939	0.0013715	Ckb	chr12	-	111669355	111672338	1478	protein_coding	creatine_kinase_brain	880	819	1490	1066	914	656	1051	835	1274	1209	1193	1946	1016	1095	28.7527	27.6991	33.827	30.0489	30.7373	21.8398	29.8441	29.4396	41.6244	42.5847	42.7179	72.2211	42.2588	37.3617
ENSMUSG00000054400	60.855	93.401	-0.60649	2.0724e-05	7.9439e-05	Cklf	chr8	+	104250903	104264936	1800	protein_coding	chemokine-like_factor	49	80	80	73	44	54	71	52	127	91	87	69	88	94	1.3146	2.22164	1.49131	1.68965	1.21499	1.47618	1.65545	1.50539	3.40709	2.63191	2.55794	2.10267	3.00544	2.63355
ENSMUSG00000036636	1151.82	1460.58	-0.33746	0.001053	0.0029842	Clcn7	chr17	+	25133391	25162104	4071	protein_coding	chloride_channel_7	1070	1001	1680	1256	1082	1240	1207	1022	1342	1426	1304	1767	1169	1530	12.6927	12.2911	13.8471	12.8539	13.2105	14.9879	12.4433	13.0819	15.9186	18.2356	16.952	23.8084	17.6527	18.953
ENSMUSG00000022512	130.557	202.787	-0.62382	2.2708e-05	8.6543e-05	Cldn1	chr16	-	26356642	26371841	3247	protein_coding	claudin_1	101	110	162	125	131	165	126	148	213	222	216	108	186	267	1.50214	1.69343	1.67411	1.60389	2.00532	2.50046	1.62861	2.37519	3.16775	3.55936	3.52059	1.82447	3.52151	4.14682
ENSMUSG00000022132	345.088	415.852	-0.26487	0.0050539	0.01245	Cldn10	chr14	+	118787908	118875489	2128	protein_coding	claudin_10	358	249	536	381	392	316	396	256	522	406	410	355	344	434	8.12422	5.84904	8.45171	7.45932	9.15605	7.30692	7.81005	6.26885	11.8455	9.93244	10.1966	9.15065	9.93768	10.285
ENSMUSG00000001739	125.932	223.539	-0.80289	1.3053e-08	7.8353e-08	Cldn15	chr5	+	136966616	136975858	1902	protein_coding	claudin_15	124	107	231	138	129	108	103	116	232	204	208	285	162	218	3.14834	2.81209	4.07524	3.02284	3.37111	2.79404	2.27278	3.1781	5.8902	5.58369	5.78758	8.2192	5.23604	5.78006
ENSMUSG00000050520	58.1333	84.5912	-0.5229	0.001314	0.0036465	Cldn8	chr16	-	88560828	88563183	2356	protein_coding	claudin_8	69	48	96	63	56	53	61	41	114	81	109	42	85	75	1.41431	1.01841	1.36725	1.11407	1.18143	1.10693	1.08664	0.906834	2.33659	1.78983	2.44847	0.977844	2.2179	1.60536
ENSMUSG00000000318	83.7755	133.658	-0.65435	1.4964e-05	5.8753e-05	Clec10a	chr11	+	70156197	70170834	2332	protein_coding	C-type_lectin_domain_family_10_member_A	96	68	124	70	66	106	79	83	173	121	105	156	111	120	1.98798	1.4576	1.7842	1.25059	1.40673	2.23664	1.42177	1.85468	3.58237	2.70121	2.38289	3.66937	2.92612	2.59501
ENSMUSG00000004473	195.27	285.51	-0.52697	0.0012317	0.0034382	Clec11a	chr7	-	44303770	44306959	1952	protein_coding	C-type_lectin_domain_family_11_member_a	165	215	296	234	161	170	219	167	229	261	280	433	205	243	4.08201	5.50573	5.08819	4.99438	4.09959	4.28537	4.70863	4.45816	5.66511	6.96085	7.59141	12.1676	6.45613	6.27788
ENSMUSG00000053063	78.7824	248.512	-1.6073	4.9383e-25	1.3596e-23	Clec12a	chr6	+	129342691	129365303	3233	protein_coding	C-type_lectin_domain_family_12_member_a	71	79	128	97	94	49	82	59	361	268	273	143	237	205	1.06053	1.22146	1.32848	1.25001	1.44516	0.745778	1.06448	0.950968	5.39206	4.3155	4.4689	2.4262	4.50651	3.19768
ENSMUSG00000045930	3888.34	8731.34	-1.159	1.3056e-51	1.4538e-49	Clec14a	chr12	-	58264720	58269258	4539	protein_coding	C-type_lectin_domain_family_14_member_a	4009	3295	5463	4391	3873	3360	4059	3751	10604	9944	8354	5984	7775	9373	42.6527	36.2871	40.3852	40.3041	42.4113	36.4249	37.5309	43.0632	112.814	114.052	97.4044	72.3147	105.302	104.137
ENSMUSG00000033082	963.883	2846.46	-1.5347	1.8263e-36	1.0068e-34	Clec1a	chr6	-	129426684	129452000	3268	protein_coding	C-type_lectin_domain_family_1_member_a	1036	771	1388	1066	1027	790	1002	912	3362	3386	2825	1456	2545	3488	15.309	11.7931	14.2514	13.5901	15.62	11.895	12.8681	14.5423	49.6785	53.9394	45.7489	24.4385	47.8745	53.8246
ENSMUSG00000030157	1471.16	4281.88	-1.5284	4.087e-74	1.1211e-71	Clec2d	chr6	+	129180615	129186534	1213	protein_coding	C-type_lectin_domain_family_2_member_d	1391	1204	1989	1574	1453	1576	1486	1465	4568	4333	4062	4470	3860	3834	55.3779	49.6161	55.0206	54.0617	59.5386	63.9314	51.4148	62.9356	181.852	185.964	177.224	202.135	195.625	159.396
ENSMUSG00000000248	7.11248	15.0483	-0.96214	0.0015966	0.0043619	Clec2g	chr6	+	128934381	128984707	2463	protein_coding	C-type_lectin_domain_family_2_member_g	4	5	12	6	9	7	7	9	29	10	19	9	8	17	0.078427	0.101476	0.163481	0.101492	0.181623	0.139847	0.119279	0.190413	0.568573	0.211367	0.408257	0.200435	0.199675	0.348074
ENSMUSG00000049037	61.78	189.664	-1.5698	1.5113e-21	3.1131e-20	Clec4a1	chr6	+	122921848	122934619	1558	protein_coding	C-type_lectin_domain_family_4_member_a1	45	74	78	66	55	64	75	52	312	213	216	129	135	137	1.39481	2.37422	1.67988	1.76491	1.75464	2.0213	2.02034	1.73922	9.6703	7.11727	7.3372	4.54169	5.32678	4.43445
ENSMUSG00000030148	71.426	121.011	-0.74122	1.4268e-06	6.4965e-06	Clec4a2	chr6	+	123106428	123143999	2481	protein_coding	C-type_lectin_domain_family_4_member_a2	82	73	87	83	52	73	96	46	167	137	136	70	111	103	1.59609	1.4708	1.17664	1.39379	1.04177	1.44782	1.62396	0.966163	3.25044	2.87472	2.90106	1.54763	2.75039	2.09362
ENSMUSG00000043832	90.4258	248.67	-1.4357	1.1549e-32	5.2267e-31	Clec4a3	chr6	+	122952515	122969875	1300	protein_coding	C-type_lectin_domain_family_4_member_a3	91	94	133	102	70	80	103	79	320	301	286	168	176	240	3.3804	3.61444	3.43289	3.26891	2.67638	3.02807	3.32525	3.16667	11.8867	12.0538	11.643	7.08861	8.32276	9.3101
ENSMUSG00000030147	15.8037	32.2464	-0.97223	2.3659e-05	8.974e-05	Clec4b1	chr6	+	123049962	123071555	748	protein_coding	C-type_lectin_domain_family_4_member_b1	13	13	18	22	20	14	16	14	47	26	34	13	34	40	0.83929	0.868757	0.807463	1.22537	1.32899	0.92097	0.897736	0.975317	3.03423	1.80956	2.40559	0.953317	2.79432	2.69678
ENSMUSG00000074491	11.5485	18.4001	-0.6055	0.019307	0.041104	Clec4g	chr8	-	3707064	3720651	1442	protein_coding	C-type_lectin_domain_family_4_member_g	11	9	15	11	11	5	21	13	20	17	17	22	14	18	0.368381	0.311985	0.349042	0.317814	0.379159	0.170618	0.611201	0.469783	0.669758	0.613741	0.623918	0.83686	0.596844	0.629497
ENSMUSG00000029915	49.5607	72.7086	-0.52676	0.0048831	0.012066	Clec5a	chr6	-	40574894	40585821	3747	protein_coding	C-type_lectin_domain_family_5_member_a	31	73	82	56	28	44	57	43	93	65	80	48	80	65	0.399529	0.973858	0.734314	0.622659	0.371423	0.577814	0.638442	0.598004	1.19854	0.90309	1.12993	0.702673	1.31252	0.874815
ENSMUSG00000079293	365.794	529.407	-0.52051	0.00030052	0.00094632	Clec7a	chr6	-	129461591	129472777	2277	protein_coding	C-type_lectin_domain_family_7_member_a	358	408	541	446	247	259	437	351	669	622	651	278	458	495	7.59259	8.95682	7.97234	8.16052	5.39173	5.597	8.05468	8.03274	14.1878	14.221	15.1308	6.69695	12.3652	10.963
ENSMUSG00000046080	332.442	985.192	-1.5431	4.633e-41	3.3188e-39	Clec9a	chr6	+	129408862	129424764	3292	protein_coding	C-type_lectin_domain_family_9_member_a	325	304	511	346	379	268	325	301	1114	1215	1027	562	865	1105	4.76753	4.61605	5.2085	4.37887	5.72233	4.00584	4.14337	4.7646	16.341	19.214	16.5103	9.36423	16.153	16.9274
ENSMUSG00000020461	1.40611	5.2317	-1.2676	0.00351	0.0089392	Clhc1	chr11	+	29547950	29578367	2200	protein_coding	clathrin_heavy_chain_linker_domain_containing_1	2	3	1	1	2	1	0	1	7	4	4	8	6	1	0.0439013	0.068164	0.0152521	0.0189375	0.0451857	0.0223664	0	0.0236863	0.153648	0.094654	0.0962236	0.199463	0.167659	0.0229226
ENSMUSG00000022949	693.659	861.277	-0.30767	0.0011798	0.0033073	Clic6	chr16	+	92485736	92541243	3758	protein_coding	chloride_intracellular_channel_6	800	451	1123	782	686	680	694	586	988	825	867	777	743	895	10.2802	5.99897	10.0271	8.66954	9.07322	8.90371	7.75055	8.12569	12.6956	11.4288	12.2097	11.3412	12.1543	12.0103
ENSMUSG00000013921	115.344	154.875	-0.41367	0.0034937	0.0089017	Clip3	chr7	+	30291672	30308367	3381	protein_coding	CAP-GLY_domain_containing_linker_protein_3	122	126	166	146	105	79	106	106	207	130	147	181	113	136	1.74255	1.86287	1.64746	1.79909	1.54361	1.14974	1.3158	1.63373	2.9565	2.0017	2.301	2.93649	2.05462	2.02853
ENSMUSG00000068917	1157.42	1348.32	-0.21964	0.00054942	0.0016471	Clk2	chr3	+	89164795	89176921	3168	protein_coding	CDC-like_kinase_2	1140	950	1568	1220	1026	1297	1300	1073	1496	1342	1412	1172	1091	1482	17.3776	14.9898	16.6078	16.0443	16.0974	20.1453	17.2222	17.6496	22.8034	22.0531	23.5881	20.2926	21.1708	23.5912
ENSMUSG00000030720	463.788	613.532	-0.3981	1.779e-05	6.8837e-05	Cln3	chr7	-	126571207	126585817	3203	protein_coding	ceroid_lipofuscinosis_neuronal_3_juvenile_(Batten_Spielmeyer-Vogt_disease)	472	412	652	542	382	418	511	458	659	572	652	683	471	571	7.11632	6.42979	6.83034	7.04999	5.92789	6.42153	6.69567	7.45123	9.93531	9.29695	10.773	11.6966	9.03987	8.99013
ENSMUSG00000032245	346.605	549.603	-0.65036	6.3876e-07	3.0772e-06	Cln6	chr9	+	62838785	62852006	2142	protein_coding	ceroid-lipofuscinosis_neuronal_6	351	337	506	307	338	368	342	313	561	476	518	734	442	470	7.9133	7.86443	7.92652	5.97124	7.84316	8.45371	6.70096	7.61455	12.6473	11.5688	12.7984	18.7963	12.6853	11.0653
ENSMUSG00000026317	419.358	580.664	-0.46065	2.4682e-05	9.3402e-05	Cln8	chr8	+	14881335	14901720	6857	protein_coding	ceroid-lipofuscinosis_neuronal_8	432	345	696	471	387	331	533	330	673	614	555	622	383	590	3.04242	2.51502	3.40586	2.86176	2.80524	2.37527	3.26229	2.50784	4.73951	4.66161	4.28354	4.97567	3.4337	4.33915
ENSMUSG00000008153	25.7267	47.495	-0.82668	7.6342e-05	0.00026697	Clstn3	chr6	-	124430759	124464794	4014	protein_coding	calsyntenin_3	25	21	40	27	29	22	32	19	56	51	35	70	27	39	0.300769	0.261516	0.334375	0.280241	0.359099	0.26969	0.334582	0.246658	0.673695	0.661446	0.461461	0.956569	0.413509	0.489975
ENSMUSG00000016756	789.15	1021	-0.36721	0.00076115	0.0022214	Cmah	chr13	+	24327420	24477285	9727	protein_coding	cytidine_monophospho-N-acetylneuraminic_acid_hydroxylase	905	710	1183	819	705	764	809	661	1378	1030	1159	567	861	1139	4.49304	3.64868	4.08091	3.50793	3.6025	3.86486	3.4906	3.54113	6.84106	5.51264	6.30592	3.19742	5.44155	5.90516
ENSMUSG00000022235	172.452	261.334	-0.5911	2.0972e-09	1.3757e-08	Cmbl	chr15	+	31568791	31590119	1048	protein_coding	carboxymethylenebutenolidase-like_(Pseudomonas)	156	131	250	211	177	178	195	139	327	245	271	185	260	264	7.18842	6.24837	8.00443	8.38817	8.39471	8.35752	7.80914	6.91151	15.0674	12.1704	13.6852	9.68291	15.2514	12.7037
ENSMUSG00000014633	84.5988	161.421	-0.90869	1.3181e-11	1.1171e-10	Cmc2	chr8	-	116888685	116921455	1612	protein_coding	COX_assembly_mitochondrial_protein_2	78	95	122	71	74	71	104	84	157	151	144	189	147	154	2.33668	2.94588	2.53949	1.83501	2.28171	2.16727	2.70769	2.7154	4.70314	4.87656	4.72761	6.4312	5.60597	4.81773
ENSMUSG00000057103	19.4035	54.886	-1.3943	4.551e-10	3.2313e-09	Cml1	chr6	-	85910154	85915687	1021	protein_coding	camello-like_1	9	8	39	15	25	30	22	16	66	46	58	44	58	52	0.425684	0.391671	1.28171	0.612085	1.21705	1.44582	0.90433	0.816608	3.12156	2.34549	3.0064	2.36386	3.49221	2.56841
ENSMUSG00000051262	13.3475	51.393	-1.7889	4.522e-14	5.0204e-13	Cml3	chr6	-	85760649	85765744	1821	protein_coding	camello-like_3	11	4	25	22	14	17	13	8	50	41	70	31	43	72	0.291711	0.109801	0.460661	0.503337	0.382131	0.459365	0.299615	0.228928	1.32591	1.17213	2.03438	0.933786	1.45163	1.99393
ENSMUSG00000032436	154.743	250.042	-0.67919	4.578e-09	2.8905e-08	Cmtm7	chr9	-	114756837	114781993	1136	protein_coding	CKLF-like_MARVEL_transmembrane_domain_containing_7	148	149	224	163	164	141	151	140	297	220	203	295	212	240	6.29149	6.55639	6.61639	5.97799	7.17562	6.10745	5.57864	6.42198	12.625	10.082	9.45718	14.2442	11.4724	10.6542
ENSMUSG00000041012	530.792	678.082	-0.34813	4.2464e-05	0.00015488	Cmtm8	chr9	-	114789345	114844152	1064	protein_coding	CKLF-like_MARVEL_transmembrane_domain_containing_8	552	493	805	619	486	379	614	478	719	695	690	651	589	651	25.0535	23.1612	25.3867	24.2379	22.7033	17.5274	24.219	23.4102	32.6317	34.0052	34.3203	33.561	34.0308	30.855
ENSMUSG00000024019	52.8929	77.2957	-0.52587	0.00095838	0.0027381	Cmtr1	chr17	+	29660595	29705979	6380	protein_coding	cap_methyltransferase_1	64	39	81	50	46	51	59	50	84	90	81	91	49	60	0.484428	0.305563	0.426006	0.326509	0.35837	0.39334	0.388116	0.408384	0.635787	0.734384	0.671906	0.782377	0.472143	0.474261
ENSMUSG00000046441	75.9909	126.522	-0.71607	6.9153e-05	0.00024357	Cmtr2	chr8	+	110215665	110224486	3545	protein_coding	cap_methyltransferase_2	58	73	71	53	91	102	65	96	143	127	148	82	122	130	0.7901	1.02935	0.672038	0.622882	1.27591	1.4158	0.769533	1.41115	1.94793	1.86504	2.20948	1.2688	2.11564	1.84933
ENSMUSG00000038085	34.4268	47.4729	-0.44306	0.020658	0.043622	Cnbd2	chr2	+	156312299	156375638	2277	protein_coding	cyclic_nucleotide_binding_domain_containing_2	43	28	48	36	22	31	33	43	54	51	43	60	26	46	0.91196	0.614684	0.707342	0.658697	0.480235	0.669912	0.608248	0.984067	1.14521	1.16603	0.999423	1.44539	0.701954	1.01878
ENSMUSG00000001349	1058.51	1593.65	-0.57623	2.6695e-05	0.00010048	Cnn1	chr9	+	22099281	22109630	2368	protein_coding	calponin_1	1025	858	1462	1300	1174	838	1213	921	1389	1464	1455	2219	1215	1516	20.9032	18.1118	20.7165	22.8722	24.6422	17.4133	21.4986	20.2674	28.3252	32.1856	32.5181	51.4009	31.5423	32.2852
ENSMUSG00000064105	278.733	365.092	-0.38438	3.8045e-05	0.00013974	Cnnm2	chr19	+	46761596	46878795	3558	protein_coding	cyclin_M2	280	286	377	325	248	257	279	251	409	369	340	404	282	345	3.80034	4.01806	3.55539	3.8056	3.46449	3.55423	3.291	3.6761	5.55099	5.39911	5.05728	6.22832	4.87238	4.8899
ENSMUSG00000001138	578.297	891.038	-0.61384	1.3301e-08	7.9737e-08	Cnnm3	chr1	+	36511867	36528237	5292	protein_coding	cyclin_M3	569	492	797	701	515	612	584	522	903	882	751	1098	707	871	5.19233	4.64731	5.05347	5.51879	4.83706	5.6905	4.63152	5.14008	8.23988	8.67661	7.51042	11.3809	8.21292	8.30013
ENSMUSG00000035632	689.257	1017.32	-0.55553	1.5949e-10	1.1926e-09	Cnot3	chr7	+	3645290	3661108	2963	protein_coding	CCR4-NOT_transcription_complex_subunit_3	689	597	981	718	644	704	752	626	987	966	1020	1145	806	1045	11.2294	10.0716	11.1094	10.0958	10.8031	11.6912	10.6516	11.0094	16.0856	16.9725	18.2185	21.1967	16.7225	17.7857
ENSMUSG00000020515	862.565	1101.51	-0.35197	5.6199e-11	4.4183e-10	Cnot8	chr11	+	58104153	58118594	2099	protein_coding	CCR4-NOT_transcription_complex_subunit_8	860	788	1258	928	826	772	905	814	1227	1144	1178	874	966	1143	19.7859	18.7659	20.1104	18.4197	19.5597	18.0977	18.0953	20.2084	28.2283	28.3736	29.7014	22.8399	28.2919	27.4613
ENSMUSG00000006782	763.151	1262.05	-0.71082	1.6991e-08	1.0058e-07	Cnp	chr11	+	100574904	100591729	2904	protein_coding	2'3'-cyclic_nucleotide_3'_phosphodiesterase	815	745	1161	867	610	620	882	664	1326	1055	1168	1675	1001	1136	13.5529	12.8238	13.4149	12.4385	10.4406	10.5054	12.7468	11.9149	22.0496	18.9129	21.2858	31.6383	21.1902	19.7273
ENSMUSG00000025381	674.055	930.517	-0.461	1.4383e-12	1.3463e-11	Cnpy2	chr10	+	128322459	128327187	1017	protein_coding	canopy_2_homolog_(zebrafish)	697	630	1011	761	652	603	670	577	998	917	962	878	829	899	33.0965	30.9654	33.3566	31.1752	31.8655	29.1753	27.6493	29.5648	47.3874	46.9407	50.0608	47.3553	50.1108	44.5785
ENSMUSG00000036968	319.966	399.666	-0.31882	0.00090995	0.002615	Cnpy4	chr5	+	138187485	138193918	1855	protein_coding	canopy_4_homolog_(zebrafish)	304	314	447	370	274	282	352	308	461	438	429	239	389	424	7.91407	8.4614	8.08565	8.31005	7.34177	7.48039	7.96396	8.65219	12.0008	12.2923	12.2393	7.06723	12.8915	11.5268
ENSMUSG00000044288	40.5054	63.1531	-0.61905	0.00052497	0.0015795	Cnr1	chr4	+	33924593	33948831	5807	protein_coding	cannabinoid_receptor_1_(brain)	41	30	67	56	48	27	33	37	87	72	67	34	47	74	0.340959	0.258242	0.387146	0.401774	0.41085	0.228787	0.238502	0.332024	0.72347	0.645479	0.610614	0.321161	0.497559	0.642638
ENSMUSG00000062585	162.271	353.098	-1.1039	9.5378e-22	1.9901e-20	Cnr2	chr4	+	135895394	135920207	3867	protein_coding	cannabinoid_receptor_2_(macrophage)	193	141	184	209	136	127	196	152	428	314	352	373	289	326	2.4102	1.82264	1.5966	2.25174	1.74807	1.61603	2.12722	2.04828	5.34469	4.22724	4.8174	5.29091	4.59433	4.25138
ENSMUSG00000044629	101.47	140.426	-0.46287	0.00014341	0.00047673	Cnrip1	chr11	+	17051586	17079371	2153	protein_coding	cannabinoid_receptor_interacting_protein_1	97	84	123	117	103	91	131	92	162	144	169	88	141	130	2.17569	1.95026	1.91696	2.26406	2.37786	2.07977	2.55363	2.22671	3.63349	3.48193	4.15419	2.24199	4.02599	3.04499
ENSMUSG00000017167	63.2053	160.273	-1.3156	3.0219e-30	1.1659e-28	Cntnap1	chr11	+	101170523	101190724	5440	protein_coding	contactin_associated_protein-like_1	60	58	90	71	62	50	87	49	165	157	154	139	140	193	0.532626	0.532949	0.555131	0.543758	0.566483	0.452262	0.671198	0.469371	1.46466	1.50246	1.49819	1.40156	1.58208	1.78914
ENSMUSG00000032782	105.071	238.937	-1.1704	6.0306e-29	2.1738e-27	Cntrob	chr11	-	69299487	69323775	3861	protein_coding	centrobin_centrosomal_BRCA2_interacting_protein	106	124	141	138	87	87	99	87	275	242	244	220	196	237	1.32579	1.60538	1.22538	1.4891	1.11999	1.10876	1.07613	1.17419	3.43942	3.263	3.34452	3.12549	3.12072	3.09553
ENSMUSG00000017188	587.291	775.791	-0.39382	0.00040394	0.0012455	Coa3	chr11	-	101277968	101279114	886	protein_coding	cytochrome_C_oxidase_assembly_factor_3	579	554	852	709	548	544	634	466	767	688	682	984	635	772	31.5584	31.2559	32.2669	33.3394	30.7426	30.2123	30.0321	27.4076	41.8037	40.4256	40.7375	60.9196	44.0594	43.941
ENSMUSG00000044881	31.4368	122.872	-1.94	8.2663e-44	6.6169e-42	Coa4	chr7	+	100537100	100540369	1391	protein_coding	cytochrome_c_oxidase_assembly_factor_4	33	31	34	25	28	35	32	37	144	122	127	106	101	129	1.14566	1.11402	0.820169	0.748788	1.00052	1.23811	0.965502	1.3861	4.99906	4.56598	4.83193	4.17998	4.46367	4.6768
ENSMUSG00000051671	111.659	202.727	-0.84576	6.141e-15	7.4263e-14	Coa6	chr8	+	126422501	126425434	762	protein_coding	cytochrome_c_oxidase_assembly_factor_6	94	127	173	140	94	88	123	93	257	210	199	159	184	195	5.95721	8.33116	7.61803	7.65454	6.1315	5.68259	6.77455	6.35986	16.2866	14.3472	13.8211	11.4456	14.8443	12.9052
ENSMUSG00000048351	150.201	190.503	-0.33983	0.00041633	0.0012799	Coa7	chr4	+	108328140	108341544	3714	protein_coding	cytochrome_c_oxidase_assembly_factor_7	150	134	210	154	163	136	177	121	194	183	223	150	161	219	1.95038	1.80351	1.89727	1.72753	2.18142	1.80184	2.00014	1.69771	2.52239	2.56514	3.17766	2.21536	2.66491	2.97364
ENSMUSG00000001755	439.269	587.225	-0.412	3.1686e-05	0.00011784	Coasy	chr11	+	101082565	101086619	2386	protein_coding	Coenzyme_A_synthase	436	349	651	451	421	477	494	373	682	550	535	671	478	534	8.82442	7.31159	9.15508	7.87503	8.77012	9.8371	8.68934	8.14625	13.8028	12.0003	11.8666	15.4258	12.3156	11.2865
ENSMUSG00000018661	703.552	885.052	-0.3255	0.0012717	0.0035367	Cog1	chr11	+	113649169	113667054	3935	protein_coding	component_of_oligomeric_golgi_complex_1	711	632	1048	789	598	653	799	627	905	840	843	1079	670	848	8.72559	8.0284	8.93651	8.35369	7.55354	8.16559	8.52182	8.30314	11.106	11.1131	11.3378	15.0408	10.4671	10.8677
ENSMUSG00000031753	554.043	749.598	-0.4334	1.0697e-10	8.1345e-10	Cog4	chr8	+	110846600	110882227	2737	protein_coding	component_of_oligomeric_golgi_complex_4	549	518	799	576	515	576	598	463	750	803	842	602	663	774	9.68652	9.46045	9.79543	8.76786	9.35247	10.3554	9.16973	8.81507	13.2324	15.2736	16.281	12.0647	14.8914	14.2611
ENSMUSG00000035933	326.14	429.099	-0.39054	0.0001764	0.00057846	Cog5	chr12	+	31654869	31937630	2997	protein_coding	component_of_oligomeric_golgi_complex_5	350	305	510	393	253	272	371	274	511	416	516	270	369	482	5.63964	5.08709	5.70998	5.46326	4.19592	4.46582	5.19538	4.76413	8.23355	7.22617	9.11186	4.94166	7.56899	8.11049
ENSMUSG00000027742	551.9	643.509	-0.22079	0.019256	0.041016	Cog6	chr3	-	52982123	53017223	2920	protein_coding	component_of_oligomeric_golgi_complex_6	590	561	787	565	529	545	555	435	756	685	647	399	578	778	9.75752	9.60366	9.04364	8.06142	9.00465	9.18402	7.97701	7.76293	12.5024	12.2126	11.7264	7.49524	12.1687	13.4364
ENSMUSG00000034951	726.73	873.72	-0.26545	9.4626e-06	3.8482e-05	Cog7	chr7	-	121922839	121981711	2902	protein_coding	component_of_oligomeric_golgi_complex_7	718	703	1089	805	668	699	707	643	1025	884	916	726	692	952	11.9481	12.1092	12.5916	11.557	11.4412	11.8522	10.2247	11.546	17.0561	15.8583	16.7048	13.7225	14.6591	16.5435
ENSMUSG00000031916	465.846	571.02	-0.28893	0.0036805	0.0093394	Cog8	chr8	-	107046289	107056689	4476	protein_coding	component_of_oligomeric_golgi_complex_8	464	382	673	462	433	478	506	460	596	542	535	671	434	574	5.00608	4.26609	5.04518	4.30029	4.8083	5.25481	4.7445	5.35534	6.42997	6.30392	6.32569	8.22295	5.96071	6.46708
ENSMUSG00000033983	157.829	206.27	-0.38621	0.00022261	0.00071644	Coil	chr11	+	88970252	88991613	2607	protein_coding	coilin	129	152	217	160	147	162	145	185	230	198	224	164	175	234	2.38957	2.91447	2.793	2.55697	2.80266	3.05769	2.3343	3.69786	4.2603	3.9539	4.54727	3.45063	4.12663	4.52649
ENSMUSG00000028339	363.803	506.116	-0.46196	0.0014305	0.0039408	Col15a1	chr4	+	47208161	47313167	5172	protein_coding	collagen_type_XV_alpha_1	336	340	592	371	376	253	449	324	455	442	417	695	405	528	3.13726	3.28607	3.84074	2.98856	3.61346	2.40703	3.64349	3.26442	4.24821	4.44903	4.26699	7.37092	4.81387	5.14828
ENSMUSG00000025064	145.223	208.485	-0.50519	0.00016716	0.00054993	Col17a1	chr19	-	47646344	47692094	5588	protein_coding	collagen_type_XVII_alpha_1	156	116	205	192	115	107	215	112	195	169	224	203	183	253	1.34815	1.03767	1.23097	1.4315	1.02291	0.942207	1.61478	1.04443	1.68512	1.57446	2.12146	1.99267	2.01323	2.28324
ENSMUSG00000001506	6880.71	10431.7	-0.58382	0.0001026	0.00035067	Col1a1	chr11	+	94936224	94953042	5930	protein_coding	collagen_type_I_alpha_1	5775	7597	11126	6946	6098	5100	7871	6800	8646	10748	9436	14817	7728	9131	47.0292	64.0389	62.9558	48.8007	51.1124	42.3189	55.7064	59.7549	70.4066	94.3571	84.2126	137.057	80.1144	77.6516
ENSMUSG00000045672	584.637	853.108	-0.53392	1.1474e-05	4.5988e-05	Col27a1	chr4	+	63214004	63334991	7612	protein_coding	collagen_type_XXVII_alpha_1	597	576	980	701	496	373	749	449	854	744	853	871	673	1037	3.78744	3.78251	4.31995	3.83676	3.23875	2.41118	4.12965	3.07374	5.41766	5.08834	5.93054	6.27646	5.43519	6.87016
ENSMUSG00000026043	12052	17044.5	-0.49072	7.6917e-05	0.0002689	Col3a1	chr1	+	45311538	45349706	5564	protein_coding	collagen_type_III_alpha_1	10244	14194	19230	12325	10521	9114	13352	11299	15065	18284	16154	20356	13605	16094	88.9104	127.519	115.969	92.2881	93.9861	80.6011	100.714	105.821	130.748	171.075	153.652	200.678	150.318	145.869
ENSMUSG00000026042	2115.07	2779.68	-0.38852	0.00033156	0.0010361	Col5a2	chr1	-	45374321	45503282	6625	protein_coding	collagen_type_V_alpha_2	1812	2640	3255	2265	1709	1588	2487	1843	2651	3153	2858	2495	2318	2931	13.2082	19.9193	16.486	14.2439	12.8218	11.7946	15.7551	14.4964	19.3231	24.7765	22.8308	20.6576	21.5093	22.3109
ENSMUSG00000004098	152.707	196.414	-0.3494	0.017275	0.037248	Col5a3	chr9	-	20770050	20815067	6119	protein_coding	collagen_type_V_alpha_3	156	155	260	156	136	113	174	129	198	185	195	263	120	190	1.23116	1.26622	1.42575	1.06216	1.10472	0.908693	1.19344	1.09857	1.56256	1.57396	1.68655	2.3576	1.20559	1.56588
ENSMUSG00000048126	3417.71	4966.13	-0.5278	5.2604e-05	0.00018892	Col6a3	chr1	-	90765923	90843971	10106	protein_coding	collagen_type_VI_alpha_3	3276	3608	5542	3983	2895	2099	4197	3025	4350	4894	5132	5836	3788	5068	15.6543	17.8461	18.4009	16.4201	14.2385	10.22	17.4297	15.5979	20.7856	25.2108	26.8752	31.6761	23.0425	25.2897
ENSMUSG00000034807	1497.6	1967.54	-0.38981	1.2388e-06	5.6949e-06	Colgalt1	chr8	+	71611024	71624909	3179	protein_coding	collagen_beta(1-O)galactosyltransferase_1	1437	1442	2255	1642	1287	1331	1679	1384	2020	1918	1906	2156	1635	1914	21.8291	22.6742	23.8017	21.5193	20.1225	20.6019	22.1662	22.6864	30.6841	31.4094	31.7305	37.2009	31.6173	30.3625
ENSMUSG00000032649	365.902	600.271	-0.70552	2.5651e-17	3.776e-16	Colgalt2	chr1	+	152399830	152510695	4093	protein_coding	collagen_beta(1-O)galactosyltransferase_2	337	319	554	434	347	283	471	314	632	595	639	471	562	653	3.97611	3.89588	4.54171	4.41768	4.21387	3.40223	4.82958	3.99767	7.45638	7.56792	8.26234	6.31211	8.44098	8.04559
ENSMUSG00000055041	156.961	266.4	-0.75058	4.226e-10	3.0167e-09	Commd5	chr15	+	76899910	76901305	1037	protein_coding	COMM_domain_containing_5	195	142	217	152	154	146	141	146	324	235	207	290	224	290	9.08084	6.84489	7.02154	6.10676	7.38135	6.92776	5.70651	7.33658	15.0876	11.7975	10.5642	15.3396	13.2791	14.1028
ENSMUSG00000075486	297.516	354.874	-0.25287	0.011004	0.024956	Commd6	chr14	-	101633766	101640686	1090	protein_coding	COMM_domain_containing_6	286	261	418	326	242	364	314	255	423	391	361	227	329	384	12.671	11.9694	12.8677	12.4605	11.0353	16.4321	12.0902	12.1908	18.7399	18.6746	17.5277	11.4234	18.5553	17.7661
ENSMUSG00000056941	490.723	761.764	-0.62971	3.9267e-19	6.7473e-18	Commd7	chr2	-	153616933	153632781	3467	protein_coding	COMM_domain_containing_7	461	464	687	539	451	456	540	465	828	759	710	786	621	785	6.42122	6.68992	6.64897	6.4771	6.46572	6.47187	6.53687	6.98906	11.5327	11.397	10.838	12.4355	11.0112	11.4183
ENSMUSG00000027163	288.008	347.488	-0.26613	0.0095319	0.021983	Commd9	chr2	+	101886247	101901646	1191	protein_coding	COMM_domain_containing_9	237	291	384	310	285	311	312	247	386	290	317	391	298	358	9.60963	12.2134	10.8186	10.8442	11.894	12.8489	10.9944	10.807	15.6505	12.6762	14.0861	18.0078	15.3816	15.1586
ENSMUSG00000000326	1426.31	1590.95	-0.1569	0.012993	0.028898	Comt	chr16	-	18406886	18426852	1978	protein_coding	catechol-O-methyltransferase	1371	1380	1882	1600	1390	1218	1572	1361	1764	1641	1526	1547	1305	1611	33.472	34.8746	31.926	33.7008	34.9287	30.2998	33.3546	35.8551	43.0651	43.1901	40.8293	42.9002	40.5585	41.0729
ENSMUSG00000021773	12.382	22.4674	-0.78926	0.00076691	0.0022365	Comtd1	chr14	-	21845861	21848977	2308	protein_coding	catechol-O-methyltransferase_domain_containing_1	13	12	23	12	13	12	11	8	24	27	27	18	19	18	0.272006	0.259897	0.334382	0.216616	0.279964	0.255838	0.200026	0.180623	0.502144	0.609017	0.619116	0.427791	0.506076	0.393299
ENSMUSG00000055681	1547.72	1897.51	-0.28888	0.010495	0.023956	Cope	chr8	+	70302518	70312993	2753	protein_coding	coatomer_protein_complex_subunit_epsilon	1544	1436	2116	1730	1374	1491	1685	1431	1723	1684	1787	2467	1571	1810	27.0839	26.0738	25.7906	26.181	24.807	26.6496	25.6876	27.0865	30.2226	31.8447	34.3528	49.1539	35.0807	33.1558
ENSMUSG00000031458	62.4296	86.3789	-0.44675	0.0010953	0.0030891	Coprs	chr8	-	13884788	13890271	802	protein_coding	coordinator_of_PRMT5_differentiation_stimulator	58	50	91	83	61	55	81	44	99	79	78	96	71	85	3.4924	3.11639	3.80731	4.31171	3.7805	3.37448	4.23878	2.85889	5.96093	5.12807	5.14712	6.56587	5.4423	5.3448
ENSMUSG00000030127	1179.4	1377.14	-0.22048	0.014506	0.031889	Cops7a	chr6	-	124958413	124965538	1817	protein_coding	COP9_(constitutive_photomorphogenic)_homolog_subunit_7a_(Arabidopsis_thaliana)	1171	1090	1573	1330	1081	1113	1340	1059	1339	1206	1263	1574	1244	1424	31.1223	29.9867	29.0486	30.496	29.5709	30.1411	30.9514	30.3711	35.5859	34.5537	36.7868	47.5166	42.0885	39.5223
ENSMUSG00000026240	177.319	349.995	-0.97308	3.2314e-26	9.8088e-25	Cops7b	chr1	+	86582904	86609375	5383	protein_coding	COP9_(constitutive_photomorphogenic)_homolog_subunit_7b_(Arabidopsis_thaliana)	180	152	217	189	195	192	180	152	365	332	338	351	295	381	1.6148	1.41148	1.35265	1.46279	1.80055	1.75508	1.40339	1.47143	3.27432	3.21081	3.32305	3.57666	3.36896	3.56933
ENSMUSG00000039914	309.203	421.164	-0.43899	1.6888e-05	6.5651e-05	Coq10a	chr10	-	128363097	128370032	2502	protein_coding	coenzyme_Q10_homolog_A_(yeast)	304	281	415	340	305	345	316	249	461	413	367	490	331	411	5.86755	5.61404	5.5656	5.66158	6.05908	6.78501	5.30066	5.18599	8.89747	8.59339	7.76288	10.7425	8.13278	8.28402
ENSMUSG00000028247	110.11	168.157	-0.58772	0.0013103	0.0036371	Coq3	chr4	+	21879673	21912162	2651	protein_coding	coenzyme_Q3_homolog_methyltransferase_(yeast)	96	66	167	100	129	190	88	76	218	179	185	108	133	185	1.74877	1.24449	2.11377	1.57158	2.41865	3.52665	1.39317	1.49391	3.971	3.51516	3.69323	2.23465	3.08418	3.51924
ENSMUSG00000026798	74.5355	132.291	-0.80189	6.9247e-09	4.2814e-08	Coq4	chr2	+	29787493	29797935	3026	protein_coding	coenzyme_Q4_homolog_(yeast)	86	62	110	81	66	83	82	51	123	154	120	154	100	124	1.37246	1.02419	1.21976	1.11522	1.0841	1.34967	1.1373	0.878255	1.96286	2.64944	2.09873	2.79156	2.03156	2.06652
ENSMUSG00000041733	305.04	362.259	-0.24599	0.003886	0.0098069	Coq5	chr5	+	115279666	115296972	2037	protein_coding	coenzyme_Q5_homolog_methyltransferase_(yeast)	331	256	422	337	270	318	292	295	427	339	362	365	286	362	7.84706	6.28211	6.95141	6.89263	6.5882	7.68166	6.0162	7.54658	10.1225	8.66384	9.40506	9.82873	8.63124	8.96198
ENSMUSG00000031782	488.05	651.033	-0.40813	0.00029576	0.00093213	Coq9	chr8	+	94838321	94854895	1789	protein_coding	coenzyme_Q9_homolog_(yeast)	547	367	652	577	490	509	480	416	703	581	604	789	537	596	14.7655	10.2544	12.2289	13.4373	13.6138	13.9999	11.2606	12.1172	18.9757	16.907	17.8678	24.1915	18.4528	16.8005
ENSMUSG00000030707	2186.02	3668.17	-0.7315	1.5823e-08	9.4009e-08	Coro1a	chr7	-	126699773	126707787	1747	protein_coding	coronin_actin_binding_protein_1A	2317	2100	3060	2466	1845	1739	2476	2117	4334	2933	3437	4871	2874	2988	64.0477	60.0873	58.7733	58.8093	52.4925	48.9808	59.4823	63.1462	119.798	87.4019	104.119	152.94	101.133	86.253
ENSMUSG00000023020	614.961	854.272	-0.46665	4.2078e-06	1.7922e-05	Cox14	chr15	+	99725618	99728136	723	protein_coding	cytochrome_c_oxidase_assembly_protein_14	555	583	941	681	598	551	661	547	915	737	788	1027	728	802	37.0702	40.3076	43.672	39.2423	41.1109	37.5001	38.3701	39.4247	61.1133	53.0678	57.6809	77.9162	61.9001	55.94
ENSMUSG00000040018	461.154	533.118	-0.20778	0.017017	0.036774	Cox15	chr19	-	43733254	43753000	4798	protein_coding	cytochrome_c_oxidase_assembly_protein_15	391	356	672	530	461	530	444	440	616	522	550	405	487	585	3.93538	3.70891	4.6996	4.60216	4.77567	5.43544	3.88376	4.77872	6.19974	5.66385	6.06662	4.6301	6.23975	6.14869
ENSMUSG00000091803	10.2053	16.6289	-0.65683	0.018276	0.039158	Cox16	chr12	-	81359026	81485127	2007	protein_coding	cytochrome_c_oxidase_assembly_protein_16	16	10	12	5	11	8	6	14	21	19	20	13	13	13	0.384984	0.249063	0.200625	0.103793	0.27242	0.196138	0.125468	0.363496	0.505272	0.492842	0.527384	0.355297	0.398193	0.32665
ENSMUSG00000046516	96.3526	225.683	-1.1917	6.7202e-14	7.3271e-13	Cox17	chr16	+	38346991	38352763	3690	protein_coding	cytochrome_c_oxidase_assembly_protein_17	83	61	139	138	91	112	85	93	307	243	219	112	186	294	1.08623	0.826343	1.26398	1.55811	1.22577	1.49352	0.966769	1.31334	4.01758	3.42832	3.14096	1.6649	3.09874	4.01798
ENSMUSG00000051811	206.939	349.001	-0.7334	9.4464e-08	5.0699e-07	Cox6b2	chr7	-	4751792	4753094	585	protein_coding	cytochrome_c_oxidase_subunit_VIb_polypeptide_2	215	198	323	253	194	177	183	180	279	345	354	450	297	300	17.7481	16.9187	18.5267	18.0182	16.4831	14.888	13.1288	16.0338	23.0304	30.7019	32.0252	42.1941	31.2104	25.8614
ENSMUSG00000025196	59.7519	90.3765	-0.56802	0.0013459	0.0037273	Cpn1	chr19	-	43956307	43986556	2212	protein_coding	carboxypeptidase_N_polypeptide_1	41	66	111	60	59	38	58	67	82	74	108	109	67	89	0.895095	1.49147	1.6838	1.13009	1.32575	0.845313	1.10046	1.57837	1.79012	1.7416	2.58394	2.70294	1.86203	2.02904
ENSMUSG00000023176	5.45971	11.7224	-0.96095	0.0023488	0.0061995	Cpn2	chr16	-	30256378	30267532	4583	protein_coding	carboxypeptidase_N_polypeptide_2	9	4	7	8	6	3	3	5	13	14	12	11	6	14	0.0948337	0.0436281	0.0512507	0.0727254	0.0650722	0.03221	0.0274727	0.0568512	0.136977	0.15903	0.138572	0.131655	0.0804821	0.154051
ENSMUSG00000028228	1785.35	2091.76	-0.22618	0.021833	0.045777	Cpne3	chr4	-	19519254	19570108	5648	protein_coding	copine_III	1749	1639	2612	2078	1595	1634	1977	1565	2575	2258	2286	1147	1911	2342	14.9543	14.5058	15.5178	15.3284	14.0365	14.2356	14.6907	14.4391	22.0158	20.8128	21.4203	11.1395	20.8	20.9112
ENSMUSG00000024008	103.978	138.566	-0.39718	0.014055	0.031028	Cpne5	chr17	-	29156550	29237797	7517	protein_coding	copine_V	88	112	171	110	68	91	119	109	166	120	128	188	89	122	0.565338	0.744784	0.763314	0.609669	0.449633	0.595684	0.664404	0.755616	1.06639	0.831071	0.901176	1.37186	0.727853	0.818468
ENSMUSG00000054309	1003.82	1142.91	-0.18602	0.00069144	0.0020344	Cpsf3	chr12	+	21286297	21315056	2560	protein_coding	cleavage_and_polyadenylation_specificity_factor_3	1035	865	1446	1150	960	982	1066	835	1303	1220	1092	1019	929	1210	19.5241	16.8901	18.9531	18.7156	18.6391	18.8752	17.4762	16.9968	24.5786	24.8097	22.5749	21.8338	22.3087	23.8359
ENSMUSG00000029034	267.578	450.008	-0.73952	5.7829e-16	7.647e-15	Cpsf3l	chr4	+	155869546	155889103	2368	protein_coding	cleavage_and_polyadenylation_specific_factor_3-like	269	256	410	268	240	270	273	236	491	393	413	474	427	441	5.48581	5.40399	5.8097	4.71519	5.0376	5.61049	4.8385	5.19338	10.0127	8.63997	9.23023	10.9797	11.0852	9.39169
ENSMUSG00000018727	19.1283	46.6502	-1.2297	6.9446e-10	4.8256e-09	Cpsf4l	chr11	-	113698172	113710017	1375	protein_coding	cleavage_and_polyadenylation_specific_factor_4-like	28	13	25	21	15	21	18	17	57	45	39	29	43	66	0.983389	0.472604	0.610083	0.636301	0.542229	0.751511	0.549414	0.644267	2.00182	1.70377	1.50109	1.15689	1.92249	2.42063
ENSMUSG00000007783	119.551	184.966	-0.61069	1.2336e-06	5.6719e-06	Cpt1c	chr7	-	44959373	44974851	2793	protein_coding	carnitine_palmitoyltransferase_1c	122	101	203	139	130	86	121	100	183	169	156	204	160	213	2.1094	1.80762	2.4388	2.07343	2.31348	1.51512	1.81821	1.86573	3.16398	3.15005	2.95595	4.0064	3.52166	3.84588
ENSMUSG00000028607	326.303	448.302	-0.4477	0.00065957	0.0019485	Cpt2	chr4	-	107903981	107923610	2372	protein_coding	carnitine_palmitoyltransferase_2	301	250	513	313	324	464	269	273	456	440	406	486	379	465	6.12805	5.26844	7.25695	5.49763	6.78929	9.62548	4.75957	5.99746	9.28331	9.65694	9.05848	11.2387	9.82251	9.8861
ENSMUSG00000026616	87.8386	238.907	-1.3979	2.8747e-18	4.5956e-17	Cr2	chr1	-	195136811	195176715	6207	protein_coding	complement_receptor_2	111	47	133	99	93	87	97	67	351	185	266	136	215	283	0.863598	0.378506	0.718988	0.664507	0.744724	0.689694	0.655874	0.562487	2.73073	1.55164	2.268	1.20186	2.12939	2.29928
ENSMUSG00000026853	966.297	1152.34	-0.25022	0.0089949	0.020873	Crat	chr2	-	30400471	30415813	4224	protein_coding	carnitine_acetyltransferase	931	924	1393	1065	924	941	1017	819	1312	979	983	1340	1019	1119	10.6438	10.9346	11.0657	10.5044	10.8728	10.9619	10.1048	10.1037	14.999	12.0659	12.3161	17.4011	14.8302	13.3596
ENSMUSG00000063681	15.254	24.489	-0.64914	0.0051128	0.012577	Crb1	chr1	-	139197056	139377100	6135	protein_coding	crumbs_homolog_1_(Drosophila)	18	14	14	17	15	24	13	9	23	25	25	19	22	31	0.141686	0.11407	0.0765711	0.115446	0.121526	0.192493	0.0889322	0.0764447	0.181037	0.212142	0.21566	0.169877	0.220448	0.25482
ENSMUSG00000035403	12.4701	49.2388	-1.8491	1.0656e-16	1.4934e-15	Crb2	chr2	+	37776249	37799103	6372	protein_coding	crumbs_homolog_2_(Drosophila)	17	6	23	10	17	11	8	12	49	39	63	46	48	44	0.128838	0.0470687	0.121117	0.0653838	0.132607	0.0849446	0.052692	0.0981352	0.371341	0.318633	0.52325	0.395984	0.463088	0.348228
ENSMUSG00000025958	1294.95	1686.7	-0.3786	9.9143e-06	4.0159e-05	Creb1	chr1	+	64532645	64604548	8364	protein_coding	cAMP_responsive_element_binding_protein_1	1378	1154	1828	1389	1185	1211	1409	1176	2003	1695	1789	1030	1549	2005	7.95619	6.89681	7.33354	6.91885	7.04204	7.12441	7.07012	7.32677	11.5643	10.5501	11.3198	6.7549	11.3851	12.0889
ENSMUSG00000027230	431.117	612.261	-0.49157	0.0006621	0.0019554	Creb3l1	chr2	-	91982328	92024502	2603	protein_coding	cAMP_responsive_element_binding_protein_3-like_1	436	409	749	443	406	274	520	382	692	627	538	794	444	489	8.08877	7.85427	9.65515	7.09048	7.75257	5.17959	8.38415	7.64731	12.8376	12.5399	10.9384	16.7318	10.4859	9.47374
ENSMUSG00000032652	898.925	1027.48	-0.19231	0.0070317	0.016773	Crebl2	chr6	+	134830154	134858931	3629	protein_coding	cAMP_responsive_element_binding_protein-like_2	922	830	1225	1071	852	938	875	727	1170	1068	1063	739	956	1106	12.2691	11.4327	11.3266	12.2956	11.6693	12.7185	10.1193	10.4392	15.5687	15.321	15.5021	11.17	16.1946	15.3693
ENSMUSG00000051451	1039.9	2153.16	-1.0409	4.9694e-34	2.3384e-32	Crebzf	chr7	+	90442729	90447717	4937	protein_coding	CREB/ATF_bZIP_transcription_factor	993	865	1518	1156	1027	1124	1127	835	2671	2244	2196	1387	2065	2264	9.71306	8.75809	10.3172	9.7553	10.3395	11.2027	9.58056	8.81339	26.1254	23.6625	23.5404	15.4102	25.7131	23.126
ENSMUSG00000023968	6.45449	25.8734	-1.7054	1.6737e-08	9.9229e-08	Crip3	chr17	+	46428926	46431776	1035	protein_coding	cysteine-rich_protein_3	5	3	20	10	4	2	10	4	27	24	42	21	17	23	0.233292	0.14489	0.648397	0.402537	0.192094	0.0950843	0.405499	0.201391	1.25973	1.20718	2.1476	1.11295	1.00973	1.12066
ENSMUSG00000025433	2.29951	6.25285	-1.0626	0.0087209	0.020313	Crisp3	chr17	-	40221777	40242288	1417	protein_coding	cysteine-rich_secretory_protein_3	3	1	3	2	1	3	3	3	6	2	10	2	9	8	0.10224	0.0352766	0.07104	0.0588039	0.0350771	0.104177	0.0888549	0.110324	0.204472	0.0734787	0.373486	0.0774204	0.390455	0.284713
ENSMUSG00000025776	26.2381	41.8125	-0.6466	0.003147	0.0080888	Crispld1	chr1	+	17727045	17766344	4472	protein_coding	cysteine-rich_secretory_protein_LCCL_domain_containing_1	27	32	26	28	23	24	21	31	43	62	37	17	46	44	0.291563	0.357688	0.195085	0.260857	0.255635	0.264076	0.197082	0.361226	0.464322	0.721758	0.437869	0.208518	0.632345	0.496178
ENSMUSG00000027357	259.763	363.075	-0.47839	1.9406e-08	1.1415e-07	Crls1	chr2	+	132846666	132866785	1924	protein_coding	cardiolipin_synthase_1	262	222	403	299	232	258	267	223	419	391	380	241	336	394	6.57607	5.76772	7.02832	6.47459	5.99345	6.59832	5.8242	6.03975	10.5163	10.5797	10.4526	6.8708	10.7357	10.3271
ENSMUSG00000001767	489.055	579.718	-0.24445	0.012054	0.027042	Crnkl1	chr2	-	145917479	145935014	3428	protein_coding	Crn_crooked_neck-like_1_(Drosophila)	460	432	591	552	463	549	529	447	658	568	635	355	573	661	6.48018	6.29941	5.78493	6.70879	6.71327	7.88044	6.47657	6.79495	9.26911	8.62599	9.80341	5.68045	10.2757	9.72405
ENSMUSG00000003623	393.859	637.646	-0.68627	1.2516e-10	9.4722e-10	Crot	chr5	-	8966033	8997324	2996	protein_coding	carnitine_O-octanoyltransferase	384	344	592	458	365	396	388	348	773	699	703	345	609	681	6.18956	5.73949	6.63027	6.36898	6.05543	6.50388	5.43526	6.05281	12.4592	12.1461	12.4182	6.31644	12.4961	11.4628
ENSMUSG00000003575	405.623	604.309	-0.56474	5.7421e-07	2.7794e-06	Crtc1	chr8	-	70382355	70439579	10265	protein_coding	CREB_regulated_transcription_coactivator_1	427	384	567	463	360	394	409	355	606	558	541	774	479	570	2.00881	1.86995	1.85343	1.87918	1.74316	1.88867	1.67222	1.80214	2.8508	2.82994	2.78922	4.13597	2.86863	2.80029
ENSMUSG00000030905	51.3934	83.2569	-0.68452	4.2627e-07	2.0925e-06	Crym	chr7	-	120186380	120202111	2681	protein_coding	crystallin_mu	46	54	81	46	55	45	52	47	110	77	91	70	65	83	0.828574	1.00682	1.01377	0.714837	1.01967	0.825914	0.814023	0.913525	1.98129	1.49519	1.79634	1.43218	1.49044	1.56123
ENSMUSG00000058240	381.753	544.393	-0.50964	1.1756e-12	1.1139e-11	Cryzl1	chr16	-	91689322	91728975	1965	protein_coding	crystallin_zeta_(quinone_reductase)-like_1	388	319	556	447	363	376	401	324	665	582	550	392	469	586	9.53541	8.11493	9.49432	9.47744	9.18201	9.41552	8.5647	8.59215	16.3423	15.4192	14.813	10.9426	14.6726	15.0391
ENSMUSG00000014599	820.926	1262.97	-0.61472	2.9407e-10	2.131e-09	Csf1	chr3	-	107741048	107760469	4176	protein_coding	colony_stimulating_factor_1_(macrophage)	659	738	997	961	860	771	885	874	1449	1227	1121	1360	1046	1231	7.6207	8.8339	8.01099	9.58758	10.236	9.08475	8.89432	10.9061	16.7556	15.2963	14.2066	17.8638	15.3982	14.8657
ENSMUSG00000024621	2380.21	2908.48	-0.28636	0.00069442	0.002042	Csf1r	chr18	+	61105572	61132149	4701	protein_coding	colony_stimulating_factor_1_receptor	2190	2228	3324	2747	2150	2072	2811	2228	3351	2757	2807	3222	2309	2669	22.497	23.6909	23.7259	24.3453	22.7322	21.6879	25.0958	24.697	34.4221	30.5315	31.6007	37.5951	30.1948	28.6316
ENSMUSG00000018916	2.30708	13.6016	-2.0262	4.0295e-08	2.2642e-07	Csf2	chr11	-	54247271	54249667	800	protein_coding	colony_stimulating_factor_2_(granulocyte-macrophage)	3	3	2	3	0	2	4	2	6	20	20	9	12	13	0.181093	0.187451	0.0838864	0.156235	0	0.123015	0.209846	0.130275	0.362171	1.30149	1.32307	0.617089	0.922124	0.819483
ENSMUSG00000032312	1419.29	2122.3	-0.5685	9.6231e-06	3.9099e-05	Csk	chr9	-	57626647	57645653	2748	protein_coding	c-src_tyrosine_kinase	1495	1318	1979	1519	1157	1122	1738	1438	2141	1760	1901	2845	1698	2021	26.2721	23.9748	24.1647	23.0296	20.9272	20.0907	26.5438	27.2685	37.623	33.3425	36.6108	56.7886	37.9856	37.0882
ENSMUSG00000044636	93.1671	194.765	-1.0476	1.1634e-18	1.9184e-17	Csrnp2	chr15	-	100479570	100495239	4126	protein_coding	cysteine-serine-rich_nuclear_protein_2	103	75	103	109	106	91	108	71	182	219	196	192	151	208	1.20553	0.908633	0.837644	1.10063	1.27694	1.08525	1.09856	0.896703	2.13008	2.76323	2.51403	2.55251	2.24981	2.54226
ENSMUSG00000020186	506.864	754.877	-0.56764	2.5236e-11	2.0626e-10	Csrp2	chr10	+	110920177	110939599	973	protein_coding	cysteine_and_glycine-rich_protein_2	513	406	729	546	507	504	594	415	817	715	725	822	623	735	25.461	20.8579	25.1401	23.379	25.8994	25.4881	25.6215	22.2257	40.5473	38.2556	39.4339	46.3398	39.3617	38.0944
ENSMUSG00000027425	552.02	650.336	-0.23428	0.00043737	0.0013376	Csrp2bp	chr2	+	144368983	144407676	3801	protein_coding	cysteine_and_glycine-rich_protein_2_binding_protein	532	482	793	609	550	479	585	544	731	686	619	606	567	630	6.75902	6.33878	7.00046	6.67522	7.19215	6.20093	6.45934	7.45797	9.28694	9.39567	8.6186	8.74521	9.1703	8.35852
ENSMUSG00000036924	7.20001	14.1367	-0.81327	0.012872	0.028651	Cst13	chr2	+	148820081	148830410	783	protein_coding	cystatin_13	6	1	11	8	3	5	16	11	11	9	20	14	12	17	0.370049	0.0638403	0.471392	0.425671	0.190438	0.314215	0.857607	0.732066	0.678397	0.598387	1.3518	0.980758	0.942145	1.0949
ENSMUSG00000047363	4.32327	14.2321	-1.4485	2.1595e-05	8.258e-05	Cstad	chr2	+	30595040	30608943	819	protein_coding	CSA-conditional_T_cell_activation-dependent_protein	9	1	5	3	4	8	1	4	14	13	22	13	11	11	0.530675	0.0610341	0.204851	0.15261	0.242756	0.480646	0.0512444	0.254505	0.825462	0.826344	1.42162	0.870673	0.825671	0.677322
ENSMUSG00000030970	788.892	879.631	-0.15701	0.0051351	0.012622	Ctbp2	chr7	-	132987563	133124354	3604	protein_coding	C-terminal_binding_protein_2	751	742	1124	890	742	749	852	693	941	892	932	678	766	1012	10.063	10.2914	10.4649	10.2885	10.2332	10.2262	9.92167	10.02	12.6083	12.8849	13.686	10.3191	13.066	14.1606
ENSMUSG00000020898	301.26	488.991	-0.68679	2.7865e-11	2.2676e-10	Ctc1	chr11	+	69015911	69036473	4164	protein_coding	CTS_telomere_maintenance_complex_component_1	336	248	439	341	274	289	344	238	509	421	473	571	401	491	3.89672	2.97713	3.53757	3.41185	3.27065	3.41512	3.46719	2.97842	5.90283	5.26348	6.01166	7.52178	5.92014	5.94645
ENSMUSG00000026176	3639.42	4698.97	-0.36013	0.0082689	0.019398	Ctdsp1	chr1	+	74391509	74397285	2957	protein_coding	CTD_(carboxy-terminal_domain_RNA_polymerase_II_polypeptide_A)_small_phosphatase_1	3643	3230	5412	4089	3541	3179	3781	3358	4339	3954	4073	6855	3655	4372	59.4947	54.6019	61.4127	57.6118	59.5208	52.9003	53.6643	59.1764	70.8584	69.6124	72.8966	127.16	75.9861	74.5616
ENSMUSG00000078429	7472.81	9054	-0.27292	0.011408	0.025748	Ctdsp2	chr10	+	126978717	126999975	4823	protein_coding	CTD_(carboxy-terminal_domain_RNA_polymerase_II_polypeptide_A)_small_phosphatase_2	7039	6480	10850	8425	7014	6706	8325	7214	9159	8217	8136	11588	6960	8858	70.4797	67.1606	75.4856	72.7777	72.284	68.4172	72.4431	77.9432	91.703	88.6947	89.2766	131.791	88.7136	92.6201
ENSMUSG00000042340	82.3609	111.137	-0.41335	0.0057571	0.014003	Ctf1	chr7	+	127712736	127718185	1345	protein_coding	cardiotrophin_1	81	75	138	73	81	91	84	64	117	101	95	148	84	104	2.90826	2.78738	3.44277	2.26124	2.99334	3.32919	2.62112	2.47957	4.20065	3.90931	3.73805	6.0358	3.83933	3.8994
ENSMUSG00000054196	29.3254	79.4556	-1.4011	7.7737e-17	1.1046e-15	Cthrc1	chr15	+	39076932	39087121	1164	protein_coding	collagen_triple_helix_repeat_containing_1	30	30	26	31	25	25	37	34	71	87	80	56	82	93	1.24462	1.28832	0.7495	1.10957	1.06753	1.05683	1.33407	1.52211	2.94549	3.89106	3.63732	2.63895	4.33071	4.02918
ENSMUSG00000028988	167.441	205.795	-0.29301	0.0048282	0.011947	Ctnnbip1	chr4	+	149518236	149566437	2674	protein_coding	catenin_beta_interacting_protein_1	156	180	203	178	143	156	202	159	209	213	203	220	173	190	2.8173	3.36487	2.54734	2.77335	2.65808	2.87066	3.17044	3.09853	3.77431	4.14686	4.01771	4.51291	3.97725	3.58326
ENSMUSG00000005949	401.377	526.245	-0.38578	2.8013e-05	0.00010509	Ctns	chr11	-	73183596	73199042	2723	protein_coding	cystinosis_nephropathic	396	347	539	435	363	456	446	339	571	546	484	581	399	517	7.02292	6.36999	6.6419	6.6556	6.62602	8.24017	6.87412	6.48741	10.1261	10.4387	9.4068	11.7037	9.0079	9.5748
ENSMUSG00000005609	736.494	922.244	-0.3229	0.00018338	0.00059997	Ctr9	chr7	+	111028951	111056377	4300	protein_coding	Ctr9_Paf1/RNA_polymerase_II_complex_component_homolog_(S._cerevisiae)	746	676	985	907	623	777	744	638	1165	1010	952	597	795	993	8.378	7.85841	7.68633	8.78789	7.20134	8.89143	7.26164	7.73164	13.0831	12.228	11.7169	7.61555	11.3657	11.6457
ENSMUSG00000017760	2320.52	2875.51	-0.30589	0.0006982	0.0020529	Ctsa	chr2	+	164832873	164841032	3674	protein_coding	cathepsin_A	2130	2254	3328	2652	1935	2225	2662	2089	3081	2728	2641	3335	2319	2764	27.9969	30.667	30.3945	30.0732	26.178	29.7996	30.4088	29.6291	40.4954	38.6551	38.0429	49.7911	38.8025	37.939
ENSMUSG00000000416	95.1136	225.506	-1.2245	2.1702e-21	4.4018e-20	Cttnbp2	chr6	-	18366478	18514869	5905	protein_coding	cortactin_binding_protein_2	105	98	132	102	78	79	110	84	301	248	236	121	188	262	0.858696	0.829589	0.750076	0.719658	0.656551	0.658303	0.781813	0.741274	2.4615	2.18642	2.11513	1.12399	1.9572	2.23753
ENSMUSG00000038888	135.921	221.925	-0.68655	1.578e-06	7.1359e-06	Ctu1	chr7	+	43672016	43678298	2475	protein_coding	cytosolic_thiouridylase_subunit_1_homolog_(S._pombe)	141	102	182	186	130	110	138	138	227	169	219	291	176	213	2.75115	2.06007	2.46745	3.131	2.61073	2.18694	2.3401	2.90552	4.42898	3.55478	4.68288	6.44931	4.37155	4.34001
ENSMUSG00000048644	214.288	305.391	-0.49154	0.002547	0.0066771	Ctxn1	chr8	-	4257648	4259274	1224	protein_coding	cortexin_1	256	118	348	254	213	217	209	180	307	231	274	425	229	314	10.1002	4.819	9.54002	8.64566	8.64952	8.72363	7.1663	7.66321	12.1118	9.82499	11.8471	19.046	11.5014	12.937
ENSMUSG00000026726	7.43186	15.7334	-0.94995	0.0024978	0.0065597	Cubn	chr2	-	13276338	13491924	11373	protein_coding	cubilin_(intrinsic_factor-cobalamin_receptor)	7	8	10	9	3	8	11	6	28	17	12	4	10	26	0.029723	0.0351618	0.0295037	0.0329696	0.0131111	0.0346126	0.0405927	0.0274913	0.118887	0.0778172	0.0558406	0.0192921	0.0540534	0.115288
ENSMUSG00000038545	723.905	1047.23	-0.52158	3.0866e-05	0.00011514	Cul7	chr17	+	46650337	46664364	5530	protein_coding	cullin_7	756	690	1098	782	653	620	802	624	1061	929	937	1430	772	979	6.60187	6.23707	6.66237	5.89152	5.86924	5.51678	6.08666	5.88002	9.26495	8.74565	8.96723	14.1842	8.58204	8.92779
ENSMUSG00000040327	710.604	857.013	-0.26435	0.022685	0.047396	Cul9	chr17	-	46500572	46546388	8451	protein_coding	cullin_9	691	614	1133	779	652	675	755	631	823	830	791	1116	625	821	3.94857	3.63176	4.49856	3.84039	3.83472	3.9302	3.74946	3.89082	4.70267	5.11295	4.9535	7.24355	4.54643	4.89916
ENSMUSG00000024194	490.169	789.181	-0.67455	5.4367e-09	3.4026e-08	Cuta	chr17	-	26937973	26939478	639	protein_coding	cutA_divalent_cation_tolerance_homolog_(E._coli)	531	436	704	519	440	465	504	461	751	647	719	986	741	744	40.1295	34.1069	36.9678	33.8386	34.2252	35.8073	33.1024	37.5941	56.7534	52.7115	59.5487	84.6392	71.2878	58.7163
ENSMUSG00000026870	106.199	188.541	-0.80445	2.2178e-09	1.451e-08	Cutal	chr2	+	34874396	34892133	2312	protein_coding	cutA_divalent_cation_tolerance_homolog-like	122	116	160	142	68	70	132	80	206	173	195	168	182	187	2.54825	2.508	2.32211	2.55886	1.46189	1.4898	2.39616	1.80311	4.30261	3.89547	4.46366	3.98581	4.83929	4.07888
ENSMUSG00000031778	856.533	1266.62	-0.54952	0.00012577	0.00042266	Cx3cl1	chr8	+	94772009	94782423	3311	protein_coding	chemokine_(C-X3-C_motif)_ligand_1	913	870	1238	1002	762	584	1022	736	1186	1130	1172	1773	1029	1058	13.3162	13.1346	12.5462	12.6082	11.439	8.67906	12.9545	11.5835	17.2973	17.7673	18.7332	29.3728	19.1053	16.1144
ENSMUSG00000052336	70.1025	450.003	-2.5968	4.4457e-57	6.329e-55	Cx3cr1	chr9	-	119901616	120068283	3729	protein_coding	chemokine_(C-X3-C_motif)_receptor_1	46	95	101	66	68	49	97	59	702	521	463	305	337	377	0.595711	1.27347	0.908825	0.73739	0.90638	0.646581	1.09172	0.824478	9.09071	7.27356	6.57102	4.48645	5.55566	5.09842
ENSMUSG00000022865	1851.94	2187.2	-0.23788	0.011741	0.026425	Cxadr	chr16	+	78301496	78359785	5734	protein_coding	coxsackie_virus_and_adenovirus_receptor	1793	1703	2478	2131	1621	1693	2132	1775	2615	2230	2147	1285	2136	2637	15.1006	14.8461	14.5009	15.4836	14.0514	14.5284	15.6049	16.131	22.0225	20.2464	19.8161	12.2925	22.9003	23.192
ENSMUSG00000061353	3660.72	5062.12	-0.462	2.4783e-06	1.0937e-05	Cxcl12	chr6	+	117168535	117181367	5627	protein_coding	chemokine_(C-X-C_motif)_ligand_12	3489	3519	5690	4208	3255	2450	4271	3648	5231	4807	5589	4878	4562	4706	29.9429	31.2607	33.9302	31.1562	28.752	21.4244	31.8554	33.7829	44.8911	44.4732	52.5656	47.5511	49.8398	42.1756
ENSMUSG00000048480	6.4951	14.4797	-0.98871	0.002306	0.0060966	Cxcr1	chr1	-	74191785	74194631	1451	protein_coding	chemokine_(C-X-C_motif)_receptor_1	5	13	9	7	4	10	2	3	16	9	12	17	17	13	0.166407	0.44785	0.208126	0.200991	0.137021	0.339119	0.0578486	0.107739	0.532483	0.322906	0.437681	0.642654	0.720244	0.451817
ENSMUSG00000050232	25.1326	48.4656	-0.88823	4.4824e-05	0.00016283	Cxcr3	chrX	-	101731535	101734269	1731	protein_coding	chemokine_(C-X-C_motif)_receptor_3	25	24	36	24	10	15	35	39	51	45	47	58	38	45	0.69745	0.69306	0.697842	0.577644	0.287142	0.426396	0.848596	1.17405	1.42274	1.35337	1.43696	1.83792	1.34954	1.311
ENSMUSG00000045382	863.086	1455.72	-0.7484	7.0023e-19	1.1763e-17	Cxcr4	chr1	-	128588199	128592293	1805	protein_coding	chemokine_(C-X-C_motif)_receptor_4	921	800	991	916	819	763	1050	827	1520	1292	1544	1444	1184	1604	24.6407	22.1549	18.4225	21.1429	22.5528	20.8001	24.4142	23.8752	40.6649	37.2638	45.2704	43.8819	40.3248	44.814
ENSMUSG00000047880	134.737	343.025	-1.3073	5.1554e-16	6.8413e-15	Cxcr5	chr9	-	44511788	44556391	2824	protein_coding	chemokine_(C-X-C_motif)_receptor_5	108	91	134	147	130	121	190	180	419	248	376	386	273	318	1.84684	1.61077	1.59218	2.1687	2.28809	2.10834	2.8237	3.32145	7.16477	4.57181	7.0464	7.49753	5.94287	5.6787
ENSMUSG00000051851	209.514	287.806	-0.44282	0.0015126	0.004148	Cxx1c	chrX	+	53608032	53608432	401	protein_coding	CAAX_box_1C	184	164	328	228	223	171	264	189	256	259	270	389	233	265	22.1587	20.4435	27.4461	23.6884	27.641	20.9832	27.6306	24.5605	30.8282	33.6246	35.6339	53.2109	35.7199	33.3264
ENSMUSG00000044365	24.607	46.6035	-0.8981	3.7333e-06	1.5995e-05	Cxxc4	chr3	+	134236491	134262090	5623	protein_coding	CXXC_finger_4	28	23	25	31	30	21	18	24	62	51	54	24	40	49	0.24047	0.204464	0.149184	0.229689	0.265184	0.183768	0.134349	0.222414	0.532447	0.472176	0.508241	0.23412	0.437311	0.439455
ENSMUSG00000046668	272.11	428.531	-0.64322	2.4797e-08	1.4331e-07	Cxxc5	chr18	+	35829818	35861687	2271	protein_coding	CXXC_finger_5	259	289	359	274	229	224	363	253	480	355	409	490	388	387	5.50748	6.36117	5.30431	5.02666	5.01201	4.85344	6.70841	5.80528	10.2065	8.13791	9.53126	11.8352	10.503	8.59371
ENSMUSG00000034445	337.792	801.016	-1.2299	3.3908e-36	1.8423e-34	Cyb561a3	chr19	+	10577454	10588548	1474	protein_coding	cytochrome_b561_family_member_A3	339	293	526	410	294	312	318	322	939	665	829	869	617	806	11.1064	9.93635	11.974	11.5886	9.91388	10.4154	9.0544	11.3836	30.7625	23.4869	29.7647	32.3383	25.7327	27.5756
ENSMUSG00000048796	498.451	575.47	-0.20371	0.023745	0.049376	Cyb561d1	chr3	-	108195687	108201212	4677	protein_coding	cytochrome_b-561_domain_containing_1	451	491	699	543	413	482	555	492	606	481	598	621	505	566	4.65671	5.24772	5.01489	4.83703	4.38911	5.07106	4.9803	5.48172	6.25688	5.35401	6.76671	7.28316	6.63777	6.10289
ENSMUSG00000037190	125.351	193.268	-0.61116	2.1366e-08	1.2486e-07	Cyb561d2	chr9	-	107539011	107541865	1782	protein_coding	cytochrome_b-561_domain_containing_2	115	122	194	135	126	117	125	108	193	205	197	215	148	177	3.11645	3.42223	3.65297	3.15625	3.51444	3.2307	2.94396	3.15817	5.23001	5.98891	5.85063	6.61799	5.10566	5.00901
ENSMUSG00000044795	269.666	458.128	-0.75767	8.328e-13	8.043e-12	Cyb5d1	chr11	-	69391925	69395631	1034	protein_coding	cytochrome_b5_domain_containing_1	273	234	331	279	254	273	326	251	573	517	514	263	392	485	12.7501	11.3123	10.7414	11.2416	12.2098	12.9916	13.2321	12.6495	26.7601	26.0298	26.3079	13.9518	23.3058	23.6542
ENSMUSG00000057778	106.762	187.564	-0.80161	3.7836e-13	3.7976e-12	Cyb5d2	chr11	-	72777232	72796142	2953	protein_coding	cytochrome_b5_domain_containing_2	127	86	131	131	104	106	109	87	176	223	198	155	167	188	2.07688	1.45577	1.48854	1.84822	1.75051	1.76629	1.54915	1.53524	2.87808	3.93136	3.54851	2.87915	3.47657	3.21056
ENSMUSG00000026456	559.195	760.487	-0.44074	1.6946e-12	1.5744e-11	Cyb5r1	chr1	+	134405559	134411740	2420	protein_coding	cytochrome_b5_reductase_1	576	502	763	680	554	501	574	482	806	755	818	664	676	773	11.4942	10.3692	10.5794	11.7068	11.3786	10.1869	9.95466	10.3789	16.0832	16.2418	17.8888	15.0504	17.1723	16.1083
ENSMUSG00000048065	3.35807	9.29769	-1.1476	0.0029185	0.0075559	Cyb5r2	chr7	-	107748455	107758032	2772	protein_coding	cytochrome_b5_reductase_2	3	3	0	6	0	3	7	5	14	6	10	6	12	7	0.0522635	0.0540984	0	0.0901787	0	0.0532534	0.105983	0.0939932	0.243886	0.112683	0.19092	0.118728	0.266125	0.127348
ENSMUSG00000028621	119.972	243.944	-1.0066	6.5205e-16	8.582e-15	Cyb5rl	chr4	+	107066988	107088268	5471	protein_coding	cytochrome_b5_reductase-like	154	84	158	116	124	136	117	100	305	235	253	249	172	232	1.35933	0.767484	0.96904	0.883359	1.12655	1.22318	0.897531	0.952473	2.69207	2.23616	2.44736	2.49648	1.93268	2.13849
ENSMUSG00000006519	1319.67	1718.2	-0.37289	0.0028014	0.0072795	Cyba	chr8	-	122424772	122432940	758	protein_coding	cytochrome_b-245_alpha_polypeptide	1258	1266	1930	1451	1141	1231	1519	1172	1713	1490	1618	2356	1368	1448	80.146	83.4874	85.4357	79.7525	74.8187	79.9112	84.1044	80.5708	109.129	102.334	112.967	170.491	110.947	96.3354
ENSMUSG00000015340	977.789	1663.82	-0.74548	9.8185e-07	4.5876e-06	Cybb	chrX	-	9435252	9487771	4752	protein_coding	cytochrome_b-245_beta_polypeptide	922	1068	1412	1222	630	745	1291	870	2524	1739	1988	841	1438	1489	9.36968	11.2344	9.97033	10.7137	6.58958	7.71434	11.402	9.5403	25.6487	19.0513	22.1403	9.70767	18.6029	15.8017
ENSMUSG00000027015	294.953	372.51	-0.33497	0.00016577	0.00054569	Cybrd1	chr2	+	71117923	71142926	5339	protein_coding	cytochrome_b_reductase_1	312	277	393	391	266	290	278	236	425	357	393	274	328	439	2.82205	2.59344	2.46993	3.05114	2.47637	2.67274	2.18532	2.30341	3.84399	3.48105	3.89562	2.81505	3.7767	4.14659
ENSMUSG00000020810	608.15	869.007	-0.50187	0.00026811	0.00085345	Cygb	chr11	-	116645595	116654313	2331	protein_coding	cytoglobin	619	480	986	614	536	605	641	591	858	660	739	1208	692	900	12.8239	10.2933	14.1934	10.9742	11.4292	12.7712	11.5411	13.2119	17.7745	14.7402	16.7782	28.4263	18.25	19.4709
ENSMUSG00000053929	2087.85	2734.18	-0.38366	0.00017442	0.00057256	Cyhr1	chr15	-	76643395	76660117	3959	protein_coding	cysteine_and_histidine_rich_1	2095	2049	3169	2285	1870	1802	2313	1795	2805	2437	2500	3344	2314	2573	25.5546	25.871	26.8589	24.0462	23.4774	22.3969	24.52	23.6264	34.2137	32.0458	33.4194	46.3315	35.9316	32.7749
ENSMUSG00000066704	14.9695	27.06	-0.77368	0.003394	0.0086711	Cyp2b19	chr7	+	26757163	26772630	2719	protein_coding	cytochrome_P450_family_2_subfamily_b_polypeptide_19	14	3	26	22	15	19	11	16	32	40	16	20	19	35	0.24865	0.0551529	0.32086	0.3371	0.274205	0.343846	0.169791	0.306641	0.568321	0.765865	0.311426	0.403475	0.429578	0.649151
ENSMUSG00000025479	183.004	286.688	-0.63141	5.8572e-06	2.442e-05	Cyp2e1	chr7	+	140763739	140774975	1827	protein_coding	cytochrome_P450_family_2_subfamily_e_polypeptide_1	159	154	305	170	171	212	226	136	468	245	242	213	283	260	4.2027	4.21346	5.60161	3.87665	4.65213	5.70974	5.19159	3.879	12.3697	6.98118	7.01005	6.39494	9.52239	7.17664
ENSMUSG00000015224	72.4942	126.612	-0.78486	2.3312e-08	1.3528e-07	Cyp2j9	chr4	-	96568429	96591578	2536	protein_coding	cytochrome_P450_family_2_subfamily_j_polypeptide_9	91	61	113	75	73	49	73	68	151	135	125	76	136	129	1.73286	1.20237	1.49514	1.23213	1.43076	0.950749	1.2081	1.39727	2.87528	2.77132	2.60858	1.64384	3.29676	2.56523
ENSMUSG00000030670	23.8259	35.459	-0.54492	0.019322	0.041125	Cyp2r1	chr7	-	114550166	114562972	1627	protein_coding	cytochrome_P450_family_2_subfamily_r_polypeptide_1	11	26	34	21	15	37	19	32	40	38	48	21	29	36	0.326494	0.798808	0.701202	0.537747	0.458245	1.11901	0.490113	1.0249	1.1872	1.2159	1.56134	0.70799	1.09574	1.11584
ENSMUSG00000040703	2085.06	2572.24	-0.29791	0.0084371	0.019735	Cyp2s1	chr7	-	25802475	25816913	3161	protein_coding	cytochrome_P450_family_2_subfamily_s_polypeptide_1	2257	1543	3100	2419	2122	2058	2001	1833	2798	2173	2397	3173	1988	2547	34.4808	24.4005	32.907	31.8829	33.3668	32.0361	26.5676	30.2174	42.7441	35.7879	40.1317	55.0606	38.6625	40.6341
ENSMUSG00000078597	16.5093	33.2305	-0.91164	0.00022251	0.00071622	Cyp4a12b	chr4	+	115411624	115439034	2395	protein_coding	cytochrome_P450_family_4_subfamily_a_polypeptide_12B	19	4	39	19	12	19	14	16	48	26	36	34	26	27	0.383105	0.0834855	0.5464	0.330517	0.24904	0.390362	0.245331	0.348124	0.967807	0.565157	0.795502	0.778698	0.667369	0.568519
ENSMUSG00000024055	540.64	636.698	-0.23351	0.0041244	0.010358	Cyp4f13	chr17	-	32924688	32947402	1752	protein_coding	cytochrome_P450_family_4_subfamily_f_polypeptide_13	509	442	849	533	537	558	578	493	798	651	603	614	487	622	14.0299	12.6109	16.2602	12.6747	15.2347	15.6718	13.846	14.6633	21.9949	19.3441	18.2149	19.2234	17.0881	17.9037
ENSMUSG00000073424	71.0829	159.172	-1.1324	4.001e-17	5.8024e-16	Cyp4f15	chr17	+	32685627	32703352	2168	protein_coding	cytochrome_P450_family_4_subfamily_f_polypeptide_15	74	49	131	63	73	76	66	64	195	141	150	163	118	176	1.64832	1.12978	2.02751	1.21067	1.67362	1.72494	1.27766	1.5383	4.34338	3.3858	3.66164	4.12405	3.34596	4.09393
ENSMUSG00000048440	253.065	473.383	-0.89282	1.0082e-20	1.9448e-19	Cyp4f16	chr17	+	32536558	32551798	2242	protein_coding	cytochrome_P450_family_4_subfamily_f_polypeptide_16	254	231	326	313	205	287	271	207	505	455	465	505	358	503	5.47102	5.15031	4.87903	5.81641	4.54477	6.29891	5.07299	4.81121	10.877	10.5652	10.9764	12.3552	9.81625	11.3141
ENSMUSG00000091586	147.347	178.123	-0.26843	0.023001	0.047979	Cyp4f17	chr17	+	32506462	32528894	1693	protein_coding	cytochrome_P450_family_4_subfamily_f_polypeptide_17	116	109	241	163	159	151	139	150	217	195	145	136	166	199	3.30881	3.2183	4.77652	4.01122	4.66803	4.38873	3.44578	4.61693	6.1895	5.99624	4.53268	4.40633	6.02767	5.92765
ENSMUSG00000001467	634.083	791.692	-0.31842	5.9272e-05	0.00021085	Cyp51	chr5	-	4081145	4104746	3931	protein_coding	cytochrome_P450_family_51	604	619	821	728	549	613	713	589	798	773	920	568	770	857	7.42	7.87126	7.00796	7.71568	6.94166	7.6732	7.61231	7.80785	9.80286	10.2371	12.3859	7.92576	12.0416	10.9942
ENSMUSG00000062563	438.034	599.993	-0.44037	0.0026756	0.006981	Cys1	chr12	-	24665838	24681813	1856	protein_coding	cystin_1	412	435	682	548	378	524	395	282	427	526	571	703	552	711	10.7199	11.7157	12.3299	12.3012	10.123	13.8922	8.93201	7.91755	11.1097	14.754	16.2818	20.7765	18.2835	19.3187
ENSMUSG00000052821	69.3161	144.08	-1.0265	4.4674e-12	3.9671e-11	Cysltr1	chrX	-	106574346	106603679	5142	protein_coding	cysteinyl_leukotriene_receptor_1	56	65	116	74	44	59	96	72	199	145	167	87	113	155	0.525928	0.631885	0.756968	0.599578	0.425319	0.564597	0.783555	0.729659	1.86885	1.46804	1.71881	0.928074	1.35097	1.52015
ENSMUSG00000018008	574.09	1099.85	-0.9206	4.4997e-14	4.9981e-13	Cyth4	chr15	+	78597047	78622019	2791	protein_coding	cytohesin_4	497	631	922	579	454	473	686	545	1362	1137	1105	1242	750	898	8.59937	11.3012	11.0847	8.643	8.08518	8.33912	10.3156	10.1755	23.5651	21.2081	20.953	24.4094	16.5196	16.2257
ENSMUSG00000041134	3456.43	4952.76	-0.513	2.1787e-07	1.112e-06	Cyyr1	chr16	-	85421533	85553397	5464	protein_coding	cysteine_and_tyrosine-rich_protein_1	3553	3238	4800	3754	3278	2676	4079	3261	5190	5389	5359	2969	4641	5950	31.4018	29.6226	29.4769	28.6239	29.8189	24.0987	31.3309	31.0999	45.868	51.3451	51.9059	29.8054	52.2154	54.9152
ENSMUSG00000073609	157.632	327.575	-1.0348	1.1372e-20	2.1787e-19	D2hgdh	chr1	+	93824909	93852348	3459	protein_coding	D-2-hydroxyglutarate_dehydrogenase	194	136	257	166	117	173	157	118	328	297	333	320	303	344	2.70845	1.96537	2.49307	1.99942	1.68124	2.46102	1.90493	1.77767	4.57906	4.47	5.09492	5.07452	5.38506	5.01527
ENSMUSG00000034574	1558.98	2391.25	-0.61168	1.9305e-11	1.6023e-10	Daam1	chr12	+	71831078	71992367	6004	protein_coding	dishevelled_associated_activator_of_morphogenesis_1	1471	1488	2028	1752	1576	1421	1679	1443	2770	2593	2709	1414	2200	2582	11.8316	12.3885	11.3339	12.1574	13.047	11.6459	11.7365	12.5241	22.2788	22.4835	23.8788	12.9183	22.5258	21.6871
ENSMUSG00000055639	537.062	1062.35	-0.95846	5.81e-11	4.5582e-10	Dach1	chr14	-	97786853	98169765	5219	protein_coding	dachshund_1_(Drosophila)	621	516	751	666	444	256	672	541	1144	1299	1210	773	924	954	5.74612	4.94219	4.82841	5.31659	4.22853	2.41364	5.40396	5.40169	10.585	12.9576	12.2699	8.12433	10.8839	9.21823
ENSMUSG00000044548	140.66	246.204	-0.79093	3.0175e-11	2.4477e-10	Dact1	chr12	+	71309884	71320107	3650	protein_coding	dapper_homolog_1_antagonist_of_beta-catenin_(xenopus)	110	130	183	165	125	142	164	143	260	225	204	278	244	226	1.45536	1.78036	1.68232	1.88338	1.7022	1.91432	1.88574	2.04156	3.4398	3.20916	2.95789	4.1778	4.10956	3.1225
ENSMUSG00000078794	394.243	764.888	-0.92534	5.7125e-09	3.5652e-08	Dact3	chr7	+	16875317	16887301	2828	protein_coding	dapper_homolog_3_antagonist_of_beta-catenin_(xenopus)	409	428	666	479	308	208	437	371	746	662	705	1015	619	707	6.98416	7.56521	7.90217	7.05671	5.41334	3.61912	6.48533	6.83619	12.7383	12.1865	13.1933	19.6871	13.4558	12.6074
ENSMUSG00000035735	313.624	453.743	-0.52057	1.4738e-05	5.7946e-05	Dagla	chr19	-	10245265	10304877	5634	protein_coding	diacylglycerol_lipase_alpha	319	323	532	333	278	255	325	259	451	432	473	554	350	394	2.73429	2.86578	3.16845	2.46248	2.45257	2.22711	2.42101	2.39553	3.86556	3.9918	4.44312	5.39372	3.819	3.52668
ENSMUSG00000039206	325.935	469.86	-0.51389	8.1076e-05	0.00028243	Daglb	chr5	+	143464493	143504442	3214	protein_coding	diacylglycerol_lipase_beta	365	274	511	392	280	278	323	297	462	441	418	617	407	386	5.48425	4.26149	5.3349	5.08143	4.33018	4.25616	4.21781	4.81537	6.94143	7.14322	6.88295	10.5302	7.78479	6.05659
ENSMUSG00000034371	208.984	277.236	-0.40287	6.5461e-05	0.00023151	Dak	chr19	-	10592200	10604258	2253	protein_coding	dihydroxyacetone_kinase_2_homolog_(yeast)	221	185	267	226	203	192	222	205	287	287	279	311	197	271	4.73698	4.10457	3.97651	4.1792	4.47846	4.19333	4.13544	4.74146	6.15139	6.63166	6.55371	7.57172	5.37531	6.06589
ENSMUSG00000019039	605.477	854.064	-0.49034	2.0192e-08	1.1852e-07	Dalrd3	chr9	+	108569892	108572771	1737	protein_coding	DALR_anticodon_binding_domain_containing_3	644	523	901	654	557	580	603	563	868	831	781	952	695	887	17.9043	15.0508	17.4051	15.6864	15.9386	16.4304	14.5696	16.8899	24.1309	24.9059	23.7955	30.063	24.5971	25.752
ENSMUSG00000053226	43.8612	87.0031	-0.94991	2.4147e-10	1.7709e-09	Dand5	chr8	-	84815405	84822823	1584	protein_coding	DAN_domain_family_member_5	49	38	68	46	41	41	55	29	77	104	95	87	75	72	1.49386	1.19918	1.44047	1.2099	1.28654	1.27364	1.45726	0.95403	2.34741	3.41806	3.17404	3.01273	2.91075	2.29226
ENSMUSG00000026356	825.441	977.873	-0.24258	0.0069133	0.016509	Dars	chr1	-	128363707	128417368	2175	protein_coding	aspartyl-tRNA_synthetase	824	816	1154	969	760	829	865	630	1045	1058	1056	613	918	1129	18.2952	18.7537	17.8032	18.5614	17.3679	18.7549	16.6912	15.0939	23.2012	25.3237	25.695	15.4595	25.9467	26.1771
ENSMUSG00000026709	112.953	192.559	-0.75938	2.9121e-10	2.113e-09	Dars2	chr1	-	161040601	161070658	4015	protein_coding	aspartyl-tRNA_synthetase_2_(mitochondrial)	141	97	152	112	103	120	117	91	222	233	183	118	183	208	1.69591	1.20765	1.27031	1.16219	1.2751	1.47067	1.22301	1.18107	2.67006	3.02115	2.41218	1.6121	2.80197	2.61255
ENSMUSG00000053161	68.2551	88.9305	-0.37073	0.01673	0.036261	Daw1	chr1	+	83159752	83210574	1651	protein_coding	dynein_assembly_factor_with_WDR_repeat_domains_1	85	49	115	74	74	53	58	62	133	68	84	68	81	97	2.48623	1.48356	2.33723	1.86737	2.22781	1.5796	1.47439	1.95688	3.89007	2.14419	2.69263	2.25921	3.01603	2.96286
ENSMUSG00000020476	1804.82	2134.47	-0.23864	0.016362	0.035554	Dbnl	chr11	+	5788488	5800962	2295	protein_coding	drebrin-like	1790	1712	2523	1971	1702	1727	1835	1665	2105	1861	2075	2596	1821	2003	37.6652	37.2887	36.8881	35.7808	36.8613	37.0279	33.557	37.8052	44.2917	42.2149	47.8497	62.0465	48.7782	44.0134
ENSMUSG00000059824	813.895	1764.35	-1.0785	5.7847e-11	4.5399e-10	Dbp	chr7	+	45705088	45710155	1789	protein_coding	D_site_albumin_promoter_binding_protein	747	548	1439	1020	689	877	743	780	1306	1263	1373	2207	1879	2173	20.1642	15.3118	26.9899	23.7539	19.1427	24.1217	17.4304	22.7198	35.2522	36.7532	40.6167	67.6686	64.5676	61.2542
ENSMUSG00000022214	1786.76	2102.63	-0.23244	0.0050415	0.012424	Dcaf11	chr14	+	55560006	55570065	7271	protein_coding	DDB1_and_CUL4_associated_factor_11	1821	1570	2416	2042	1705	1840	1870	1521	2109	2053	2186	2329	1664	2004	12.0944	10.7935	11.1495	11.7006	11.6553	12.4521	10.7939	10.9007	14.0067	14.6993	15.9111	17.57	14.0688	13.8992
ENSMUSG00000028436	1123.62	1403.28	-0.31845	7.1768e-06	2.9614e-05	Dcaf12	chr4	-	41291300	41314889	3442	protein_coding	DDB1_and_CUL4_associated_factor_12	952	993	1551	1197	1083	1278	1197	1038	1478	1403	1348	1337	1229	1477	13.3566	14.421	15.12	14.4887	15.6391	18.27	14.5953	15.7147	20.7356	21.2201	20.7264	21.3067	21.9502	21.64
ENSMUSG00000041966	336.703	527.993	-0.64151	5.6489e-10	3.9669e-09	Dcaf17	chr2	+	71055328	71099142	7739	protein_coding	DDB1_and_CUL4_associated_factor_17	334	296	518	379	337	324	368	253	641	572	576	311	425	642	2.08416	1.91189	2.24593	2.04033	2.16441	2.06006	1.99569	1.70355	3.99969	3.8478	3.93896	2.2043	3.376	4.18347
ENSMUSG00000021222	105.328	178.389	-0.7476	5.5072e-13	5.4307e-12	Dcaf4	chr12	+	83520466	83541988	2081	protein_coding	DDB1_and_CUL4_associated_factor_4	111	94	170	117	104	94	92	95	216	186	181	156	156	161	2.57585	2.25794	2.74112	2.34239	2.48402	2.22267	1.85544	2.37887	5.01227	4.6531	4.6031	4.11195	4.60841	3.90158
ENSMUSG00000049354	2350.1	2624.77	-0.15819	0.0076322	0.018052	Dcaf7	chr11	+	106036872	106059324	5750	protein_coding	DDB1_and_CUL4_associated_factor_7	2170	2137	3446	2843	1998	2227	2564	2167	3035	2525	2602	2524	2187	2637	18.2248	18.5778	20.1094	20.5994	17.2712	19.0577	18.7146	19.6386	25.4885	22.861	23.9488	24.0778	23.3819	23.1275
ENSMUSG00000026554	2657.29	3422.8	-0.36391	2.8115e-11	2.2855e-10	Dcaf8	chr1	+	172148015	172196393	3743	protein_coding	DDB1_and_CUL4_associated_factor_8	2512	2290	3687	2837	2647	2782	2790	2431	3754	3499	3338	3236	2834	3562	32.4093	30.5825	33.0525	31.5781	35.1502	36.5726	31.2834	33.8442	48.4314	48.666	47.1966	47.4225	46.5455	47.9911
ENSMUSG00000020935	348.511	472.901	-0.42982	0.00060244	0.0017912	Dcakd	chr11	-	102994047	103028333	1744	protein_coding	dephospho-CoA_kinase_domain_containing	329	348	532	339	277	340	412	321	493	400	459	617	377	413	9.11003	9.97446	10.2357	8.0984	7.89455	9.59293	9.91473	9.59131	13.6507	11.9403	13.9287	19.4059	13.289	11.9424
ENSMUSG00000035910	108.228	153.846	-0.49759	0.00099954	0.0028448	Dcdc2a	chr13	+	25056004	25210706	6634	protein_coding	doublecortin_domain_containing_2a	121	73	159	115	122	84	125	101	250	153	156	86	115	171	0.880806	0.550052	0.804217	0.722218	0.914067	0.62305	0.790796	0.793351	1.81977	1.20065	1.2445	0.71108	1.06566	1.29989
ENSMUSG00000078552	123.618	218.682	-0.80351	2.0423e-09	1.3432e-08	Dcdc2b	chr4	-	129608331	129614257	1023	protein_coding	doublecortin_domain_containing_2b	172	74	182	133	137	117	119	94	237	231	183	190	198	254	8.11938	3.61587	5.96963	5.41654	6.65639	5.62768	4.88204	4.78819	11.1873	11.7554	9.46716	10.1876	11.8984	12.5212
ENSMUSG00000032500	13.8897	54.1843	-1.8324	1.9143e-15	2.4163e-14	Dclk3	chr9	+	111439081	111489608	3495	protein_coding	doublecortin-like_kinase_3	16	2	17	19	14	23	12	12	51	61	66	33	50	61	0.221077	0.0286048	0.163212	0.226492	0.199102	0.323817	0.1441	0.178918	0.704654	0.908624	0.999403	0.517919	0.87947	0.880176
ENSMUSG00000025077	215.765	278.039	-0.3621	0.0018851	0.0050695	Dclre1a	chr19	-	56529167	56548222	4664	protein_coding	DNA_cross-link_repair_1A_PSO2_homolog_(S._cerevisiae)	222	175	330	217	221	252	209	167	336	327	286	165	228	324	2.29861	1.87558	2.37414	1.93842	2.3552	2.65865	1.88069	1.86585	3.47883	3.64998	3.24528	1.94053	3.00521	3.50327
ENSMUSG00000041477	309.793	426.169	-0.45484	3.4036e-08	1.9299e-07	Dcp1b	chr6	+	119175253	119221616	4209	protein_coding	DCP1_decapping_enzyme_homolog_B_(S._cerevisiae)	302	263	493	312	281	320	350	264	453	490	394	362	336	494	3.46496	3.12344	3.93024	3.08831	3.31834	3.74102	3.48995	3.26847	5.19723	6.06064	4.95406	4.71764	4.90748	5.91881
ENSMUSG00000024472	1038.4	1281.32	-0.29913	0.01137	0.025674	Dcp2	chr18	+	44380500	44424969	8643	protein_coding	DCP2_decapping_enzyme_homolog_(S._cerevisiae)	865	869	1320	1014	1081	1325	1102	960	1594	1388	1394	729	1132	1435	4.83306	5.02588	5.12461	4.88787	6.21663	7.54346	5.35115	5.78797	8.90588	8.36039	8.53576	4.62656	8.05156	8.37286
ENSMUSG00000032040	181.697	233.355	-0.3533	0.00047666	0.0014461	Dcps	chr9	-	35124408	35176061	1445	protein_coding	decapping_enzyme_scavenger	212	153	256	220	164	163	176	163	264	210	250	220	228	200	7.08497	5.29274	5.94461	6.34309	5.64118	5.55058	5.11181	5.87813	8.82245	7.56577	9.15622	8.35123	9.69985	6.97989
ENSMUSG00000031562	5.73315	13.4066	-0.98534	0.0063435	0.015281	Dctd	chr8	+	48099092	48153233	2493	protein_coding	dCMP_deaminase	4	12	10	5	7	2	2	5	6	14	12	25	10	9	0.0774833	0.240611	0.134595	0.0835591	0.139563	0.0394754	0.0336696	0.104512	0.11622	0.292353	0.254743	0.550064	0.24659	0.182057
ENSMUSG00000030868	759.778	1030.39	-0.43834	4.2791e-10	3.0498e-09	Dctn5	chr7	+	122133041	122149044	2506	protein_coding	dynactin_5	670	682	1062	866	736	764	812	701	1219	1121	1117	716	868	1103	12.9111	13.6038	14.2198	14.3974	14.5979	15.0014	13.5989	14.5766	23.4896	23.2877	23.5894	15.6721	21.293	22.1963
ENSMUSG00000042462	76.592	109.224	-0.48381	0.00535	0.013101	Dctpp1	chr7	-	127256959	127260709	676	protein_coding	dCTP_pyrophosphatase_1	86	59	121	72	61	82	95	64	96	91	107	158	98	80	6.14359	4.36277	6.00607	4.43743	4.48515	5.96879	5.89803	4.93347	6.85768	7.00804	8.37686	12.8205	8.91205	5.96802
ENSMUSG00000038506	245.67	477.949	-0.94925	1.9394e-27	6.3314e-26	Dcun1d2	chr8	-	13255963	13288126	3034	protein_coding	DCN1_defective_in_cullin_neddylation_1_domain_containing_2_(S._cerevisiae)	247	257	394	274	229	227	233	187	520	450	464	384	452	559	3.93144	4.23423	4.35745	3.76254	3.75158	3.68154	3.22308	3.21178	8.27638	7.72144	8.09369	6.94242	9.15843	9.29144
ENSMUSG00000028194	431.305	632.359	-0.5429	1.9183e-06	8.5821e-06	Ddah1	chr3	+	145758675	145894277	3764	protein_coding	dimethylarginine_dimethylaminohydrolase_1	446	457	669	508	352	264	500	403	655	658	706	450	576	708	5.7221	6.06908	5.96387	5.6229	4.64822	3.45122	5.57507	5.57924	8.4032	9.10076	9.92657	6.5578	9.40743	9.48572
ENSMUSG00000007039	1070.54	1629.9	-0.59135	2.3352e-05	8.8678e-05	Ddah2	chr17	+	35059035	35062095	1342	protein_coding	dimethylarginine_dimethylaminohydrolase_2	1074	1044	1734	1203	1000	714	1206	972	1625	1431	1349	2237	1360	1470	38.6475	38.887	43.3559	37.3473	37.0375	26.1797	37.7159	37.7427	58.4728	55.5122	53.199	91.4342	62.2995	55.2397
ENSMUSG00000002109	156.744	225.036	-0.51912	3.0614e-08	1.7486e-07	Ddb2	chr2	-	91211572	91236982	2297	protein_coding	damage_specific_DNA_binding_protein_2	164	140	192	169	142	169	178	137	274	230	217	170	225	217	3.44789	3.04666	2.80473	3.06529	3.07271	3.6203	3.25229	3.10799	5.76027	5.21277	4.99969	4.0596	6.02171	4.76415
ENSMUSG00000037697	643.744	795.536	-0.30516	0.00011771	0.00039778	Ddhd1	chr14	-	45593174	45658143	5012	protein_coding	DDHD_domain_containing_1	630	620	902	690	588	653	682	563	983	860	931	549	619	814	6.07015	6.18354	6.03875	5.73567	5.83123	6.41093	5.71089	5.85352	9.47099	8.93283	9.83066	6.00837	7.59238	8.1903
ENSMUSG00000061313	501.783	722.859	-0.52539	6.0971e-13	5.9757e-12	Ddhd2	chr8	-	25725324	25754280	4267	protein_coding	DDHD_domain_containing_2	481	446	660	556	495	537	532	436	887	756	726	508	666	759	5.44368	5.22479	5.19006	5.42873	5.76602	6.19257	5.23262	5.32455	10.0382	9.22361	9.00447	6.53035	9.5951	8.97028
ENSMUSG00000063428	114.437	247.658	-1.0935	2.097e-20	3.967e-19	Ddo	chr10	+	40630011	40649931	3000	protein_coding	D-aspartate_oxidase	152	82	182	125	109	101	114	91	310	249	230	174	226	287	2.44677	1.36631	2.03564	1.73594	1.80592	1.65661	1.59483	1.58066	4.98992	4.32095	4.05743	3.18144	4.63111	4.82444
ENSMUSG00000003534	1522.72	2042.36	-0.4156	0.00065921	0.0019477	Ddr1	chr17	-	35681567	35704621	3874	protein_coding	discoidin_domain_receptor_family_member_1	1432	1300	2076	1595	1507	1445	1690	1534	2048	1742	1805	2756	1661	1876	17.8506	16.7741	17.9812	17.1533	19.3351	18.3539	18.3087	20.6341	25.5284	23.4094	24.6582	39.0225	26.3577	24.4208
ENSMUSG00000035842	57.3484	144.832	-1.2949	2.6824e-20	5.0574e-19	Ddx11	chr17	+	66123520	66152167	4149	protein_coding	DEAD/H_(Asp-Glu-Ala-Asp/His)_box_helicase_11	65	40	98	82	57	54	48	39	176	121	138	143	123	155	0.756554	0.481918	0.792564	0.82341	0.68285	0.640426	0.485543	0.489825	2.04843	1.51825	1.76027	1.89055	1.82247	1.88397
ENSMUSG00000055065	9638.26	11873.2	-0.29939	1.7748e-06	7.9761e-06	Ddx17	chr15	-	79527707	79546741	4761	protein_coding	DEAD_(Asp-Glu-Ala-Asp)_box_polypeptide_17	10463	8536	15069	10994	8971	8335	10177	7894	13494	12400	12434	9259	10011	12963	106.128	89.6216	106.203	96.2063	93.6562	86.1443	89.7122	86.4009	136.866	135.589	138.216	106.675	129.264	137.307
ENSMUSG00000035967	1270.43	1800.36	-0.49509	2.0398e-05	7.8324e-05	Ddx26b	chrX	+	56454857	56507843	7170	protein_coding	DEAD/H_(Asp-Glu-Ala-Asp/His)_box_polypeptide_26B	1460	1075	1757	1534	1183	1085	1347	1101	2006	1981	2044	926	1709	2091	9.8334	7.49456	8.2225	8.91358	8.20086	7.44611	7.88458	8.0018	13.5103	14.3836	15.0871	7.08414	14.6528	14.7069
ENSMUSG00000026806	109.576	158.374	-0.52297	3.6141e-06	1.5514e-05	Ddx31	chr2	+	28840406	28905571	3271	protein_coding	DEAD/H_(Asp-Glu-Ala-Asp/His)_box_polypeptide_31	97	110	143	117	119	118	113	86	171	143	129	154	151	184	1.43206	1.681	1.46692	1.49022	1.80826	1.77509	1.44987	1.37005	2.52446	2.27592	2.08715	2.58247	2.83788	2.83677
ENSMUSG00000005481	674.323	848.081	-0.32891	6.5241e-07	3.1403e-06	Ddx39	chr8	+	83715177	83726892	3836	protein_coding	DEAD_(Asp-Glu-Ala-Asp)_box_polypeptide_39	683	575	918	768	637	696	686	614	952	827	806	835	679	913	8.59829	7.49283	8.03	8.3412	8.25381	8.92791	7.50543	8.34083	11.9843	11.2235	11.1199	11.94	10.8815	12.0027
ENSMUSG00000058886	476.737	552.118	-0.20721	0.010925	0.024801	Deaf1	chr7	-	141297176	141327725	2192	protein_coding	deformed_epidermal_autoregulatory_factor_1_(Drosophila)	479	456	662	538	405	419	586	414	546	542	510	566	502	574	10.5527	10.3987	10.1337	10.2256	9.1835	9.40573	11.2199	9.84191	12.0283	12.8724	12.3133	14.1635	14.0787	13.2056
ENSMUSG00000028223	712.995	884.899	-0.30947	0.0010442	0.0029612	Decr1	chr4	-	15917240	15945507	2959	protein_coding	24-dienoyl_CoA_reductase_1_mitochondrial	692	613	1089	702	748	740	717	617	1209	925	850	572	760	984	11.2936	10.3555	12.3491	9.88412	12.5647	12.3057	10.1696	10.8657	19.7303	16.2742	15.2026	10.6034	15.7894	16.7701
ENSMUSG00000036775	271.534	410.629	-0.58721	1.5222e-10	1.1397e-09	Decr2	chr17	-	26081211	26090329	2187	protein_coding	2-4-dienoyl-Coenzyme_A_reductase_2_peroxisomal	321	237	422	312	256	248	282	190	433	457	407	356	375	395	7.08804	5.41697	6.47463	5.94363	5.81815	5.57984	5.41166	4.52714	9.56075	10.8785	9.84894	8.92887	10.541	9.10825
ENSMUSG00000013973	70.8472	128.142	-0.84211	6.2318e-10	4.3545e-09	Dedd	chr1	+	171329145	171342331	3160	protein_coding	death_effector_domain-containing	89	46	77	66	76	75	79	71	128	146	135	118	97	134	1.36011	0.727658	0.817627	0.870167	1.19542	1.16787	1.04923	1.17082	1.95603	2.40529	2.26095	2.04828	1.88705	2.13848
ENSMUSG00000074681	2.51041	17.2235	-2.2532	3.9717e-11	3.1724e-10	Defb23	chr2	-	152459055	152464620	624	protein_coding	defensin_beta_23	4	1	5	6	2	1	3	0	22	18	20	12	18	12	0.309561	0.0801073	0.268867	0.400601	0.159309	0.0788559	0.201775	0	1.70252	1.50172	1.69625	1.05485	1.77332	0.969802
ENSMUSG00000054763	0.852428	7.23583	-1.6711	0.00025287	0.00080828	Defb42	chr14	+	63046991	63058149	1909	protein_coding	defensin_beta_42	1	0	0	1	0	1	3	1	6	4	26	4	0	4	0.0252967	0	0	0.0218243	0	0.0257759	0.0659547	0.0272969	0.151774	0.109083	0.720795	0.114934	0	0.105667
ENSMUSG00000021263	40.5222	155.521	-1.902	2.0684e-36	1.1375e-34	Degs2	chr12	-	108686792	108702306	3185	protein_coding	degenerative_spermatocyte_homolog_2_(Drosophila)_lipid_desaturase	33	33	37	38	45	55	44	43	172	136	193	132	119	172	0.500351	0.517918	0.389802	0.497073	0.702258	0.849713	0.579794	0.703523	2.60779	2.22296	3.20695	2.27332	2.29687	2.72336
ENSMUSG00000038456	665.804	881.622	-0.39757	0.00046135	0.0014042	Dennd2a	chr6	-	39462378	39557867	4468	protein_coding	DENN/MADD_domain_containing_2A	640	601	972	710	593	487	875	662	922	729	819	1035	745	914	6.91731	6.72385	7.29969	6.6205	6.59683	5.36333	8.21911	7.72083	9.96485	8.49407	9.70096	12.7064	10.2504	10.3162
ENSMUSG00000007379	161.783	229.814	-0.49901	7.0763e-06	2.9221e-05	Dennd2c	chr3	+	103102604	103169769	4979	protein_coding	DENN/MADD_domain_containing_2C	130	169	248	191	152	134	192	134	250	260	266	144	196	255	1.26087	1.69668	1.67133	1.59822	1.51738	1.32429	1.61841	1.40243	2.42466	2.71852	2.82738	1.58641	2.41998	2.58276
ENSMUSG00000042404	641.13	1000.19	-0.6344	8.8118e-11	6.767e-10	Dennd4b	chr3	+	90265185	90280669	5647	protein_coding	DENN/MADD_domain_containing_4B	582	616	831	653	624	651	694	625	1110	894	969	1168	744	997	4.97709	5.4528	4.93781	4.81772	5.49238	5.6726	5.15789	5.76742	9.49201	8.24179	9.08134	11.3454	8.09941	8.90357
ENSMUSG00000040818	781.108	1095.11	-0.48384	3.0817e-08	1.7585e-07	Dennd6a	chr14	+	26579578	26633394	5710	protein_coding	DENN/MADD_domain_containing_6A	761	693	1112	896	728	784	864	650	1334	1169	1099	669	958	1322	6.43604	6.06672	6.53462	6.53759	6.33708	6.75614	6.3505	5.93194	11.2817	10.6581	10.186	6.42666	10.314	11.6757
ENSMUSG00000037426	425.527	660.408	-0.63163	3.9473e-19	6.7724e-18	Depdc5	chr5	+	32863701	32994231	8211	protein_coding	DEP_domain_containing_5	465	351	557	488	375	448	455	379	791	667	715	565	532	651	2.73481	2.13682	2.2762	2.47611	2.27002	2.68473	2.32566	2.40526	4.65193	4.22894	4.60844	3.7744	3.98303	3.99826
ENSMUSG00000027173	13.2505	31.7334	-1.1918	2.0975e-07	1.0735e-06	Depdc7	chr2	-	104721784	104742878	1801	protein_coding	DEP_domain_containing_7	11	13	16	11	16	17	12	12	37	29	49	22	26	26	0.294951	0.360816	0.298097	0.254463	0.441571	0.464466	0.279639	0.347206	0.992067	0.838274	1.43988	0.670046	0.887478	0.728025
ENSMUSG00000009092	25.2688	45.6074	-0.78676	0.0005546	0.0016613	Derl3	chr10	+	75893398	75895941	1336	protein_coding	Der1-like_domain_family_member_3	24	14	38	44	18	18	25	31	31	46	59	56	27	48	0.867511	0.523815	0.954396	1.37212	0.669669	0.662956	0.785351	1.20913	1.12049	1.79247	2.33717	2.2992	1.24238	1.81185
ENSMUSG00000026208	3023.77	3911.73	-0.36344	0.0056158	0.013688	Des	chr1	+	75360329	75368579	3028	protein_coding	desmin	3124	2670	4471	3468	2912	2463	3403	2655	3529	3515	3479	5508	2968	3729	49.8225	44.077	49.5451	47.7166	47.8002	40.0246	47.1668	45.6907	56.2793	60.4326	60.8055	99.7777	60.2568	62.1045
ENSMUSG00000030610	62.0025	144.138	-1.1914	2.0657e-19	3.6528e-18	Det1	chr7	-	78822962	78847236	2242	protein_coding	de-etiolated_homolog_1_(Arabidopsis)	69	57	83	63	70	67	57	45	161	115	152	157	123	139	1.48622	1.27085	1.24221	1.17071	1.55187	1.47048	1.06701	1.04591	3.46771	2.67032	3.588	3.84113	3.37262	3.12655
ENSMUSG00000038055	406.922	507.304	-0.31392	0.00032782	0.0010255	Dexi	chr16	-	10502531	10543054	2537	protein_coding	dexamethasone-induced_transcript	397	361	573	512	375	375	391	389	590	450	515	537	411	487	7.55684	7.11285	7.57854	8.40805	7.34691	7.27327	6.46824	7.99003	11.2301	9.23408	10.7431	11.6105	9.95909	9.68044
ENSMUSG00000028974	256.349	488.724	-0.91634	6.6581e-19	1.121e-17	Dffa	chr4	+	149104146	149120647	2457	protein_coding	DNA_fragmentation_factor_alpha_subunit	260	230	406	258	253	289	268	174	539	461	455	528	394	500	5.11021	4.67928	5.54463	4.37482	5.11811	5.78778	4.57783	3.69032	10.5934	9.76781	9.80055	11.7876	9.85801	10.2625
ENSMUSG00000003166	1067.22	1334.37	-0.31611	0.0085199	0.019899	Dgcr2	chr16	-	17839482	17894145	5703	protein_coding	DiGeorge_syndrome_critical_region_gene_2	1082	919	1427	1139	1024	1122	1120	978	1273	1184	1207	1793	1038	1277	9.16208	8.05506	8.39599	8.32082	8.92464	9.68074	8.24223	8.93624	10.779	10.8081	11.2008	17.2454	11.189	11.2921
ENSMUSG00000003531	303.826	394.568	-0.36746	0.0046522	0.011549	Dgcr6	chr16	+	18052860	18071632	1415	protein_coding	DiGeorge_syndrome_critical_region_gene_6	328	228	432	302	317	279	299	324	396	343	365	492	372	326	11.1941	8.05443	10.2442	8.89194	11.1352	9.70212	8.86839	11.9319	13.5142	12.6194	13.6515	19.0723	16.1616	11.6184
ENSMUSG00000022718	492.478	601.28	-0.28621	0.00082162	0.0023837	Dgcr8	chr16	-	18253948	18289249	4522	protein_coding	DiGeorge_syndrome_critical_region_gene_8	502	426	741	561	472	496	493	406	749	570	578	409	545	737	5.36097	4.70908	5.49844	5.16866	5.18806	5.39722	4.57558	4.67859	7.99842	6.56215	6.76459	4.96122	7.40908	8.21909
ENSMUSG00000022861	46.9548	92.1505	-0.95602	1.3008e-12	1.2242e-11	Dgkg	chr16	-	22468461	22657221	3555	protein_coding	diacylglycerol_kinase_gamma	47	43	65	52	38	42	60	43	129	94	90	66	73	100	0.638452	0.604624	0.613515	0.60941	0.531298	0.581338	0.70834	0.630301	1.75228	1.37654	1.33982	1.01836	1.26235	1.41856
ENSMUSG00000004815	448.922	610.695	-0.43701	0.00027306	0.00086787	Dgkq	chr5	-	108646693	108669672	5345	protein_coding	diacylglycerol_kinase_theta	447	335	622	435	436	631	379	413	670	653	581	583	457	673	4.03859	3.13295	3.90476	3.39069	4.05446	5.80899	2.97592	4.02645	6.05313	6.36015	5.75271	5.98296	5.25614	6.34971
ENSMUSG00000040479	2752.16	4554.65	-0.71538	2.0925e-10	1.5432e-09	Dgkz	chr2	-	91932824	91975864	4169	protein_coding	diacylglycerol_kinase_zeta	2751	2421	4184	3304	2526	2180	3125	2472	4494	4077	4067	5787	3654	4514	31.8661	29.0282	33.6753	33.0183	30.1159	25.7302	31.4592	30.8984	52.054	50.9109	51.6281	76.1407	53.8809	54.603
ENSMUSG00000014554	266.428	612.499	-1.1919	3.1551e-59	4.8277e-57	Dguok	chr6	-	83480217	83506969	1737	protein_coding	deoxyguanosine_kinase	291	225	402	266	253	268	267	239	695	594	627	565	538	598	8.09028	6.47499	7.76565	6.3801	7.2396	7.59196	6.45122	7.16997	19.3214	17.8028	19.1034	17.842	19.0406	17.3615
ENSMUSG00000034926	1146.71	1549.38	-0.42233	0.0036921	0.0093648	Dhcr24	chr4	+	106561038	106589113	4028	protein_coding	24-dehydrocholesterol_reductase	1063	900	1753	1374	1038	1083	1286	1073	1398	1383	1411	2319	1075	1405	12.7442	11.1689	14.6031	14.2116	12.8086	13.2299	13.3993	13.8813	16.7599	17.8745	18.5388	31.5796	16.4065	17.5903
ENSMUSG00000058454	222.421	426.225	-0.91242	2.7994e-10	2.0384e-09	Dhcr7	chr7	+	143823145	143848410	2815	protein_coding	7-dehydrocholesterol_reductase	202	215	292	294	198	152	279	214	403	347	381	574	352	422	3.46532	3.81783	3.48061	4.35126	3.49607	2.65695	4.15964	3.96146	6.91321	6.4173	7.16293	11.1848	7.6871	7.55998
ENSMUSG00000012117	811.497	954.426	-0.23044	0.019693	0.041809	Dhdds	chr4	-	133969028	134000918	3219	protein_coding	dehydrodolichyl_diphosphate_synthase	815	731	1073	878	792	829	832	743	994	869	838	1145	824	909	12.2266	11.3515	11.1849	11.3637	12.2292	12.6722	10.8476	12.0278	14.9114	14.054	13.7774	19.511	15.7364	14.2406
ENSMUSG00000011382	245.793	420.307	-0.7602	2.879e-10	2.0909e-09	Dhdh	chr7	-	45472956	45488805	3354	protein_coding	dihydrodiol_dehydrogenase_(dimeric)	259	216	396	310	239	211	238	188	533	469	416	227	395	476	3.72912	3.2192	3.96172	3.85074	3.54184	3.09555	2.97813	2.92088	7.67392	7.27966	6.56409	3.71243	7.23989	7.15699
ENSMUSG00000021707	53.8361	88.6076	-0.70343	2.9211e-06	1.2694e-05	Dhfr	chr13	+	92354783	92389053	5290	protein_coding	dihydrofolate_reductase	71	51	72	61	43	49	58	41	120	103	89	50	84	84	0.648146	0.481916	0.456697	0.480419	0.404024	0.455784	0.460153	0.403876	1.09541	1.01364	0.890386	0.518453	0.976162	0.800775
ENSMUSG00000023000	73.9601	105.621	-0.48415	0.009142	0.021177	Dhh	chr15	-	98893031	98898540	2363	protein_coding	desert_hedgehog	85	74	152	67	73	38	78	59	108	91	93	142	77	106	1.7371	1.5654	2.1584	1.18129	1.53551	0.791296	1.38535	1.30109	2.20705	2.00484	2.08288	3.29625	2.0032	2.26219
ENSMUSG00000031730	150.023	275.981	-0.86449	1.1809e-13	1.2488e-12	Dhodh	chr8	-	109591343	109608673	3807	protein_coding	dihydroorotate_dehydrogenase	125	139	200	158	161	192	141	120	290	273	269	293	249	244	1.58561	1.82511	1.76278	1.7291	2.10202	2.48163	1.55441	1.64255	3.67848	3.7332	3.7395	4.22163	4.02082	3.23217
ENSMUSG00000002332	677.136	915.194	-0.42955	9.0285e-07	4.2405e-06	Dhrs1	chr14	-	55739020	55745690	2502	protein_coding	dehydrogenase/reductase_(SDR_family)_member_1	705	625	911	718	639	611	767	621	892	877	888	1035	769	899	13.6073	12.4867	12.2175	11.9559	12.6943	12.0164	12.8658	12.9337	17.2159	18.2479	18.7832	22.6907	18.8946	18.12
ENSMUSG00000020834	53.7631	101.029	-0.88058	6.3447e-09	3.9401e-08	Dhrs13	chr11	+	78032280	78037866	1791	protein_coding	dehydrogenase/reductase_(SDR_family)_member_13	47	52	77	79	52	52	45	43	103	105	81	116	71	119	1.26728	1.45132	1.4426	1.83771	1.44312	1.42865	1.0545	1.2511	2.77712	3.05208	2.3935	3.55269	2.43703	3.35072
ENSMUSG00000066026	1420.24	2217.72	-0.62689	8.3026e-06	3.3998e-05	Dhrs3	chr4	+	144892827	144928209	2337	protein_coding	dehydrogenase/reductase_(SDR_family)_member_3	1592	1094	2733	1516	1256	1372	1471	987	2416	2201	1977	2866	1461	2092	32.8969	23.4	39.2403	27.0263	26.7131	28.8878	26.417	22.0079	49.9219	49.0301	44.7705	67.2687	38.4317	45.1429
ENSMUSG00000022210	336.908	406.36	-0.26444	0.0027391	0.0071325	Dhrs4	chr14	+	55478758	55490338	1390	protein_coding	dehydrogenase/reductase_(SDR_family)_member_4	337	269	495	388	334	364	340	274	414	381	429	417	360	385	11.7081	9.67373	11.9493	11.6295	11.9433	12.8856	10.2658	10.272	14.3826	14.2696	16.3338	16.4557	15.9216	13.9679
ENSMUSG00000042569	258.225	379.865	-0.54412	2.3783e-06	1.0518e-05	Dhrs7b	chr11	+	60830631	60860195	3277	protein_coding	dehydrogenase/reductase_(SDR_family)_member_7B	242	241	367	298	204	281	327	192	362	323	341	436	349	408	3.56623	3.67618	3.75786	3.78866	3.09419	4.21938	4.18795	3.05312	5.33439	5.1313	5.50709	7.29803	6.54707	6.27871
ENSMUSG00000025815	45.2201	70.2154	-0.60141	0.0055689	0.013584	Dhtkd1	chr2	-	5896115	5942792	4964	protein_coding	dehydrogenase_E1_and_transketolase_domain_containing_1	45	23	55	57	69	62	27	33	81	58	107	53	55	64	0.437775	0.231608	0.371777	0.478398	0.690894	0.614581	0.228277	0.346419	0.787964	0.608272	1.14076	0.585652	0.681129	0.650182
ENSMUSG00000024422	1138.65	1494.39	-0.38723	2.3004e-05	8.7565e-05	Dhx16	chr17	+	35879819	35892670	3351	protein_coding	DEAH_(Asp-Glu-Ala-His)_box_polypeptide_16	1120	1074	1712	1244	943	1073	1293	1018	1500	1479	1341	1727	1218	1492	16.1404	16.0209	17.1428	15.4665	13.9872	15.7559	16.194	15.8304	21.6157	22.9771	21.1787	28.2692	22.3445	22.4533
ENSMUSG00000042426	492.886	595.718	-0.27098	0.0050757	0.012497	Dhx29	chr13	+	112927730	112969431	4405	protein_coding	DEAH_(Asp-Glu-Ala-His)_box_polypeptide_29	554	428	648	562	433	442	599	419	629	606	636	374	565	735	6.07343	4.85685	4.93606	5.3154	4.8858	4.93737	5.70704	4.95664	6.89537	7.1619	7.64109	4.65716	7.88498	8.4145
ENSMUSG00000032480	1321.51	1532.61	-0.21168	0.011275	0.025496	Dhx30	chr9	-	110084320	110117830	4591	protein_coding	DEAH_(Asp-Glu-Ala-His)_box_polypeptide_30	1342	1245	1720	1482	1301	1265	1373	1172	1528	1447	1456	1708	1213	1651	14.1161	13.5556	12.5711	13.4489	14.0852	13.5582	12.5514	13.3027	16.072	16.4083	16.7841	20.4069	16.2425	18.1354
ENSMUSG00000006019	327.025	539.894	-0.70888	8.4834e-09	5.2022e-08	Dhx34	chr7	-	16197147	16222037	4310	protein_coding	DEAH_(Asp-Glu-Ala-His)_box_polypeptide_34	344	281	486	336	315	348	314	287	580	564	510	684	384	440	3.85435	3.25901	3.78365	3.24794	3.63268	3.97302	3.05761	3.46996	6.49836	6.81245	6.26234	8.70511	5.47712	5.14828
ENSMUSG00000029480	260.249	462.932	-0.80969	7.1723e-09	4.4296e-08	Dhx37	chr5	-	125414406	125434048	4139	protein_coding	DEAH_(Asp-Glu-Ala-His)_box_polypeptide_37	255	224	385	258	239	300	258	237	434	422	439	650	328	422	2.97519	2.70526	3.12117	2.59699	2.8701	3.56652	2.6161	2.98382	5.06346	5.30785	5.61323	8.61417	4.87166	5.14166
ENSMUSG00000035051	664.004	836.879	-0.33325	4.0675e-05	0.00014876	Dhx57	chr17	-	80238304	80290476	5077	protein_coding	DEAH_(Asp-Glu-Ala-Asp/His)_box_polypeptide_57	659	592	903	700	665	661	682	619	968	856	915	540	726	991	6.26828	5.82869	5.96804	5.7443	6.51041	6.40639	5.63777	6.35335	9.20706	8.77745	9.53802	5.83421	8.79078	9.84358
ENSMUSG00000016181	173.693	303.22	-0.79557	9.755e-19	1.6169e-17	Diexf	chr1	-	193104403	193130251	5548	protein_coding	digestive_organ_expansion_factor_homolog_(zebrafish)	203	134	240	193	156	186	177	150	337	271	303	260	276	347	1.76697	1.20733	1.45153	1.44933	1.3976	1.64966	1.33896	1.40888	2.93323	2.54293	2.89035	2.57059	3.05823	3.15413
ENSMUSG00000047842	155.456	227.183	-0.53758	2.3326e-05	8.8627e-05	Diras2	chr13	-	52504375	52530836	4348	protein_coding	DIRAS_family_GTP-binding_RAS-like_2	186	151	231	148	131	110	187	147	271	203	243	138	230	268	2.06583	1.73598	1.78268	1.41814	1.49753	1.24486	1.80502	1.76176	3.00977	2.43057	2.95775	1.74094	3.25189	3.10836
ENSMUSG00000032396	351.855	475.611	-0.43404	1.0277e-10	7.8306e-10	Dis3l	chr9	-	64306756	64341288	3661	protein_coding	DIS3_mitotic_control_homolog_(S._cerevisiae)-like	310	331	484	397	342	319	405	326	527	473	514	378	398	535	4.08914	4.51944	4.43606	4.5179	4.64323	4.28756	4.64286	4.64021	6.95126	6.72609	7.43032	5.66353	6.68315	7.36955
ENSMUSG00000030768	151.975	253.066	-0.72267	2.0397e-09	1.3419e-08	Disp1	chr1	-	183086264	183221529	5030	protein_coding	dispatched_homolog_1_(Drosophila)	146	151	206	156	132	131	156	173	257	220	249	303	193	262	1.4017	1.5006	1.3742	1.29212	1.30437	1.28151	1.30163	1.79225	2.46728	2.27696	2.61984	3.30423	2.35878	2.62676
ENSMUSG00000032064	456.85	879.004	-0.92877	1.1284e-15	1.4604e-14	Dixdc1	chr9	-	50662752	50739517	6453	protein_coding	DIX_domain_containing_1	488	383	745	539	446	463	429	329	1096	998	932	491	774	974	3.65198	2.96684	3.87388	3.47995	3.43532	3.53052	2.79014	2.65677	8.20166	8.05138	7.64361	4.17364	7.37356	7.61174
ENSMUSG00000031403	321.343	431.232	-0.41922	0.00045625	0.0013904	Dkc1	chrX	+	75095854	75109777	2804	protein_coding	dyskeratosis_congenita_1_dyskerin	314	285	412	377	313	325	344	283	539	444	505	211	412	472	5.40781	5.0807	4.93027	5.60156	5.5483	5.70327	5.14885	5.2593	9.28247	8.2434	9.53142	4.12762	9.0327	8.48888
ENSMUSG00000031523	5942.55	7379.34	-0.3096	0.00018715	0.00061169	Dlc1	chr8	-	36567751	36953143	6241	protein_coding	deleted_in_liver_cancer_1	5753	5756	9815	6784	5098	4393	7204	5037	7831	7591	7388	6815	6259	7694	44.5154	46.1024	52.7701	45.2874	40.6013	34.6359	48.4451	42.0569	60.5921	63.3208	62.6494	59.8973	61.6522	62.1705
ENSMUSG00000038060	224.948	342.629	-0.59162	1.4685e-05	5.7755e-05	Dlec1	chr9	+	119102478	119148246	5815	protein_coding	deleted_in_lung_and_esophageal_cancer_1	299	177	339	222	241	185	238	170	390	330	348	414	244	287	2.48309	1.52153	1.95615	1.59056	2.05997	1.56546	1.71774	1.52342	3.23868	2.95438	3.16719	3.90522	2.57952	2.48897
ENSMUSG00000020886	628.42	861.725	-0.452	6.6896e-09	4.1452e-08	Dlg4	chr11	+	70017085	70045532	3457	protein_coding	discs_large_homolog_4_(Drosophila)	581	576	873	633	633	674	632	584	874	852	817	883	717	929	8.11609	8.32875	8.47357	7.62869	9.10119	9.59355	7.67269	8.80304	12.2086	12.8304	12.5074	14.0106	12.7502	13.552
ENSMUSG00000027314	787.015	1900.77	-1.2466	3.0381e-22	6.654e-21	Dll4	chr2	+	119325784	119335962	3747	protein_coding	delta-like_4_(Drosophila)	707	968	1136	798	667	506	987	753	1984	1815	1620	2150	1584	2000	9.11184	12.9136	10.1729	8.87289	8.84781	6.64486	11.0551	10.472	25.5688	25.2171	22.881	31.4739	25.9878	26.9174
ENSMUSG00000060962	229.509	290.68	-0.33291	0.0067957	0.016259	Dmkn	chr7	+	30763756	30781063	2063	protein_coding	dermokine	255	142	320	301	206	268	228	190	328	254	353	277	243	261	5.96913	3.44069	5.20478	6.07873	4.9632	6.39226	4.63837	4.79925	7.67764	6.40968	9.05565	7.36505	7.24111	6.38011
ENSMUSG00000030409	1155	1774.05	-0.60858	8.763e-08	4.72e-07	Dmpk	chr7	+	19083849	19093821	2850	protein_coding	dystrophia_myotonica-protein_kinase	1158	981	1889	1246	1050	924	1330	1083	1572	1774	1698	2182	1414	1713	19.6216	17.206	22.2402	18.2146	18.3121	15.9531	19.5856	19.8017	26.6355	32.4049	31.5309	41.9957	30.5002	30.3109
ENSMUSG00000048138	6.76072	20.5801	-1.3663	1.9809e-05	7.6215e-05	Dmrt2	chr19	+	25672420	25679010	2347	protein_coding	doublesex_and_mab-3_related_transcription_factor_2	5	5	13	13	3	4	8	7	18	15	43	9	13	26	0.102879	0.106491	0.185858	0.230768	0.0635334	0.0838621	0.143056	0.155419	0.37035	0.332721	0.969615	0.210341	0.340509	0.558659
ENSMUSG00000022099	259.633	410.535	-0.64324	2.8624e-06	1.2456e-05	Dmtn	chr14	-	70602184	70636048	4187	protein_coding	dematin_actin_binding_protein	247	263	428	296	262	175	263	234	395	437	345	526	330	360	2.84881	3.13985	3.42999	2.94533	3.11023	2.05662	2.63623	2.91227	4.55562	5.4335	4.36074	6.89094	4.84517	4.33597
ENSMUSG00000036875	187.567	296.84	-0.65299	2.4281e-07	1.2312e-06	Dna2	chr10	+	62947026	62974185	4122	protein_coding	DNA_replication_helicase_2_homolog_(yeast)	159	158	226	230	185	196	230	165	394	327	333	153	249	329	1.86277	1.91605	1.83972	2.32469	2.23078	2.33974	2.3418	2.08591	4.61574	4.12992	4.27544	2.03601	3.71355	4.02508
ENSMUSG00000031831	68.1695	147.795	-1.0867	1.5161e-14	1.7678e-13	Dnaaf1	chr8	+	119575235	119598454	2821	protein_coding	dynein_axonemal_assembly_factor_1	87	47	105	63	76	61	72	56	191	136	143	163	110	130	1.48931	0.83282	1.24893	0.930429	1.33907	1.06401	1.07117	1.03444	3.26951	2.50979	2.68273	3.16942	2.39711	2.32395
ENSMUSG00000020973	117.9	184.579	-0.63761	7.4307e-09	4.5779e-08	Dnaaf2	chr12	-	69189087	69198429	3390	protein_coding	dynein_axonemal_assembly_factor_2	115	112	140	148	117	122	112	103	163	198	184	187	155	197	1.63821	1.65149	1.38573	1.8189	1.71546	1.77084	1.38659	1.58328	2.32189	3.04065	2.87251	3.02578	2.8108	2.93058
ENSMUSG00000019027	258.423	401.208	-0.62549	3.5511e-09	2.2717e-08	Dnah1	chr14	-	31260375	31323896	12872	protein_coding	dynein_axonemal_heavy_chain_1	302	161	374	312	248	254	262	237	478	388	428	380	288	420	1.133	0.625225	0.974938	1.00984	0.957634	0.970972	0.854251	0.959449	1.79322	1.56923	1.75971	1.61932	1.37545	1.64547
ENSMUSG00000038011	605.769	1000.23	-0.71596	1.0412e-14	1.2333e-13	Dnah10	chr5	+	124725085	124834308	14038	protein_coding	dynein_axonemal_heavy_chain_10	695	426	893	635	607	640	640	500	1178	1006	1122	903	723	1011	2.39084	1.51691	2.13451	1.88458	2.1492	2.24333	1.9134	1.85603	4.05222	3.73073	4.22992	3.5284	3.16615	3.63189
ENSMUSG00000021879	451.696	623.831	-0.45817	0.00015869	0.000524	Dnah12	chr14	+	26693274	26891703	7005	protein_coding	dynein_axonemal_heavy_chain_12	512	336	680	556	401	457	448	377	830	601	710	334	554	716	3.52965	2.39766	3.25726	3.30684	2.84531	3.21016	2.68411	2.80448	5.72167	4.46651	5.36407	2.61537	4.86183	5.15456
ENSMUSG00000022262	798.626	1125.33	-0.48437	0.00022237	0.00071585	Dnah5	chr15	+	28203752	28472045	15630	protein_coding	dynein_axonemal_heavy_chain_5	880	464	1329	947	778	836	833	640	1483	1078	1131	660	997	1399	2.7189	1.48394	2.8531	2.52428	2.47408	2.63188	2.23674	2.13373	4.58179	3.59055	3.82955	2.31622	3.92134	4.51383
ENSMUSG00000052861	1031.04	1419.83	-0.45494	3.3154e-05	0.000123	Dnah6	chr6	-	73017606	73221651	12652	protein_coding	dynein_axonemal_heavy_chain_6	1163	739	1617	1184	1096	1067	973	766	1769	1469	1441	898	1328	1566	4.43906	2.91972	4.28847	3.89887	4.30571	4.14977	3.22763	3.15492	6.75183	6.04455	6.02766	3.89325	6.45263	6.24193
ENSMUSG00000096141	101.017	128.694	-0.34305	0.014511	0.031894	Dnah7a	chr1	-	53397006	53706784	12245	protein_coding	dynein_axonemal_heavy_chain_7A	75	66	152	113	109	114	98	111	164	138	118	80	128	139	0.295783	0.269427	0.41652	0.384473	0.442447	0.458105	0.33589	0.472371	0.646752	0.586708	0.509997	0.358366	0.642613	0.572457
ENSMUSG00000101337	121.608	153.509	-0.32923	0.018299	0.039193	Dnah7c	chr1	+	46425592	46807476	12207	protein_coding	dynein_axonemal_heavy_chain_7C	137	91	171	148	133	122	145	68	175	176	182	99	110	178	0.541978	0.37264	0.470044	0.505125	0.541548	0.491779	0.498528	0.290282	0.69228	0.750594	0.789054	0.444858	0.553964	0.735356
ENSMUSG00000033826	99.0884	205.414	-1.0368	2.0611e-20	3.9024e-19	Dnah8	chr17	+	30624354	30875264	14583	protein_coding	dynein_axonemal_heavy_chain_8	109	91	137	119	93	79	124	73	268	216	218	166	139	222	0.360952	0.311926	0.315228	0.339974	0.316979	0.266563	0.356866	0.260853	0.887444	0.771096	0.791141	0.624391	0.585957	0.767702
ENSMUSG00000061322	136.975	179.115	-0.37896	0.0038347	0.0096893	Dnaic1	chr4	+	41569775	41638158	2510	protein_coding	dynein_axonemal_intermediate_chain_1	178	104	196	159	137	100	175	95	230	166	194	123	150	208	3.42465	2.07117	2.6202	2.63918	2.71294	1.9604	2.92614	1.97228	4.42494	3.44299	4.09046	2.68798	3.6738	4.17904
ENSMUSG00000034706	269.818	388.049	-0.51341	1.2865e-05	5.1171e-05	Dnaic2	chr11	+	114727408	114757889	2874	protein_coding	dynein_axonemal_intermediate_chain_2	296	212	379	317	259	252	304	224	484	325	354	473	296	349	4.97365	3.68728	4.4249	4.59535	4.47927	4.31452	4.43932	4.06145	8.13226	5.88706	6.51869	9.02755	6.33145	6.12386
ENSMUSG00000004069	575.271	834.571	-0.53212	3.3556e-12	3.0082e-11	Dnaja3	chr16	+	4639989	4707695	2648	protein_coding	DnaJ_(Hsp40)_homolog_subfamily_A_member_3	546	509	871	624	553	649	536	488	883	782	835	787	716	923	9.95737	9.60852	11.037	9.81776	10.3801	12.06	8.49526	9.60332	16.1026	15.3741	16.6883	16.3024	16.6224	17.578
ENSMUSG00000047108	1.69474	4.90931	-1.0465	0.016887	0.036557	Dnajb7	chr15	-	81406926	81408299	1374	protein_coding	DnaJ_(Hsp40)_homolog_subfamily_B_member_7	2	3	0	3	0	1	0	4	9	3	4	2	4	8	0.0702932	0.109142	0	0.0909663	0	0.0358123	0	0.151702	0.316307	0.113667	0.15407	0.0798433	0.178966	0.293623
ENSMUSG00000036764	125.745	166.74	-0.39638	0.00048271	0.0014633	Dnajc12	chr10	+	63382443	63408840	2643	protein_coding	DnaJ_(Hsp40)_homolog_subfamily_C_member_12	129	100	178	175	105	113	145	105	192	206	151	139	152	146	2.35702	1.8913	2.25982	2.75859	1.97463	2.10378	2.30251	2.0702	3.50798	4.05762	3.0236	2.88478	3.53545	2.78575
ENSMUSG00000024350	475.401	711.039	-0.57844	1.3375e-12	1.2572e-11	Dnajc18	chr18	-	35671103	35703144	5169	protein_coding	DnaJ_(Hsp40)_homolog_subfamily_C_member_18	431	474	601	495	532	484	513	382	758	768	753	538	599	809	4.02662	4.58383	3.90139	3.98974	5.11563	4.60742	4.16525	3.85102	7.08134	7.73493	7.70961	5.70915	7.12391	7.89276
ENSMUSG00000027166	133.17	182.037	-0.44402	0.00015723	0.00051947	Dnajc24	chr2	-	105966709	106003549	1197	protein_coding	DnaJ_(Hsp40)_homolog_subfamily_C_member_24	146	119	192	157	128	145	141	81	196	187	187	139	136	241	5.89018	4.96946	5.38218	5.46451	5.31508	5.96064	4.94373	3.52623	7.90706	8.13297	8.26783	6.36966	6.98462	10.1534
ENSMUSG00000020657	293.918	352.435	-0.26037	0.0031945	0.0081959	Dnajc27	chr12	+	4082574	4110612	4713	protein_coding	DnaJ_(Hsp40)_homolog_subfamily_C_member_27	296	302	382	310	269	313	349	209	375	375	404	282	299	354	3.03294	3.20307	2.71968	2.74038	2.83693	3.26788	3.10784	2.31083	3.84226	4.14224	4.53657	3.28206	3.90007	3.78785
ENSMUSG00000039763	32.0124	140.899	-2.0783	1.0964e-38	6.8124e-37	Dnajc28	chr16	-	91614257	91619026	3535	protein_coding	DnaJ_(Hsp40)_homolog_subfamily_C_member_28	23	29	45	35	32	30	32	38	165	171	127	78	128	174	0.314202	0.410077	0.427144	0.412501	0.44994	0.417591	0.379919	0.560162	2.25397	2.5183	1.90133	1.21032	2.22597	2.48226
ENSMUSG00000028528	43.937	67.6553	-0.60182	0.00057694	0.0017234	Dnajc6	chr4	+	101496648	101642799	5322	protein_coding	DnaJ_(Hsp40)_homolog_subfamily_C_member_6	36	42	62	39	44	39	55	46	60	63	90	34	75	79	0.326661	0.394486	0.390902	0.305306	0.410934	0.360586	0.433728	0.450404	0.544414	0.616265	0.894977	0.350429	0.866332	0.748581
ENSMUSG00000014195	1599.66	1906.05	-0.25142	0.0019281	0.0051778	Dnajc7	chr11	-	100582818	100620168	2330	protein_coding	DnaJ_(Hsp40)_homolog_subfamily_C_member_7	1526	1336	2212	1742	1489	1615	1832	1501	2211	1988	1985	1207	1703	2282	31.6278	28.662	31.8552	31.1486	31.7638	34.1064	32.9989	33.5694	45.8232	44.4183	45.0867	28.4149	44.9321	49.3908
ENSMUSG00000042523	621.063	760.106	-0.2882	0.0057581	0.014003	Dnal1	chr12	+	84114366	84147498	5727	protein_coding	dynein_axonemal_light_chain_1	652	525	919	742	561	587	649	535	898	818	766	418	718	926	5.49782	4.58236	5.38443	5.39787	4.86889	5.04348	4.75606	4.86795	7.57185	7.4358	7.07857	4.00354	7.70718	8.154
ENSMUSG00000022420	488.834	612.345	-0.31691	0.014615	0.032103	Dnal4	chr15	-	79761453	79777849	1469	protein_coding	dynein_axonemal_light_chain_4	457	381	747	537	414	560	506	466	610	591	577	816	426	558	15.0233	12.9646	17.0628	15.2299	14.0079	18.7579	14.4564	16.5304	20.0522	20.9444	20.7873	30.4694	17.8273	19.1557
ENSMUSG00000042707	257.779	420.009	-0.69705	5.6475e-15	6.8368e-14	Dnali1	chr4	-	125055338	125065703	2133	protein_coding	dynein_axonemal_light_intermediate_polypeptide_1	276	199	349	298	290	243	260	218	497	377	431	406	362	407	6.24868	4.66357	5.49017	5.82065	6.75773	5.60576	5.11579	5.3258	11.2517	9.20136	10.6938	10.4407	10.4332	9.62255
ENSMUSG00000005980	38.387	51.235	-0.40146	0.019278	0.041058	Dnase1	chr16	+	4036942	4040024	2782	protein_coding	deoxyribonuclease_I	39	36	54	50	37	27	36	39	42	71	59	36	45	50	0.676983	0.646848	0.651311	0.748788	0.661056	0.477557	0.543095	0.730511	0.729029	1.32863	1.12238	0.709808	0.994383	0.906357
ENSMUSG00000019088	341.442	495.913	-0.53716	6.7254e-12	5.8816e-11	Dnase1l1	chrX	-	74273217	74282337	1625	protein_coding	deoxyribonuclease_1-like_1	366	316	461	380	325	318	365	293	566	514	552	336	428	560	10.8767	9.72054	9.51917	9.74263	9.94086	9.62926	9.42692	9.3958	16.8196	16.4669	17.9775	11.3418	16.1916	17.3789
ENSMUSG00000024136	50.4106	108.014	-1.0591	1.0392e-09	7.0768e-09	Dnase1l2	chr17	-	24440081	24443105	1921	protein_coding	deoxyribonuclease_1-like_2	54	44	75	50	44	63	37	49	89	95	148	123	68	112	1.35749	1.14494	1.31004	1.0844	1.13846	1.61373	0.808359	1.32919	2.23726	2.57453	4.07735	3.51215	2.1761	2.9402
ENSMUSG00000003812	313.471	438.236	-0.47419	4.7555e-06	2.0118e-05	Dnase2a	chr8	+	84908560	84922915	4073	protein_coding	deoxyribonuclease_II_alpha	328	307	468	336	281	280	338	267	468	352	418	511	390	425	3.88893	3.76774	3.85552	3.43693	3.42914	3.38269	3.48283	3.41599	5.54861	4.49914	5.43133	6.8818	5.88638	5.26212
ENSMUSG00000044595	13.307	34.6512	-1.283	9.2346e-08	4.9633e-07	Dnd1	chr18	-	36763671	36766214	2057	protein_coding	dead_end_homolog_1_(zebrafish)	7	15	11	16	12	14	18	15	35	32	36	42	35	21	0.164336	0.364513	0.179436	0.324065	0.289962	0.334898	0.367256	0.379994	0.82165	0.809874	0.926216	1.11998	1.046	0.514839
ENSMUSG00000075467	420.512	545.5	-0.36929	0.00046276	0.0014081	Dnlz	chr2	-	26348121	26352110	2916	protein_coding	DNL-type_zinc_finger	435	397	574	448	405	447	389	373	559	493	513	656	455	514	7.20397	6.80549	6.60505	6.40083	6.90337	7.54291	5.59876	6.66562	9.25715	8.80159	9.31052	12.3399	9.59228	8.88919
ENSMUSG00000026825	443.101	518.593	-0.22191	0.021169	0.044525	Dnm1	chr2	-	32308471	32353329	4605	protein_coding	dynamin_1	390	419	693	507	381	379	475	447	520	466	494	576	433	554	4.08983	4.54822	5.04958	4.58695	4.11234	4.04975	4.32906	5.05822	5.45289	5.26815	5.67729	6.86101	5.78038	6.0669
ENSMUSG00000025195	488.511	581.078	-0.24653	0.014626	0.032125	Dnmbp	chr19	-	43847967	43912392	4882	protein_coding	dynamin_binding_protein	448	389	660	606	502	439	530	473	627	578	571	660	399	590	4.4315	3.98298	4.53626	5.17155	5.11093	4.42472	4.55626	5.04874	6.20187	6.16356	6.18988	7.41552	5.02427	6.09454
ENSMUSG00000004099	815.169	1334.39	-0.7059	3.1767e-26	9.6559e-25	Dnmt1	chr9	-	20907206	20959888	5876	protein_coding	DNA_methyltransferase_(cytosine-5)_1	841	766	1197	966	712	738	825	728	1355	1356	1292	1305	1143	1408	6.91169	6.51634	6.8354	6.84922	6.02271	6.18007	5.89254	6.45608	11.1355	12.0138	11.6366	12.1822	11.9581	12.0839
ENSMUSG00000020661	1138.08	1914.1	-0.74514	1.4157e-30	5.5865e-29	Dnmt3a	chr12	+	3806007	3914443	9685	protein_coding	DNA_methyltransferase_3A	1129	960	1792	1223	1123	1025	1272	973	1931	2098	1882	1568	1733	2104	5.62943	4.95482	6.20855	5.26105	5.76334	5.20767	5.51211	5.23519	9.62799	11.2774	10.284	8.88059	11.0001	10.9555
ENSMUSG00000027478	78.4979	119.086	-0.59326	1.4906e-06	6.7646e-06	Dnmt3b	chr2	+	153649450	153687730	4320	protein_coding	DNA_methyltransferase_3B	78	66	97	92	89	70	75	78	144	123	91	115	107	123	0.871929	0.763689	0.753424	0.887258	1.024	0.797321	0.728631	0.940871	1.60965	1.48226	1.11481	1.46019	1.52264	1.43585
ENSMUSG00000040658	12.2137	22.9479	-0.81686	0.0035763	0.0090967	Dnph1	chr17	+	46496789	46499618	1106	protein_coding	2'-deoxynucleoside_5'-phosphate_N-hydrolase_1	14	19	16	17	13	7	5	9	18	20	32	31	13	20	0.611284	0.858727	0.485419	0.640383	0.584228	0.311431	0.189734	0.42404	0.785905	0.941405	1.53122	1.53745	0.722581	0.91193
ENSMUSG00000032198	4379.31	5479.3	-0.32008	0.00021885	0.00070573	Dock6	chr9	-	21800184	21852635	6556	protein_coding	dedicator_of_cytokinesis_6	4470	3765	6630	4966	4139	3779	4911	3834	5415	5592	4951	6141	4355	5710	32.926	28.7067	33.9333	31.5583	31.3798	28.3633	31.4384	30.4742	39.8853	44.4048	39.9667	51.3802	40.8364	43.9222
ENSMUSG00000052085	1499.02	1734.23	-0.20876	0.012753	0.02842	Dock8	chr19	+	24999529	25202432	7810	protein_coding	dedicator_of_cytokinesis_8	1607	1454	2238	1703	1254	1121	1737	1368	2213	1759	1765	1314	1392	1908	9.93654	9.30615	9.61525	9.08468	7.98069	7.06275	9.33424	9.12756	13.6831	11.7251	11.9602	9.22868	10.9569	12.3201
ENSMUSG00000075419	227.202	360.937	-0.658	2.6577e-10	1.9415e-09	Dolk	chr2	-	30284231	30286334	2104	protein_coding	dolichol_kinase	242	218	300	226	252	215	241	179	375	322	355	408	309	346	5.55443	5.17926	4.78439	4.47516	5.95318	5.02819	4.8073	4.4333	8.60674	7.96731	8.92949	10.6368	9.0284	8.2931
ENSMUSG00000026856	287.875	466.654	-0.68338	8.6338e-09	5.2887e-08	Dolpp1	chr2	+	30392254	30400529	2294	protein_coding	dolichyl_pyrophosphate_phosphatase_1	277	225	401	355	301	301	264	260	485	405	420	580	382	456	5.83118	4.90282	5.86546	6.44734	6.52179	6.45642	4.82993	5.90608	10.2094	9.19101	9.68947	13.8685	10.2369	10.0244
ENSMUSG00000022960	174.29	227.163	-0.38045	0.0014303	0.0039407	Donson	chr16	-	91677268	91688765	2482	protein_coding	downstream_neighbor_of_SON	184	159	217	216	156	181	177	148	269	235	283	125	184	267	3.58003	3.20223	2.93366	3.62575	3.12404	3.58836	2.99296	3.10727	5.23363	4.9291	6.03433	2.76251	4.55737	5.42495
ENSMUSG00000032123	454.029	686.818	-0.58765	2.587e-09	1.6793e-08	Dpagt1	chr9	+	44326845	44333600	1905	protein_coding	dolichyl-phosphate_(UDP-N-acetylglucosamine)_acetylglucosaminephosphotransferase_1_(GlcNAc-1-P_transferase)	461	421	693	500	397	458	486	366	669	662	621	806	578	681	11.6863	11.047	12.2065	10.9351	10.3583	11.8301	10.7071	10.0116	16.9584	18.0911	17.252	23.2079	18.6522	18.0276
ENSMUSG00000041035	266.665	308.342	-0.20628	0.018	0.038632	Dpcd	chr19	+	45560615	45579763	1345	protein_coding	deleted_in_primary_ciliary_dyskinesia	258	219	409	281	289	277	275	211	368	322	316	288	240	293	9.26334	8.13914	10.2036	8.70422	10.68	10.1339	8.58105	8.17485	13.2123	12.4634	12.4339	11.7453	10.9695	10.9858
ENSMUSG00000078789	77.6659	113.979	-0.5406	8.9907e-05	0.00031021	Dph1	chr11	-	75177643	75191241	2139	protein_coding	DPH1_homolog_(S._cerevisiae)	73	73	115	80	84	86	65	66	146	86	104	128	88	121	1.6481	1.70596	1.80401	1.55821	1.95192	1.97837	1.27536	1.60788	3.29606	2.0931	2.57316	3.28242	2.52912	2.85273
ENSMUSG00000028540	80.1231	168.616	-1.0389	4.4535e-11	3.5322e-10	Dph2	chr4	-	117888643	117892032	2558	protein_coding	DPH2_homolog_(S._cerevisiae)	90	75	124	67	82	89	71	65	146	106	194	187	157	195	1.69907	1.46561	1.62657	1.09124	1.59334	1.71202	1.1649	1.32413	2.75617	2.15728	4.0137	4.00993	3.77309	3.84433
ENSMUSG00000057147	282.954	345.31	-0.2861	0.0087387	0.02035	Dph6	chr2	-	114516416	114654964	3010	protein_coding	diphthamine_biosynthesis_6	302	239	364	344	267	258	317	250	420	401	376	189	294	390	4.84519	3.96906	4.05776	4.76143	4.40899	4.21767	4.42001	4.32806	6.73807	6.93553	6.61097	3.44422	6.00453	6.53408
ENSMUSG00000063904	762.499	1042.02	-0.44414	1.2192e-05	4.8607e-05	Dpp3	chr19	-	4907229	4928287	2683	protein_coding	dipeptidylpeptidase_3	732	703	1079	790	736	771	866	643	1072	993	917	1270	780	1078	13.1753	13.0976	13.4944	12.2674	13.6349	14.1401	13.5465	12.4885	19.2942	19.2677	18.0881	25.9644	17.872	20.2621
ENSMUSG00000026958	339.901	396.645	-0.21865	0.02181	0.045732	Dpp7	chr2	-	25352276	25356359	3017	protein_coding	dipeptidylpeptidase_7	340	324	455	376	311	322	399	287	432	383	407	454	291	366	5.44219	5.36817	5.06043	5.19228	5.12364	5.2517	5.55044	4.95708	6.91451	6.60884	7.13942	8.25422	5.92947	6.11776
ENSMUSG00000043067	504.161	730.468	-0.52708	2.9812e-06	1.293e-05	Dpy19l1	chr9	-	24411776	24503140	4747	protein_coding	dpy-19-like_1_(C._elegans)	481	478	779	577	461	417	591	425	915	770	809	381	680	820	4.89323	5.03344	5.50642	5.0641	4.82698	4.32251	5.22515	4.6654	9.30797	8.44448	9.01931	4.40252	8.80619	8.71127
ENSMUSG00000043671	310.047	354.517	-0.19086	0.017442	0.037573	Dpy19l3	chr7	-	35685165	35754454	8006	protein_coding	dpy-19-like_3_(C._elegans)	312	276	460	343	277	241	359	310	374	372	384	308	285	377	1.88195	1.72326	1.92794	1.78494	1.71972	1.48122	1.88195	2.01774	2.25584	2.41896	2.5384	2.11023	2.1884	2.37472
ENSMUSG00000024067	257.22	367.503	-0.50697	2.5382e-08	1.4661e-07	Dpy30	chr17	-	74299474	74323944	799	protein_coding	dpy-30_homolog_(C._elegans)	264	187	390	309	268	278	259	191	429	357	351	329	320	389	15.9561	11.6991	16.3783	16.1123	16.6718	17.1205	13.6045	12.4568	25.9277	23.2607	23.249	22.5863	24.6208	24.5521
ENSMUSG00000022048	2219.27	4066.59	-0.86579	9.1988e-24	2.2787e-22	Dpysl2	chr14	-	66802864	66868688	4520	protein_coding	dihydropyrimidinase-like_2	2320	1921	3350	2470	2379	1799	2136	2050	4241	4331	3957	4202	3302	3902	24.7868	21.2445	24.869	22.7669	26.1607	19.5845	19.8332	23.6339	45.3088	49.8829	46.331	50.9933	44.9094	43.5347
ENSMUSG00000024501	1175.2	1527.9	-0.37476	6.0484e-05	0.00021499	Dpysl3	chr18	-	43320979	43438286	5484	protein_coding	dihydropyrimidinase-like_3	1130	1123	1762	1314	1106	804	1403	1139	1742	1607	1574	1058	1382	1729	9.95064	10.2362	10.781	9.9826	10.0242	7.21402	10.7372	10.823	15.3392	15.2553	15.1898	10.5824	15.492	15.8995
ENSMUSG00000020457	886.623	1002.65	-0.17657	0.0073626	0.017473	Drg1	chr11	-	3187360	3266415	2093	protein_coding	developmentally_regulated_GTP_binding_protein_1	860	784	1172	1052	887	931	923	724	1063	1010	1002	788	953	1116	19.8426	18.7242	18.7893	20.9408	21.0644	21.8877	18.5081	18.0256	24.5254	25.122	25.3363	20.6515	27.9912	26.8894
ENSMUSG00000022191	782.823	1004.36	-0.35658	1.6301e-10	1.2177e-09	Drosha	chr15	+	12824815	12935290	4570	protein_coding	drosha_ribonuclease_type_III	769	703	1196	862	728	773	836	652	1164	976	1002	925	828	1051	8.12607	7.68946	8.78145	7.85845	7.91788	8.32305	7.67751	7.43448	12.2996	11.1182	11.6037	11.1025	11.1381	11.5977
ENSMUSG00000024331	12.7109	34.1127	-1.2842	6.2253e-07	3.0023e-06	Dsc2	chr18	-	20030633	20059554	4630	protein_coding	desmocollin_2	12	6	27	14	14	17	9	9	45	16	40	34	38	27	0.125161	0.0647779	0.195675	0.125977	0.150294	0.18067	0.0815815	0.101293	0.469337	0.179904	0.457218	0.402804	0.504546	0.294083
ENSMUSG00000022898	437.578	798.202	-0.8627	1.3196e-31	5.5274e-30	Dscr3	chr16	-	94497783	94526830	2547	protein_coding	Down_syndrome_critical_region_gene_3	416	412	566	530	430	360	465	432	894	779	776	629	768	879	7.88741	8.08584	7.45657	8.66948	8.39138	6.95493	7.66221	8.83841	16.9497	15.9225	16.1242	13.5462	18.5366	17.4039
ENSMUSG00000027635	68.1963	88.1739	-0.37066	0.010041	0.023032	Dsn1	chr2	-	156995265	157007154	2636	protein_coding	DSN1_MIND_kinetochore_complex_component_homolog_(S._cerevisiae)	64	62	95	74	63	82	56	66	111	103	93	47	76	99	1.17248	1.17572	1.20929	1.16959	1.18793	1.53069	0.891605	1.30472	2.03344	2.0342	1.86716	0.97802	1.77242	1.89398
ENSMUSG00000020956	142.817	193.195	-0.42642	0.00052347	0.0015754	Dtd2	chr12	-	51988312	52006501	2564	protein_coding	D-tyrosyl-tRNA_deacylase_2	139	121	224	160	110	179	124	131	200	232	172	140	196	202	2.61798	2.35898	2.93144	2.59985	2.1324	3.43522	2.02971	2.6624	3.76673	4.71055	3.55021	2.99506	4.69933	3.97301
ENSMUSG00000029603	99.7954	202.943	-0.97939	1.745e-08	1.0321e-07	Dtx1	chr5	-	120680202	120711927	4035	protein_coding	deltex_1_homolog_(Drosophila)	119	83	164	122	80	56	146	73	213	156	179	271	171	192	1.42421	1.02823	1.3638	1.25969	0.985463	0.68291	1.51859	0.942755	2.54911	2.01272	2.34776	3.68401	2.60526	2.39963
ENSMUSG00000049502	672.742	920.146	-0.44328	0.00083212	0.0024114	Dtx3l	chr16	-	35926511	35939151	5309	protein_coding	deltex_3-like_(Drosophila)	449	586	820	647	697	972	744	605	1199	923	1013	637	771	955	4.08417	5.51749	5.18266	5.07735	6.5255	9.00892	5.88153	5.9383	10.9058	9.05087	10.0981	6.58146	8.9277	9.07146
ENSMUSG00000026281	354.51	547.043	-0.62115	1.4612e-19	2.6293e-18	Dtymk	chr1	-	93792576	93801934	1055	protein_coding	deoxythymidylate_kinase	329	286	540	377	352	360	371	332	621	572	513	459	487	588	15.0596	13.551	17.1748	14.8879	16.5838	16.7907	14.7588	16.3985	28.4244	28.2257	25.7341	23.8647	28.3775	28.1068
ENSMUSG00000068452	12.6067	21.9452	-0.73968	0.0056987	0.013872	Duox2	chr2	-	122279247	122298165	5744	protein_coding	dual_oxidase_2	18	16	15	7	15	18	7	6	22	26	21	23	13	25	0.151331	0.139239	0.0876251	0.0507726	0.129799	0.154197	0.0511462	0.0544322	0.184953	0.235646	0.193486	0.219639	0.139132	0.219489
ENSMUSG00000031901	87.4195	154.933	-0.81233	1.9864e-12	1.8307e-11	Dus2	chr8	+	105991337	106053840	1860	protein_coding	dihydrouridine_synthase_2	81	77	104	107	101	91	98	62	161	163	168	131	149	141	2.10301	2.06935	1.87617	2.39672	2.699	2.4074	2.21128	1.73699	4.1799	4.56222	4.78014	3.86326	4.92461	3.8229
ENSMUSG00000026659	65.7811	113.787	-0.77533	9.9563e-08	5.327e-07	Dusp12	chr1	-	170873498	170885540	1875	protein_coding	dual_specificity_phosphatase_12	59	44	83	83	67	90	61	56	140	140	125	82	84	109	1.51957	1.17303	1.48535	1.84426	1.7761	2.36189	1.3654	1.55635	3.60562	3.88712	3.5282	2.39888	2.75408	2.93165
ENSMUSG00000047205	321.887	580.898	-0.84289	6.3309e-26	1.8836e-24	Dusp18	chr11	+	3895240	3901296	4632	protein_coding	dual_specificity_phosphatase_18	337	286	488	354	293	358	337	229	599	593	626	490	514	612	3.51343	3.08641	3.53511	3.18406	3.14408	3.80306	3.05345	2.57624	6.24469	6.66481	7.15237	5.8026	6.8217	6.663
ENSMUSG00000027001	64.7614	115.229	-0.80786	5.1377e-09	3.2316e-08	Dusp19	chr2	+	80617045	80632361	1993	protein_coding	dual_specificity_phosphatase_19	71	66	110	71	62	44	76	44	136	132	106	75	105	133	1.72037	1.65536	1.85198	1.48422	1.54624	1.08634	1.60043	1.15044	3.29522	3.44801	2.81477	2.06419	3.23877	3.36536
ENSMUSG00000069255	225.991	274.568	-0.27982	0.00086634	0.0025008	Dusp22	chr13	+	30659999	30711231	1161	protein_coding	dual_specificity_phosphatase_22	224	223	326	247	210	228	217	196	274	308	293	232	213	308	9.31721	9.60128	9.42186	8.86361	8.99044	9.66321	7.84436	8.79718	11.3965	13.8108	13.3561	10.961	11.2783	13.3784
ENSMUSG00000026544	131.193	306.429	-1.1979	4.4872e-23	1.0492e-21	Dusp23	chr1	-	172630769	172632974	1417	protein_coding	dual_specificity_phosphatase_23	101	134	199	172	139	128	140	83	358	299	285	330	256	275	3.44209	4.72706	4.71232	5.05713	4.87572	4.44487	4.14656	3.0523	12.2002	10.9851	10.6443	12.7744	11.1063	9.787
ENSMUSG00000039661	12.5884	34.6648	-1.3558	1.6821e-08	9.9669e-08	Dusp26	chr8	+	31089471	31097047	1938	protein_coding	dual_specificity_phosphatase_26_(putative)	18	12	11	13	10	8	20	11	43	20	32	39	35	34	0.448527	0.309517	0.190454	0.27947	0.256472	0.203121	0.433118	0.295773	1.07144	0.537252	0.873857	1.10384	1.11023	0.884732
ENSMUSG00000047067	127.86	169.319	-0.39345	0.0020788	0.0055459	Dusp28	chr1	+	92906981	92908435	1314	protein_coding	dual_specificity_phosphatase_28	110	106	180	146	116	140	139	123	177	148	147	215	125	180	4.04266	4.03243	4.59651	4.62917	4.3879	5.24266	4.43966	4.87786	6.50475	5.86365	5.9206	8.97508	5.84807	6.90818
ENSMUSG00000053716	2570.11	3505.21	-0.44098	6.1747e-05	0.00021917	Dusp7	chr9	+	106368632	106375724	3213	protein_coding	dual_specificity_phosphatase_7	2432	2188	3577	2818	2709	2631	2405	2461	3335	3155	3247	4367	2811	3558	36.553	34.0403	37.3559	36.5406	41.9075	40.293	31.4148	39.9135	50.1231	51.1199	53.483	74.5535	53.7834	55.8447
ENSMUSG00000027203	212.746	247.206	-0.21049	0.014334	0.031554	Dut	chr2	+	125247190	125258608	1950	protein_coding	deoxyuridine_triphosphatase	195	196	318	256	184	184	255	187	305	229	244	232	214	238	4.82914	5.02433	5.47197	5.46955	4.69005	4.64304	5.48827	4.9972	7.55298	6.11368	6.62215	6.52603	6.74648	6.15501
ENSMUSG00000020888	296.089	583.413	-0.95588	2.6136e-12	2.3704e-11	Dvl2	chr11	+	70000595	70012301	5037	protein_coding	dishevelled_2_dsh_homolog_(Drosophila)	321	225	366	303	313	326	313	268	560	555	531	793	451	505	3.07754	2.23289	2.43815	2.5062	3.08863	3.18467	2.60797	2.77257	5.3687	5.73618	5.57913	8.63568	5.50431	5.05599
ENSMUSG00000040482	335.224	414.025	-0.29897	0.0036166	0.0091888	Dxo	chr17	+	34837019	34839233	1519	protein_coding	decapping_exoribonuclease	337	291	455	355	319	344	343	323	439	367	391	495	350	380	10.7138	9.57617	10.0509	9.73681	10.4382	11.1434	9.4769	11.0806	13.956	12.578	13.6227	17.8749	14.1647	12.6157
ENSMUSG00000029757	3.08679	8.928	-1.2019	0.0014609	0.004017	Dync1i1	chr6	+	5725639	6028039	2718	protein_coding	dynein_cytoplasmic_1_intermediate_chain_1	4	4	6	2	3	1	4	2	13	15	11	2	8	5	0.0710691	0.0735643	0.0740719	0.0306568	0.0548612	0.0181038	0.0617647	0.0383442	0.230965	0.287305	0.214184	0.0403623	0.180942	0.0927699
ENSMUSG00000009013	1665.47	2727.74	-0.70621	2.2834e-20	4.3088e-19	Dynll1	chr5	-	115297110	115300999	2030	protein_coding	dynein_light_chain_LC8-type_1	1737	1710	2436	1979	1469	1441	1755	1322	2611	2613	2951	2495	2531	2846	41.3213	42.1072	40.2655	40.6159	35.9683	34.9291	36.2837	33.9355	62.1103	67.0108	76.9338	67.4171	76.6468	70.701
ENSMUSG00000020483	3547.47	4093.5	-0.2043	0.01862	0.039824	Dynll2	chr11	-	87979525	87987533	2476	protein_coding	dynein_light_chain_LC8-type_2	3499	3336	5381	3836	3219	3014	3865	3345	4125	3806	3915	4644	3435	4063	68.2438	67.3491	72.9229	64.5467	64.6196	59.8979	65.5132	70.3987	80.45	80.0239	83.6807	102.881	85.2853	82.7528
ENSMUSG00000034467	359.746	443.112	-0.29796	0.0003923	0.0012116	Dynlrb2	chr8	+	116505015	116515896	496	protein_coding	dynein_light_chain_roadblock-type_2	363	259	496	407	401	381	375	299	516	423	450	394	378	463	35.3423	26.1021	33.5546	34.1868	40.1843	37.7974	31.7307	31.413	50.2367	44.3977	48.0148	43.5722	46.8499	47.0745
ENSMUSG00000096255	91.3504	119.385	-0.37276	0.0025019	0.0065681	Dynlt1b	chr17	+	6430112	6436293	768	protein_coding	dynein_light_chain_Tctex-type_1B	96	71	152	123	83	90	88	65	159	111	115	97	110	117	6.03643	4.62119	6.64101	6.67252	5.37169	5.76634	4.80896	4.41033	9.99744	7.52425	7.92466	6.92797	8.805	7.68265
ENSMUSG00000000579	145.853	185.588	-0.33951	0.0083179	0.019505	Dynlt1c	chr17	+	6601671	6609774	3250	protein_coding	dynein_light_chain_Tctex-type_1C	144	107	252	157	121	187	127	126	222	195	203	120	175	190	2.13968	1.64572	2.60177	2.01262	1.85053	2.83124	1.64002	2.02026	3.29855	3.12358	3.30565	2.02532	3.31019	2.9482
ENSMUSG00000002409	336.906	742.845	-1.1216	4.9712e-22	1.0661e-20	Dyrk1b	chr7	+	28179469	28187294	2534	protein_coding	dual-specificity_tyrosine-(Y)-phosphorylation_regulated_kinase_1b	327	261	488	337	359	359	333	323	805	687	676	920	569	695	6.23177	5.14862	6.46197	5.54076	7.04177	6.97119	5.51528	6.64225	15.3406	14.1141	14.1184	19.9148	13.804	13.8314
ENSMUSG00000092192	13.191	20.8856	-0.62049	0.017439	0.037569	Dyx1c1	chr9	+	72958785	72973064	1975	protein_coding	dyslexia_susceptibility_1_candidate_1_homolog_(human)	17	10	19	11	6	14	15	17	35	16	26	10	15	25	0.415673	0.253098	0.322803	0.232045	0.151	0.348803	0.318753	0.44854	0.855764	0.421749	0.696707	0.277734	0.466898	0.638351
ENSMUSG00000037259	113.66	232.803	-0.99763	5.6927e-10	3.9965e-09	Dzank1	chr2	-	144470557	144527414	6847	protein_coding	double_zinc_ribbon_and_ankyrin_repeat_domains_1	129	75	229	115	121	134	107	55	277	252	242	158	199	261	0.909829	0.547542	1.12224	0.699751	0.878373	0.962994	0.655864	0.418583	1.95359	1.91603	1.87051	1.26576	1.7867	1.92233
ENSMUSG00000064061	176.509	280.213	-0.65162	2.3996e-07	1.2176e-06	Dzip3	chr16	-	48924232	48994165	5835	protein_coding	DAZ_interacting_protein_3_zinc_finger	204	152	327	190	166	166	163	119	337	293	337	179	250	275	1.68834	1.30215	1.88044	1.35662	1.41404	1.39987	1.1724	1.06274	2.78896	2.61414	3.05656	1.6827	2.63389	2.37672
ENSMUSG00000018983	453.286	930.075	-1.012	1.7415e-13	1.806e-12	E2f2	chr4	+	136172394	136196057	4739	protein_coding	E2F_transcription_factor_2	401	475	642	575	384	296	577	424	935	837	791	1184	829	838	4.08628	5.0103	4.54569	5.05507	4.02753	3.07343	5.10998	4.66228	9.52747	9.19476	8.83352	13.7044	10.7539	8.91752
ENSMUSG00000057469	379.929	468.987	-0.30396	0.00014707	0.0004882	E2f6	chr12	+	16810965	16826743	2421	protein_coding	E2F_transcription_factor_6	352	355	526	431	363	340	389	384	516	509	469	326	416	555	7.02131	7.32977	7.29025	7.417	7.45256	6.9104	6.74349	8.26525	10.2922	10.9452	10.2523	7.38615	10.5632	11.5607
ENSMUSG00000046179	29.1594	44.3904	-0.55959	0.0066666	0.015985	E2f8	chr7	-	48866429	48881596	3691	protein_coding	E2F_transcription_factor_8	22	23	61	39	30	13	39	23	46	38	60	35	34	51	0.287838	0.311487	0.554546	0.440217	0.40399	0.173308	0.443456	0.324716	0.60182	0.535971	0.860303	0.520139	0.566282	0.696807
ENSMUSG00000072601	350.847	429.618	-0.28925	0.010992	0.024933	Ear1	chr14	-	43818765	43875517	713	protein_coding	eosinophil-associated_ribonuclease_A_family_member_1	304	357	442	406	261	446	402	280	512	497	466	284	367	437	20.5899	25.0285	20.801	23.7237	18.1947	30.7797	23.6628	20.4639	34.6763	36.2885	34.5892	21.8486	31.6428	30.9085
ENSMUSG00000072596	945.836	1314.27	-0.46802	1.5254e-05	5.9776e-05	Ear2	chr14	+	44102654	44103534	719	protein_coding	eosinophil-associated_ribonuclease_A_family_member_2	841	1007	1397	1122	634	952	1118	810	1643	1492	1380	840	1188	1298	56.4855	70.0095	65.1957	65.0144	43.8283	65.1519	65.2594	58.7051	110.347	108.029	101.577	64.0834	101.575	91.04
ENSMUSG00000003206	9.41091	23.1581	-1.1628	9.8237e-06	3.9835e-05	Ebi3	chr17	+	55952623	55957021	1170	protein_coding	Epstein-Barr_virus_induced_gene_3	14	6	17	11	12	5	12	3	26	18	31	22	18	22	0.577846	0.256343	0.487545	0.391699	0.509788	0.210282	0.430453	0.133615	1.0731	0.800918	1.40223	1.03141	0.945768	0.948251
ENSMUSG00000031168	488.564	666.016	-0.44027	8.9896e-07	4.224e-06	Ebp	chrX	-	8185329	8193512	1743	protein_coding	phenylalkylamine_Ca2+_antagonist_(emopamil)_binding_protein	498	436	719	515	444	476	545	426	660	609	650	759	569	652	13.7976	12.5039	13.8415	12.3099	12.6613	13.4378	13.1229	12.736	18.2852	18.1895	19.736	23.8858	20.0684	18.8641
ENSMUSG00000021928	107.37	150.883	-0.47351	0.00067457	0.00199	Ebpl	chr14	-	61339763	61360445	2077	protein_coding	emopamil_binding_protein-like	134	94	176	118	89	99	89	96	123	153	175	164	132	134	3.11558	2.26229	2.84333	2.36696	2.12984	2.3454	1.79839	2.40854	2.85971	3.83492	4.45908	4.33115	3.90693	3.25353
ENSMUSG00000022842	48.6818	76.8793	-0.62208	8.648e-05	0.00029966	Ece2	chr16	+	20611593	20646485	3445	protein_coding	endothelin_converting_enzyme_2	44	40	88	56	41	53	49	39	71	66	82	90	75	63	0.616785	0.5804	0.857127	0.677243	0.591546	0.757017	0.596949	0.589922	0.995227	0.99737	1.2597	1.43301	1.33835	0.922227
ENSMUSG00000053898	1528.42	1753.08	-0.19586	0.008074	0.018977	Ech1	chr7	+	28825217	28832247	1267	protein_coding	enoyl_coenzyme_A_hydratase_1_peroxisomal	1438	1333	2288	1677	1454	1553	1535	1412	2042	1656	1702	1814	1503	1606	54.8091	52.5908	60.5942	55.1445	57.0403	60.3134	50.8466	58.0734	77.8273	68.0433	71.093	78.5337	72.9257	63.9228
ENSMUSG00000039063	83.8688	130.034	-0.61814	2.1503e-06	9.5605e-06	Echdc3	chr2	-	6188465	6213033	1851	protein_coding	enoyl_Coenzyme_A_hydratase_domain_containing_3	98	89	119	94	68	68	92	68	162	102	136	142	94	133	2.55676	2.40348	2.15721	2.11576	1.82598	1.80768	2.08599	1.91435	4.22631	2.86877	3.88845	4.20802	3.1219	3.62353
ENSMUSG00000024132	471.435	659.487	-0.47821	3.4866e-11	2.8079e-10	Eci1	chr17	+	24426683	24439316	1091	protein_coding	enoyl-Coenzyme_A_delta_isomerase_1	491	394	689	558	415	425	552	405	744	633	603	647	576	686	21.7334	18.0521	21.1907	21.3086	18.9068	19.1683	21.2346	19.3442	32.9307	30.2051	29.2507	32.5293	32.4561	31.7093
ENSMUSG00000073599	698.24	927.199	-0.40285	0.00034	0.001061	Ecscr	chr18	-	35713086	35722356	1114	protein_coding	endothelial_cell_surface_expressed_chemotaxis_and_apoptosis_regulator	725	736	975	778	580	423	885	691	1019	898	921	710	900	1042	31.4285	33.0255	29.3678	29.0965	25.8784	18.6842	33.3417	32.323	44.1715	41.9655	43.7541	34.9598	49.6656	47.1704
ENSMUSG00000027699	65.4142	90.0416	-0.44517	0.0024172	0.0063636	Ect2	chr3	-	27097222	27153878	4086	protein_coding	ect2_oncogene	71	68	100	87	54	40	73	54	95	91	86	58	94	110	0.839132	0.831892	0.821208	0.887088	0.656885	0.481704	0.749816	0.688676	1.12274	1.15943	1.11389	0.778619	1.41425	1.35763
ENSMUSG00000071392	67.8623	101.056	-0.55901	0.00027423	0.00087109	Ect2l	chr10	-	18129022	18210890	2900	protein_coding	epithelial_cell_transforming_sequence_2_oncogene-like	64	59	108	79	84	44	80	50	144	95	125	64	79	100	1.06574	1.01698	1.24962	1.13495	1.43971	0.746575	1.15777	0.898445	2.39782	1.7054	2.28116	1.21054	1.67466	1.73896
ENSMUSG00000034457	22.845	66.0575	-1.4176	2.9651e-09	1.9121e-08	Eda2r	chrX	-	97333840	97377216	4752	protein_coding	ectodysplasin_A2_receptor	13	16	38	28	21	35	25	16	50	103	100	32	46	64	0.13211	0.168306	0.268323	0.245486	0.219653	0.362419	0.220797	0.175454	0.508097	1.1284	1.1137	0.369376	0.595086	0.679188
ENSMUSG00000095105	34.877	56.7208	-0.68267	0.0002307	0.00074076	Edaradd	chr13	-	12471209	12520450	8103	protein_coding	EDAR_(ectodysplasin-A_receptor)-associated_death_domain	45	40	36	45	33	34	29	23	80	48	76	45	42	48	0.268186	0.246758	0.149076	0.231373	0.202424	0.206468	0.150204	0.147911	0.476757	0.308388	0.496377	0.304623	0.318641	0.298732
ENSMUSG00000015092	1523.65	1837	-0.26463	0.024058	0.049948	Edf1	chr2	+	25557847	25562082	910	protein_coding	endothelial_differentiation-related_factor_1	1510	1401	2148	1804	1360	1366	1685	1374	1727	1562	1762	2409	1595	1619	80.132	76.9579	79.2035	82.5926	74.2833	73.8632	77.7121	78.6801	91.644	89.3596	102.473	145.208	107.75	89.7206
ENSMUSG00000031616	1301.5	1597.27	-0.29413	1.025e-06	4.7762e-06	Ednra	chr8	-	77663031	77724464	3625	protein_coding	endothelin_receptor_type_A	1314	1159	1815	1437	1193	1197	1422	1241	1721	1639	1559	1536	1222	1774	17.5048	15.982	16.8004	16.5156	16.3579	16.2482	16.4635	17.8395	22.9259	23.5382	22.7605	23.2423	20.7234	24.6793
ENSMUSG00000055762	1467.55	1665.01	-0.17993	0.021491	0.045128	Eef1d	chr15	-	75894796	75909556	2856	protein_coding	eukaryotic_translation_elongation_factor_1_delta_(guanine_nucleotide_exchange_protein)	1499	1338	1945	1773	1347	1317	1636	1297	1721	1601	1544	1805	1453	1643	25.3462	23.4183	22.8514	25.864	23.4425	22.6906	24.0411	23.6647	29.0988	29.1833	28.611	34.6669	31.2756	29.0112
ENSMUSG00000071644	4141.13	5074.37	-0.28976	0.0023555	0.0062151	Eef1g	chr19	+	8967041	8978479	1864	protein_coding	eukaryotic_translation_elongation_factor_1_gamma	4128	3860	5727	4597	3888	4014	4542	3546	5108	4564	4639	6140	4308	4890	106.946	103.514	103.094	102.748	103.675	105.962	102.266	99.1316	132.33	127.468	131.711	180.683	142.078	132.297
ENSMUSG00000035064	425.503	623.543	-0.54339	2.3475e-08	1.3619e-07	Eef2k	chr7	+	120842831	120907219	6349	protein_coding	eukaryotic_elongation_factor-2_kinase	407	286	622	491	434	453	451	394	643	561	592	653	527	692	3.0957	2.25174	3.28728	3.22197	3.39765	3.51085	2.98127	3.23378	4.89056	4.60001	4.9347	5.64161	5.10274	5.49651
ENSMUSG00000068617	119.774	162.818	-0.43363	0.0059901	0.01451	Efcab1	chr16	+	14906637	14925879	2494	protein_coding	EF_hand_calcium_binding_domain_1	138	76	138	157	131	123	132	94	255	161	139	88	142	197	2.6721	1.52326	1.85667	2.6227	2.61077	2.42676	2.2213	1.96404	4.93738	3.36071	2.9496	1.93545	3.50018	3.98342
ENSMUSG00000021176	10.146	21.1605	-0.94729	0.0003323	0.001038	Efcab11	chr12	-	99717531	99883442	2069	protein_coding	EF-hand_calcium_binding_domain_11	13	7	19	12	9	8	11	7	22	13	17	15	25	33	0.303426	0.16912	0.308138	0.241639	0.21621	0.19026	0.223132	0.176302	0.51347	0.327103	0.434843	0.397673	0.74281	0.804341
ENSMUSG00000030321	45.3009	96.7389	-1.0424	6.7647e-08	3.6968e-07	Efcab12	chr6	-	115810729	115838412	2551	protein_coding	EF-hand_calcium_binding_domain_12	74	34	69	54	47	31	40	29	88	103	86	57	97	144	1.40085	0.666231	0.907591	0.88192	0.915759	0.597957	0.658081	0.592389	1.66581	2.10198	1.78415	1.22563	2.33754	2.84668
ENSMUSG00000048200	1501.91	2283.94	-0.59562	4.2267e-08	2.3691e-07	Efcab4a	chr7	+	141461094	141466613	1698	protein_coding	calcium_release_activated_channel_regulator_2B	1410	1236	2151	1666	1528	1491	1587	1384	2258	2132	1929	2859	1996	2136	40.1007	36.3863	42.5064	40.8774	44.728	43.2075	39.2256	42.4735	64.2154	65.3659	60.1227	92.3574	72.2638	63.4381
ENSMUSG00000022441	100.147	132.941	-0.39771	0.0059016	0.014315	Efcab6	chr15	-	83866712	84065379	5012	protein_coding	EF-hand_calcium_binding_domain_6	112	59	165	84	117	112	114	74	177	116	129	109	107	155	1.07914	0.588434	1.10465	0.698255	1.1603	1.09958	0.954605	0.769379	1.70536	1.20489	1.36214	1.19292	1.31241	1.55958
ENSMUSG00000073791	43.6651	67.8359	-0.62188	0.00010686	0.000364	Efcab7	chr4	+	99829198	99912788	1713	protein_coding	EF-hand_calcium_binding_domain_7	51	34	56	54	41	54	40	31	90	88	63	54	45	66	1.43775	0.992152	1.09694	1.31336	1.18965	1.55116	0.980015	0.943026	2.5371	2.6744	1.94638	1.72915	1.61493	1.943
ENSMUSG00000068263	125.74	307.651	-1.269	1.7503e-27	5.7391e-26	Efcc1	chr6	+	87730869	87755908	2729	protein_coding	EF_hand_and_coiled-coil_domain_containing_1	117	112	195	134	128	114	153	97	362	345	322	172	283	355	2.07039	2.0515	2.39763	2.04572	2.33131	2.05551	2.35298	1.8522	6.40557	6.58138	6.24448	3.45717	6.37501	6.56012
ENSMUSG00000024909	662.094	805.002	-0.27567	0.016063	0.034957	Efemp2	chr19	+	5473973	5481853	1781	protein_coding	epidermal_growth_factor-containing_fibulin-like_extracellular_matrix_protein_2	603	625	1016	749	577	598	776	579	741	737	724	1032	644	816	16.3502	17.5417	19.1417	17.5212	16.103	16.5218	18.2864	16.9408	20.0913	21.5429	21.5139	31.7842	22.229	23.1054
ENSMUSG00000041809	161.686	253.264	-0.64263	1.9747e-09	1.3018e-08	Efhc1	chr1	+	20951626	20990841	2146	protein_coding	EF-hand_domain_(C-terminal)_containing_1	183	131	205	186	176	155	171	128	323	285	269	162	217	258	4.11805	3.05139	3.20535	3.61101	4.0764	3.55403	3.34423	3.10813	7.26818	6.9138	6.63387	4.14077	6.21625	6.06285
ENSMUSG00000027954	785.235	1551.23	-0.97221	2.7014e-28	9.3481e-27	Efna1	chr3	-	89271733	89281142	1632	protein_coding	ephrin_A1	812	655	1226	931	672	645	886	734	2048	1640	1350	1449	1284	1425	24.0274	20.0622	25.207	23.7671	20.4665	19.4473	22.7847	23.4366	60.5986	52.3149	43.7782	48.7016	48.3663	44.0333
ENSMUSG00000003070	17.9079	66.8896	-1.7487	2.9197e-13	2.9635e-12	Efna2	chr10	+	80179482	80190010	2131	protein_coding	ephrin_A2	25	20	28	23	15	10	24	6	62	67	59	102	40	59	0.566535	0.469141	0.440886	0.449666	0.349866	0.230906	0.47267	0.146719	1.40495	1.63679	1.46525	2.6255	1.15392	1.39622
ENSMUSG00000003934	20.095	31.075	-0.56291	0.021904	0.045895	Efnb3	chr11	-	69554092	69560205	3183	protein_coding	ephrin_B3	19	28	43	18	16	9	20	17	26	26	37	42	26	23	0.288262	0.439722	0.453297	0.235604	0.249849	0.139131	0.263708	0.278312	0.394448	0.425244	0.61519	0.723782	0.502152	0.3644
ENSMUSG00000022203	112.623	197.762	-0.78636	1.8269e-07	9.4249e-07	Efs	chr14	-	54916543	54926788	3571	protein_coding	embryonal_Fyn-associated_substrate	117	108	187	116	109	93	97	110	174	193	190	268	132	197	1.58222	1.51179	1.75713	1.35336	1.51716	1.28148	1.14002	1.60517	2.35295	2.81364	2.81584	4.11662	2.27239	2.78204
ENSMUSG00000026921	5356.12	6905.98	-0.36203	0.00035712	0.00111	Egfl7	chr2	+	26580014	26593120	1865	protein_coding	EGF-like_domain_7	5842	4486	7737	6185	5637	4423	5497	4660	7342	7202	6560	8024	5086	6360	151.27	120.237	139.202	138.168	150.232	116.696	123.702	130.205	190.103	201.037	186.153	235.998	167.647	171.975
ENSMUSG00000027293	11168.3	13828.7	-0.30687	4.8826e-07	2.3808e-06	Ehd4	chr2	-	120089175	120154606	3730	protein_coding	EH-domain_containing_4	10671	9281	17407	12222	11242	10402	11866	9966	15406	15599	14092	10552	11856	14635	138.155	124.378	156.591	136.515	149.806	137.223	133.514	139.23	199.45	217.716	199.944	155.175	195.401	197.866
ENSMUSG00000036893	963.14	1172.75	-0.28354	2.5967e-06	1.141e-05	Ehmt1	chr2	-	24790769	24919609	5107	protein_coding	euchromatic_histone_methyltransferase_1	1039	863	1359	1071	950	889	1014	800	1323	1200	1254	887	1009	1298	9.82471	8.44698	8.92905	8.73714	9.24595	8.56554	8.33302	8.16288	12.5097	12.2325	12.995	9.52693	12.1457	12.8173
ENSMUSG00000013787	2338.23	3091.93	-0.39619	0.00062967	0.0018658	Ehmt2	chr17	+	34898469	34914052	4026	protein_coding	euchromatic_histone_lysine_N-methyltransferase_2	2347	2133	3446	2612	2103	1878	2745	2187	3119	2701	2815	4029	2471	2901	28.152	26.4834	28.7206	27.03	25.9633	22.9531	28.6153	28.307	37.4106	34.9263	37.004	54.8932	37.7309	36.338
ENSMUSG00000026427	603.476	839.033	-0.47116	8.6934e-09	5.318e-08	Eif2d	chr1	+	131153181	131187658	3465	protein_coding	eukaryotic_translation_initiation_factor_2D	601	534	817	647	560	627	684	524	958	752	807	907	635	892	8.37609	7.70362	7.91171	7.77942	8.03302	8.90396	8.28482	7.88039	13.351	11.2984	12.3258	14.3582	11.266	12.9822
ENSMUSG00000093661	490.944	562.355	-0.19585	0.010255	0.023466	Eif4e3	chr6	-	99625135	99666771	2515	protein_coding	eukaryotic_translation_initiation_factor_4E_member_3	501	453	681	548	444	433	565	445	624	634	566	381	504	638	9.61989	9.00361	9.08575	9.07796	8.77483	8.47167	9.42846	9.22022	11.9812	13.1236	11.9103	8.30964	12.3194	12.7929
ENSMUSG00000008489	1.06736	7.49516	-1.8912	8.8594e-06	3.6146e-05	Elavl2	chr4	-	91250763	91400785	4191	protein_coding	ELAV_(embryonic_lethal_abnormal_vision_Drosophila)-like_2_(Hu_antigen_B)	2	0	3	0	1	1	0	2	17	6	5	5	4	9	0.0230453	0	0.024019	0	0.0118598	0.0117409	0	0.0248675	0.195877	0.0745307	0.0631388	0.0654407	0.0586733	0.108296
ENSMUSG00000008398	1335.71	2799.69	-1.057	2.2686e-32	1.0084e-30	Elk3	chr10	-	93247414	93311135	4212	protein_coding	ELK3_member_of_ETS_oncogene_family	1452	1173	2182	1467	1380	929	1400	1176	3161	3040	2781	2478	2307	2813	16.6475	13.9209	17.3827	14.5107	16.2849	10.8529	13.9499	14.5492	36.2401	37.5739	34.9427	32.2707	33.6711	33.6797
ENSMUSG00000041986	93.5929	117.758	-0.32384	0.017692	0.038033	Elmod1	chr9	-	53911460	53975301	2605	protein_coding	ELMO/CED-12_domain_containing_1	100	60	136	121	107	96	91	69	154	115	112	75	117	129	1.8538	1.15133	1.75179	1.93519	2.0416	1.81335	1.4661	1.38026	2.85474	2.29822	2.27538	1.57924	2.76106	2.49729
ENSMUSG00000035151	334.784	479.767	-0.50995	5.7385e-05	0.00020462	Elmod2	chr8	-	83312632	83332486	5122	protein_coding	ELMO/CED-12_domain_containing_2	312	306	477	345	309	407	375	247	536	592	491	247	451	550	2.94161	2.98633	3.12486	2.80624	2.99856	3.90997	3.07271	2.51291	5.05334	6.01705	5.07325	2.64517	5.41296	5.41514
ENSMUSG00000006390	3230.43	8534.68	-1.3773	1.8399e-30	7.2223e-29	Elovl1	chr4	+	118428093	118432953	1811	protein_coding	elongation_of_very_long_chain_fatty_acids_(FEN1/Elo2_SUR4/Elo3_yeast)-like_1	2790	3259	4480	3525	2791	3261	3621	3006	7985	7881	8311	11274	6874	7331	74.3971	89.9544	83.0063	81.0936	76.6011	88.6036	83.9151	86.4948	212.917	226.55	242.873	341.472	233.34	204.142
ENSMUSG00000054836	48.8546	88.5898	-0.82487	1.5611e-08	9.2872e-08	Elp6	chr9	+	110305192	110322092	2054	protein_coding	elongator_acetyltransferase_complex_subunit_6	43	49	83	52	46	56	48	32	97	85	72	94	86	85	1.01097	1.19248	1.3559	1.05475	1.11314	1.34155	0.980778	0.811837	2.28047	2.15437	1.85514	2.51028	2.57393	2.08692
ENSMUSG00000022217	108.113	237.335	-1.1223	1.1717e-30	4.6483e-29	Emc9	chr14	-	55581516	55585302	1682	protein_coding	ER_membrane_protein_complex_subunit_9	89	97	149	105	116	113	124	100	249	260	219	198	226	249	2.55525	2.88272	2.97243	2.60081	3.42788	3.30576	3.09404	3.09809	7.14869	8.04728	6.89068	6.45706	8.26001	7.46552
ENSMUSG00000004268	614.954	692.594	-0.16971	0.0084566	0.019773	Emg1	chr6	-	124704381	124712178	1074	protein_coding	EMG1_nucleolar_protein_homolog_(S._cerevisiae)	614	537	829	682	577	576	697	576	766	619	712	592	685	711	27.608	24.9935	25.9001	26.4561	26.7033	26.3899	27.237	27.9472	34.4411	30.0046	35.0849	30.2352	39.2089	33.385
ENSMUSG00000029163	1891.51	2516.09	-0.39949	0.0091252	0.021145	Emilin1	chr5	+	30913402	30921278	3853	protein_coding	elastin_microfibril_interfacer_1	1680	1911	3035	2076	1427	1527	2289	1859	2291	2276	2198	3783	1798	2243	21.0562	24.7924	26.4309	22.4478	18.4085	19.5011	24.9331	25.142	28.713	30.7521	30.1907	53.8558	28.6872	29.3574
ENSMUSG00000040811	1228.44	1452.94	-0.23858	0.0144	0.031671	Eml2	chr7	+	19176421	19206482	2765	protein_coding	echinoderm_microtubule_associated_protein_like_2	1146	1031	1726	1384	1211	1192	1326	1163	1502	1290	1344	1752	1204	1408	20.0152	18.6389	20.9458	20.8539	21.7692	21.2129	20.127	21.9182	26.2318	24.2882	25.7246	34.7564	26.7688	25.6799
ENSMUSG00000071647	1264.82	1537.6	-0.27876	0.00092684	0.0026571	Eml3	chr19	+	8929694	8941563	3161	protein_coding	echinoderm_microtubule_associated_protein_like_3	1302	1198	1842	1364	1153	1145	1337	1149	1714	1453	1437	1734	1181	1529	19.891	18.9448	19.5531	17.9778	18.13	17.8238	17.7516	18.9415	26.1842	23.93	24.0589	30.0898	22.968	24.3932
ENSMUSG00000040212	637.731	851.335	-0.40893	0.00048061	0.0014571	Emp3	chr7	-	45918023	45921426	787	protein_coding	epithelial_membrane_protein_3	651	643	841	747	573	455	753	612	867	744	803	1039	735	782	39.9463	40.8407	35.8569	39.545	36.1888	28.4483	40.156	40.5225	53.1982	49.2153	53.9989	72.4163	57.4131	50.1093
ENSMUSG00000032915	103.043	193.597	-0.87381	9.6655e-07	4.5227e-06	Emr4	chr17	+	55749984	55853662	3491	protein_coding	EGF-like_module_containing_mucin-like_hormone_receptor-like_sequence_4	73	97	186	113	62	104	133	101	332	209	218	104	154	153	1.00982	1.38892	1.78778	1.34857	0.882746	1.46589	1.59894	1.50762	4.59242	3.11672	3.30484	1.6341	2.71187	2.21018
ENSMUSG00000015337	198.147	253.24	-0.34216	0.0018055	0.0048806	Endog	chr2	+	30171493	30174069	1063	protein_coding	endonuclease_G	189	156	301	231	176	228	223	151	238	246	225	265	255	250	8.58615	7.33581	9.50134	9.05367	8.2295	10.5541	8.80444	7.40224	10.8118	12.0477	11.2019	13.6744	14.747	11.8602
ENSMUSG00000039850	351.495	610.163	-0.78252	1.3315e-12	1.2521e-11	Endov	chr11	+	119491347	119511437	5126	protein_coding	endonuclease_V	367	307	538	420	341	369	302	280	663	537	592	714	460	620	3.45746	2.99376	3.52172	3.41363	3.30651	3.54215	2.47263	2.84642	6.2458	5.45378	6.11205	7.64038	5.51667	6.09958
ENSMUSG00000033857	149.727	243.322	-0.68097	3.0271e-06	1.3117e-05	Engase	chr11	+	118476829	118489209	4303	protein_coding	endo-beta-N-acetylglucosaminidase	152	92	199	195	161	202	132	108	256	260	211	271	187	246	1.70586	1.06874	1.55179	1.88803	1.85972	2.30993	1.28746	1.30789	2.87291	3.1456	2.59511	3.45456	2.67158	2.88304
ENSMUSG00000013155	97.6835	142.676	-0.53023	1.4228e-05	5.6105e-05	Enkd1	chr8	-	105703655	105707933	1272	protein_coding	enkurin_domain_containing_1	92	98	170	96	82	93	99	87	162	132	144	161	107	134	3.49278	3.8512	4.48449	3.14434	3.20421	3.59762	3.26647	3.56411	6.15008	5.40242	5.99128	6.94279	5.17124	5.31257
ENSMUSG00000026679	173.323	212.802	-0.29218	0.023245	0.04844	Enkur	chr2	-	21180731	21205365	1199	protein_coding	enkurin_TRPC_channel_interacting_protein	209	127	232	210	162	150	183	163	269	234	249	116	205	198	8.41777	5.2947	6.49262	7.29703	6.71568	6.15589	6.40563	7.08415	10.8339	10.1601	10.9907	5.30682	10.5107	8.32785
ENSMUSG00000004267	36.4375	98.3875	-1.3994	5.9679e-21	1.1714e-19	Eno2	chr6	-	124760053	124769673	2795	protein_coding	enolase_2_gamma_neuronal	23	28	45	37	48	44	39	35	103	98	106	87	91	95	0.397389	0.500764	0.540234	0.551526	0.853598	0.774622	0.585616	0.652538	1.77954	1.82535	2.0071	1.70739	2.00151	1.71407
ENSMUSG00000048029	264.088	313.096	-0.24305	0.018194	0.039009	Eno4	chr19	+	58943425	58971419	2568	protein_coding	enolase_4	233	193	366	318	270	319	261	229	380	310	273	284	245	368	4.38158	3.75681	4.78231	5.15915	5.22592	6.11244	4.26556	4.64686	7.14565	6.28446	5.62616	6.06623	5.86502	7.22669
ENSMUSG00000031109	235.914	322.924	-0.44527	0.00014417	0.00047907	Enox2	chrX	-	49009707	49288259	3936	protein_coding	ecto-NOX_disulfide-thiol_exchanger_2	253	211	359	270	189	239	258	189	355	351	335	173	329	381	3.1041	2.67969	3.06049	2.85795	2.38672	2.98787	2.75103	2.50222	4.35538	4.64252	4.50437	2.41094	5.13853	4.88154
ENSMUSG00000038619	1968.72	2284.23	-0.213	0.00050664	0.0015292	Ensa	chr3	+	95624980	95632102	2276	protein_coding	endosulfine_alpha	1970	1920	2700	2311	1818	1725	2262	1625	2442	2325	2186	2202	1882	2449	41.7988	42.1683	39.8055	42.3032	39.7023	37.2937	41.711	37.2049	51.8115	53.1805	50.8302	53.0689	50.833	54.2629
ENSMUSG00000025377	212.465	335.768	-0.64639	1.7169e-07	8.8941e-07	Enthd2	chr11	-	120090531	120098731	2770	protein_coding	ENTH_domain_containing_2	250	165	264	229	218	240	236	152	350	287	321	399	287	320	4.35843	2.97756	3.19798	3.44431	3.91175	4.26334	3.57571	2.85945	6.10156	5.39391	6.13295	7.90112	6.36943	5.82582
ENSMUSG00000033068	155.729	274.254	-0.80139	7.3979e-11	5.7281e-10	Entpd6	chr2	+	150749042	150771675	2893	protein_coding	ectonucleoside_triphosphate_diphosphohydrolase_6	179	143	223	157	148	179	130	127	308	216	231	289	241	330	2.98796	2.47084	2.58647	2.26098	2.54277	3.04455	1.88593	2.28757	5.14109	3.88693	4.22579	5.47955	5.12114	5.75244
ENSMUSG00000025192	123.498	222.035	-0.83042	3.2536e-13	3.2891e-12	Entpd7	chr19	+	43689672	43733697	5911	protein_coding	ectonucleoside_triphosphate_diphosphohydrolase_7	131	101	199	140	100	138	105	115	222	225	240	223	159	243	1.07024	0.854116	1.12965	0.986763	0.840878	1.14878	0.745519	1.01381	1.81361	1.98163	2.14879	2.06938	1.65361	2.07316
ENSMUSG00000027624	801.846	1013.08	-0.33209	0.00033215	0.0010377	Epb4.1l1	chr2	+	156420909	156543214	6490	protein_coding	erythrocyte_protein_band_4.1-like_1	793	651	1374	950	671	773	820	700	1067	1007	1014	1083	754	1047	5.90063	5.0141	7.10385	6.09853	5.13892	5.86076	5.30273	5.62047	7.93912	8.07767	8.2687	9.15333	7.14208	8.13558
ENSMUSG00000039840	670.208	790.275	-0.23618	0.0028909	0.0074906	Epg5	chr18	+	77938467	78035027	9672	protein_coding	ectopic_P-granules_autophagy_protein_5_homolog_(C._elegans)	626	513	954	749	681	776	657	597	874	818	784	703	628	878	3.12556	2.65129	3.30966	3.22635	3.49965	3.94788	2.85088	3.21645	4.36363	4.4029	4.28987	3.98689	3.99155	4.57788
ENSMUSG00000029859	507.968	727.19	-0.51222	2.8275e-10	2.0569e-09	Epha1	chr6	-	42358487	42373268	3273	protein_coding	Eph_receptor_A1	548	443	687	565	475	432	553	497	706	705	690	744	659	763	8.08546	6.76573	7.04307	7.19198	7.21342	6.49466	7.09103	7.91279	10.4163	11.2136	11.157	12.4687	12.3776	11.7562
ENSMUSG00000026235	266.83	642.008	-1.2546	1.0413e-43	8.2186e-42	Epha4	chr1	-	77367185	77515088	6328	protein_coding	Eph_receptor_A4	240	230	361	286	287	264	310	230	646	669	647	445	651	742	1.83153	1.81685	1.91422	1.88298	2.25429	2.05285	2.05601	1.894	4.92968	5.50378	5.41105	3.85735	6.3243	5.91322
ENSMUSG00000028289	120.137	234.063	-0.94633	7.7853e-16	1.0181e-14	Epha7	chr4	+	28813131	28967499	6746	protein_coding	Eph_receptor_A7	115	102	194	133	112	145	113	89	289	238	266	146	200	261	0.823231	0.755806	0.964955	0.821393	0.825212	1.05765	0.703011	0.687485	2.06873	1.83667	2.08679	1.18714	1.82256	1.95111
ENSMUSG00000028664	49.17	79.0091	-0.63107	0.0030047	0.0077593	Ephb2	chr4	-	136647539	136835988	10902	protein_coding	Eph_receptor_B2	56	29	105	54	34	43	65	36	68	77	60	122	53	78	0.248057	0.132968	0.323173	0.206364	0.155012	0.19408	0.250229	0.172074	0.3012	0.367694	0.291266	0.613831	0.29886	0.360807
ENSMUSG00000005958	958.948	1198.85	-0.31585	0.011748	0.026439	Ephb3	chr16	+	21204755	21223305	4748	protein_coding	Eph_receptor_B3	879	780	1300	994	1028	1194	803	911	1242	1127	1105	1473	933	1138	8.94022	8.21184	9.18722	8.72211	10.7616	12.3741	7.09798	9.99832	12.6318	12.357	12.3167	17.0172	12.0801	12.087
ENSMUSG00000029869	176.9	251.717	-0.49235	0.0010819	0.0030569	Ephb6	chr6	+	41605482	41620509	3762	protein_coding	Eph_receptor_B6	181	177	243	166	159	160	203	171	268	209	215	364	209	195	2.32343	2.35186	2.1674	1.83838	2.10074	2.09276	2.26468	2.36863	3.44008	2.8922	3.02457	5.30735	3.41527	2.61398
ENSMUSG00000022040	63.0964	85.5015	-0.42773	0.0131	0.02912	Ephx2	chr14	-	66084377	66124500	2035	protein_coding	epoxide_hydrolase_2_cytoplasmic	63	57	87	68	71	46	66	63	159	72	76	61	80	65	1.49502	1.40013	1.43452	1.39216	1.73415	1.11228	1.36116	1.61323	3.77299	1.84192	1.97648	1.64422	2.41671	1.61078
ENSMUSG00000037577	32.0907	69.6767	-1.0728	3.1882e-10	2.2999e-09	Ephx3	chr17	-	32183770	32189549	2416	protein_coding	epoxide_hydrolase_3	25	34	44	35	35	34	38	21	79	65	60	88	54	62	0.499704	0.703459	0.611093	0.603555	0.720054	0.69247	0.660111	0.452941	1.579	1.40061	1.31431	1.99793	1.37403	1.29414
ENSMUSG00000001036	2697.66	3343.64	-0.30826	5.1348e-08	2.8469e-07	Epn2	chr11	-	61517249	61579687	4458	protein_coding	epsin_2	2493	2445	3839	3079	2569	2387	2970	2589	3507	3453	3235	3175	2738	3640	27.0055	27.4155	28.8955	28.775	28.643	26.347	27.9606	30.263	37.9882	40.3235	38.4042	39.066	37.7565	41.1764
ENSMUSG00000006235	70.9961	108.005	-0.58568	1.0475e-05	4.2315e-05	Epor	chr9	-	21958899	21963576	1829	protein_coding	erythropoietin_receptor	68	59	117	76	64	74	66	68	125	84	92	119	95	120	1.79542	1.61248	2.14646	1.73119	1.73924	1.99084	1.51447	1.93738	3.30027	2.39093	2.66206	3.56885	3.19307	3.30868
ENSMUSG00000006154	703.367	924.224	-0.39065	4.1588e-06	1.773e-05	Eps8l1	chr7	+	4460674	4479404	3154	protein_coding	EPS8-like_1	729	737	973	734	614	529	844	662	953	933	878	800	800	1104	11.1618	11.6805	10.3515	9.69572	9.6761	8.25302	11.2308	10.9374	14.591	15.4	14.7325	13.9131	15.5929	17.652
ENSMUSG00000062312	839.572	1285.35	-0.60415	7.4792e-08	4.0674e-07	Erbb2	chr11	+	98412470	98437716	5012	protein_coding	v-erb-b2_erythroblastic_leukemia_viral_oncogene_homolog_2_neuro/glioblastoma_derived_oncogene_homolog_(avian)	866	682	1267	951	815	824	842	737	1307	1230	1098	1638	1007	1230	8.34405	6.8019	8.48237	7.90525	8.0824	8.08975	7.05068	7.66259	12.5927	12.776	11.5941	17.9266	12.3514	12.376
ENSMUSG00000030400	173.31	253.863	-0.53863	2.5361e-05	9.5727e-05	Ercc2	chr7	+	19382010	19395694	3578	protein_coding	excision_repair_cross-complementing_rodent_repair_deficiency_complementation_group_2	195	134	228	188	191	138	185	171	255	247	267	310	181	228	2.63187	1.87207	2.13819	2.18909	2.6533	1.89783	2.17001	2.49043	3.44154	3.59384	3.94925	4.75244	3.10983	3.21352
ENSMUSG00000024382	568.393	651.424	-0.19608	0.001815	0.0049044	Ercc3	chr18	+	32240300	32270151	2781	protein_coding	excision_repair_cross-complementing_rodent_repair_deficiency_complementation_group_3	575	535	816	601	563	585	550	479	756	638	660	556	584	662	9.98475	9.61633	9.84557	9.00367	10.0624	10.3508	8.30026	8.9754	13.1272	11.9432	12.5599	10.9665	12.9095	12.0045
ENSMUSG00000051220	23.117	35.7423	-0.60734	0.0026358	0.0068843	Ercc6l	chrX	-	102141716	102157091	5302	protein_coding	excision_repair_cross-complementing_rodent_repair_deficiency_complementation_group_6_like	20	26	27	37	20	14	25	22	48	37	38	20	29	43	0.182163	0.245126	0.170874	0.290742	0.187493	0.129929	0.197893	0.216223	0.437174	0.363298	0.379304	0.206912	0.336245	0.408993
ENSMUSG00000040732	1963.06	2347.84	-0.25631	0.0024667	0.0064824	Erg	chr16	-	95359169	95586593	3249	protein_coding	avian_erythroblastosis_virus_E-26_(v-ets)_oncogene_related	1918	1849	2848	2103	2107	1608	2070	1764	2513	2621	2514	1547	2150	2618	28.5082	28.4475	29.4132	26.9672	32.2336	24.3532	26.7393	28.2923	37.3504	41.9971	40.9505	26.1178	40.6806	40.6356
ENSMUSG00000031527	318.525	456.996	-0.51411	5.3595e-06	2.2495e-05	Eri1	chr8	-	35465265	35495533	5067	protein_coding	exoribonuclease_1	359	321	406	418	249	314	325	244	531	470	521	271	419	516	3.42148	3.16673	2.6886	3.43693	2.44254	3.04928	2.69192	2.50933	5.06054	4.8289	5.44165	2.93369	5.08348	5.13553
ENSMUSG00000030929	60.2646	84.4911	-0.47694	0.0025557	0.0066975	Eri2	chr7	-	119768679	119794058	6025	protein_coding	exoribonuclease_2	63	55	88	67	66	64	45	50	116	71	72	50	92	103	0.504956	0.456312	0.490091	0.463301	0.544479	0.522687	0.313462	0.432447	0.929724	0.613483	0.63244	0.455206	0.938705	0.862118
ENSMUSG00000075302	133.451	180.493	-0.42745	6.2002e-05	0.00022001	Erich2	chr2	+	70508819	70540884	1865	protein_coding	glutamate_rich_2	133	102	216	145	141	129	155	97	222	182	205	127	155	185	3.44384	2.73387	3.88621	3.23918	3.7578	3.40353	3.48805	2.71027	5.74814	5.08036	5.81727	3.73526	5.10918	5.00241
ENSMUSG00000044726	1.55856	14.9341	-2.3775	1.5611e-09	1.0401e-08	Erich5	chr15	+	34453312	34473892	2376	protein_coding	glutamate_rich_5	2	0	6	1	3	0	1	1	11	18	15	5	12	29	0.0406494	0	0.0847337	0.0175347	0.0627579	0	0.0176638	0.0219317	0.223563	0.394392	0.33411	0.11543	0.31048	0.615514
ENSMUSG00000031483	1128.18	1272.27	-0.17202	0.0022605	0.0059897	Erlin2	chr8	+	27023799	27039433	3943	protein_coding	ER_lipid_raft_associated_2	1099	1034	1784	1253	970	1052	1244	982	1468	1331	1315	1020	1061	1364	13.4599	13.1084	15.1817	13.2395	12.2275	13.1283	13.2411	12.9779	17.9784	17.5733	17.6499	14.1896	16.542	17.4451
ENSMUSG00000036552	199.502	256.398	-0.35983	0.00088599	0.002552	Ermard	chr17	+	14978864	15064232	2484	protein_coding	ER_membrane_associated_RNA_degradation	216	145	246	236	212	211	222	160	307	286	282	163	226	266	4.19926	2.91792	3.32304	3.95828	4.24207	4.17975	3.75087	3.35651	5.96815	5.99399	6.00816	3.59941	5.59313	5.40029
ENSMUSG00000046324	681.912	788.793	-0.20914	0.020872	0.043987	Ermp1	chr19	-	29608214	29648415	7058	protein_coding	endoplasmic_reticulum_metallopeptidase_1	669	649	979	757	574	604	829	608	998	836	883	489	653	865	4.57736	4.59642	4.65428	4.46848	4.04226	4.21089	4.9295	4.48891	6.82813	6.16632	6.62099	3.80034	5.68761	6.18046
ENSMUSG00000030866	6.2529	15.5972	-1.1438	0.00031513	0.00098909	Ern2	chr7	-	122169893	122186216	2973	protein_coding	endoplasmic_reticulum_(ER)_to_nucleus_signalling_2	7	1	5	12	8	9	3	6	11	22	18	13	12	16	0.113703	0.0168136	0.0564321	0.168164	0.133749	0.148959	0.0423503	0.105166	0.17867	0.385238	0.320422	0.239852	0.248133	0.271401
ENSMUSG00000058290	87.9916	114.142	-0.36079	0.010184	0.023331	Espl1	chr15	+	102296293	102324356	6630	protein_coding	extra_spindle_pole_bodies_1_(S._cerevisiae)	80	96	135	104	83	80	90	65	127	113	105	145	77	103	0.582702	0.723793	0.683238	0.65353	0.622241	0.593739	0.569717	0.51088	0.925003	0.887292	0.838146	1.19964	0.713962	0.783448
ENSMUSG00000028943	111.82	219.892	-0.94521	1.3353e-10	1.0075e-09	Espn	chr4	-	152120331	152152371	3595	protein_coding	espin	137	80	176	128	118	76	119	100	219	226	222	270	176	171	1.84031	1.11237	1.64273	1.4834	1.63146	1.04024	1.38924	1.44951	2.9417	3.27274	3.26812	4.11965	3.00962	2.39874
ENSMUSG00000021055	33.155	92.9566	-1.4408	1.0323e-18	1.7086e-17	Esr2	chr12	-	76120419	76177259	3362	protein_coding	estrogen_receptor_2_(beta)	24	37	55	28	38	37	35	22	104	105	90	60	75	122	0.344734	0.550124	0.548929	0.346981	0.561797	0.541531	0.436919	0.340992	1.49379	1.6259	1.41674	0.978924	1.37139	1.82999
ENSMUSG00000024955	597.025	928.087	-0.62129	4.271e-06	1.8171e-05	Esrra	chr19	-	6910977	6921813	2242	protein_coding	estrogen_related_receptor_alpha	504	561	869	645	551	611	704	516	897	824	766	1321	712	874	10.8559	12.5079	13.0058	11.9859	12.2155	13.4099	13.1785	11.9932	19.3201	19.1334	18.0816	32.3194	19.5228	19.659
ENSMUSG00000037681	282.711	417.762	-0.55639	1.8795e-09	1.2412e-08	Esyt3	chr9	-	99309963	99358557	4483	protein_coding	extended_synaptotagmin-like_protein_3	285	213	429	302	297	296	308	225	507	442	455	386	314	374	3.07006	2.37502	3.211	2.80662	3.29292	3.24894	2.88345	2.61537	5.46125	5.13281	5.37139	4.72296	4.30585	4.20716
ENSMUSG00000016984	181.755	232.583	-0.35334	0.0016888	0.0045954	Etaa1	chr11	-	17938756	17953875	4185	protein_coding	Ewing_tumor-associated_antigen_1	214	147	222	238	164	176	200	143	283	238	243	144	203	280	2.46938	1.75581	1.77995	2.36934	1.94779	2.06936	2.00569	1.78057	3.26546	2.96062	3.07295	1.88739	2.98194	3.37403
ENSMUSG00000064254	132.811	192.34	-0.52019	7.5943e-05	0.00026566	Ethe1	chr7	+	24587543	24608925	1484	protein_coding	ethylmalonic_encephalopathy_1	138	130	197	128	114	162	121	109	179	205	180	232	152	176	4.49071	4.37891	4.45434	3.59354	3.81825	5.37156	3.42201	3.82747	5.82468	7.19153	6.41923	8.5753	6.29662	5.98088
ENSMUSG00000074519	88.7776	173.458	-0.93731	2.4045e-09	1.5677e-08	Etohi1	chr2	+	178023284	178034022	1413	protein_coding	ethanol_induced_1	93	76	131	124	83	79	108	51	248	181	184	86	136	213	3.17842	2.68861	3.11086	3.65616	2.91964	2.75108	3.20783	1.88082	8.47544	6.66865	6.89159	3.3385	5.91691	7.60193
ENSMUSG00000032035	5591.48	6603.19	-0.23818	0.0037647	0.0095315	Ets1	chr9	+	32636221	32757820	5080	protein_coding	E26_avian_leukemia_oncogene_1_5'_domain	5148	5685	7828	5628	5242	4682	6615	5422	7816	6963	7026	4368	5992	7181	48.9379	55.9401	51.7057	46.1569	51.2893	45.351	54.6508	55.618	74.2974	71.3566	73.1962	47.1644	72.5114	71.2866
ENSMUSG00000013089	3063.73	5433.62	-0.81457	7.5753e-14	8.2076e-13	Etv5	chr16	-	22381309	22439719	3975	protein_coding	ets_variant_5	2940	2611	5316	3130	2709	3110	3003	2818	5183	5742	5231	6456	4247	4932	35.7174	32.8342	44.8745	32.806	33.8739	38.4984	31.7065	36.9422	62.9647	75.2017	69.6453	89.0885	65.6815	62.5709
ENSMUSG00000050212	848.243	1462.52	-0.77071	4.9021e-10	3.4718e-09	Eva1b	chr4	+	126147744	126149875	1689	protein_coding	eva-1_homolog_B_(C._elegans)	840	910	1216	924	736	713	903	783	1397	1251	1243	1918	1309	1379	24.0171	26.932	24.1577	22.7923	21.6592	20.772	22.4382	24.1575	39.9411	38.5593	38.948	62.2894	47.644	41.1738
ENSMUSG00000029122	279.657	433.853	-0.62261	3.2417e-11	2.6191e-10	Evc	chr5	-	37289098	37336894	4325	protein_coding	Ellis_van_Creveld_gene_syndrome	284	228	431	309	258	248	322	253	456	414	416	487	361	411	3.17104	2.63515	3.34382	2.97658	2.96502	2.82153	3.12464	3.04827	5.09133	4.98329	5.09039	6.17644	5.1312	4.79228
ENSMUSG00000011832	338.285	474.631	-0.47994	1.9767e-05	7.6083e-05	Evi5l	chr8	+	4166567	4211257	4058	protein_coding	ecotropic_viral_integration_site_5_like	340	353	441	358	262	342	390	306	537	469	385	555	420	412	4.0461	4.3483	3.64652	3.6755	3.2091	4.14699	4.03351	3.92942	6.39021	6.01676	5.02103	7.50199	6.36261	5.12002
ENSMUSG00000021262	507.423	726.685	-0.51179	4.9661e-08	2.7581e-07	Evl	chr12	+	108554720	108688513	2181	protein_coding	Ena-vasodilator_stimulated_phosphoprotein	537	488	693	567	446	443	536	485	776	677	659	838	580	736	11.8902	11.1846	10.6618	10.8311	10.1642	9.99464	10.3143	11.5879	17.1814	16.1597	15.9909	21.0758	16.3482	17.018
ENSMUSG00000034282	409.3	549.433	-0.41657	0.00040749	0.0012547	Evpl	chr11	-	116220559	116238077	6384	protein_coding	envoplakin	401	355	571	442	434	345	437	400	565	480	457	695	423	596	3.03334	2.77966	3.0012	2.88453	3.37902	2.65916	2.87289	3.26503	4.27374	3.91426	3.7885	5.97155	4.07329	4.70804
ENSMUSG00000032705	458.281	657.815	-0.51837	5.2899e-17	7.6127e-16	Exd2	chr12	+	80463095	80498135	3323	protein_coding	exonuclease_3'-5'_domain_containing_2	492	386	672	514	439	422	482	401	739	698	669	523	585	686	7.14998	5.80649	6.78563	6.44434	6.56641	6.24886	6.08761	6.2883	10.7391	10.9352	10.6547	8.6331	10.8224	10.4107
ENSMUSG00000039748	10.7812	20.7166	-0.81492	0.003189	0.0081827	Exo1	chr1	+	175880778	175911396	5506	protein_coding	exonuclease_1	6	6	26	14	10	5	18	9	26	12	22	19	22	21	0.0526242	0.0544718	0.158449	0.105935	0.090273	0.0446841	0.137204	0.0851777	0.228029	0.113461	0.211461	0.189284	0.245632	0.19234
ENSMUSG00000028629	63.5501	166.475	-1.3569	4.9441e-19	8.412e-18	Exo5	chr4	-	120921196	120925017	1996	protein_coding	exonuclease_5	68	42	82	54	61	91	58	65	221	177	173	102	158	163	1.6452	1.05183	1.37849	1.12714	1.51902	2.24336	1.21954	1.69696	5.34669	4.61652	4.58701	2.80308	4.86625	4.11826
ENSMUSG00000043251	256.689	688.118	-1.3986	7.4092e-36	3.8757e-34	Exoc3l	chr8	-	105289924	105296098	2497	protein_coding	exocyst_complex_component_3-like	276	267	438	261	232	186	270	217	708	744	678	736	580	592	5.33778	5.34502	5.88582	4.3548	4.6181	3.66533	4.53811	4.52857	13.692	15.5116	14.3699	16.1679	14.2793	11.9561
ENSMUSG00000011263	22.1789	59.5196	-1.3002	1.1885e-07	6.2931e-07	Exoc3l2	chr7	+	19489056	19496760	2201	protein_coding	exocyst_complex_component_3-like_2	38	12	39	20	26	15	31	7	46	47	59	78	53	62	0.833746	0.272532	0.59456	0.378578	0.587147	0.335344	0.591115	0.165729	1.00923	1.11168	1.41865	1.94388	1.48031	1.42056
ENSMUSG00000021280	86.7345	234.599	-1.3911	1.5027e-20	2.8668e-19	Exoc3l4	chr12	+	111417430	111431182	2922	protein_coding	exocyst_complex_component_3-like_4	102	66	164	80	95	57	90	76	256	217	215	273	160	262	1.68574	1.12907	1.88328	1.14066	1.61598	0.959873	1.29268	1.35535	4.2307	3.86617	3.89406	5.12481	3.36618	4.52176
ENSMUSG00000053799	483.777	568.547	-0.23065	0.015856	0.034551	Exoc6	chr19	+	37550418	37683245	2729	protein_coding	exocyst_complex_component_6	478	433	766	514	473	452	553	372	753	597	563	352	527	606	8.45852	7.93124	9.41839	7.84703	8.61492	8.14993	8.50456	7.10328	13.3243	11.3887	10.9181	7.07513	11.8715	11.1984
ENSMUSG00000020792	724.486	958.434	-0.39727	0.00014966	0.00049583	Exoc7	chr11	-	116288001	116307233	3449	protein_coding	exocyst_complex_component_7	733	613	1016	835	724	633	779	673	953	932	902	1182	750	885	10.2632	8.88431	9.88444	10.0865	10.4337	9.03087	9.47926	10.1681	13.343	14.0677	13.8407	18.7983	13.368	12.9401
ENSMUSG00000074030	386.689	825.141	-1.0795	8.6964e-25	2.3454e-23	Exoc8	chr8	-	124890300	124897705	7406	protein_coding	exocyst_complex_component_8	317	373	526	383	345	470	380	389	915	733	756	900	693	855	2.06702	2.51757	2.38316	2.15457	2.31542	3.12272	2.15343	2.73707	5.9661	5.15255	5.40234	6.66583	5.75238	5.82196
ENSMUSG00000042787	96.6848	164.821	-0.75508	1.4567e-10	1.0929e-09	Exog	chr9	+	119444923	119465517	3852	protein_coding	endo/exonuclease_(5'-3')_endonuclease_G-like	91	84	128	133	87	100	82	94	156	164	175	171	133	170	1.14084	1.09006	1.115	1.4385	1.1226	1.27742	0.893424	1.27163	1.95565	2.21646	2.40434	2.43504	2.12258	2.22561
ENSMUSG00000061286	220.97	361.033	-0.68729	1.7341e-06	7.7994e-06	Exosc5	chr7	+	25659153	25668031	1030	protein_coding	exosome_component_5	230	208	327	241	195	219	259	162	315	319	320	516	276	349	10.7835	10.0945	10.6528	9.74823	9.41004	10.4623	10.5534	8.19591	14.7682	16.1233	16.4421	27.4794	16.4729	17.0874
ENSMUSG00000025785	506.299	1041.67	-1.0343	2.1933e-51	2.4183e-49	Exosc7	chr9	+	123113215	123136129	1053	protein_coding	exosome_component_7	507	469	789	533	502	501	521	394	1158	1117	1103	792	896	1122	23.2514	22.2639	25.142	21.0885	23.6957	23.4114	20.7654	19.4979	53.1047	55.2238	55.4359	41.2565	52.3092	53.7342
ENSMUSG00000021978	1977.31	2515.71	-0.34284	0.00071576	0.0021009	Extl3	chr14	-	65052060	65098106	5977	protein_coding	exostoses_(multiple)-like_3	1727	1745	2786	2122	1839	1891	2239	2022	2620	2504	2366	3036	1921	2294	13.9534	14.5938	15.6405	14.7914	15.293	15.5678	15.7218	17.6286	21.1676	21.8098	20.9496	27.8621	19.758	19.3552
ENSMUSG00000006920	1289.18	1789.77	-0.47013	9.4673e-13	9.1042e-12	Ezh1	chr11	-	101191115	101226463	4207	protein_coding	enhancer_of_zeste_homolog_1_(Drosophila)	1412	1016	1886	1446	1243	1220	1339	1149	1915	1755	1678	1666	1566	1985	16.2081	12.072	15.0425	14.32	14.6856	14.2694	13.3579	14.232	21.9811	21.7173	21.1088	21.7219	22.8832	23.7944
ENSMUSG00000029687	121.708	254.068	-1.0421	2.4996e-17	3.6844e-16	Ezh2	chr6	-	47530274	47595341	2652	protein_coding	enhancer_of_zeste_homolog_2_(Drosophila)	131	99	188	115	105	162	120	92	307	225	240	183	248	307	2.38544	1.86603	2.37868	1.80663	1.96793	3.0058	1.89906	1.80773	5.59008	4.41683	4.78941	3.78506	5.74879	5.83783
ENSMUSG00000031444	91.4421	130.661	-0.50196	0.00091647	0.0026314	F10	chr8	+	13037308	13056676	2503	protein_coding	coagulation_factor_X	81	105	96	122	68	100	106	73	142	125	179	122	106	97	1.56277	2.09694	1.28695	2.0307	1.35034	1.96588	1.77736	1.51978	2.73956	2.59986	3.78474	2.67359	2.60341	1.95433
ENSMUSG00000039109	335.715	890.607	-1.3533	1.9309e-14	2.2342e-13	F13a1	chr13	-	36867178	37050244	3877	protein_coding	coagulation_factor_XIII_A1_subunit	289	314	580	402	236	270	426	311	1269	1304	1063	407	710	612	3.59975	4.04847	5.01977	4.31992	3.02559	3.42679	4.61152	4.18007	15.8059	17.5099	14.5105	5.7583	11.258	7.96054
ENSMUSG00000031443	247.131	374.456	-0.58825	2.5143e-07	1.2723e-06	F7	chr8	+	13026034	13035809	1859	protein_coding	coagulation_factor_VII	174	256	353	331	183	252	291	219	404	364	412	382	284	364	4.52002	6.88362	6.37158	7.41813	4.89289	6.67022	6.56967	6.13881	10.4943	10.1935	11.729	11.2714	9.39155	9.87435
ENSMUSG00000054422	72.8171	103	-0.49726	0.00037131	0.0011513	Fabp1	chr6	+	71199827	71205023	553	protein_coding	fatty_acid_binding_protein_1_liver	84	61	95	61	62	71	81	83	147	100	107	66	95	101	7.33541	5.51393	5.76434	4.59569	5.57263	6.3176	6.14738	7.82118	12.8365	9.41405	10.2401	6.54658	10.5608	9.21049
ENSMUSG00000031077	87.9083	251.354	-1.4681	4.1253e-20	7.6496e-19	Fadd	chr7	-	144577318	144582463	3903	protein_coding	Fas_(TNFRSF6)-associated_via_death_domain	67	79	119	82	122	104	83	67	221	208	253	317	224	238	0.828985	1.01178	1.02306	0.875309	1.55366	1.31115	0.892503	0.894532	2.7343	2.77438	3.43057	4.45509	3.52815	3.07514
ENSMUSG00000044788	63.7443	146.838	-1.1725	7.4943e-16	9.8234e-15	Fads6	chr11	-	115279622	115297663	4951	protein_coding	fatty_acid_desaturase_domain_family_member_6	71	46	101	53	77	74	69	40	172	156	130	130	102	185	0.692525	0.464431	0.68451	0.445994	0.773022	0.735458	0.584906	0.421004	1.6776	1.64034	1.38962	1.44028	1.2665	1.88437
ENSMUSG00000045316	68.8537	128.905	-0.87749	2.6285e-09	1.7038e-08	Fahd1	chr17	-	24848896	24850302	1407	protein_coding	fumarylacetoacetate_hydrolase_domain_containing_1	80	60	111	78	41	89	61	55	141	130	147	88	133	124	2.74578	2.13164	2.64716	2.30965	1.44838	3.11254	1.81956	2.03699	4.83925	4.81006	5.52926	3.43071	5.81106	4.44441
ENSMUSG00000027371	127.208	150.981	-0.23972	0.021294	0.044755	Fahd2a	chr2	-	127436215	127444565	1462	protein_coding	fumarylacetoacetate_hydrolase_domain_containing_2A	118	112	182	143	133	131	126	109	140	147	150	157	126	167	3.89767	3.82937	4.17711	4.07507	4.52166	4.40903	3.61704	3.88507	4.62417	5.23446	5.42985	5.89044	5.29811	5.76044
ENSMUSG00000042474	279.839	544.549	-0.93444	1.797e-10	1.3335e-09	Faim3	chr1	+	130865669	130880791	1600	protein_coding	Fas_apoptotic_inhibitory_molecule_3	388	208	406	320	247	220	294	245	715	346	527	630	464	522	11.7107	6.4983	8.51447	8.33251	7.6731	6.76584	7.71183	7.97931	21.5794	11.2579	17.4315	21.5981	17.8277	16.4527
ENSMUSG00000032815	147.522	222.428	-0.58472	6.9539e-08	3.7946e-07	Fanca	chr8	-	123268300	123318576	4485	protein_coding	Fanconi_anemia_complementation_group_A	161	149	223	148	133	134	144	131	286	191	223	230	155	235	1.73354	1.66066	1.66838	1.37482	1.47395	1.47015	1.3475	1.52205	3.07933	2.21703	2.6314	2.81294	2.12455	2.64236
ENSMUSG00000047757	65.6837	114.9	-0.78356	1.4885e-06	6.7569e-06	Fancb	chrX	+	164980592	164997272	2980	protein_coding	Fanconi_anemia_complementation_group_B	71	45	88	79	64	69	73	56	156	143	106	50	117	117	1.15057	0.754836	0.990873	1.10448	1.06747	1.13934	1.0281	0.979245	2.52791	2.49817	1.88249	0.920342	2.41361	1.97996
ENSMUSG00000021461	318.322	548.757	-0.77493	1.9856e-18	3.2177e-17	Fancc	chr13	-	63304709	63497278	3168	protein_coding	Fanconi_anemia_complementation_group_C	363	259	473	368	297	261	354	277	560	489	544	550	508	572	5.53339	4.08669	5.00988	4.83959	4.65978	4.05391	4.68973	4.55632	8.53603	8.03573	9.08778	9.52298	9.85772	9.10537
ENSMUSG00000092118	20.3431	58.9067	-1.4577	3.9485e-15	4.8399e-14	Fancf	chr7	-	51860577	51862267	1691	protein_coding	Fanconi_anemia_complementation_group_F	25	12	31	29	18	17	18	20	64	57	48	68	47	62	0.713948	0.354727	0.615134	0.714497	0.529082	0.49468	0.446744	0.616319	1.82763	1.75482	1.50225	2.20577	1.70865	1.84899
ENSMUSG00000028453	85.9026	219.324	-1.3142	2.188e-20	4.1357e-19	Fancg	chr4	-	43002343	43010506	2974	protein_coding	Fanconi_anemia_complementation_group_G	97	90	147	88	78	79	83	57	221	241	159	250	168	250	1.57507	1.51272	1.65855	1.23279	1.30361	1.30709	1.1713	0.998742	3.58843	4.21869	2.82944	4.61099	3.47269	4.23922
ENSMUSG00000004018	79.5374	109	-0.44838	0.00096492	0.002755	Fancl	chr11	+	26386135	26471876	2724	protein_coding	Fanconi_anemia_complementation_group_L	88	64	120	84	76	82	79	68	137	131	102	57	101	125	1.56008	1.17444	1.47817	1.28475	1.38676	1.48124	1.21717	1.30083	2.42866	2.5036	1.9817	1.14779	2.27936	2.31414
ENSMUSG00000053111	112.537	142.696	-0.3364	0.014803	0.032459	Fank1	chr7	+	133776861	133881532	2004	protein_coding	fibronectin_type_3_and_ankyrin_repeat_domains_1	124	91	178	132	135	110	98	71	205	139	130	106	108	168	2.98809	2.26987	2.98039	2.74424	3.34834	2.70093	2.05238	1.84621	4.9398	3.61093	3.43313	2.90137	3.31302	4.22764
ENSMUSG00000027086	180.589	224.758	-0.31405	0.0095815	0.022076	Fastkd1	chr2	-	69686815	69713516	3200	protein_coding	FAST_kinase_domains_1	209	171	256	187	196	172	166	136	258	240	239	132	184	294	3.15403	2.67118	2.68436	2.43466	3.04439	2.64483	2.17715	2.21467	3.89334	3.90448	3.95268	2.26266	3.53481	4.63323
ENSMUSG00000025962	150.96	198.439	-0.39104	0.00084364	0.0024416	Fastkd2	chr1	+	63730614	63754655	4486	protein_coding	FAST_kinase_domains_2	121	151	207	185	140	178	133	132	251	203	192	127	196	213	1.30256	1.68257	1.54833	1.71814	1.55118	1.95245	1.24429	1.53332	2.70189	2.3558	2.26509	1.55289	2.68593	2.39446
ENSMUSG00000021532	92.3361	152.621	-0.70758	2.8574e-06	1.2437e-05	Fastkd3	chr13	+	68582248	68592279	2362	protein_coding	FAST_kinase_domains_3	58	87	135	85	95	141	84	77	188	148	141	136	116	179	1.18582	1.84118	1.91781	1.49929	1.99911	2.93737	1.49255	1.69875	3.84354	3.262	3.15924	3.15831	3.01909	3.82173
ENSMUSG00000079043	28.4569	56.7687	-0.95452	1.0829e-06	5.0262e-06	Fastkd5	chr2	-	130613840	130630027	3015	protein_coding	FAST_kinase_domains_5	22	23	36	24	25	43	29	31	59	69	60	33	67	47	0.352375	0.381327	0.400651	0.331642	0.412142	0.701779	0.403683	0.535789	0.944969	1.19142	1.05319	0.600374	1.36611	0.786135
ENSMUSG00000055333	51.1507	112.266	-1.1047	9.6865e-12	8.3287e-11	Fat2	chr11	-	55250609	55336564	14528	protein_coding	FAT_tumor_suppressor_homolog_2_(Drosophila)	48	56	64	40	59	49	38	61	100	102	119	128	92	116	0.159553	0.192681	0.147817	0.11471	0.201855	0.165962	0.109776	0.218798	0.332389	0.365507	0.433496	0.483281	0.389296	0.40266
ENSMUSG00000046743	611.758	809.94	-0.40236	3.1291e-07	1.5654e-06	Fat4	chr3	+	38886940	39011985	16109	protein_coding	FAT_tumor_suppressor_homolog_4_(Drosophila)	636	545	905	606	507	526	733	622	934	807	810	680	629	958	1.9066	1.69116	1.88509	1.56729	1.56435	1.6067	1.9097	2.01206	2.79983	2.60799	2.6611	2.31545	2.40038	2.99905
ENSMUSG00000020776	869.69	1262.63	-0.53076	5.3841e-08	2.9748e-07	Fbf1	chr11	-	116142285	116168166	5252	protein_coding	Fas_(TNFRSF6)_binding_factor_1	895	745	1222	956	817	916	959	706	1246	1236	1191	1502	982	1239	8.22941	7.09068	7.80725	7.58366	7.73199	8.58202	7.66344	7.00486	11.4563	12.2517	12.0014	15.687	11.4944	11.8969
ENSMUSG00000024598	13.1384	21.539	-0.64648	0.014354	0.031591	Fbn2	chr18	-	58008623	58209926	10480	protein_coding	fibrillin_2	14	15	21	14	5	6	14	20	25	13	19	19	23	28	0.0645115	0.0715462	0.0672372	0.0556561	0.0237139	0.0281714	0.0560656	0.0994462	0.115194	0.0645779	0.0959481	0.0994461	0.134916	0.134736
ENSMUSG00000048520	47.2331	68.2644	-0.51989	0.0014282	0.0039358	Fbxl13	chr5	-	21483847	21645605	2531	protein_coding	F-box_and_leucine-rich_repeat_protein_13	36	35	59	54	48	67	53	38	96	72	68	42	65	65	0.686879	0.691246	0.782188	0.888889	0.942634	1.30257	0.878848	0.782368	1.83161	1.48096	1.42187	0.910233	1.57877	1.29511
ENSMUSG00000025226	35.6909	73.7484	-0.97419	1.7322e-05	6.7221e-05	Fbxl15	chr19	+	46328184	46330446	1348	protein_coding	F-box_and_leucine-rich_repeat_protein_15	30	49	47	41	25	38	35	29	62	51	57	130	56	67	1.07474	1.81703	1.16993	1.26718	0.921816	1.38712	1.0897	1.12106	2.22103	1.96962	2.23784	5.28992	2.55386	2.50652
ENSMUSG00000066640	375.269	664.648	-0.81009	1.5006e-13	1.5648e-12	Fbxl18	chr5	-	142866946	142895421	7857	protein_coding	F-box_and_leucine-rich_repeat_protein_18	356	291	604	497	338	377	361	319	701	632	668	773	510	617	2.18808	1.85137	2.57948	2.63539	2.13823	2.36104	1.92833	2.1157	4.30838	4.18757	4.4995	5.39657	3.99036	3.96018
ENSMUSG00000030811	405.734	697.114	-0.76295	4.0956e-09	2.5986e-08	Fbxl19	chr7	+	127745201	127769476	3641	protein_coding	F-box_and_leucine-rich_repeat_protein_19	429	365	642	457	340	403	402	346	662	608	619	948	580	633	5.68993	5.01105	5.91651	5.22927	4.64143	5.44632	4.63378	4.95193	8.77991	8.6933	8.99734	14.2818	9.79277	8.76738
ENSMUSG00000032507	80.729	106.576	-0.40679	0.001074	0.0030379	Fbxl2	chr9	-	113963637	114046191	3464	protein_coding	F-box_and_leucine-rich_repeat_protein_2	86	79	90	82	85	74	83	80	126	106	127	72	85	121	1.19892	1.14	0.871798	0.986238	1.21965	1.05117	1.00561	1.20346	1.75649	1.59305	1.9403	1.14012	1.50848	1.76155
ENSMUSG00000020883	1509.02	1702.94	-0.17384	0.017454	0.037593	Fbxl20	chr11	-	98082556	98150403	8601	protein_coding	F-box_and_leucine-rich_repeat_protein_20	1513	1239	2266	1676	1480	1585	1423	1348	2033	1795	1775	1234	1416	1900	8.49494	7.20077	8.84021	8.11841	8.55277	9.06774	6.94362	8.16696	11.4141	10.8647	10.9218	7.86976	10.1207	11.1402
ENSMUSG00000022559	524.805	622.33	-0.24037	0.018676	0.039928	Fbxl6	chr15	-	76535730	76538746	1712	protein_coding	F-box_and_leucine-rich_repeat_protein_6	531	439	798	556	491	532	569	452	619	583	577	754	520	583	14.9782	12.8179	15.6405	13.5306	14.2551	15.2907	13.9489	13.758	17.4598	17.7283	17.8368	24.1581	18.6723	17.1732
ENSMUSG00000033313	51.2199	182.46	-1.7375	3.6852e-19	6.347e-18	Fbxl8	chr8	+	105264648	105269326	1913	protein_coding	F-box_and_leucine-rich_repeat_protein_8	56	47	106	43	38	35	71	40	201	168	162	267	120	146	1.41365	1.22812	1.85927	0.936482	0.98733	0.900268	1.55766	1.08959	5.07381	4.57189	4.48171	7.65582	3.85624	3.84879
ENSMUSG00000048232	234.984	466.277	-0.96939	2.9612e-17	4.3335e-16	Fbxo10	chr4	-	45034247	45084604	4635	protein_coding	F-box_protein_10	236	215	381	255	222	227	238	188	410	457	474	564	369	449	2.45885	2.3187	2.75821	2.29211	2.38066	2.40988	2.15505	2.11362	4.27157	5.13296	5.41219	6.67459	4.89412	4.88521
ENSMUSG00000034532	21.334	43.857	-0.98336	3.4596e-06	1.4884e-05	Fbxo16	chr14	+	65266701	65321501	1228	protein_coding	F-box_protein_16	24	13	29	20	25	22	33	12	73	32	48	35	30	46	0.943807	0.529178	0.792412	0.678543	1.0119	0.881543	1.12784	0.509216	2.87063	1.3566	2.06865	1.56338	1.50183	1.88906
ENSMUSG00000058594	829.641	1331.56	-0.67694	4.9331e-19	8.3997e-18	Fbxo18	chr2	-	11742573	11777582	4118	protein_coding	F-box_protein_18	892	802	1316	946	741	781	841	609	1428	1426	1355	1030	1181	1477	10.4604	9.73519	10.7231	9.57085	8.94388	9.33219	8.57116	7.70638	16.7454	18.0275	17.4139	13.7198	17.6304	18.0876
ENSMUSG00000032898	544.619	801.657	-0.55015	4.2201e-09	2.6747e-08	Fbxo21	chr5	+	117976770	118010191	3909	protein_coding	F-box_protein_21	529	426	783	643	494	509	600	541	840	755	724	913	674	794	6.53522	5.44754	6.72121	6.85317	6.28138	6.40724	6.44193	7.21192	10.3769	10.055	9.80205	12.8115	10.5997	10.2433
ENSMUSG00000089984	25.9453	56.2008	-1.0627	2.027e-08	1.1895e-07	Fbxo24	chr5	-	137612503	137629002	2306	protein_coding	F-box_protein_24	29	25	47	31	26	22	15	22	47	67	69	41	42	68	0.607308	0.541923	0.683896	0.560078	0.560413	0.469442	0.273	0.497145	0.984218	1.51258	1.58356	0.975259	1.11967	1.48709
ENSMUSG00000038365	246.275	432.9	-0.80979	1.7772e-21	3.6242e-20	Fbxo25	chr8	+	13907806	13940521	2008	protein_coding	F-box_protein_25	252	187	322	253	255	274	241	243	506	454	410	379	358	460	6.06048	4.65516	5.38076	5.24932	6.31205	6.71438	5.03713	6.30612	12.1686	11.7705	10.806	10.3531	10.9602	11.5526
ENSMUSG00000037463	12.3081	28.5915	-1.1075	5.1703e-05	0.0001859	Fbxo27	chr7	+	28692849	28699338	2031	protein_coding	F-box_protein_27	13	14	12	7	26	10	11	6	30	28	20	37	23	29	0.309103	0.344568	0.198254	0.143593	0.636293	0.242275	0.227307	0.153943	0.713287	0.717711	0.521152	0.99928	0.696171	0.72007
ENSMUSG00000050428	128.492	316.295	-1.2526	2.2349e-13	2.2954e-12	Fbxo46	chr7	+	19119859	19138261	2962	protein_coding	F-box_protein_46	126	118	157	143	119	151	117	123	278	264	289	498	237	260	2.05426	1.99138	1.77855	2.01139	1.9969	2.50848	1.6578	2.16391	4.53224	4.64003	5.16365	9.22231	4.91883	4.42665
ENSMUSG00000044966	7.88654	14.984	-0.83318	0.0038177	0.0096549	Fbxo48	chr11	+	16951375	16954772	2117	protein_coding	F-box_protein_48	6	8	14	11	7	7	5	8	22	21	17	7	9	15	0.136868	0.188897	0.221901	0.21648	0.164351	0.162703	0.0991241	0.196919	0.501828	0.516416	0.424984	0.181373	0.261348	0.35732
ENSMUSG00000019773	79.2759	114.232	-0.51732	0.00010112	0.00034608	Fbxo5	chr10	-	5799160	5805600	1940	protein_coding	F-box_protein_5	83	71	110	92	60	92	91	60	149	94	107	77	108	147	2.06608	1.82942	1.90258	1.97575	1.53725	2.33349	1.96866	1.61164	3.70883	2.52248	2.91895	2.17713	3.42232	3.82122
ENSMUSG00000001366	823.26	1139.67	-0.46552	2.361e-11	1.9382e-10	Fbxo9	chr9	-	78081499	78109065	2155	protein_coding	f-box_protein_9	783	808	1268	976	747	823	814	641	1170	1147	1202	956	972	1301	17.5463	18.7422	19.7435	18.869	17.2293	18.7919	15.8528	15.4999	26.2175	27.7088	29.519	24.3336	27.7279	30.445
ENSMUSG00000008167	200.149	308.579	-0.61371	2.404e-08	1.3933e-07	Fbxw9	chr8	+	85060055	85067124	2327	protein_coding	F-box_and_WD-40_domain_protein_9	182	181	266	213	193	225	225	169	354	242	290	357	266	301	3.77698	3.88811	3.83563	3.81355	4.12244	4.75779	4.05804	3.78451	7.34615	5.41403	6.59547	8.41525	7.02722	6.52314
ENSMUSG00000005540	291.118	633.68	-1.1004	3.2757e-18	5.2071e-17	Fcer2a	chr8	-	3681737	3694174	2241	protein_coding	Fc_receptor_IgE_low_affinity_II_alpha_polypeptide	320	191	399	378	281	229	329	293	821	478	689	430	645	707	6.8957	4.26038	5.97424	7.02742	6.23244	5.0282	6.16147	6.81311	17.6911	11.1042	16.2713	10.525	17.6936	15.9098
ENSMUSG00000047730	82.9001	132.512	-0.63345	0.003046	0.007857	Fcgbp	chr7	+	28071236	28120862	7928	protein_coding	Fc_fragment_of_IgG_binding_protein	79	67	129	106	69	68	65	105	103	76	151	206	131	91	0.481209	0.422443	0.545981	0.557042	0.432593	0.42205	0.344096	0.690153	0.627374	0.499059	1.00799	1.42528	1.01579	0.578848
ENSMUSG00000015947	51.4947	126.888	-1.2524	2.1072e-12	1.9338e-11	Fcgr1	chr3	-	96282909	96293969	2589	protein_coding	Fc_receptor_IgG_high_affinity_I	37	40	86	43	50	64	52	56	196	147	147	96	93	81	0.690144	0.772297	1.1146	0.691962	0.959913	1.21637	0.842949	1.12713	3.65575	2.95588	3.0049	2.03392	2.20825	1.57776
ENSMUSG00000003420	1410.11	1936.71	-0.44721	0.00086858	0.002507	Fcgrt	chr7	-	45092993	45103822	1738	protein_coding	Fc_receptor_IgG_alpha_chain_transporter	1255	1308	2118	1644	1269	1330	1527	1284	1830	1704	1608	2785	1553	1752	34.871	37.6196	40.891	39.4092	36.2916	37.6548	36.8739	38.4977	50.8457	51.0413	48.9644	87.8964	54.9313	50.836
ENSMUSG00000038524	105.29	144.589	-0.44262	0.00052213	0.0015718	Fchsd1	chr18	-	37957431	37969774	4270	protein_coding	FCH_and_double_SH3_domains_1	104	99	142	135	86	92	110	104	148	112	131	166	145	141	1.17618	1.15895	1.11587	1.3172	1.00107	1.06018	1.08117	1.26918	1.67374	1.3655	1.62363	2.13243	2.08756	1.66524
ENSMUSG00000030691	1160.03	1437.25	-0.30693	0.00062826	0.0018619	Fchsd2	chr7	+	101108775	101284405	4405	protein_coding	FCH_and_double_SH3_domains_2	1145	1051	1520	1312	1261	951	1288	1052	1659	1404	1501	925	1338	1739	12.5525	11.9265	11.5784	12.4089	14.2286	10.6232	12.2716	12.4448	18.1867	16.5929	18.0335	11.5184	18.6728	19.9086
ENSMUSG00000059994	143.942	201.622	-0.47383	0.0021594	0.0057448	Fcrl1	chr3	+	87376387	87392133	2042	protein_coding	Fc_receptor-like_1	165	133	218	183	137	114	143	108	314	145	228	106	179	244	3.9021	3.25576	3.58222	3.73372	3.33471	2.74706	2.93907	2.75605	7.42552	3.6967	5.90913	2.84738	5.38884	6.02588
ENSMUSG00000038421	160.028	227.675	-0.49818	0.00012328	0.00041487	Fcrla	chr1	-	170917576	170927583	1679	protein_coding	Fc_receptor-like_A	207	132	228	169	133	125	170	162	297	159	241	182	236	233	5.95374	3.92989	4.55654	4.19355	3.93727	3.66335	4.24941	5.02787	8.54198	4.93001	7.59645	5.94588	8.64091	6.99829
ENSMUSG00000021273	640.603	783.133	-0.28582	0.0016448	0.0044865	Fdft1	chr14	-	63145153	63177793	2860	protein_coding	farnesyl_diphosphate_farnesyl_transferase_1	564	585	848	725	636	748	659	526	761	735	738	802	752	799	9.52321	10.2246	9.94904	10.5613	11.0531	12.8693	9.67051	9.58383	12.8491	13.379	13.6563	15.3817	16.164	14.0886
ENSMUSG00000059743	738.785	1129.1	-0.60356	1.758e-08	1.0387e-07	Fdps	chr3	-	89093592	89101967	1241	protein_coding	farnesyl_diphosphate_synthetase	647	631	838	839	737	790	821	754	1075	1043	1120	1317	923	1130	25.1769	25.4164	22.6581	28.1667	29.5182	31.3238	27.7652	31.6606	41.8302	43.7536	47.7629	58.2116	45.7223	45.9191
ENSMUSG00000018861	86.5504	200.186	-1.1791	8.0158e-22	1.6803e-20	Fdxr	chr11	-	115268024	115277050	1948	protein_coding	ferredoxin_reductase	93	68	138	103	76	79	97	71	209	195	184	238	154	194	2.30549	1.74492	2.37707	2.2029	1.93918	1.99552	2.08984	1.89928	5.18096	5.21131	4.99888	6.70168	4.85993	5.02226
ENSMUSG00000037106	7.9322	24.3729	-1.258	0.00088334	0.0025454	Fer1l6	chr15	+	58510048	58665092	5714	protein_coding	fer-1-like_6_(C._elegans)	12	4	21	10	3	3	7	9	32	0	25	22	32	32	0.101417	0.0349926	0.123319	0.0729131	0.0260961	0.0258345	0.0514148	0.082077	0.270435	0	0.231549	0.211192	0.344277	0.282421
ENSMUSG00000027356	46.3529	65.3915	-0.47487	0.012569	0.028074	Fermt1	chr2	-	132904389	132945906	5236	protein_coding	fermitin_family_homolog_1_(Drosophila)	27	37	78	45	61	58	31	47	81	50	82	57	59	58	0.24902	0.353231	0.499858	0.358062	0.579061	0.545064	0.24848	0.467754	0.74703	0.497132	0.828816	0.597132	0.692708	0.558618
ENSMUSG00000024013	323.031	632.401	-0.96024	2.662e-26	8.1355e-25	Fgd2	chr17	+	29360914	29379660	2808	protein_coding	FYVE_RhoGEF_and_PH_domain_containing_2	348	291	454	331	343	275	300	322	727	591	604	653	530	622	5.98484	5.18027	5.42513	4.91108	6.07143	4.81897	4.48388	5.97555	12.5023	10.957	11.3837	12.7559	11.6032	11.1707
ENSMUSG00000022788	293.206	351.369	-0.25791	0.0091471	0.021187	Fgd4	chr16	-	16416917	16600549	8342	protein_coding	FYVE_RhoGEF_and_PH_domain_containing_4	298	264	467	343	283	254	322	222	418	355	406	218	308	394	1.72511	1.58194	1.87844	1.71305	1.6862	1.49824	1.62	1.38676	2.41969	2.21544	2.57573	1.43345	2.26975	2.38184
ENSMUSG00000020021	729.046	993.482	-0.44434	7.052e-08	3.8463e-07	Fgd6	chr10	+	94036001	94145339	8044	protein_coding	FYVE_RhoGEF_and_PH_domain_containing_6	671	668	1010	797	651	726	794	714	1091	1145	1094	660	793	1149	4.02829	4.15108	4.21309	4.12793	4.02256	4.44103	4.14265	4.62536	6.54946	7.41029	7.19763	4.50057	6.06037	7.20335
ENSMUSG00000021732	311.674	379.524	-0.27965	0.013111	0.029138	Fgf10	chr13	+	118669791	118792115	4114	protein_coding	fibroblast_growth_factor_10	358	265	462	432	272	247	292	271	389	434	396	249	335	456	4.20232	3.21987	3.76816	4.37487	3.28623	2.95428	2.97885	3.43261	4.56602	5.49196	5.09419	3.31994	5.00586	5.58968
ENSMUSG00000042826	109.745	258.729	-1.2071	9.9935e-23	2.289e-21	Fgf11	chr11	-	69796068	69801857	3039	protein_coding	fibroblast_growth_factor_11	129	100	195	121	90	79	133	79	257	273	314	215	228	241	2.04988	1.64485	2.15306	1.65883	1.47199	1.27913	1.83675	1.35461	4.08371	4.67664	5.46818	3.88064	4.61214	3.9992
ENSMUSG00000031230	2.47139	6.53368	-1.0148	0.01278	0.028473	Fgf16	chrX	+	105764279	105774939	1645	protein_coding	fibroblast_growth_factor_16	0	1	5	5	6	1	1	2	12	3	6	6	6	6	0	0.0303872	0.10199	0.126634	0.181292	0.0299125	0.0255132	0.0633554	0.352264	0.0949417	0.193032	0.200069	0.224225	0.183938
ENSMUSG00000057967	98.6175	192.476	-0.93941	5.3036e-11	4.1798e-10	Fgf18	chr11	-	33117430	33147400	1086	protein_coding	fibroblast_growth_factor_18	104	88	131	120	89	46	131	109	203	198	169	170	183	212	4.62459	4.05051	4.04756	4.6036	4.07337	2.08424	5.06258	5.23017	9.02649	9.49155	8.23571	8.58647	10.359	9.84448
ENSMUSG00000030849	2781.61	4151.35	-0.57425	3.1337e-15	3.8771e-14	Fgfr2	chr7	-	130162451	133123350	4429	protein_coding	fibroblast_growth_factor_receptor_2	2880	2501	3940	3042	2570	2934	2700	2455	4533	4456	4522	2848	3803	4510	31.402	28.227	29.8498	28.6154	28.8417	32.5967	25.5852	28.8845	49.4234	52.3771	54.0342	35.272	52.786	51.352
ENSMUSG00000005320	433.285	1073.49	-1.2736	3.8344e-18	6.0481e-17	Fgfr4	chr13	+	55152640	55168759	3324	protein_coding	fibroblast_growth_factor_receptor_4	427	461	702	595	368	240	427	406	931	937	988	1239	1046	1107	6.2035	6.93261	7.08643	7.45765	5.50276	3.55279	5.39134	6.3648	13.5251	14.6751	15.7304	20.4459	19.345	16.7947
ENSMUSG00000028874	369.562	648.075	-0.79695	9.4197e-12	8.1086e-11	Fgr	chr4	+	132974095	133001910	3363	protein_coding	Gardner-Rasheed_feline_sarcoma_viral_(Fgr)_oncogene_homolog	354	381	541	440	290	308	409	349	861	741	707	612	457	472	5.08331	5.66311	5.39786	5.45094	4.28613	4.50654	5.10419	5.40777	12.3632	11.4708	11.1259	9.98206	8.35387	7.07786
ENSMUSG00000041842	684.645	994.535	-0.53448	1.4669e-11	1.2357e-10	Fhdc1	chr3	-	84444035	84480429	4162	protein_coding	FH2_domain_containing_1	785	609	932	762	681	687	679	529	1110	1007	854	866	932	1107	9.10831	7.31428	7.5139	7.62779	8.13278	8.1222	6.84696	6.62328	12.8788	12.5959	10.8593	11.4133	13.7661	13.4132
ENSMUSG00000014778	2337.5	3078	-0.39548	2.1574e-17	3.1905e-16	Fhod1	chr8	-	105329163	105347953	4304	protein_coding	formin_homology_2_domain_containing_1	2302	2152	3395	2652	2261	2105	2435	2095	3373	3233	2972	2766	2703	3136	25.8287	24.9935	26.4679	25.6713	26.1109	24.0657	23.7442	25.3648	37.844	39.1052	36.5444	35.2513	38.6075	36.7443
ENSMUSG00000024911	603.362	764.148	-0.3362	5.9698e-05	0.0002123	Fibp	chr19	+	5460607	5465052	1240	protein_coding	fibroblast_growth_factor_(acidic)_intracellular_binding_protein	608	510	872	657	574	626	605	549	820	704	697	821	703	735	23.6784	20.5591	23.5964	22.0744	23.0083	24.8411	20.4769	23.0712	31.9334	29.5565	29.7478	36.3176	34.8523	29.8918
ENSMUSG00000033739	72.3295	112.586	-0.61707	3.8403e-05	0.00014096	Fkbpl	chr17	+	34644764	34646324	1270	protein_coding	FK506_binding_protein-like	52	56	105	76	69	101	72	68	122	83	107	120	113	114	1.97729	2.20415	2.7742	2.49319	2.70047	3.91324	2.37935	2.79013	4.63884	3.40233	4.45886	5.1829	5.46982	4.52676
ENSMUSG00000048920	535.334	724.82	-0.42835	0.00030787	0.00096866	Fkrp	chr7	-	16809270	16816732	2803	protein_coding	fukutin_related_protein	543	506	786	581	512	502	531	477	693	675	604	954	583	714	9.35507	9.02369	9.40916	8.63573	9.07906	8.81251	7.95063	8.86778	11.9389	12.5367	11.404	18.669	12.7863	12.8458
ENSMUSG00000042642	248.067	370.776	-0.56983	5.2637e-09	3.3016e-08	Flad1	chr3	-	89401004	89411870	3007	protein_coding	RFad1_flavin_adenine_dinucleotide_synthetase_homolog_(yeast)	226	236	371	313	207	250	261	204	441	320	376	399	304	344	3.62949	3.92315	4.13992	4.33667	3.42161	4.09096	3.64282	3.53522	7.08204	5.54011	6.61757	7.27838	6.21496	5.76915
ENSMUSG00000032633	791.09	1335.66	-0.75015	1.4636e-22	3.2822e-21	Flcn	chr11	-	59791408	59810016	3567	protein_coding	folliculin	758	736	1063	901	790	788	814	687	1365	1281	1294	1411	1038	1480	10.2621	10.3141	9.99958	10.5237	11.0082	10.8703	9.57748	10.0363	18.4792	18.696	19.1989	21.698	17.8893	20.924
ENSMUSG00000047787	5.10764	19.7632	-1.5488	1.753e-05	6.7946e-05	Flrt1	chr19	-	7092014	7105729	5859	protein_coding	fibronectin_leucine_rich_transmembrane_protein_1	13	2	16	6	4	3	0	1	22	14	19	24	20	16	0.107149	0.0170633	0.0916322	0.0426652	0.0339336	0.0251951	0	0.00889398	0.181323	0.124396	0.171622	0.22469	0.209848	0.137716
ENSMUSG00000047414	205.565	326.556	-0.65972	1.6476e-08	9.7758e-08	Flrt2	chr12	+	95692226	95785215	7099	protein_coding	fibronectin_leucine_rich_transmembrane_protein_2	181	162	302	182	207	254	204	206	398	316	314	225	274	425	1.23127	1.14071	1.42745	1.06812	1.44933	1.76058	1.20604	1.51213	2.70732	2.31735	2.34087	1.73852	2.37275	3.01911
ENSMUSG00000089989	234.476	627.653	-1.3977	4.3915e-41	3.1558e-39	Flt3l	chr7	-	45131188	45136432	2482	protein_coding	FMS-like_tyrosine_kinase_3_ligand	274	194	388	258	203	186	289	178	647	570	574	543	625	740	5.33113	3.90712	5.24543	4.33076	4.06526	3.68748	4.88682	3.73713	12.588	11.9557	12.2392	12.0003	15.4802	15.0355
ENSMUSG00000040181	3447.61	8680.25	-1.3197	4.9202e-50	4.9628e-48	Fmo1	chr1	-	162829561	162866548	2326	protein_coding	flavin_containing_monooxygenase_1	3513	2804	5032	3819	3679	3027	3834	2949	10418	9831	8683	5451	8084	9281	72.9354	60.2594	72.5909	68.4047	78.6165	64.0356	69.1787	66.067	216.286	220.034	197.562	128.547	213.656	201.22
ENSMUSG00000028088	398.301	741.129	-0.88906	2.3229e-31	9.6046e-30	Fmo5	chr3	+	97628804	97655282	5197	protein_coding	flavin_containing_monooxygenase_5	432	369	587	469	375	307	437	339	925	785	714	602	630	749	4.01422	3.5492	3.78998	3.75981	3.58651	2.90673	3.52906	3.39912	8.59492	7.86355	7.27092	6.35388	7.45223	7.26801
ENSMUSG00000025175	15.5517	48.4458	-1.5578	7.9128e-15	9.4975e-14	Fn3k	chr11	+	121434913	121450491	3841	protein_coding	fructosamine_3_kinase	21	10	20	15	8	15	23	17	61	57	42	42	38	48	0.264025	0.13014	0.174718	0.162702	0.103524	0.192161	0.251312	0.230634	0.766899	0.77256	0.578694	0.599792	0.608187	0.630208
ENSMUSG00000039253	99.5221	319.105	-1.6498	4.5449e-48	4.2595e-46	Fn3krp	chr11	+	121421401	121431288	2520	protein_coding	fructosamine_3_kinase_related_protein	100	67	167	100	98	127	94	79	344	334	297	287	299	320	1.91633	1.32902	2.22366	1.65328	1.93294	2.47983	1.56552	1.6336	6.5919	6.89997	6.23735	6.24708	7.29405	6.40378
ENSMUSG00000075415	2293.51	2537.9	-0.14612	0.00015068	0.00049892	Fnbp1	chr2	-	31026206	31142008	8469	protein_coding	formin_binding_protein_1	2299	2142	3258	2520	2088	2128	2513	2067	2973	2521	2559	2112	2182	2710	13.1092	12.6428	12.9083	12.3969	12.2544	12.364	12.4535	12.7183	16.9518	15.4968	15.9912	13.6791	15.8387	16.137
ENSMUSG00000038552	95.0558	151.701	-0.65176	9.1792e-07	4.3077e-06	Fndc4	chr5	-	31292255	31295877	2261	protein_coding	fibronectin_type_III_domain_containing_4	84	100	154	120	77	81	113	69	165	137	139	182	113	155	1.79411	2.21083	2.28545	2.21119	1.69272	1.7628	2.09753	1.59026	3.524	3.15443	3.25356	4.41536	3.07239	3.45715
ENSMUSG00000001334	148.15	193.754	-0.37923	0.0013271	0.0036793	Fndc5	chr4	+	129136999	129144593	2763	protein_coding	fibronectin_type_III_domain_containing_5	155	127	196	135	148	135	198	131	216	164	150	190	185	236	2.70907	2.29763	2.38027	2.03563	2.66241	2.40421	3.00756	2.47064	3.77508	3.09004	2.87312	3.77197	4.11613	4.30743
ENSMUSG00000045326	61.259	86.5841	-0.49812	0.00031139	0.00097848	Fndc7	chr3	-	108853678	108890008	4864	protein_coding	fibronectin_type_III_domain_containing_7	59	62	84	60	49	61	55	73	103	83	91	57	76	107	0.585772	0.637169	0.579478	0.51393	0.500722	0.6171	0.474569	0.782076	1.02258	0.888354	0.990129	0.642801	0.960546	1.10937
ENSMUSG00000038368	268.666	327.317	-0.28326	0.00087259	0.0025179	Focad	chr4	+	88094629	88411011	5988	protein_coding	focadhesin	263	213	407	305	252	228	294	274	374	363	349	240	266	358	2.12102	1.77809	2.28068	2.12209	2.09176	1.87358	2.06061	2.38445	3.01608	3.15592	3.08452	2.19849	2.73085	3.015
ENSMUSG00000037025	605.639	894.859	-0.55451	1.262e-07	6.6527e-07	Foxa2	chr2	-	148042877	148046969	2128	protein_coding	forkhead_box_A2	520	569	924	708	483	672	637	532	1045	813	791	1040	709	862	11.8005	13.3659	14.5697	13.8614	11.2816	15.5388	12.5631	13.0275	23.7136	19.8893	19.672	26.8076	20.482	20.4278
ENSMUSG00000040891	2.28664	7.53401	-1.3706	0.00035557	0.0011054	Foxa3	chr7	-	19013282	19023538	2037	protein_coding	forkhead_box_A3	2	2	1	2	4	2	2	3	10	9	5	5	7	9	0.0474143	0.049079	0.0164725	0.0409058	0.0976029	0.0483123	0.0412068	0.0767449	0.237062	0.230013	0.129904	0.13464	0.211254	0.222812
ENSMUSG00000078302	0.71796	4.89447	-1.4491	0.0015575	0.0042613	Foxd1	chr13	+	98354242	98356703	2462	protein_coding	forkhead_box_D1	0	0	0	1	1	1	3	0	9	1	2	7	8	1	0	0	0	0.0169222	0.0201886	0.0199862	0.0511403	0	0.176525	0.0211453	0.0429918	0.155957	0.199756	0.0204832
ENSMUSG00000038402	534.593	1136.06	-1.0734	1.2609e-27	4.1587e-26	Foxf2	chr13	+	31625816	31631403	2363	protein_coding	forkhead_box_F2	518	462	819	623	453	467	554	553	1212	959	1047	1253	1075	1103	10.5861	9.77316	11.6298	10.9842	9.52858	9.72461	9.83957	12.195	24.768	21.1279	23.4491	29.0859	27.9668	23.5396
ENSMUSG00000034227	825.619	1718.5	-1.0307	6.1353e-13	6.0079e-12	Foxj1	chr11	-	116330704	116335399	2623	protein_coding	forkhead_box_J1	965	703	1277	878	724	936	777	614	1722	1419	1436	2410	1414	1582	17.7664	13.3972	16.3359	13.9458	13.7194	17.5589	12.4323	12.198	31.7021	28.1634	28.9735	50.3981	33.1398	30.4155
ENSMUSG00000097084	21.4251	69.3905	-1.5676	1.0919e-10	8.2948e-10	Foxl1	chr8	+	121127940	121130644	2705	protein_coding	forkhead_box_L1	18	26	20	31	11	14	27	28	68	57	52	113	55	55	0.321348	0.480466	0.248093	0.477464	0.202125	0.254671	0.418916	0.539399	1.21393	1.09701	1.01737	2.29143	1.24995	1.02537
ENSMUSG00000042002	13.9855	23.8321	-0.69761	0.0053966	0.013207	Foxn4	chr5	-	114254164	114273807	3016	protein_coding	forkhead_box_N4	21	8	18	12	15	12	20	10	23	22	31	30	18	15	0.336247	0.132591	0.200259	0.165766	0.247203	0.19578	0.27831	0.172778	0.368256	0.379746	0.543969	0.545614	0.366893	0.250811
ENSMUSG00000042903	1272.95	1616.36	-0.33954	0.00082399	0.002389	Foxo4	chrX	+	101254528	101260873	3162	protein_coding	forkhead_box_O4	1338	1146	1806	1484	1157	1053	1412	1172	1646	1522	1466	1966	1307	1548	20.4345	18.1167	19.1649	19.5532	18.1872	16.3865	18.7414	19.3146	25.1374	25.0585	24.5367	34.1049	25.4104	24.6886
ENSMUSG00000045551	45.3333	139.108	-1.5388	2.3158e-14	2.6549e-13	Fpr1	chr17	-	17876471	17883940	1324	protein_coding	formyl_peptide_receptor_1	37	50	51	70	12	43	49	61	141	138	170	100	117	161	1.34953	1.88772	1.29251	2.2027	0.450492	1.59808	1.55324	2.40083	5.14262	5.42616	6.79524	4.14293	5.43245	6.13232
ENSMUSG00000052270	64.1073	98.5252	-0.60574	1.3994e-05	5.5289e-05	Fpr2	chr17	+	17887824	17893952	1133	protein_coding	formyl_peptide_receptor_2	63	66	89	83	63	55	75	40	127	97	89	61	97	117	2.68523	2.91186	2.63579	3.05207	2.76379	2.38865	2.77819	1.83971	5.41286	4.45701	4.15723	2.95322	5.26308	5.20766
ENSMUSG00000034687	177.711	242.255	-0.43584	0.0029468	0.0076223	Fras1	chr5	+	96373955	96784728	15848	protein_coding	Fraser_syndrome_1_homolog_(human)	183	151	319	136	206	124	156	203	292	194	251	199	209	295	0.557631	0.476276	0.67541	0.357528	0.646081	0.385005	0.413124	0.667484	0.889736	0.637278	0.838192	0.68877	0.810718	0.938716
ENSMUSG00000059049	255.923	365.257	-0.50337	0.00023383	0.00075022	Frem1	chr4	-	82897920	83052339	9690	protein_coding	Fras1_related_extracellular_matrix_protein_1	251	245	370	284	252	162	286	271	422	480	370	196	301	421	1.25089	1.26386	1.28124	1.22107	1.29262	0.822641	1.23872	1.45735	2.10301	2.57881	2.02079	1.1095	1.90959	2.19101
ENSMUSG00000037016	39.2137	63.9307	-0.68334	6.0174e-06	2.5055e-05	Frem2	chr3	-	53513939	53657355	12347	protein_coding	Fras1_related_extracellular_matrix_protein_2	40	37	51	49	29	31	54	35	70	59	60	50	60	80	0.156448	0.149795	0.138599	0.165341	0.116743	0.123543	0.183553	0.147715	0.273772	0.248767	0.257178	0.222128	0.298736	0.32675
ENSMUSG00000048285	1810.2	2157.22	-0.25288	2.3413e-06	1.0365e-05	Frmd6	chr12	+	70825514	70902232	4660	protein_coding	FERM_domain_containing_6	1733	1662	2371	2029	1769	1621	2010	1747	2469	2197	2033	1751	1930	2412	17.959	17.828	17.0725	18.1402	18.8684	17.1165	18.1026	19.5356	25.5852	24.544	23.0885	20.6108	25.4607	26.1023
ENSMUSG00000024816	1108.47	1364.15	-0.29398	0.010853	0.024673	Frmd8	chr19	-	5849702	5875274	4504	protein_coding	FERM_domain_containing_8	1066	1038	1502	1241	1027	912	1310	1079	1415	1193	1246	1770	1079	1261	11.4295	11.5201	11.1898	11.4794	11.3335	9.96358	12.2068	12.4837	15.1709	13.7893	14.6408	21.5561	14.7272	14.119
ENSMUSG00000035615	74.5275	161.707	-1.0789	2.4967e-11	2.0421e-10	Frmpd1	chr4	+	45184875	45285936	5241	protein_coding	FERM_and_PDZ_domain_containing_1	68	72	90	88	83	47	98	69	131	164	125	205	145	169	0.626563	0.686713	0.576209	0.699543	0.787151	0.441268	0.784769	0.686048	1.20701	1.62904	1.26223	2.14553	1.7008	1.62614
ENSMUSG00000033386	145.586	201.393	-0.46189	0.00019609	0.00063803	Frrs1	chr3	+	116878227	116903750	2396	protein_coding	ferric-chelate_reductase_1	136	151	199	184	119	98	164	155	251	200	224	124	188	215	2.74108	3.15026	2.78688	3.19946	2.46862	2.0126	2.87268	3.37104	5.05871	4.34555	4.94772	2.83877	4.82358	4.52521
ENSMUSG00000023266	49.5174	100.334	-0.97902	1.365e-08	8.1659e-08	Frs3	chr17	+	47689030	47704286	2144	protein_coding	fibroblast_growth_factor_receptor_substrate_3	65	35	80	41	52	53	42	43	127	92	62	112	91	106	1.46406	0.816018	1.25204	0.796719	1.20551	1.21638	0.822157	1.04511	2.86043	2.2339	1.53042	2.86542	2.60924	2.49326
ENSMUSG00000031171	254.97	367.87	-0.52106	2.3529e-09	1.5349e-08	Ftsj1	chrX	-	8238668	8252406	3425	protein_coding	FtsJ_homolog_1_(E._coli)	241	205	377	315	230	297	262	198	395	363	361	345	305	405	3.39803	2.99192	3.69345	3.83174	3.33781	4.26692	3.21049	3.01248	5.56916	5.51757	5.57816	5.52528	5.47441	5.96322
ENSMUSG00000029557	49.5862	128.855	-1.3383	6.5272e-17	9.3455e-16	Ftsj2	chr5	-	140327674	140331898	1443	protein_coding	FtsJ_homolog_2_(E._coli)	44	55	63	39	54	61	46	43	156	110	103	153	119	113	1.4725	1.90525	1.46496	1.12602	1.86004	2.08009	1.33789	1.55282	5.22049	3.96851	3.77759	5.81595	5.06966	3.94911
ENSMUSG00000028034	1684.21	2404.52	-0.50934	8.6526e-09	5.2988e-08	Fubp1	chr3	+	152210458	152236830	6491	protein_coding	far_upstream_element_(FUSE)_binding_protein_1	1732	1532	2301	1851	1545	1635	1906	1448	2778	2690	2666	1423	2105	2707	12.8857	11.7979	11.8948	11.8807	11.8307	12.3944	12.3237	11.6246	20.6668	21.5746	21.7366	12.0251	19.936	21.0312
ENSMUSG00000033703	300.907	420.125	-0.47229	4.8775e-06	2.0591e-05	Fuk	chr8	-	110882463	110902459	3838	protein_coding	fucokinase	314	269	442	324	281	261	332	276	383	386	417	496	345	429	3.95089	3.50351	3.86428	3.51711	3.63911	3.34622	3.63047	3.74734	4.81889	5.23581	5.7501	7.08879	5.52602	5.63688
ENSMUSG00000046152	109.388	225.263	-1.0254	3.1658e-23	7.4642e-22	Fut10	chr8	+	31187331	31261738	3527	protein_coding	fucosyltransferase_10	122	88	187	119	98	108	97	96	265	238	209	181	190	256	1.67042	1.24719	1.77905	1.40568	1.38107	1.50674	1.15424	1.41836	3.62822	3.51296	3.13606	2.81494	3.31166	3.66034
ENSMUSG00000036587	13.1046	28.235	-1.0255	1.4311e-05	5.6415e-05	Fut7	chr2	+	25423267	25426374	2076	protein_coding	fucosyltransferase_7	14	13	22	9	12	17	13	9	39	23	23	35	18	29	0.325665	0.31302	0.355588	0.180618	0.287308	0.40294	0.262813	0.22591	0.907173	0.576769	0.586333	0.924775	0.53302	0.704462
ENSMUSG00000055373	5.03236	13.9464	-1.1734	0.0012668	0.0035248	Fut9	chr4	-	25609332	25800244	12134	protein_coding	fucosyltransferase_9	11	1	7	4	0	5	13	2	22	13	19	9	10	11	0.0437783	0.00411958	0.0193573	0.0137342	0	0.0202761	0.0449645	0.00858906	0.0875531	0.0557752	0.0828693	0.040685	0.0506634	0.0457167
ENSMUSG00000070583	34.9202	96.3945	-1.4079	3.4032e-15	4.1967e-14	Fv1	chr4	+	147868979	147870358	1380	protein_coding	Friend_virus_susceptibility_1	40	32	58	34	32	34	37	25	115	107	118	39	85	116	1.39975	1.15912	1.41026	1.02647	1.15256	1.21232	1.12526	0.944018	4.02413	4.03651	4.5253	1.55018	3.7865	4.23902
ENSMUSG00000059412	13.7894	23.5998	-0.68455	0.013858	0.030639	Fxyd2	chr9	+	45403138	45410278	632	protein_coding	FXYD_domain-containing_ion_transport_regulator_2	15	18	16	16	8	13	14	13	19	14	17	43	23	18	1.14616	1.42368	0.849482	1.05475	0.629168	1.01215	0.929696	1.07188	1.45174	1.15322	1.42356	3.73204	2.23722	1.43629
[truncated: 2,962 more rows]

## Sheet: 555 DEGs Dec more in M50
Symbol
Aaas
Aacs
Aars2
Abcd1
Abcg1
Abcg3
Abhd17a
Abhd8
Acacb
Acat2
Ackr4
Acsf3
Actl10
Acvr1c
Adam19
Adam7
Adamts7
Adap1
Adat1
Agtrap
Aif1
Aldh16a1
Aldh4a1
[truncated: 532 more rows]

## Sheet: KEGG pathway Dec more M50
Term	Overlap	P-value	Adjusted P-value	Odds Ratio	Combined Score	Genes
[truncated: 3 more rows]

[truncated: 1 more sheets: GO Mol Function Dec more M50]
