# Supplementary material for: Sex‐dependent acrolein sensitivity in mice is associated with differential lung cell, protein, and transcript changes
Source: Physiol Rep. 2021 Oct 4;9(19):e14997. doi: 10.14814/phy2.14997 (PMC8488558; doi:10.14814/phy2.14997)
Supplement: Supplementary file 11 — Table S10. [file PHY2-9-e14997-s012.xlsx]

## Sheet: Contents
Supplemental Table 10. Transcripts that decreased only female mice following acrolein exposure.
Sheet
1	Contents
2	4363 Differntially expressed genes (DEGs) with known function that decreased in female mice following acrolein exposure
3	876 DEGs that decreased only in female mice folllowing acrolein exposure
4	Gene Ontology (GO) Biological Process 2018 of transcripts decreased only in female mice following acrolein exposure

## Sheet: 4363DEGs Known Fun Dec only F50
Gene_ID	Fem30ppm	Ctl_Fem	log2FoldChange	pvalue	padj	GeneName	Chrom	Strand	Start	End	GeneLength	GeneType	GeneDescription	F_30p_37_readcount	F_30p_38_readcount	F_30p_39_readcount	F_30p_40_readcount	F_30p_44_readcount	F_30p_46_readcount	F_30p_47_readcount	F_30p_48_readcount	Ctl_F_31_readcount	Ctl_F_32_readcount	Ctl_F_33_readcount	Ctl_F_34_readcount	Ctl_F_35_readcount	Ctl_F_36_readcount	F_30p_37_fpkm	F_30p_38_fpkm	F_30p_39_fpkm	F_30p_40_fpkm	F_30p_44_fpkm	F_30p_46_fpkm	F_30p_47_fpkm	F_30p_48_fpkm	Ctl_F_31_fpkm	Ctl_F_32_fpkm	Ctl_F_33_fpkm	Ctl_F_34_fpkm	Ctl_F_35_fpkm	Ctl_F_36_fpkm
ENSMUSG00000036678	249.087	305.937	-0.28971	0.0047168	0.010993	Aaas	chr15	-	102338247	102350759	1816	protein_coding	achalasia_adrenocortical_insufficiency_alacrimia	307	309	226	188	221	199	228	182	309	301	309	308	512	361	7.8221	7.77052	6.29116	5.67642	6.13553	5.03439	5.98181	5.11146	8.82003	8.37878	9.49187	8.24645	8.68129	8.04916
ENSMUSG00000029482	353.256	743.147	-1.0474	1.3276e-17	1.5435e-16	Aacs	chr5	+	125475814	125517412	3241	protein_coding	acetoacetyl-CoA_synthetase	458	433	365	274	267	361	246	237	759	809	739	761	1150	841	6.53864	6.10121	5.69314	4.63558	4.15344	5.11726	3.61634	3.72957	12.1392	12.6183	12.7196	11.4166	10.9257	10.5069
ENSMUSG00000021482	792.009	986.456	-0.31332	2.1038e-06	8.3091e-06	Aaed1	chr13	-	64291836	64312710	972	protein_coding	AhpC/TSA_antioxidant_enzyme_domain_containing_1	775	861	788	693	681	692	757	638	974	1014	934	1136	1470	1190	36.8924	40.4524	40.9825	39.0931	35.3229	32.7076	37.1059	33.4768	51.9421	52.7354	53.6031	56.8257	46.5673	49.5724
ENSMUSG00000037257	488.562	590.154	-0.26708	0.0012301	0.0031928	Aagab	chr9	+	63602655	63641889	2600	protein_coding	alpha-_and_gamma-adaptin_binding_protein	492	442	368	407	392	542	462	532	585	652	582	622	847	714	8.75574	7.76348	7.15505	8.58329	7.60131	9.57713	8.46607	10.4359	11.663	12.6767	12.487	11.6319	10.0309	11.1195
ENSMUSG00000035642	228.165	301.613	-0.40254	2.4249e-06	9.4816e-06	Aamdc	chr7	-	97550331	97579497	949	protein_coding	adipogenesis_associated_Mth938_domain_containing	246	224	215	168	215	225	206	201	254	287	240	356	533	437	11.9942	10.7793	11.4528	9.70679	11.4222	10.8925	10.3422	10.8024	13.8738	15.2878	14.1076	18.2396	17.2938	18.6455
ENSMUSG00000068522	309.302	391.492	-0.33145	0.013543	0.028583	Aard	chr15	+	52040107	52045722	1348	protein_coding	alanine_and_arginine_rich_domain_containing_protein	338	356	350	272	325	268	225	164	373	372	342	427	640	552	11.6019	12.0606	13.1255	11.064	12.1554	9.13386	7.95254	6.20503	14.3432	13.9503	14.1529	15.4018	14.6191	16.5809
ENSMUSG00000023938	254.375	297.654	-0.22808	0.0123	0.026261	Aars2	chr17	+	45506841	45520842	3348	protein_coding	alanyl-tRNA_synthetase_2_mitochondrial_(putative)	285	273	255	203	240	193	238	205	296	288	241	297	547	411	3.93877	3.72378	3.85029	3.32463	3.61411	2.64839	3.38692	3.1229	4.58283	4.34848	4.01551	4.31324	5.03074	4.97068
ENSMUSG00000055923	153.97	367.846	-1.2299	7.6495e-29	1.9369e-27	Aasdh	chr5	-	76873659	76905514	4066	protein_coding	aminoadipate-semialdehyde_dehydrogenase	157	186	170	92	142	135	149	119	374	327	397	415	580	413	1.78662	2.08907	2.11359	1.24066	1.76075	1.52537	1.74595	1.49269	4.76795	4.06547	5.44668	4.96264	4.39229	4.11284
ENSMUSG00000025894	297.059	388.764	-0.38669	1.4331e-10	9.0568e-10	Aasdhppt	chr9	-	4294793	4309494	2870	protein_coding	aminoadipate-semialdehyde_dehydrogenase-phosphopantetheinyl_transferase	303	280	261	230	246	316	302	276	363	377	362	413	663	510	4.88497	4.45537	4.59724	4.39419	4.32145	5.05842	5.01347	4.90475	6.5562	6.64033	7.03616	6.99682	7.11315	7.19527
ENSMUSG00000035435	49.8815	89.3341	-0.78072	0.00014281	0.00043337	Abca17	chr17	-	24264259	24351029	5317	protein_coding	ATP-binding_cassette_sub-family_A_(ABC1)_member_17	66	54	48	28	70	37	49	21	116	93	96	68	145	88	0.574352	0.463804	0.456366	0.288751	0.663754	0.319701	0.439079	0.201438	1.13089	0.884192	1.0072	0.621834	0.839715	0.670155
ENSMUSG00000041828	2361.84	2987.54	-0.33647	2.9806e-06	1.1533e-05	Abca8a	chr11	-	110025634	110095978	5619	protein_coding	ATP-binding_cassette_sub-family_A_(ABC1)_member_8a	2273	2418	2313	1921	2496	1986	2291	1844	3004	2862	2903	3283	5161	3346	18.7172	19.6519	20.8092	18.7457	22.3955	16.2379	19.4258	16.7375	27.712	25.7479	28.8202	28.4082	28.2817	24.1116
ENSMUSG00000041797	329.448	443.121	-0.42153	1.7315e-06	6.9121e-06	Abca9	chr11	-	110100749	110168196	6384	protein_coding	ATP-binding_cassette_sub-family_A_(ABC1)_member_9	343	371	342	225	305	259	297	311	488	446	379	494	719	513	2.48601	2.65392	2.70814	1.93251	2.4087	1.86387	2.21655	2.4846	3.96236	3.53161	3.31173	3.76241	3.4679	3.25374
ENSMUSG00000040584	1500.04	1839.56	-0.29064	0.0013979	0.0035977	Abcb1a	chr5	+	8660077	8748575	4997	protein_coding	ATP-binding_cassette_sub-family_B_(MDR/TAP)_member_1A	1610	1633	1436	1342	1523	1073	1325	1187	1888	1789	1669	2126	2737	2348	14.9079	14.924	14.5272	14.7257	15.3662	9.86506	12.6334	12.1152	19.5848	18.098	18.6319	20.6865	16.8654	19.026
ENSMUSG00000031333	577.977	641.196	-0.14696	0.014464	0.030308	Abcb7	chrX	-	104280657	104413856	5667	protein_coding	ATP-binding_cassette_sub-family_B_(MDR/TAP)_member_7	536	606	488	462	496	584	612	521	677	709	575	651	1063	723	4.37635	4.88345	4.35316	4.47014	4.4127	4.73445	5.14531	4.68893	6.19245	6.32446	5.6601	5.58548	5.77578	5.16588
ENSMUSG00000028973	370.346	420.887	-0.18074	0.0044304	0.010381	Abcb8	chr5	+	24393663	24410054	3074	protein_coding	ATP-binding_cassette_sub-family_B_(MDR/TAP)_member_8	369	373	349	296	352	354	383	281	432	448	400	420	688	497	5.55422	5.54131	5.73931	5.27984	5.77317	5.29065	5.9362	4.66221	7.28462	7.36724	7.25881	6.64321	6.89152	6.54654
ENSMUSG00000029408	179.406	239.033	-0.41412	1.4753e-06	5.9421e-06	Abcb9	chr5	-	124061530	124095798	3661	protein_coding	ATP-binding_cassette_sub-family_B_(MDR/TAP)_member_9	201	169	179	152	179	166	145	142	222	250	197	268	434	291	2.54037	2.10811	2.47168	2.27655	2.46507	2.08314	1.88704	1.97824	3.14326	3.452	3.00176	3.55932	3.65023	3.21849
ENSMUSG00000032842	272.332	327.289	-0.26321	0.0050763	0.011743	Abcc10	chr17	-	46303221	46328352	5266	protein_coding	ATP-binding_cassette_sub-family_C_(CFTR/MRP)_member_10	313	298	229	261	220	200	264	238	351	296	301	338	582	397	2.7502	2.5843	2.19833	2.71764	2.10629	1.74485	2.38856	2.30508	3.45504	2.84146	3.18856	3.12082	3.40308	3.05259
ENSMUSG00000022822	2764.58	3403.86	-0.29925	1.0446e-10	6.6843e-10	Abcc5	chr16	-	20331303	20426394	5811	protein_coding	ATP-binding_cassette_sub-family_C_(CFTR/MRP)_member_5	2718	2909	2629	2137	2462	2556	2809	2364	3343	3201	3070	3762	5693	4427	21.6421	22.8613	22.8706	20.1644	21.3606	20.2078	23.0311	20.7485	29.8203	27.8462	29.4711	31.4775	30.1662	30.8473
ENSMUSG00000031378	878.275	1446.88	-0.71772	1.1637e-44	7.1886e-43	Abcd1	chrX	+	73716597	73738534	3648	protein_coding	ATP-binding_cassette_sub-family_D_(ALD)_member_1	823	888	832	657	730	854	859	894	1454	1493	1287	1461	2489	1813	10.4387	11.1164	11.5294	9.87514	10.0889	10.7551	11.2189	12.4989	20.6603	20.6888	19.6804	19.4728	21.0088	20.1234
ENSMUSG00000055782	303.187	574.799	-0.90584	1.3604e-17	1.5807e-16	Abcd2	chr15	-	91145884	91191807	5527	protein_coding	ATP-binding_cassette_sub-family_D_(ALD)_member_2	271	263	289	224	266	272	394	277	600	691	546	598	915	558	2.26872	2.17307	2.6433	2.22224	2.42643	2.26094	3.39641	2.55611	5.62716	6.32003	5.51077	5.26071	5.09756	4.08793
ENSMUSG00000021240	279.605	429.253	-0.61249	5.8599e-24	1.096e-22	Abcd4	chr12	-	84602531	84617466	2527	protein_coding	ATP-binding_cassette_sub-family_D_(ALD)_member_4	274	304	245	217	277	261	256	247	443	439	389	455	682	535	5.01702	5.49383	4.90116	4.70855	5.5265	4.74509	4.82667	4.98519	9.08711	8.78192	8.58724	8.75465	8.31016	8.5725
ENSMUSG00000038762	1727.81	1909.12	-0.14239	0.0011694	0.0030482	Abcf1	chr17	-	35956819	35969761	3161	protein_coding	ATP-binding_cassette_sub-family_F_(GCN20)_member_1	1786	1712	1638	1263	1529	1702	1631	1612	2011	1889	1781	1950	3088	2383	26.1431	24.7336	26.1956	21.9084	24.387	24.7369	24.5834	26.0094	32.9773	30.2091	31.4303	29.9946	30.0804	30.5252
ENSMUSG00000003234	730.255	1047.86	-0.51958	9.105e-27	2.029e-25	Abcf3	chr16	+	20548577	20561379	3090	protein_coding	ATP-binding_cassette_sub-family_F_(GCN20)_member_3	676	731	642	561	720	742	713	650	969	1029	983	1112	1750	1390	10.1225	10.8035	10.503	9.9549	11.7476	11.032	10.9937	10.7286	16.2552	16.834	17.7462	17.4976	17.4385	18.2144
ENSMUSG00000024030	867.439	1535	-0.81475	8.2803e-23	1.4335e-21	Abcg1	chr17	+	31057698	31115777	3610	protein_coding	ATP-binding_cassette_sub-family_G_(WHITE)_member_1	899	950	871	649	777	636	896	776	1610	1697	1363	1591	2555	1717	11.5227	12.0178	12.1969	9.85758	10.8515	8.09393	11.8254	10.9634	23.1178	23.7632	21.0619	21.4287	21.7929	19.2585
ENSMUSG00000029299	78.0658	243.425	-1.5846	1.007e-28	2.5166e-27	Abcg3	chr5	-	104935057	104982718	3035	protein_coding	ATP-binding_cassette_sub-family_G_(WHITE)_member_3	122	97	68	51	52	68	62	66	272	261	215	275	369	263	1.85995	1.45955	1.13263	0.921391	0.863814	1.02934	0.973299	1.10911	4.64555	4.34723	3.95174	4.40561	3.74367	3.50878
ENSMUSG00000090121	12.5373	24.3806	-0.87232	0.00021212	0.0006271	Abhd12b	chr12	+	70154142	70183887	3028	protein_coding	abhydrolase_domain_containing_12B	17	11	11	4	14	10	13	14	22	21	21	24	36	45	0.259773	0.165899	0.183643	0.0724331	0.233103	0.151724	0.204551	0.23581	0.376612	0.350585	0.386877	0.385379	0.366081	0.601749
ENSMUSG00000042210	179.229	249.193	-0.46766	7.0771e-07	2.9687e-06	Abhd14a	chr9	-	106440051	106447678	1258	protein_coding	abhydrolase_domain_containing_14A	201	189	190	121	170	180	158	129	239	219	238	282	412	328	7.39293	6.86102	7.63504	5.27397	6.81309	6.57357	5.98397	5.22996	9.84792	8.80023	10.5537	10.8994	10.0843	10.5573
ENSMUSG00000042073	237.826	376.508	-0.65581	1.5866e-14	1.4342e-13	Abhd14b	chr9	+	106447788	106452922	1479	protein_coding	abhydrolase_domain_containing_14b	252	279	231	177	209	207	188	228	377	326	352	417	634	494	7.88376	8.61476	7.89554	6.56202	7.12449	6.43001	6.05624	7.86242	13.213	11.1424	13.2765	13.7088	13.1993	13.5244
ENSMUSG00000007036	1724.84	2022.54	-0.23099	1.997e-12	1.5147e-11	Abhd16a	chr17	+	35089263	35102987	1945	protein_coding	abhydrolase_domain_containing_16A	1679	1703	1539	1371	1596	1701	1675	1570	1957	1993	1838	2101	3558	2564	39.9422	39.9855	39.9997	38.6501	41.3703	40.1785	41.0307	41.1689	52.1553	51.7986	52.7151	52.5217	56.327	53.3774
ENSMUSG00000003346	944.794	1271.98	-0.428	2.3341e-11	1.5974e-10	Abhd17a	chr10	-	80583654	80590341	1529	protein_coding	abhydrolase_domain_containing_17A	1056	915	867	769	892	898	849	786	1142	1292	1064	1298	2245	1825	31.9564	27.3288	28.6649	27.5773	29.4126	26.9823	26.4553	26.2183	38.7156	42.7155	38.8189	41.2762	45.2105	48.3297
ENSMUSG00000040997	1377.27	1511.97	-0.13465	0.0068378	0.015422	Abhd4	chr14	+	54254129	54269169	2661	protein_coding	abhydrolase_domain_containing_4	1260	1256	1165	1115	1235	1425	1385	1399	1542	1461	1365	1607	2590	1874	21.9092	21.5552	22.1319	22.9754	23.399	24.6025	24.7981	26.8141	30.0377	27.7546	28.6152	29.3632	29.9699	28.5157
ENSMUSG00000032540	616.366	812.944	-0.39557	7.5567e-14	6.4609e-13	Abhd5	chr9	+	122351608	122381524	3157	protein_coding	abhydrolase_domain_containing_5	631	618	605	476	526	593	606	535	836	899	741	800	1306	990	9.24817	8.93966	9.68766	8.26733	8.40015	8.62958	9.14558	8.64309	13.7265	14.3951	13.0934	12.3211	12.7379	12.6975
ENSMUSG00000025277	101.92	151.403	-0.55061	4.3984e-05	0.00014376	Abhd6	chr14	+	8002902	8056555	2018	protein_coding	abhydrolase_domain_containing_6	139	114	95	48	106	93	95	75	156	162	131	162	243	185	3.18709	2.57983	2.3798	1.30423	2.64826	2.11725	2.24293	1.89553	4.0071	4.05811	3.62126	3.90325	3.70779	3.71201
ENSMUSG00000007950	394.206	523.385	-0.40471	2.2149e-05	7.5877e-05	Abhd8	chr8	-	71456700	71463657	1985	protein_coding	abhydrolase_domain_containing_8	451	476	359	343	372	307	333	292	475	516	482	529	943	695	10.5128	10.951	9.14265	9.47472	9.4484	7.10538	7.99276	7.5026	12.404	13.1407	13.5455	12.9577	14.6279	14.177
ENSMUSG00000030083	596.765	706.294	-0.2444	0.00036056	0.0010276	Abtb1	chr6	-	88835915	88841935	1879	protein_coding	ankyrin_repeat_and__BTB_(POZ)_domain_containing_1	538	495	532	503	544	638	613	570	670	722	560	783	1287	900	13.2482	12.0306	14.3128	14.6782	14.5965	15.5992	15.5434	15.4717	18.4831	19.4241	16.6253	20.2613	21.0903	19.3943
ENSMUSG00000036138	2187.53	2926.35	-0.41905	2.7429e-17	3.1042e-16	Acaa1a	chr9	+	119339676	119350299	3668	protein_coding	acetyl-Coenzyme_A_acyltransferase_1A	2130	1944	1779	1831	2178	2194	2168	2034	2772	2977	2524	3130	5057	3816	26.869	24.2033	24.518	27.3711	29.9367	27.48	28.1607	28.2821	39.1734	41.028	38.3857	41.4904	42.4516	42.1248
ENSMUSG00000036880	1739.8	1920.97	-0.14259	0.0031651	0.0076415	Acaa2	chr18	+	74779197	74806207	1515	protein_coding	acetyl-Coenzyme_A_acyltransferase_2_(mitochondrial_3-oxoacyl-Coenzyme_A_thiolase)	1645	1579	1508	1396	1627	1675	1844	1661	1958	1926	1715	1937	3104	2587	50.2405	47.5967	50.3184	50.5249	54.144	50.7939	57.9911	55.9174	66.9927	64.2649	63.1481	62.1655	63.0869	69.1421
ENSMUSG00000042010	413.048	746.578	-0.84224	1.6848e-18	2.086e-17	Acacb	chr5	+	114146535	114250761	8788	protein_coding	acetyl-Coenzyme_A_carboxylase_beta	413	487	453	309	394	346	378	295	760	645	753	754	1281	959	2.17451	2.53073	2.60583	1.92797	2.26038	1.80882	2.04934	1.71207	4.48281	3.71022	4.77985	4.17171	4.48838	4.41863
ENSMUSG00000029456	174.843	267.743	-0.60922	3.6278e-13	2.9402e-12	Acad10	chr5	-	121621026	121660514	4751	protein_coding	acyl-Coenzyme_A_dehydrogenase_family_member_10	150	184	180	140	149	145	178	172	240	261	275	278	447	342	1.46086	1.76864	1.91525	1.61576	1.58116	1.40214	1.78504	1.84643	2.61851	2.77706	3.22892	2.84506	2.89703	2.91474
ENSMUSG00000090150	266.681	306.821	-0.19425	0.01382	0.029091	Acad11	chr9	+	104063377	104127656	3463	protein_coding	acyl-Coenzyme_A_dehydrogenase_family_member_11	275	277	283	200	239	248	236	227	328	334	294	322	445	357	3.67435	3.65287	4.13116	3.16672	3.47954	3.2901	3.24693	3.34321	4.90963	4.87556	4.73592	4.52101	3.95674	4.17421
ENSMUSG00000042647	108.279	197.13	-0.85591	7.1416e-15	6.6703e-14	Acad12	chr5	-	121598284	121618938	2372	protein_coding	acyl-Coenzyme_A_dehydrogenase_family_member_12	107	114	118	96	95	100	92	82	200	154	161	225	381	263	2.08723	2.19481	2.51481	2.21916	2.01923	1.93684	1.84793	1.76315	4.37061	3.28198	3.78635	4.61212	4.94585	4.48952
ENSMUSG00000031969	442.442	604.541	-0.45006	2.2544e-11	1.5442e-10	Acad8	chr9	-	26974135	26999566	3188	protein_coding	acyl-Coenzyme_A_dehydrogenase_family_member_8	403	447	399	329	380	419	462	454	546	613	516	627	1077	831	5.84908	6.40319	6.32693	5.65862	6.00954	6.03817	6.90457	7.26319	8.87772	9.72014	9.02902	9.56272	10.4023	10.5546
ENSMUSG00000062908	1297.68	1411.02	-0.11984	0.0010099	0.0026653	Acadm	chr3	-	153922357	153944632	2047	protein_coding	acyl-Coenzyme_A_dehydrogenase_medium_chain	1340	1290	1136	1097	1210	1205	1230	1141	1410	1466	1292	1497	2319	1711	30.2892	28.7792	28.0543	29.3847	29.8019	27.0445	28.6286	28.4287	35.705	36.2032	35.209	35.5579	34.883	33.8447
ENSMUSG00000029545	361.796	444.67	-0.29273	6.576e-06	2.429e-05	Acads	chr5	-	115110299	115119346	2023	protein_coding	acyl-Coenzyme_A_dehydrogenase_short_chain	389	371	319	306	312	312	335	346	442	495	397	489	676	536	8.89723	8.37501	7.97137	8.29389	7.77561	7.08546	7.88973	8.72308	11.3254	12.3691	10.9472	11.7529	10.2892	10.7282
ENSMUSG00000029033	764.274	999.508	-0.38565	1.3756e-09	7.838e-09	Acap3	chr4	+	155891822	155907251	4365	protein_coding	ArfGAP_with_coiled-coil_ankyrin_repeat_and_PH_domains_3	696	635	683	663	668	772	810	747	957	993	861	1123	1588	1362	7.37778	6.6435	7.90997	8.32841	7.71557	8.12536	8.84126	8.72823	11.3646	11.4999	11.0034	12.5092	11.202	12.6343
ENSMUSG00000032047	1276.19	1439.77	-0.17407	8.5724e-06	3.1126e-05	Acat1	chr9	-	53580522	53610382	3405	protein_coding	acetyl-Coenzyme_A_acetyltransferase_1	1248	1277	1069	1096	1096	1265	1217	1222	1400	1431	1329	1493	2375	1895	16.9589	17.127	15.8708	17.6492	16.2282	17.068	17.0289	18.3039	21.3127	21.2448	21.7729	21.3194	21.4772	22.5347
ENSMUSG00000023832	459.61	572.378	-0.31341	1.1218e-08	5.7711e-08	Acat2	chr17	-	12942890	12960747	2250	protein_coding	acetyl-Coenzyme_A_acetyltransferase_2	513	464	399	368	408	460	414	399	586	598	535	570	972	678	10.5496	9.41765	8.96455	8.96805	9.14226	9.39258	8.7666	9.04441	13.5003	13.4354	13.2642	12.3176	13.3019	12.2013
ENSMUSG00000040272	228.784	303.715	-0.40502	3.6179e-06	1.3834e-05	Accs	chr2	-	93833467	93849943	4170	protein_coding	1-aminocyclopropane-1-carboxylate_synthase_(non-functional)	229	181	192	186	212	197	261	241	298	331	282	304	533	347	2.54097	1.98221	2.32757	2.44574	2.56316	2.1704	2.98207	2.94761	3.70431	4.01257	3.77244	3.54462	3.9357	3.3694
ENSMUSG00000038000	345.558	399.547	-0.20806	0.0049836	0.011545	Acd	chr8	-	105698159	105701095	1425	protein_coding	adrenocortical_dysplasia	368	385	310	249	325	326	347	269	365	395	371	399	677	560	11.9491	12.3382	10.9973	9.58114	11.4986	10.5102	11.6019	9.6278	13.2772	14.0124	14.5234	13.6141	14.6286	15.9123
ENSMUSG00000022185	3551.61	4051.39	-0.19004	2.9165e-08	1.4301e-07	Acin1	chr14	-	54642161	54686931	4735	protein_coding	apoptotic_chromatin_condensation_inducer_1	3571	3658	3300	2851	3126	3395	3447	3088	3986	3937	3677	4168	6891	5353	34.8956	35.2802	35.2316	33.0149	33.2847	32.9404	34.6844	33.2619	43.636	42.0316	43.3194	42.7996	44.8118	45.7758
ENSMUSG00000079355	44.2261	197	-1.9743	7.6197e-18	9.0362e-17	Ackr4	chr9	-	104084157	104126933	2698	protein_coding	atypical_chemokine_receptor_4	67	69	55	37	40	23	24	15	216	220	140	250	316	208	1.14904	1.16792	1.03053	0.751956	0.74747	0.391648	0.423821	0.283556	4.14991	4.12203	2.89464	4.50537	3.60641	3.12162
ENSMUSG00000070985	4.95666	13.9985	-1.1718	0.00044415	0.0012482	Acnat1	chr4	-	49447105	49473912	1499	protein_coding	acyl-coenzyme_A_amino_acid_N-acyltransferase_1	5	6	6	2	5	3	5	5	26	10	9	24	12	10	0.154337	0.182792	0.202343	0.0731579	0.168168	0.0919452	0.158921	0.170121	0.899081	0.337232	0.334927	0.77847	0.246496	0.27012
ENSMUSG00000034853	226.545	314.226	-0.46111	0.00012086	0.00037053	Acot11	chr4	-	106744555	106804998	5689	protein_coding	acyl-CoA_thioesterase_11	166	185	181	167	203	228	313	242	322	294	303	329	485	419	1.35012	1.48506	1.60835	1.60958	1.79902	1.84123	2.62133	2.16955	2.93391	2.61241	2.97109	2.81185	2.62504	2.9822
ENSMUSG00000043487	40.1504	79.6996	-0.96318	6.1683e-12	4.4569e-11	Acot6	chr12	+	84100654	84111349	3388	protein_coding	acyl-CoA_thioesterase_6	32	29	45	35	42	44	33	37	92	69	73	81	126	106	0.437026	0.390897	0.67144	0.566444	0.625002	0.596649	0.46407	0.556991	1.40758	1.02952	1.20196	1.16245	1.14514	1.26684
ENSMUSG00000029098	782.101	1147.37	-0.55162	3.5672e-33	1.1759e-31	Acox3	chr5	+	35583040	35613801	3976	protein_coding	acyl-Coenzyme_A_oxidase_3_pristanoyl	819	740	734	614	688	698	767	757	1102	1202	1038	1211	1947	1414	9.531	8.49949	9.33228	8.46749	8.72404	8.06526	9.19099	9.71045	14.3669	15.2823	14.5633	14.8092	15.0782	14.4
ENSMUSG00000002103	794.009	955.264	-0.26524	3.1579e-07	1.3771e-06	Acp2	chr2	+	91202885	91214098	4656	protein_coding	acid_phosphatase_2_lysosomal	769	718	673	630	707	755	845	808	947	970	888	999	1563	1200	7.64213	7.04237	7.30702	7.41925	7.65565	7.44978	8.64683	8.85091	10.543	10.5315	10.6392	10.4324	10.3366	10.4358
ENSMUSG00000028093	256.564	556.068	-1.1063	1.0227e-43	5.9657e-42	Acp6	chr3	+	97158777	97176574	1754	protein_coding	acid_phosphatase_6_lysophosphatidic	285	266	261	184	240	206	218	249	575	545	512	532	994	695	7.51824	6.92563	7.52227	5.75203	6.89854	5.39569	5.92162	7.24035	16.9928	15.7071	16.2836	14.7474	17.4497	16.0441
ENSMUSG00000072770	51.5941	157.861	-1.5505	1.7795e-22	3.0168e-21	Acrbp	chr6	+	125049689	125063267	1883	protein_coding	proacrosin_binding_protein	53	70	27	50	25	51	51	58	174	134	139	164	255	223	1.30235	1.69768	0.724856	1.45597	0.669369	1.24431	1.29043	1.57097	4.7899	3.59737	4.11788	4.23473	4.16985	4.79528
ENSMUSG00000076435	814.708	1098.64	-0.4299	2.1143e-11	1.4525e-10	Acsf2	chr11	-	94557102	94601871	3154	protein_coding	acyl-CoA_synthetase_family_member_2	737	735	706	662	815	737	848	808	1075	1189	940	1067	1829	1492	10.812	10.6422	11.3157	11.5088	13.0278	10.7353	12.81	13.0659	17.6675	19.0568	16.6255	16.4488	17.8559	19.1543
ENSMUSG00000015016	236.101	264.818	-0.16107	0.022465	0.044999	Acsf3	chr8	+	122775505	122817880	2206	protein_coding	acyl-CoA_synthetase_family_member_3	246	208	209	171	224	228	239	233	274	259	257	265	425	336	5.15977	4.30591	4.78938	4.25034	5.11939	4.74831	5.16185	5.38691	6.43832	5.93505	6.49885	5.84081	5.93217	6.16727
ENSMUSG00000032883	343.992	502.291	-0.54083	5.8622e-16	5.9795e-15	Acsl3	chr1	+	78657825	78707743	3950	protein_coding	acyl-CoA_synthetase_long-chain_family_member_3	328	365	299	287	339	327	308	304	476	464	540	523	808	629	3.84218	4.21991	3.82659	3.98398	4.32692	3.8033	3.71507	3.92524	6.2465	5.93815	7.62616	6.43779	6.29861	6.44781
ENSMUSG00000033533	129.783	162.036	-0.31915	0.0084546	0.018707	Acsm1	chr7	+	119607026	119662515	2083	protein_coding	acyl-CoA_synthetase_medium-chain_family_member_1	108	107	126	118	113	138	145	108	147	118	173	160	329	211	2.39903	2.34586	3.05787	3.10617	2.73505	3.04368	3.31659	2.64438	3.6581	2.86367	4.63304	3.73476	4.86337	4.10159
ENSMUSG00000027605	508.156	624.917	-0.29535	0.00018933	0.00056399	Acss2	chr2	+	155517948	155585724	3609	protein_coding	acyl-CoA_synthetase_short-chain_family_member_2	408	514	403	380	473	561	531	514	593	583	617	640	1024	848	5.23087	6.50404	5.6449	5.77337	6.6077	7.14143	7.01005	7.26383	8.51716	8.16605	9.5369	8.62235	8.73662	9.51411
ENSMUSG00000078129	0.387246	2.67781	-1.1275	0.0061614	0.014027	Actl10	chr2	+	154551776	154553276	1501	protein_coding	actin-like_10	1	0	0	0	0	0	2	0	1	2	2	2	7	6	0.0308262	0	0	0	0	0	0.0634838	0	0.034534	0.0673565	0.074329	0.0647861	0.143598	0.161856
ENSMUSG00000037761	339.787	390.425	-0.20341	0.0036821	0.0087728	Actr5	chr2	+	158624888	158639211	2970	protein_coding	ARP5_actin-related_protein_5	346	308	276	289	326	363	308	311	332	373	364	415	713	524	5.39039	4.73589	4.69776	5.33549	5.53397	5.61513	4.94092	5.34064	5.7944	6.34867	6.83682	6.79398	7.39203	7.14388
ENSMUSG00000019948	89.5338	167.778	-0.88917	1.3534e-19	1.8453e-18	Actr6	chr10	-	89711973	89732295	1703	protein_coding	ARP6_actin-related_protein_6	91	79	77	66	89	86	85	93	197	154	158	170	265	203	2.47245	2.11846	2.28567	2.12501	2.63482	2.32003	2.37803	2.78521	5.99624	4.57127	5.17549	4.85363	4.79139	4.82659
ENSMUSG00000015971	668.01	767.682	-0.20021	1.4793e-05	5.1954e-05	Actr8	chr14	+	29978337	29993221	2121	protein_coding	ARP8_actin-related_protein_8	630	612	583	533	628	678	691	614	756	791	693	823	1301	927	13.7436	13.177	13.8952	13.779	14.9278	14.6858	15.5221	14.7645	18.476	18.8524	18.2264	18.8665	18.8872	17.6969
ENSMUSG00000026834	7.34904	14.4985	-0.85343	0.0017936	0.0045361	Acvr1c	chr2	-	58267453	58357895	9162	protein_coding	activin_A_receptor_type_IC	6	6	4	5	7	13	6	8	19	15	11	13	25	17	0.0303013	0.0299067	0.0220703	0.0299235	0.0385198	0.0651872	0.0312014	0.0445338	0.107496	0.0827621	0.0669748	0.0689899	0.0840195	0.0751307
ENSMUSG00000061393	80.0244	163.267	-0.98313	2.7281e-08	1.3429e-07	Acvr2b	chr9	+	119402444	119433501	1729	protein_coding	activin_receptor_IIB	48	58	74	65	91	62	85	107	152	154	141	143	235	304	1.28454	1.53193	2.16359	2.06135	2.65352	1.64743	2.34227	3.1563	4.55697	4.50252	4.54918	4.02136	4.18508	7.11931
ENSMUSG00000000530	11836.5	14638.3	-0.30495	2.0883e-07	9.3127e-07	Acvrl1	chr15	+	101128522	101145336	3640	protein_coding	activin_A_receptor_type_II-like_1	12193	12068	12039	9054	10886	9912	10847	11000	14456	13738	13820	15836	23608	19193	154.992	151.405	167.197	136.387	150.78	125.103	141.978	154.128	205.861	190.789	211.795	211.532	199.705	213.501
ENSMUSG00000023262	110.457	170.858	-0.61412	1.1733e-07	5.3885e-07	Acy1	chr9	-	106432981	106438319	1885	protein_coding	aminoacylase_1	156	109	93	67	87	120	105	92	162	175	141	183	288	235	3.82925	2.64072	2.49408	1.94893	2.32693	2.92469	2.65394	2.48924	4.45483	4.69307	4.1727	4.72033	4.70448	5.04796
ENSMUSG00000008822	139.282	220.777	-0.65561	4.938e-10	2.9515e-09	Acyp1	chr12	-	85272398	85288438	735	protein_coding	acylphosphatase_1_erythrocyte_(common)_type	133	179	137	109	121	149	112	99	201	233	176	235	388	304	8.37269	11.1217	9.42262	8.13152	8.29992	9.3134	7.26012	6.8697	14.1754	16.025	13.3578	15.5458	16.2545	16.7473
ENSMUSG00000027259	133.386	222.179	-0.72255	9.0968e-17	9.8872e-16	Adal	chr2	+	121140428	121156680	2947	protein_coding	adenosine_deaminase-like	148	145	110	97	123	111	143	118	222	214	223	243	361	258	2.32371	2.24696	1.88691	1.80478	2.10427	1.73042	2.3119	2.04217	3.90481	3.67083	4.22118	4.00921	3.77188	3.54486
ENSMUSG00000011256	1008.71	1528.4	-0.58811	1.4261e-07	6.4837e-07	Adam19	chr11	+	46055992	46147343	6383	protein_coding	a_disintegrin_and_metallopeptidase_domain_19_(meltrin_beta)	1122	1269	1060	597	915	739	1000	834	1471	1559	1466	1471	2567	2007	8.13334	9.07913	8.39497	5.1284	7.22723	5.31899	7.46429	6.66394	11.9458	12.3467	12.812	11.2052	12.3832	12.7316
ENSMUSG00000072647	67.399	114.317	-0.7332	1.3893e-05	4.8948e-05	Adam1a	chr5	-	121518576	121521695	3120	protein_coding	a_disintegrin_and_metallopeptidase_domain_1a	56	53	98	57	40	90	62	45	113	104	96	109	217	163	0.83049	0.775762	1.58785	1.00174	0.64637	1.32525	0.946783	0.73561	1.87738	1.68504	1.71643	1.69865	2.14159	2.1154
ENSMUSG00000025964	187.92	260.321	-0.46457	2.9708e-07	1.2996e-06	Adam23	chr1	+	63445891	63596276	6426	protein_coding	a_disintegrin_and_metallopeptidase_domain_23	174	190	188	153	203	155	171	160	222	304	250	260	409	340	1.25288	1.35027	1.47896	1.30552	1.59269	1.10815	1.26785	1.2699	1.79077	2.39146	2.17024	1.96727	1.95981	2.14238
ENSMUSG00000014725	289.625	400.305	-0.46412	9.3943e-11	6.038e-10	Adam28	chr14	-	68606027	68655842	3110	protein_coding	a_disintegrin_and_metallopeptidase_domain_28	249	289	265	221	248	298	276	308	379	368	396	412	674	534	3.70459	4.2437	4.30748	3.89641	4.02038	4.40216	4.22826	5.05103	6.31693	5.98161	7.10303	6.44124	6.67313	6.95248
ENSMUSG00000027318	218.602	419.628	-0.93398	2.161e-42	1.1828e-40	Adam33	chr2	-	131050591	131063814	3574	protein_coding	a_disintegrin_and_metallopeptidase_domain_33	228	215	196	177	177	203	202	228	450	443	365	408	688	533	2.95176	2.74721	2.7723	2.71551	2.49686	2.60946	2.69284	3.25364	6.52657	6.26584	5.69702	5.55058	5.9274	6.03854
ENSMUSG00000072972	11.8728	22.8755	-0.83562	0.0012827	0.0033195	Adam4	chr12	-	81419443	81421946	2504	protein_coding	a_disintegrin_and_metallopeptidase_domain_4	19	14	14	6	8	5	13	10	18	18	33	19	44	26	0.351091	0.255329	0.282639	0.131386	0.161076	0.0917371	0.247356	0.203683	0.372619	0.363386	0.735172	0.368937	0.541064	0.420434
ENSMUSG00000051804	2.77263	7.00803	-0.94534	0.0097654	0.021316	Adam6b	chr12	+	113489545	113492018	2474	protein_coding	a_disintegrin_and_metallopeptidase_domain_6B	4	3	3	0	4	3	3	1	10	9	7	8	9	3	0.0748103	0.0553769	0.0612999	0	0.0815147	0.0557097	0.0577743	0.0206153	0.209521	0.183896	0.157837	0.157225	0.112014	0.0490999
ENSMUSG00000022056	19.8646	35.0129	-0.7498	0.00027007	0.00078552	Adam7	chr14	-	68497336	68533689	3469	protein_coding	a_disintegrin_and_metallopeptidase_domain_7	28	19	21	10	20	20	18	13	43	26	41	37	59	32	0.373469	0.250125	0.306022	0.158062	0.290671	0.264871	0.247219	0.19113	0.642527	0.378878	0.659309	0.518597	0.523695	0.373512
ENSMUSG00000022057	82.706	126.873	-0.60356	7.1916e-06	2.6378e-05	Adamdec1	chr14	-	68563388	68582086	2425	protein_coding	ADAM-like_decysin_1	70	78	61	73	64	64	95	108	126	125	128	107	223	169	1.33563	1.46889	1.27162	1.65061	1.33059	1.21249	1.86649	2.27144	2.69331	2.60573	2.94447	2.14538	2.83155	2.82185
ENSMUSG00000024299	3980.31	7478.13	-0.89307	1.0889e-15	1.0876e-14	Adamts10	chr17	+	33524204	33553782	4121	protein_coding	a_disintegrin-like_and_metallopeptidase_(reprolysin_type)_with_thrombospondin_type_1_motif_10	4434	5009	4407	3041	3824	3236	3007	2687	7215	7355	6973	7637	13188	9413	49.7845	55.508	54.0603	40.4619	46.7833	36.0758	34.7651	33.2548	90.753	90.2216	94.39	90.1058	98.5387	92.4878
ENSMUSG00000014852	12.8225	28.5253	-1.0567	8.7055e-06	3.1589e-05	Adamts13	chr2	+	26973416	27009628	4506	protein_coding	a_disintegrin-like_and_metallopeptidase_(reprolysin_type)_with_thrombospondin_type_1_motif_13	4	13	7	11	19	17	13	11	20	30	29	31	55	34	0.0410743	0.131753	0.0785317	0.133855	0.212588	0.173327	0.137457	0.124506	0.230073	0.336558	0.359018	0.334505	0.375839	0.305525
ENSMUSG00000022894	365.11	503.621	-0.45802	1.0048e-07	4.6528e-07	Adamts5	chr16	-	85858170	85901125	8091	protein_coding	a_disintegrin-like_and_metallopeptidase_(reprolysin_type)_with_thrombospondin_type_1_motif_5_(aggrecanase-2)	287	353	326	310	286	415	370	367	550	557	469	472	837	566	1.64127	1.99241	2.03682	2.10084	1.78213	2.35643	2.17878	2.31342	3.52361	3.48003	3.23355	2.83643	3.18532	2.83252
ENSMUSG00000032363	50.9484	113.753	-1.1055	2.0343e-11	1.3979e-10	Adamts7	chr9	+	90163069	90208071	5379	protein_coding	a_disintegrin-like_and_metallopeptidase_(reprolysin_type)_with_thrombospondin_type_1_motif_7	65	59	46	32	53	65	30	32	109	100	120	141	201	110	0.55913	0.500908	0.432309	0.326198	0.496764	0.555164	0.265725	0.303416	1.05039	0.939786	1.24448	1.27453	1.1506	0.828038
ENSMUSG00000043822	1010.01	1112.13	-0.13876	0.012583	0.026801	Adamtsl5	chr10	-	80339110	80348412	4104	protein_coding	ADAMTS-like_5	972	1032	877	729	965	1044	986	923	1099	983	1041	1193	1942	1445	10.9587	11.4836	10.8027	9.73986	11.8548	11.687	11.4468	11.4705	13.8809	12.1081	14.1499	14.134	14.5704	14.2567
ENSMUSG00000056413	143.248	219.106	-0.5989	4.8153e-08	2.3158e-07	Adap1	chr5	-	139271876	139325622	2557	protein_coding	ArfGAP_with_dual_PH_domains_1	158	124	112	115	107	166	132	154	193	280	215	207	354	249	2.85909	2.21461	2.21424	2.46604	2.10974	2.98254	2.45955	3.07171	3.91249	5.53551	4.69048	3.93615	4.26288	3.94301
ENSMUSG00000031949	109.831	160.078	-0.52794	9.908e-07	4.0652e-06	Adat1	chr8	-	111966908	111992302	3159	protein_coding	adenosine_deaminase_tRNA-specific_1	89	118	92	82	99	106	112	119	161	144	187	161	244	190	1.30359	1.70585	1.47223	1.4233	1.58002	1.54158	1.6892	1.92126	2.64182	2.30432	3.30218	2.47804	2.37832	2.43536
ENSMUSG00000035370	58.4499	107.13	-0.8461	1.5181e-07	6.8803e-07	Adat3	chr10	+	80602880	80615783	4516	protein_coding	adenosine_deaminase_tRNA-specific_3	58	68	41	47	38	75	51	59	96	89	94	84	235	168	0.594258	0.687642	0.458953	0.570659	0.424234	0.762986	0.538059	0.666328	1.10191	0.996246	1.16114	0.904394	1.6023	1.50631
ENSMUSG00000028789	476.755	717.953	-0.58767	2.3079e-28	5.7059e-27	Adc	chr4	-	128930233	128962442	2063	protein_coding	antizyme_inhibitor_2	454	448	408	403	464	480	456	430	717	756	656	792	1210	802	10.1826	9.91713	9.99768	10.7112	11.3395	10.6894	10.5312	10.6306	18.0155	18.5248	17.7384	18.6663	18.0599	15.7411
ENSMUSG00000046947	294.088	396.747	-0.42839	3.7594e-08	1.8252e-07	Adck2	chr6	+	39573873	39596595	3542	protein_coding	aarF_domain_containing_kinase_2	286	280	266	218	307	239	296	293	364	365	394	444	655	509	3.7361	3.61008	3.79639	3.37474	4.36984	3.09998	3.98159	4.21899	5.32697	5.20924	6.20521	6.0949	5.69407	5.81873
ENSMUSG00000022550	255.822	306.556	-0.26262	9.0506e-05	0.00028235	Adck5	chr15	+	76576358	76595816	2262	protein_coding	aarF_domain_containing_kinase_5	260	262	232	192	232	230	260	237	274	309	273	324	531	416	5.31841	5.28952	5.18482	4.65416	5.17096	4.67137	5.47639	5.34374	6.27892	6.90552	6.73254	6.96442	7.22824	7.44663
ENSMUSG00000020431	59.7466	79.9617	-0.40799	0.0054019	0.012425	Adcy1	chr11	+	7063489	7178506	12259	protein_coding	adenylate_cyclase_1	82	68	59	53	51	53	35	44	81	68	73	87	134	110	0.309499	0.253315	0.243296	0.237057	0.209745	0.198623	0.136027	0.183057	0.342497	0.280404	0.332183	0.345062	0.336574	0.363326
ENSMUSG00000022994	1644.68	2074.45	-0.33536	1.0275e-14	9.4513e-14	Adcy6	chr15	-	98589994	98607633	6017	protein_coding	adenylate_cyclase_6	1583	1710	1573	1345	1495	1515	1537	1468	2045	1976	1839	2157	3592	2770	12.1731	12.9785	13.2156	12.2567	12.5267	11.5676	12.1705	12.4433	17.6173	16.6011	17.0495	17.4302	18.3817	18.6406
ENSMUSG00000031659	2084.62	3087.69	-0.5645	4.5603e-29	1.178e-27	Adcy7	chr8	+	88272403	88329962	6121	protein_coding	adenylate_cyclase_7	2215	2304	1809	1689	1948	1942	1878	1740	3082	3253	2764	3217	5281	3694	16.7437	17.1897	14.9401	15.13	16.0451	14.5759	14.618	14.4983	26.0998	26.8653	25.1898	25.5541	26.5659	24.4362
ENSMUSG00000022376	1064.33	1432.44	-0.41887	0.00064114	0.0017512	Adcy8	chr15	-	64699042	64922296	5032	protein_coding	adenylate_cyclase_8	1107	1245	1145	882	1201	871	849	609	1510	1483	1346	1349	2302	1839	10.1791	11.2989	11.5028	9.61082	12.0331	7.95219	8.0386	6.17257	15.5548	14.8981	14.9215	13.0348	14.0862	14.7979
ENSMUSG00000005580	671.423	820.71	-0.28606	0.00056656	0.0015633	Adcy9	chr16	-	4287529	4420498	4974	protein_coding	adenylate_cyclase_9	650	793	670	581	569	573	632	524	887	705	820	869	1295	1042	6.04656	7.28073	6.80938	6.40476	5.76743	5.29247	6.05375	5.37298	9.24368	7.16496	9.19639	8.49467	8.01668	8.48244
ENSMUSG00000029106	5135.13	5860	-0.19016	3.841e-06	1.4646e-05	Add1	chr5	+	34573664	34632308	4547	protein_coding	adducin_1_(alpha)	5066	5336	4919	4109	4865	4676	4917	4305	5768	5972	5216	6150	9784	7530	51.5515	53.5918	54.6878	49.55	53.9428	47.2453	51.5215	48.2879	65.7548	66.3934	63.9914	65.7631	66.2555	67.0547
ENSMUSG00000050994	265.2	400.661	-0.58069	4.2197e-06	1.5992e-05	Adgb	chr10	-	10335703	10472326	5218	protein_coding	androglobin	196	249	191	184	247	311	297	301	372	314	438	408	643	583	1.73801	2.17923	1.85041	1.93351	2.38654	2.7382	2.71185	2.94206	3.69544	3.04198	4.68251	3.80179	3.79435	4.52401
ENSMUSG00000074207	909.683	1308.82	-0.51519	5.1162e-06	1.9194e-05	Adh1	chr3	+	138260991	138290698	1492	protein_coding	alcohol_dehydrogenase_1_(class_I)	1156	867	1004	683	933	674	820	633	1200	1330	1052	1496	2227	1776	35.8501	26.5373	34.0176	25.1006	31.5274	20.7539	26.1853	21.6384	41.6907	45.0623	39.3329	48.7523	45.9602	48.1985
ENSMUSG00000028138	921.908	1013.77	-0.13722	0.008665	0.019123	Adh5	chr3	+	138443093	138455499	1604	protein_coding	alcohol_dehydrogenase_5_(class_III)_chi_polypeptide	962	933	778	707	814	934	878	865	914	1049	939	1095	1846	1187	27.7506	26.5635	24.5196	24.1684	25.5856	26.7517	26.0798	27.5044	29.5372	33.0599	32.6566	33.1927	35.4371	29.9644
ENSMUSG00000020629	472.422	705.397	-0.57365	7.8902e-18	9.3234e-17	Adi1	chr12	+	28675231	28682175	1652	protein_coding	acireductone_dioxygenase_1	476	513	447	400	415	408	391	459	737	756	649	747	1144	795	13.3321	14.1813	13.6784	13.2765	12.6653	11.3464	11.2766	14.1707	23.1252	23.1335	21.9151	21.9858	21.3229	19.4857
ENSMUSG00000053950	507.868	673.242	-0.40207	1.9145e-06	7.6007e-06	Adnp2	chr18	-	80126311	80151482	5012	protein_coding	ADNP_homeobox_2	467	496	355	379	508	527	476	572	724	692	585	697	1120	814	4.31128	4.51937	3.5806	4.1463	5.11009	4.83069	4.5249	5.82069	7.48781	6.97952	6.51109	6.76167	6.88077	6.57616
ENSMUSG00000057134	612.645	734.374	-0.25911	0.0009539	0.0025302	Ado	chr10	-	67544512	67548955	4444	protein_coding	2-aminoethanethiol_(cysteamine)_dioxygenase	632	481	471	558	540	718	613	544	779	745	642	739	1196	953	6.58027	4.94286	5.35778	6.88482	6.12626	7.42267	6.57203	6.2433	9.08637	8.47447	8.05879	8.08542	8.28681	8.68316
ENSMUSG00000020910	244.059	379.739	-0.63272	2.2441e-18	2.7534e-17	Adprm	chr11	-	67037905	67052594	1531	protein_coding	ADP-ribose/CDP-alcohol_diphosphatase_manganese_dependent	259	200	230	178	221	273	255	204	369	386	337	390	643	500	7.82754	5.96571	7.59436	6.37496	7.27768	8.19213	7.93557	6.79586	12.4933	12.7451	12.279	12.3857	12.932	13.2237
ENSMUSG00000045875	291.845	558.112	-0.91077	2.8008e-12	2.096e-11	Adra1a	chr14	+	66635251	66733462	4282	protein_coding	adrenergic_receptor_alpha_1a	279	336	360	212	272	178	307	224	607	603	542	532	784	715	3.0148	3.58344	4.25005	2.7147	3.20257	1.90978	3.4159	2.66803	7.348	7.11871	7.06093	6.04084	5.63767	6.76112
ENSMUSG00000027335	43.8159	61.8758	-0.4764	0.014035	0.02949	Adra1d	chr2	-	131545850	131562283	1899	protein_coding	adrenergic_receptor_alpha_1d	29	49	45	32	41	57	49	25	79	55	40	45	135	87	0.7066	1.17836	1.19791	0.92397	1.08852	1.37898	1.22938	0.671436	2.1564	1.46409	1.17502	1.15218	2.18897	1.85504
ENSMUSG00000033717	21.3774	32.1253	-0.55457	0.0068675	0.015488	Adra2a	chr19	+	54045182	54048982	3801	protein_coding	adrenergic_receptor_alpha_2a	20	26	21	20	22	27	11	12	24	33	30	41	63	33	0.243463	0.31238	0.279293	0.288513	0.29181	0.326344	0.137882	0.161017	0.327296	0.438881	0.440284	0.524467	0.510356	0.35154
ENSMUSG00000035283	745.502	1515.16	-1.0061	2.6469e-21	4.0632e-20	Adrb1	chr19	+	56722372	56724862	2491	protein_coding	adrenergic_receptor_beta_1	725	463	609	602	718	832	721	864	1507	1583	1409	1615	2361	1894	13.4668	8.48818	12.359	13.2512	14.532	15.3447	13.7903	17.6901	31.3593	32.1246	31.5534	31.5233	29.1845	30.7869
ENSMUSG00000031489	93.465	429.208	-2.1653	6.5015e-108	3.6581e-105	Adrb3	chr8	-	27225776	27229588	2795	protein_coding	adrenergic_receptor_beta_3	96	113	80	66	86	71	83	101	419	392	419	503	649	550	1.58924	1.84631	1.44693	1.29478	1.55129	1.16704	1.41485	1.84302	7.77069	7.08981	8.3626	8.75021	7.14979	7.96783
ENSMUSG00000024858	2994.14	3349.44	-0.16053	0.018243	0.037321	Adrbk1	chr19	-	4286001	4306222	3476	protein_coding	adrenergic_receptor_kinase_beta_1	3414	3359	2754	2457	2719	2575	2586	2431	3276	3703	3022	3436	5515	4069	45.4448	44.1304	40.0518	38.7577	39.4371	34.0335	35.4456	35.6693	48.853	53.8523	48.498	48.0624	48.8536	47.3988
ENSMUSG00000025083	284.404	569.865	-0.98616	2.1125e-21	3.269e-20	Afap1l2	chr19	-	56912361	57008228	3667	protein_coding	actin_filament_associated_protein_1-like_2	284	336	332	200	258	266	211	231	598	639	506	511	932	733	3.58351	4.18442	4.57684	2.99055	3.54719	3.33258	2.74148	3.21285	8.45313	8.80887	7.69748	6.77552	7.82592	8.09379
ENSMUSG00000040812	220.117	348.273	-0.64263	4.9823e-06	1.8722e-05	Agbl2	chr2	+	90782727	90834437	4507	protein_coding	ATP/GTP_binding_protein-like_2	152	180	201	146	205	256	187	307	308	301	375	374	598	447	1.56048	1.82386	2.25448	1.77622	2.2932	2.60953	1.97682	3.47409	3.54234	3.37605	4.64144	4.03475	4.08549	4.01586
ENSMUSG00000038836	156.236	216.022	-0.45757	1.3812e-06	5.5815e-06	Agbl3	chr6	+	34780432	34859459	4819	protein_coding	ATP/GTP_binding_protein-like_3	142	146	153	142	116	159	155	147	237	211	191	271	321	237	1.36343	1.38358	1.60499	1.61571	1.2136	1.51583	1.53246	1.55579	2.54929	2.21338	2.21098	2.73429	2.05106	1.99136
ENSMUSG00000029165	331.049	488.373	-0.55668	2.1337e-13	1.7634e-12	Agbl5	chr5	+	30888694	30906965	3579	protein_coding	ATP/GTP_binding_protein-like_5	310	347	306	270	282	300	289	355	540	430	427	533	780	649	4.00775	4.42767	4.32213	4.13652	3.97249	3.85096	3.84724	5.0589	7.82095	6.07347	6.65542	7.24099	6.71063	7.34247
ENSMUSG00000033400	488.314	632.957	-0.37185	2.9456e-08	1.4438e-07	Agl	chr3	-	116739999	116808166	9625	protein_coding	amylo-16-glucosidase_4-alpha-glucanotransferase	477	411	456	361	416	565	494	459	614	609	574	667	1051	856	2.29308	1.95006	2.39498	2.05655	2.17906	2.69685	2.44534	2.43221	3.3067	3.1985	3.32675	3.36944	3.36227	3.60107
ENSMUSG00000041530	1799.94	3027.18	-0.74192	4.4555e-18	5.3666e-17	Ago1	chr4	-	126435012	126468583	7227	protein_coding	argonaute_RISC_catalytic_subunit_1	2025	1982	1906	1456	1613	1314	1635	1452	3101	2924	2769	3310	5007	3711	12.9649	12.5243	13.3322	11.0468	11.2526	8.35308	10.7789	10.247	22.2419	20.4527	21.3734	22.2691	21.3329	20.7918
ENSMUSG00000028842	932.849	1194.55	-0.35344	2.1989e-06	8.6537e-06	Ago3	chr4	-	126331704	126429556	15595	protein_coding	argonaute_RISC_catalytic_subunit_3	804	1052	796	702	932	883	887	885	1236	1030	1238	1228	2012	1469	2.38546	3.08062	2.58027	2.46822	3.01305	2.60127	2.70989	2.89433	4.10828	3.33874	4.42837	3.82865	3.97258	3.81413
ENSMUSG00000042500	469.156	729.646	-0.62708	2.2289e-09	1.2411e-08	Ago4	chr4	-	126489541	126533472	6537	protein_coding	argonaute_RISC_catalytic_subunit_4	474	594	526	412	395	367	368	349	739	710	682	756	1250	896	3.35506	4.14969	4.06767	3.45582	3.04645	2.57927	2.68215	2.72293	5.85994	5.49048	5.81989	5.6231	5.88792	5.54994
ENSMUSG00000034254	747.876	1143.32	-0.60711	2.2941e-14	2.0489e-13	Agpat1	chr17	+	34604262	34613449	2190	protein_coding	1-acylglycerol-3-phosphate_O-acyltransferase_1_(lysophosphatidic_acid_acyltransferase_alpha)	835	869	760	611	628	639	624	602	1090	1152	1033	1124	1984	1543	17.6418	18.121	17.5432	15.2978	14.4574	13.405	13.5754	14.0198	25.7994	26.5912	26.3127	24.9548	27.8951	28.5286
ENSMUSG00000036231	83.2351	136.199	-0.69343	1.6503e-08	8.3209e-08	Agr3	chr12	+	35925620	35949736	826	protein_coding	anterior_gradient_3	65	103	70	55	64	100	79	86	158	127	108	146	239	165	3.64111	5.69462	4.28407	3.65103	3.90639	5.56198	4.5568	5.31017	9.91526	7.77238	7.29378	8.5942	8.9094	8.08841
ENSMUSG00000021557	677.345	789.282	-0.21956	0.00046737	0.0013074	Agtpbp1	chr13	-	59449537	59585227	4601	protein_coding	ATP/GTP_binding_protein_1	666	706	693	552	640	621	614	543	775	732	778	795	1300	1056	6.69766	7.00745	7.61411	6.57839	7.013	6.20082	6.35813	6.01918	8.73126	8.04247	9.43271	8.40132	8.70005	9.29332
ENSMUSG00000029007	1167.75	1647.88	-0.49387	5.5979e-18	6.6936e-17	Agtrap	chr4	-	148077061	148088031	3996	protein_coding	angiotensin_II_type_I_receptor-associated_protein	1078	1083	988	921	1136	1099	1261	1116	1687	1714	1616	1637	2737	1909	12.4823	12.3769	12.4988	12.6377	14.3327	12.6352	15.035	14.2439	21.8835	21.6828	22.5593	19.9185	21.0902	19.3437
ENSMUSG00000037692	754.443	928.678	-0.29727	0.00026665	0.00077665	Ahdc1	chr4	+	133011260	133078110	6602	protein_coding	AT_hook_DNA_binding_motif_containing_1	695	869	815	618	682	613	700	612	922	889	834	965	1485	1305	4.87091	6.01107	6.24051	5.1327	5.20816	4.26574	5.05168	4.72787	7.23907	6.80701	7.04693	7.10697	6.92598	8.00376
ENSMUSG00000072812	421.878	606.837	-0.52116	8.9886e-19	1.1341e-17	Ahnak2	chr12	-	112772194	112802657	5443	protein_coding	AHNAK_nucleoprotein_2	431	363	390	334	417	405	412	384	655	574	542	671	986	739	3.66387	3.04562	3.62213	3.36466	3.86254	3.41843	3.60639	3.59818	6.23778	5.33094	5.55482	5.994	5.57788	5.4975
ENSMUSG00000019256	1429.4	2642.58	-0.88061	2.1299e-45	1.3595e-43	Ahr	chr12	-	35497974	35535038	5548	protein_coding	aryl-hydrocarbon_receptor	1477	1301	1152	1255	1252	1560	1375	1265	2636	2852	2524	3028	4022	2911	12.3181	10.709	10.4967	12.4034	11.3774	12.9181	11.8081	11.629	24.6284	25.9862	25.3783	26.537	22.3221	21.2454
ENSMUSG00000022868	7.92967	17.6237	-1.0148	0.00028143	0.00081641	Ahsg	chr16	+	22892042	22899438	1474	protein_coding	alpha-2-HS-glycoprotein	9	6	9	8	4	7	12	4	13	18	17	19	45	14	0.282518	0.185892	0.308662	0.297595	0.136816	0.218178	0.38788	0.138405	0.457165	0.617313	0.64337	0.626742	0.940038	0.384583
ENSMUSG00000024397	61.1871	94.9086	-0.60282	0.00089545	0.0023873	Aif1	chr17	-	35170991	35176068	875	protein_coding	allograft_inflammatory_factor_1	76	60	53	39	41	64	42	82	84	127	67	106	198	83	4.01889	3.13149	3.06201	2.44393	2.36239	3.36033	2.28694	4.77964	4.97621	7.33713	4.27146	5.8902	6.96767	3.84087
ENSMUSG00000036932	531.725	592.962	-0.15478	0.0023633	0.0058528	Aifm1	chrX	-	48474944	48513563	3364	protein_coding	apoptosis-inducing_factor_mitochondrion-associated_1	542	508	443	402	484	546	547	491	567	593	547	659	969	743	7.45494	6.89628	6.65711	6.55244	7.25379	7.45669	7.7472	7.44415	8.73684	8.91105	9.07069	9.52493	8.86948	8.94318
ENSMUSG00000029610	96.6831	156.648	-0.67798	5.0108e-06	1.8826e-05	Aimp2	chr5	-	143902704	143909847	1185	protein_coding	aminoacyl_tRNA_synthetase_complex-interacting_multifunctional_protein_2	92	68	114	89	56	122	89	88	143	148	136	134	301	241	3.59228	2.62058	4.86323	4.11817	2.38257	4.72989	3.57837	3.78751	6.25525	6.31355	6.40221	5.49818	7.82129	8.23489
ENSMUSG00000024847	1076.47	1251.28	-0.21674	0.00036755	0.0010458	Aip	chr19	-	4114446	4125858	1378	protein_coding	aryl-hydrocarbon_receptor-interacting_protein	1119	1124	1101	850	1008	930	938	933	1183	1268	1123	1275	2116	1691	37.5735	37.2498	40.3902	33.8222	36.8797	31.0058	32.4315	34.532	44.5003	46.5158	45.4611	44.9877	47.2821	49.6882
ENSMUSG00000022178	1021.7	1507.62	-0.55599	1.5235e-13	1.276e-12	Ajuba	chr14	-	54567469	54577661	3503	protein_coding	ajuba_LIM_protein	1155	1147	1051	764	820	970	856	857	1585	1577	1311	1546	2374	1952	15.2561	14.9531	15.167	11.9588	11.8018	12.7216	11.6425	12.4776	23.454	22.7574	20.8772	21.4586	20.8675	22.5631
ENSMUSG00000026817	387.077	604.948	-0.63605	3.6262e-16	3.7502e-15	Ak1	chr2	+	32621758	32646805	2085	protein_coding	adenylate_kinase_1	496	385	344	277	367	365	336	320	628	610	559	650	969	729	11.0072	8.43261	8.34047	7.28461	8.87433	8.0426	7.67797	7.82769	15.6128	14.7895	14.956	15.1579	14.3103	14.1573
ENSMUSG00000028792	711.983	794.827	-0.15709	0.0022366	0.005564	Ak2	chr4	+	128991958	129011529	1781	protein_coding	adenylate_kinase_2	737	713	665	557	612	745	660	616	776	901	701	794	1313	984	19.1472	18.2824	18.8754	17.1484	17.3246	19.2177	17.656	17.6403	22.5853	25.5736	21.9565	21.6765	22.7003	22.3712
ENSMUSG00000024782	2295.44	2881.72	-0.32596	9.6055e-08	4.456e-07	Ak3	chr19	-	29020833	29047961	2809	protein_coding	adenylate_kinase_3	2041	2152	1966	1809	1945	2279	2472	2408	2868	3118	2638	3118	4548	3426	33.6196	34.9863	35.381	35.3118	34.9095	37.2737	41.9286	43.7214	52.9242	56.1119	52.388	53.9705	49.8539	49.385
ENSMUSG00000028527	56.488	83.9822	-0.55883	0.00078248	0.0021046	Ak4	chr4	+	101419277	101466995	4360	protein_coding	adenylate_kinase_4	72	58	39	56	55	36	49	54	86	63	55	98	172	123	0.764094	0.607503	0.452185	0.704262	0.635993	0.379337	0.535455	0.63168	1.02244	0.73044	0.703696	1.09288	1.21471	1.14229
ENSMUSG00000078941	85.5451	127.938	-0.56049	1.9982e-07	8.9335e-07	Ak6	chr13	+	100650979	100666359	1298	protein_coding	adenylate_kinase_6	90	89	66	72	70	100	92	60	127	138	125	138	187	154	3.20825	3.13128	2.57044	3.04152	2.71894	3.53944	3.37696	2.35758	5.07173	5.37446	5.3721	5.16936	4.43606	4.80402
ENSMUSG00000041323	524.108	735.947	-0.48379	5.9107e-08	2.8104e-07	Ak7	chr12	+	105705982	105782447	3093	protein_coding	adenylate_kinase_7	405	494	430	386	467	581	557	580	700	670	748	792	1257	904	6.05865	7.29381	7.02792	6.8429	7.61225	8.6299	8.58003	9.56396	11.7313	10.9503	13.4906	12.4502	12.5137	11.8344
ENSMUSG00000026807	110.538	135.922	-0.28955	0.0035308	0.0084404	Ak8	chr2	+	28700164	28813165	1567	protein_coding	adenylate_kinase_8	120	115	91	76	82	110	119	113	139	126	120	156	215	178	3.54334	3.35148	2.93569	2.65936	2.63828	3.22503	3.61819	3.67789	4.59804	4.06473	4.2719	4.84048	4.22474	4.59949
ENSMUSG00000091415	158.637	283.899	-0.82032	1.8449e-12	1.4044e-11	Ak9	chr10	+	41303980	41434534	5334	protein_coding	adenylate_kinase_9	108	162	133	129	120	167	181	179	305	264	311	276	425	347	0.936853	1.38698	1.26048	1.32608	1.13424	1.43838	1.61674	1.71155	2.96397	2.50197	3.25249	2.51587	2.45339	2.63412
ENSMUSG00000018428	480.115	726.453	-0.59231	3.0142e-13	2.4542e-12	Akap1	chr11	-	88830792	88864586	3828	protein_coding	A_kinase_(PRKA)_anchor_protein_1	541	492	481	321	365	433	492	459	679	692	625	783	1310	971	6.53922	5.86949	6.35201	4.59797	4.80725	5.19667	6.12359	6.11548	9.19444	9.13828	9.10788	9.9454	10.5373	10.2708
ENSMUSG00000047804	578.925	679.702	-0.22941	0.00060871	0.0016694	Akap10	chr11	-	61871307	61930252	3874	protein_coding	A_kinase_(PRKA)_anchor_protein_10	515	596	515	503	475	559	572	566	686	616	711	656	1091	903	6.15104	7.02577	6.72026	7.11936	6.18173	6.62921	7.03477	7.45155	9.17892	8.03806	10.2381	8.23335	8.67153	9.43816
ENSMUSG00000036551	70.5222	101.432	-0.50087	0.0023263	0.0057692	Akap14	chrX	-	37150698	37168842	1792	protein_coding	A_kinase_(PRKA)_anchor_protein_14	74	80	88	44	82	57	54	46	86	93	128	99	184	107	1.91071	2.03873	2.48246	1.34632	2.30702	1.46132	1.43572	1.30921	2.48764	2.62347	3.98457	2.68615	3.16162	2.41771
ENSMUSG00000061603	89.0887	124.519	-0.47572	0.00018695	0.00055727	Akap6	chr12	+	52699383	53151015	10263	protein_coding	A_kinase_(PRKA)_anchor_protein_6	83	79	87	91	92	76	88	63	155	99	111	132	230	135	0.374201	0.351528	0.428532	0.486183	0.451949	0.340211	0.408528	0.31308	0.782861	0.487631	0.603334	0.625363	0.690055	0.532621
ENSMUSG00000039166	695.998	812.34	-0.21914	0.002843	0.0069229	Akap7	chr10	-	25169090	25307870	2391	protein_coding	A_kinase_(PRKA)_anchor_protein_7	642	649	553	636	640	759	719	576	869	847	817	861	1255	870	12.4239	12.3957	11.6919	14.5851	13.4951	14.5838	14.3272	12.2866	18.8394	17.9075	19.0613	17.5088	16.162	14.7333
ENSMUSG00000024045	2687.7	3336.98	-0.31125	8.9986e-14	7.6596e-13	Akap8	chr17	-	32303676	32321153	3695	protein_coding	A_kinase_(PRKA)_anchor_protein_8	2707	2501	2336	2293	2193	2712	2780	2475	3390	3183	3118	3547	5535	4196	33.898	30.9105	31.9593	34.0269	29.9226	33.7198	35.8462	34.1626	47.5568	43.5464	47.0729	46.6744	46.1247	45.9812
ENSMUSG00000002625	1239.77	1945.45	-0.64893	1.2438e-49	9.849e-48	Akap8l	chr17	-	32321425	32350581	2075	protein_coding	A_kinase_(PRKA)_anchor_protein_8-like	1234	1332	1108	997	1068	1137	1164	1185	1845	1923	1738	2112	3332	2507	27.5168	29.3152	26.9935	26.3457	25.9495	25.174	26.7269	29.1266	46.0899	46.8481	46.7241	49.4889	49.4444	48.921
ENSMUSG00000031023	257.89	373.337	-0.52609	2.1029e-14	1.8862e-13	Akip1	chr7	+	109703690	109712189	1028	protein_coding	A_kinase_(PRKA)_interacting_protein_1	269	254	208	204	222	289	239	238	351	389	346	404	562	503	12.1077	11.2836	10.2284	10.881	10.8877	12.9156	11.0769	11.8079	17.6987	19.1288	18.7755	19.1082	16.8335	19.8123
ENSMUSG00000028291	847.47	988.971	-0.22205	3.4974e-06	1.3389e-05	Akirin2	chr4	+	34550937	34566908	1397	protein_coding	akirin_2	835	876	790	683	688	830	832	775	1026	1041	882	955	1681	1237	27.6561	28.6362	28.587	26.8075	24.8295	27.2955	28.3753	28.294	38.0696	37.6691	35.2193	33.2383	37.0512	35.8536
ENSMUSG00000045410	191.215	306.636	-0.67355	3.373e-12	2.5071e-11	Akr1e1	chr13	-	4590757	4609174	3288	protein_coding	aldo-keto_reductase_family_1_member_E1	203	206	214	159	179	155	154	150	323	259	280	331	517	409	2.8567	2.86116	3.29018	2.65154	2.74471	2.16576	2.23153	2.32675	5.09211	3.98197	4.75046	4.89473	4.8416	5.03675
ENSMUSG00000028743	278.97	380.9	-0.44436	2.221e-05	7.6066e-05	Akr7a5	chr4	+	139310744	139318426	1288	protein_coding	aldo-keto_reductase_family_7_member_A5_(aflatoxin_aldehyde_reductase)	276	336	303	219	279	237	231	194	350	375	346	363	731	500	9.91503	11.9133	11.8923	9.32311	10.921	8.45361	8.54495	7.68202	14.0857	14.7179	14.9854	13.7032	17.4756	15.7186
ENSMUSG00000019699	1911.42	2373.35	-0.31137	1.7529e-18	2.168e-17	Akt3	chr1	-	177020073	177258203	4906	protein_coding	thymoma_viral_proto-oncogene_3	1752	1905	1682	1621	1724	1900	1906	1719	2375	2313	2195	2614	3851	2956	16.5237	17.7327	17.3315	18.1171	17.7168	17.7924	18.5101	17.8706	25.0936	23.833	24.9584	25.9066	24.17	24.397
ENSMUSG00000031667	771.881	1034.37	-0.42039	1.1815e-19	1.6186e-18	Aktip	chr8	-	91112041	91134465	2153	protein_coding	thymoma_viral_proto-oncogene_1_interacting_protein	797	825	658	586	688	781	757	665	1000	1063	941	1052	1750	1336	17.1283	17.4992	15.4497	14.924	16.1109	16.6654	16.7519	15.7531	24.0759	24.9586	24.3812	23.7577	25.0279	25.1259
ENSMUSG00000028393	535.971	715.352	-0.41475	7.193e-14	6.1568e-13	Alad	chr4	-	62509169	62519918	1769	protein_coding	aminolevulinate_delta-_dehydratase	539	570	484	426	498	542	509	425	676	726	669	703	1196	970	14.0981	14.7148	13.8311	13.2043	14.1931	14.0761	13.7089	12.2532	19.8082	20.7462	21.0964	19.3223	20.8177	22.2026
ENSMUSG00000007833	487.444	544.468	-0.16041	0.023061	0.046085	Aldh16a1	chr7	-	45140684	45154584	4074	protein_coding	aldehyde_dehydrogenase_16_family_member_A1	500	461	460	362	396	507	502	446	477	510	464	624	939	773	5.67871	5.16758	5.70788	4.87215	4.90061	5.71737	5.87078	5.58346	6.0691	6.32819	6.3534	7.44725	7.097	7.68276
ENSMUSG00000024885	1212.28	1513.11	-0.31842	5.2288e-08	2.5027e-07	Aldh3b1	chr19	-	3913493	3929761	1875	protein_coding	aldehyde_dehydrogenase_3_family_member_B1	1159	1297	1086	856	1193	1244	1096	1104	1407	1419	1411	1642	2622	1977	28.6011	31.5897	29.2797	25.0326	32.0786	30.481	27.8498	30.0301	38.8974	38.2571	41.9793	42.5799	43.0588	42.6938
ENSMUSG00000028737	322.183	451.138	-0.48253	1.1285e-08	5.8043e-08	Aldh4a1	chr4	+	139622866	139649690	4142	protein_coding	aldehyde_dehydrogenase_4_family_member_A1	348	356	299	233	341	287	288	249	420	433	370	509	812	600	3.8875	3.92507	3.64921	3.08446	4.15069	3.18333	3.3128	3.06605	5.25613	5.28455	4.98311	5.97503	6.03638	5.86543
ENSMUSG00000063362	343.233	442.44	-0.36642	1.0316e-05	3.7053e-05	Alg11	chr8	+	22060721	22071627	4960	protein_coding	asparagine-linked_glycosylation_11_(alpha-12-mannosyltransferase)	310	270	293	298	305	383	330	359	449	414	378	454	849	548	2.89188	2.48593	2.98624	3.29433	3.10023	3.54753	3.1699	3.6915	4.69237	4.21938	4.25128	4.45048	5.27056	4.47361
ENSMUSG00000035845	287.976	338.074	-0.23104	0.0020451	0.0051188	Alg12	chr15	-	88805244	88819318	2130	protein_coding	asparagine-linked_glycosylation_12_(alpha-16-mannosyltransferase)	269	290	279	224	266	251	320	243	345	331	293	333	553	481	5.84351	6.21764	6.6216	5.76635	6.29619	5.41382	7.15787	5.81857	8.39589	7.85559	7.67356	7.60146	7.99422	9.14375
ENSMUSG00000039887	261.971	327.746	-0.31425	3.6433e-05	0.00012077	Alg14	chr3	+	121291817	121362011	910	protein_coding	asparagine-linked_glycosylation_14	290	288	225	203	212	271	232	234	313	369	309	353	479	407	14.7454	14.453	12.4991	12.2317	11.7455	13.6816	12.1467	13.1149	17.8291	20.4982	18.942	18.861	16.2078	18.1097
ENSMUSG00000039740	463.771	616.55	-0.40667	3.7102e-11	2.4939e-10	Alg2	chr4	-	47465067	47474333	3021	protein_coding	asparagine-linked_glycosylation_2_(alpha-13-mannosyltransferase)	467	444	444	350	385	440	531	395	613	641	568	655	1007	750	7.15265	6.71181	7.42969	6.35258	6.42519	6.69131	8.37447	6.66862	10.5181	10.726	10.4883	10.542	10.2638	10.0524
ENSMUSG00000073792	167.189	275.912	-0.71713	1.9089e-19	2.5618e-18	Alg6	chr4	+	99715664	99763460	3947	protein_coding	asparagine-linked_glycosylation_6_(alpha-13-glucosyltransferase)	179	156	147	131	145	145	192	150	269	281	235	315	485	324	2.09839	1.80495	1.88273	1.81986	1.85215	1.68776	2.31765	1.93827	3.53275	3.5989	3.32131	3.88039	3.7836	3.32382
ENSMUSG00000044339	46.7146	85.1152	-0.82537	1.8976e-07	8.4917e-07	Alkbh2	chr5	-	114123926	114128218	1073	protein_coding	alkB_alkylation_repair_homolog_2_(E._coli)	46	52	42	30	40	62	26	51	101	89	70	103	128	87	1.98362	2.21315	1.97874	1.53304	1.87947	2.65461	1.15448	2.42415	4.8792	4.19296	3.63921	4.66735	3.67317	3.28306
ENSMUSG00000002661	88.3074	177.706	-0.98384	5.2508e-13	4.1981e-12	Alkbh7	chr17	+	56997339	56999322	917	protein_coding	alkB_alkylation_repair_homolog_7_(E._coli)	69	105	81	85	81	112	75	49	155	189	150	198	349	202	3.48161	5.2291	4.46533	5.08256	4.4534	5.61123	3.89677	2.72531	8.76172	10.4189	9.12496	10.4985	11.7189	8.91951
ENSMUSG00000063810	163.117	215.856	-0.39242	0.0027719	0.0067667	Alms1	chr6	+	85587531	85702753	9986	protein_coding	Alstrom_syndrome_1	155	236	183	119	140	126	126	130	202	200	226	221	336	294	0.718193	1.07926	0.926398	0.653413	0.706826	0.57968	0.601163	0.663959	1.04854	1.01244	1.26248	1.07605	1.03604	1.19211
ENSMUSG00000028028	148.818	303.345	-1.0051	9.672e-17	1.0488e-15	Alpk1	chr3	-	127670399	127780527	6448	protein_coding	alpha-kinase_1	106	152	149	105	113	176	127	179	346	257	284	313	531	363	0.760645	1.07653	1.16815	0.892888	0.883546	1.254	0.938409	1.41585	2.78149	2.01483	2.45698	2.36022	2.53571	2.27951
ENSMUSG00000026024	320.991	466.891	-0.53412	4.4474e-13	3.5706e-12	Als2	chr1	-	59162926	59237231	6342	protein_coding	amyotrophic_lateral_sclerosis_2_(juvenile)	353	347	287	277	266	273	318	268	513	439	449	460	722	611	2.57543	2.49868	2.28767	2.39489	2.11461	1.97763	2.38899	2.15525	4.19294	3.4992	3.94938	3.52666	3.50543	3.90098
ENSMUSG00000044037	3884.58	4341.47	-0.15956	0.018113	0.037079	Als2cl	chr9	+	110879870	110900530	5150	protein_coding	ALS2_C-terminal_like	3352	3580	3148	3105	3391	4272	4133	3925	4158	4007	3976	4516	7474	5967	30.116	31.7456	30.9005	33.0588	33.1968	38.1095	38.2359	38.8707	41.8509	39.3317	43.0674	42.6363	44.6865	46.9146
ENSMUSG00000060244	13.8292	21.3406	-0.55566	0.017298	0.035587	Alyref2	chr1	+	171503478	171504750	1273	protein_coding	Aly/REF_export_factor_2	16	12	9	9	7	19	19	13	15	27	21	26	31	25	0.581557	0.430487	0.357398	0.387656	0.277233	0.685701	0.711113	0.52084	0.610787	1.07218	0.920238	0.993064	0.749832	0.795189
ENSMUSG00000022244	100.518	151.878	-0.5912	2.31e-08	1.1489e-07	Amacr	chr15	+	10981756	10996624	2575	protein_coding	alpha-methylacyl-CoA_racemase	106	94	95	89	97	94	99	73	135	161	152	132	298	182	1.90471	1.66709	1.86502	1.89516	1.8992	1.6771	1.83177	1.44589	2.71759	3.16067	3.29288	2.49247	3.56344	2.86189
ENSMUSG00000075232	1002.09	1199.65	-0.25638	3.1152e-06	1.2009e-05	Amd1	chr10	-	40287458	40302188	3206	protein_coding	S-adenosylmethionine_decarboxylase_1	960	906	870	815	839	1064	1028	975	1173	1231	1212	1283	1860	1423	13.8551	12.9054	13.7181	13.9388	13.1939	15.2471	15.2772	15.5107	18.9654	19.41	21.0886	19.4579	17.864	17.9722
ENSMUSG00000036820	302.23	478.054	-0.65453	2.1085e-23	3.775e-22	Amdhd2	chr17	-	24155833	24163766	1530	protein_coding	amidohydrolase_domain_containing_2	304	274	252	223	286	286	302	322	483	506	450	495	750	586	9.19355	8.17836	8.32621	7.99183	9.42433	8.58784	9.40435	10.7338	16.3638	16.7182	16.407	15.7306	15.0939	15.5083
ENSMUSG00000050947	464.164	594.833	-0.35354	0.00029743	0.0008599	Amigo1	chr3	+	108186335	108192286	5482	protein_coding	adhesion_molecule_with_Ig_like_domain_1	447	501	544	388	469	370	374	349	584	591	546	601	968	809	3.77285	4.17355	5.01647	3.88084	4.3133	3.10079	3.25047	3.24695	5.52206	5.44978	5.55601	5.3305	5.43709	5.97542
ENSMUSG00000048218	521.839	653.426	-0.31842	0.00050776	0.0014113	Amigo2	chr15	-	97244074	97247287	2871	protein_coding	adhesion_molecule_with_Ig_like_domain_2	563	498	478	401	579	527	450	389	664	678	729	614	1034	725	9.07353	7.92143	8.41653	7.6585	10.1677	8.43309	7.4678	6.91045	11.9884	11.9379	14.1646	10.3984	11.0896	10.225
ENSMUSG00000041688	193.063	334.612	-0.78048	4.0038e-18	4.8352e-17	Amot	chrX	-	145446425	145505181	6957	protein_coding	angiomotin	188	204	210	141	176	157	211	150	338	323	341	365	508	404	1.25036	1.33911	1.52593	1.1113	1.27546	1.03678	1.44502	1.09966	2.51838	2.34699	2.73427	2.55096	2.24839	2.35136
ENSMUSG00000032531	4655.18	5619.42	-0.2676	0.0060445	0.013785	Amotl2	chr9	+	102716672	102733418	4427	protein_coding	angiomotin-like_2	4512	3400	3542	3858	3955	5743	5036	4618	6338	5734	5478	5460	8527	6702	47.1586	35.0733	40.4462	47.7843	45.0415	59.599	54.1988	53.2028	74.2113	65.4755	69.0274	59.9674	59.3085	61.2991
ENSMUSG00000027889	532.121	659.444	-0.30915	2.1006e-07	9.3621e-07	Ampd2	chr3	-	108074062	108086651	3650	protein_coding	adenosine_monophosphate_deaminase_2	583	493	475	433	533	540	449	453	640	627	588	728	1127	851	7.39055	6.16824	6.57868	6.50471	7.36224	6.79689	5.86093	6.32987	9.08896	8.6837	8.98656	9.69775	9.50739	9.44052
ENSMUSG00000032607	133.762	258.874	-0.94601	3.9866e-29	1.031e-27	Amt	chr9	+	108296853	108301571	1354	protein_coding	aminomethyltransferase	133	122	137	103	133	122	128	116	258	236	245	246	445	364	4.545	4.1148	5.11494	4.17111	4.95232	4.13953	4.50406	4.36947	9.87707	8.81097	10.0938	8.83383	10.1198	10.8853
ENSMUSG00000050022	142.549	394.167	-1.4365	4.0118e-38	1.715e-36	Amz1	chr5	+	140724127	140761439	4037	protein_coding	archaelysin_family_metallopeptidase_1	164	125	164	87	102	143	133	146	368	459	392	429	583	443	1.87969	1.41403	2.05364	1.18166	1.27385	1.62737	1.56966	1.84452	4.72516	5.74757	5.41672	5.16691	4.44672	4.44328
ENSMUSG00000020610	410.238	672.428	-0.70965	4.5994e-50	3.7317e-48	Amz2	chr11	+	109425946	109452813	2816	protein_coding	archaelysin_family_metallopeptidase_2	407	416	379	335	353	397	389	376	659	683	601	744	1089	847	6.68748	6.74634	6.80369	6.52296	6.32001	6.4769	6.58158	6.80997	12.1305	12.2608	11.9056	12.8461	11.9076	12.1789
ENSMUSG00000025135	859.583	1055.67	-0.29565	3.2954e-07	1.4343e-06	Anapc11	chr11	+	120598421	120608198	3229	protein_coding	anaphase_promoting_complex_subunit_11	907	945	770	706	802	838	724	708	981	1120	952	1062	1824	1367	12.9969	13.3651	12.0548	11.9886	12.5222	11.923	10.6828	11.1829	15.7481	17.534	16.4467	15.9915	17.3935	17.1419
ENSMUSG00000029176	1138.03	1298.43	-0.18821	0.023831	0.047464	Anapc4	chr5	+	52834015	52867797	3851	protein_coding	anaphase_promoting_complex_subunit_4	1013	948	913	908	917	1221	1342	1207	1203	1377	1185	1408	2147	1619	12.1713	11.242	11.9849	12.9284	12.0053	14.5664	16.6032	15.9854	16.1927	18.0755	17.1654	17.7771	17.1668	17.0229
ENSMUSG00000029466	649.193	739.422	-0.18401	0.0009907	0.0026212	Anapc7	chr5	+	122421693	122444912	3599	protein_coding	anaphase_promoting_complex_subunit_7	651	593	590	564	571	623	653	579	725	831	716	784	1150	833	8.36951	7.52454	8.28721	8.59271	7.9989	7.95272	8.64459	8.20515	10.442	11.6721	11.0979	10.5917	9.8389	9.37178
ENSMUSG00000072115	267.99	349.161	-0.38166	2.9676e-08	1.454e-07	Ang	chr14	+	51091077	51102007	1096	protein_coding	angiogenin_ribonuclease_RNase_A_family_5	279	236	243	237	272	268	217	237	342	354	315	353	582	464	11.7786	9.83351	11.2082	11.8569	12.5122	11.234	9.43327	11.0288	16.1749	16.3276	16.0328	15.6602	16.3509	17.1422
ENSMUSG00000021257	118.427	195.846	-0.71385	2.7835e-10	1.7076e-09	Angel1	chr12	-	86700502	86726460	3850	protein_coding	angel_homolog_1_(Drosophila)	134	126	127	108	111	91	99	83	213	158	181	222	340	239	1.61044	1.49457	1.66756	1.53814	1.45358	1.0859	1.22515	1.09953	2.86778	2.07456	2.62257	2.80366	2.71925	2.5136
ENSMUSG00000026634	1133.91	1391.2	-0.29284	1.3488e-10	8.5361e-10	Angel2	chr1	+	190925112	190946962	3714	protein_coding	angel_homolog_2_(Drosophila)	1085	1062	1090	892	951	1161	1160	1038	1389	1359	1299	1537	2194	1758	13.5173	13.0584	14.8362	13.1691	12.9096	14.3615	14.8809	14.2543	19.386	18.4973	19.5109	20.1217	18.1897	19.1662
ENSMUSG00000031465	365.358	615.434	-0.72923	2.7096e-07	1.1917e-06	Angpt2	chr8	-	18690263	18741562	3560	protein_coding	angiopoietin_2	398	474	409	331	345	214	301	239	681	584	595	696	933	696	5.1729	6.08045	5.8078	5.09813	4.8859	2.76168	4.02837	3.42403	9.91572	8.29265	9.32344	9.50587	8.06979	7.91623
ENSMUSG00000004105	2008.69	2206.38	-0.13454	0.015831	0.032857	Angptl2	chr2	+	33216069	33247717	3559	protein_coding	angiopoietin-like_2	1899	1976	1870	1819	1818	1872	1873	1779	2131	2184	2367	2110	3624	2705	24.6887	25.3552	26.5615	28.0245	25.7538	24.165	25.074	25.494	31.0372	31.0209	37.1005	28.8262	31.3538	30.775
ENSMUSG00000074771	18.3312	31.2765	-0.70811	0.0021465	0.0053574	Ankef1	chr2	+	136501910	136562091	3167	protein_coding	ankyrin_repeat_and_EF-hand_domain_containing_1	23	29	7	15	18	12	15	18	38	19	28	34	62	38	0.336032	0.418174	0.111735	0.259702	0.28655	0.174078	0.225661	0.289877	0.62196	0.303275	0.493195	0.521991	0.602801	0.485841
ENSMUSG00000020790	2139.98	2318.63	-0.1145	0.0231	0.046148	Ankfy1	chr11	+	72690006	72772146	8030	protein_coding	ankyrin_repeat_and_FYVE_domain_containing_1	2015	2126	1929	1551	1801	2272	2197	2062	2366	2287	2200	2424	3817	2833	11.6108	12.0908	12.1438	10.5908	11.3077	12.9988	13.0355	13.0967	15.2731	14.3973	15.2833	14.6774	14.6365	14.2853
ENSMUSG00000046295	17.3316	28.287	-0.63526	0.010895	0.023557	Ankle1	chr8	+	71406010	71409904	2410	protein_coding	ankyrin_repeat_and_LEM_domain_containing_1	22	15	18	24	11	18	10	10	18	40	23	33	30	47	0.422383	0.284238	0.377567	0.546043	0.230118	0.343135	0.197695	0.211628	0.387153	0.839022	0.532378	0.665778	0.383296	0.789659
ENSMUSG00000034212	32.5705	50.6471	-0.59809	0.00036344	0.0010353	Ankmy1	chr1	-	92870129	92902906	3246	protein_coding	ankyrin_repeat_and_MYND_domain_containing_1	31	41	29	14	38	27	39	25	53	50	52	53	79	58	0.44189	0.576823	0.451635	0.23649	0.590216	0.382142	0.572439	0.392809	0.846359	0.778667	0.893643	0.793889	0.749392	0.7235
ENSMUSG00000036188	353.691	505.144	-0.51051	3.6133e-13	2.9296e-12	Ankmy2	chr12	+	36157124	36197291	2446	protein_coding	ankyrin_repeat_and_MYND_domain_containing_2	320	314	297	307	313	378	358	341	515	513	420	614	827	582	6.05333	5.86247	6.13816	6.882	6.45154	7.09978	6.97332	7.11029	10.9138	10.6021	9.5786	12.2052	10.4107	9.63442
ENSMUSG00000031508	720.889	1091.91	-0.59847	1.7675e-45	1.1408e-43	Ankrd10	chr8	-	11611583	11635754	2585	protein_coding	ankyrin_repeat_domain_10	733	717	649	584	628	712	695	648	1133	1088	968	1124	1926	1314	13.1203	12.6668	12.6918	12.3875	12.2483	12.654	12.8097	12.7851	22.7194	21.2764	20.8893	21.1416	22.9417	20.5823
ENSMUSG00000005986	90.7837	148.808	-0.70086	1.9771e-10	1.2319e-09	Ankrd13d	chr19	-	4270180	4283137	2139	protein_coding	ankyrin_repeat_domain_13_family_member_D	100	100	90	71	85	99	68	64	122	162	129	165	248	204	2.16317	2.13499	2.12701	1.82004	2.00348	2.12635	1.51465	1.52602	2.95649	3.82855	3.36425	3.75064	3.57003	3.8617
ENSMUSG00000054708	186.094	270.611	-0.53156	1.5358e-07	6.9578e-07	Ankrd24	chr10	+	81628540	81647610	4635	protein_coding	ankyrin_repeat_domain_24	187	226	174	163	183	176	142	133	269	268	241	279	401	398	1.86678	2.22672	1.89774	1.92828	1.99057	1.74451	1.45966	1.4635	3.00836	2.92291	2.90052	2.92676	2.66394	3.4769
ENSMUSG00000007827	160.918	337.668	-1.0498	2.9092e-24	5.5309e-23	Ankrd26	chr6	-	118501308	118562226	6930	protein_coding	ankyrin_repeat_domain_26	167	220	159	120	122	139	140	134	374	330	318	349	564	381	1.11502	1.44976	1.15985	0.949469	0.88757	0.921491	0.962516	0.986192	2.79747	2.40719	2.55978	2.44864	2.50597	2.22613
ENSMUSG00000034867	495.444	912.785	-0.85782	1.2627e-10	8.0194e-10	Ankrd27	chr7	+	35586244	35639226	4284	protein_coding	ankyrin_repeat_domain_27_(VPS9_domain)	571	693	558	309	427	333	451	360	880	917	818	971	1586	1143	6.16719	7.38739	6.5845	3.95496	5.02521	3.57112	5.0158	4.28591	10.6478	10.8206	10.6516	11.0205	11.3995	10.8033
ENSMUSG00000044835	63.3951	98.9208	-0.62801	9.5374e-07	3.9285e-06	Ankrd45	chr1	+	161142691	161169106	2322	protein_coding	ankyrin_repeat_domain_45	56	61	47	60	52	61	59	74	113	74	97	110	169	118	1.1159	1.19971	1.02323	1.41684	1.12906	1.20692	1.21061	1.6254	2.52257	1.61102	2.33034	2.30337	2.24107	2.05768
ENSMUSG00000044864	2148.08	3085.64	-0.52003	3.8454e-26	8.1891e-25	Ankrd50	chr3	-	38449261	38484844	7031	protein_coding	ankyrin_repeat_domain_50	2216	2249	2114	1798	1802	2060	2013	1734	3173	3120	2939	3210	4882	3797	14.5832	14.6076	15.1994	14.0218	12.9215	13.4605	13.6408	12.5783	23.3927	22.432	23.318	22.1983	21.3802	21.8667
ENSMUSG00000033055	395.33	584.691	-0.55777	1.0538e-09	6.0856e-09	Ankrd54	chr15	-	79053094	79062893	2582	protein_coding	ankyrin_repeat_domain_54	337	395	373	254	328	406	389	463	525	569	578	602	1033	741	6.03913	6.98631	7.30282	5.39399	6.40462	7.22403	7.17805	9.14565	10.5397	11.14	12.4877	11.3363	12.319	11.6204
ENSMUSG00000040183	60.4459	85.0506	-0.4677	0.0058806	0.013439	Ankrd6	chr4	-	32804035	32950841	4683	protein_coding	ankyrin_repeat_domain_6	40	60	48	52	40	76	72	62	68	68	117	82	140	106	0.395218	0.585106	0.51815	0.608852	0.430637	0.745588	0.732524	0.675239	0.752683	0.734032	1.3937	0.851377	0.920522	0.916517
ENSMUSG00000078137	51.3099	592.115	-3.3258	3.7084e-66	5.5849e-64	Ankrd63	chr2	-	118699103	118703963	4861	protein_coding	ankyrin_repeat_domain_63	19	50	39	39	38	64	43	88	615	472	538	674	1191	653	0.180854	0.469734	0.405581	0.439918	0.394125	0.604872	0.42146	0.923308	6.55808	4.90848	6.17399	6.74166	7.54426	5.43934
ENSMUSG00000078487	51.2409	175.868	-1.7404	3.121e-43	1.7626e-41	Ankrd65	chr4	+	155790439	155799503	1140	protein_coding	ankyrin_repeat_domain_65	52	56	51	41	53	32	46	49	162	151	177	173	288	265	2.11057	2.24332	2.26154	1.97202	2.34394	1.2896	1.9225	2.1922	7.3661	6.6958	8.66119	7.37859	7.7789	9.41239
ENSMUSG00000096140	66.5664	111.887	-0.73566	2.32e-09	1.2887e-08	Ankrd66	chr17	-	43534174	43543639	1321	protein_coding	ankyrin_repeat_domain_66	85	60	60	48	69	54	63	57	92	97	107	133	203	147	2.97726	2.07422	2.29608	1.99238	2.63343	1.87802	2.27222	2.2007	3.61004	3.71193	4.51846	4.89532	4.73177	4.50582
ENSMUSG00000022515	763.441	994.127	-0.37933	1.4597e-14	1.3232e-13	Anks3	chr16	-	4941415	4964237	2483	protein_coding	ankyrin_repeat_and_sterile_alpha_motif_domain_containing_3	825	764	641	664	630	760	717	682	920	1059	892	1093	1648	1235	15.3737	14.0515	13.0503	14.663	12.792	14.062	13.758	14.0087	19.2061	21.56	20.04	21.4031	20.4367	20.1395
ENSMUSG00000066191	108.497	132.382	-0.27959	0.017478	0.035917	Anks6	chr4	-	47015669	47057306	3980	protein_coding	ankyrin_repeat_and_sterile_alpha_motif_domain_containing_6	131	101	97	76	105	91	129	80	134	109	129	157	234	151	1.52296	1.1589	1.23205	1.04704	1.33009	1.05043	1.54426	1.02517	1.74521	1.38444	1.80807	1.918	1.81035	1.53622
ENSMUSG00000074591	5.97718	13.1549	-0.91938	0.0057151	0.013089	Ankub1	chr3	-	57666485	57692537	2696	protein_coding	ankrin_repeat_and_ubiquitin_domain_containing_1	2	3	11	2	5	4	6	11	16	15	10	12	32	8	0.034325	0.050817	0.206258	0.0406764	0.0935031	0.0681631	0.106034	0.208095	0.307629	0.281256	0.206914	0.216418	0.365477	0.120151
ENSMUSG00000026199	310.837	525.466	-0.73628	1.1117e-07	5.1223e-07	Ankzf1	chr1	+	75192151	75199387	3426	protein_coding	ankyrin_repeat_and_zinc_finger_domain_containing_1	228	208	233	217	314	335	368	405	514	467	474	556	904	730	3.07927	2.77257	3.43801	3.473	4.62081	4.49228	5.11769	6.02917	7.77684	6.89065	7.71792	7.89078	8.12478	8.62769
ENSMUSG00000055489	30.8244	62.0015	-0.94273	5.1188e-06	1.92e-05	Ano5	chr7	+	51511029	51598709	7785	protein_coding	anoctamin_5	37	45	40	29	25	19	19	15	70	48	62	53	105	91	0.21991	0.263974	0.25974	0.204255	0.161904	0.112126	0.116281	0.0982703	0.466087	0.311683	0.444265	0.331017	0.415299	0.473306
ENSMUSG00000034863	454.387	763.357	-0.72126	3.6618e-06	1.399e-05	Ano8	chr8	-	71476023	71486067	3753	protein_coding	anoctamin_8	537	641	499	347	477	296	330	258	666	764	703	769	1392	1024	6.62059	7.79986	6.72141	5.06972	6.4079	3.62345	4.18937	3.50615	9.19862	10.2907	10.4493	9.96277	11.4207	11.0479
ENSMUSG00000032249	3573.15	4341.17	-0.27795	0.00090136	0.0024016	Anp32a	chr9	+	62341293	62378812	2113	protein_coding	acidic_(leucine-rich)_nuclear_phosphoprotein_32_family_member_A	3845	4052	3778	2661	3562	2939	3066	2695	4258	4485	3945	4565	7212	5428	84.1972	87.5744	90.3859	69.0523	84.9905	63.9013	69.1331	65.0502	104.456	107.298	104.149	105.045	105.096	104.016
ENSMUSG00000039062	1590.63	1885.29	-0.2414	0.012954	0.027496	Anpep	chr7	-	79821803	79848210	3797	protein_coding	alanyl_(membrane)_aminopeptidase	1777	1728	1436	1412	1649	1157	1388	1262	1863	1900	2084	1904	3013	2075	21.6545	20.7831	19.1184	20.3904	21.8956	13.9992	17.4166	16.9515	25.4331	25.2955	30.6173	24.3814	24.4337	22.1277
ENSMUSG00000021950	518.92	640.158	-0.29862	0.0046067	0.010755	Anxa8	chr14	+	34085981	34100571	1880	protein_coding	annexin_A8	428	479	469	370	412	629	451	625	586	592	636	621	1186	835	10.5338	11.6355	12.6111	10.7914	11.0488	15.371	11.4296	16.9555	16.1572	15.9182	18.8716	16.0608	19.4248	17.9841
ENSMUSG00000015702	95.3565	120.787	-0.33752	0.00056592	0.0015617	Anxa9	chr3	-	95296096	95307176	1872	protein_coding	annexin_A9	88	87	86	80	71	100	97	100	118	133	106	121	203	152	2.17509	2.12237	2.32237	2.34324	1.91218	2.45416	2.46876	2.72448	3.26741	3.5915	3.15871	3.14277	3.33903	3.28773
ENSMUSG00000029811	63.9502	116.469	-0.83784	3.1238e-10	1.9072e-09	Aoc1	chr6	+	48895254	48909188	2831	protein_coding	amine_oxidase_copper-containing_1	57	83	56	42	60	69	59	52	101	158	93	117	180	150	0.931614	1.33889	0.999969	0.813471	1.06853	1.11974	0.992946	0.936814	1.84931	2.82129	1.83253	2.00946	1.95778	2.14541
ENSMUSG00000064294	2964.57	3644.94	-0.29643	7.1056e-06	2.608e-05	Aox3	chr1	+	58113130	58200698	4606	protein_coding	aldehyde_oxidase_3	2372	3085	2729	2473	3006	2631	3062	2640	3673	3476	3372	3869	6303	4481	23.8282	30.5871	29.9515	29.4397	32.9034	26.2426	31.6734	29.2328	41.3356	38.1493	40.8388	40.842	42.136	39.3922
ENSMUSG00000074238	876.372	991.981	-0.1779	0.0012537	0.0032507	Ap1ar	chr3	-	127807264	127837492	2391	protein_coding	adaptor-related_protein_complex_1_associated_regulatory_protein	872	907	847	767	741	838	855	690	1036	921	941	1048	1680	1205	16.8748	17.3235	17.9078	17.5893	15.6248	16.1018	17.0373	14.7184	22.4599	19.472	21.9543	21.3115	21.6352	20.4064
ENSMUSG00000040701	411.281	493.34	-0.26121	5.1391e-05	0.00016631	Ap1g2	chr14	-	55098578	55106593	3028	protein_coding	adaptor_protein_complex_AP-1_gamma_2_subunit	466	443	379	302	360	371	396	351	454	499	442	528	847	645	7.12084	6.68121	6.32735	5.4687	5.99408	5.62895	6.23093	5.91209	7.7719	8.33058	8.14283	8.47833	8.61307	8.62507
ENSMUSG00000003033	1044.76	1193.39	-0.19056	0.0076643	0.01711	Ap1m1	chr8	+	72240018	72257385	2084	protein_coding	adaptor-related_protein_complex_AP-1_mu_subunit_1	1158	1152	1017	720	967	887	1017	875	1184	1145	1068	1247	2078	1544	25.7106	25.2442	24.6696	18.9438	23.394	19.554	23.2507	21.4141	29.4497	27.774	28.5879	29.0938	30.7028	29.9991
ENSMUSG00000004849	695.481	833.853	-0.26088	4.1532e-05	0.00013628	Ap1s1	chr5	-	137034993	137046135	1353	protein_coding	adaptor_protein_complex_AP-1_sigma_1	793	728	599	555	623	636	605	641	728	827	754	958	1429	1075	27.1192	24.572	22.3804	22.492	23.2149	21.5958	21.3045	24.1629	27.8908	30.8985	31.0873	34.4271	32.5211	32.1714
ENSMUSG00000008036	862.189	986.033	-0.19287	0.0014117	0.0036301	Ap2s1	chr7	+	16738410	16749294	1054	protein_coding	adaptor-related_protein_complex_2_sigma_1_subunit	929	800	701	661	723	972	843	804	919	1034	861	1064	1748	1208	40.7827	34.6622	33.6214	34.3869	34.5839	42.3677	38.1066	38.905	45.1962	49.5918	45.5692	49.0833	51.0659	46.4072
ENSMUSG00000020198	3086.28	3314.86	-0.10346	0.0063635	0.014457	Ap3d1	chr10	-	80706978	80742211	4730	protein_coding	adaptor-related_protein_complex_3_delta_1_subunit	3068	3147	2913	2410	2792	2872	3031	2735	3167	3305	3019	3371	5697	4384	30.012	30.3839	31.1328	27.9376	29.7598	27.8954	30.5308	29.4908	34.7068	35.3216	35.605	34.6521	37.0865	37.5291
ENSMUSG00000021824	730.628	1143.11	-0.64183	4.0549e-30	1.115e-28	Ap3m1	chr14	-	21031442	21052508	6732	protein_coding	adaptor-related_protein_complex_3_mu_1_subunit	680	647	661	569	630	727	764	755	1172	1116	1108	1199	1849	1392	4.67375	4.38902	4.96359	4.63448	4.71816	4.96135	5.40708	5.71995	9.02424	8.38012	9.18131	8.65979	8.45713	8.37248
ENSMUSG00000031539	279.446	459.83	-0.71371	3.9445e-24	7.4377e-23	Ap3m2	chr8	-	22787354	22805654	3467	protein_coding	adaptor-related_protein_complex_3_mu_2_subunit	272	278	222	225	247	266	279	290	464	423	405	497	726	653	3.63008	3.66183	3.23696	3.55845	3.59186	3.52482	3.8341	4.26613	6.93731	6.16761	6.51644	6.97003	6.44782	7.62638
ENSMUSG00000063801	684.465	745.821	-0.12282	0.016893	0.034849	Ap3s2	chr7	-	79875332	79920640	5797	protein_coding	adaptor-related_protein_complex_3_sigma_2_subunit	654	638	578	551	619	669	751	633	730	794	665	775	1207	958	5.22006	5.02603	5.04037	5.21172	5.38348	5.30191	6.17234	5.56917	6.5275	6.92385	6.39923	6.50026	6.41113	6.69147
ENSMUSG00000019518	280.435	328.522	-0.22459	0.0046332	0.01081	Ap4m1	chr5	+	138172002	138178708	2148	protein_coding	adaptor-related_protein_complex_AP-4_mu_1	271	255	210	243	246	295	311	256	354	312	334	316	563	378	5.83762	5.42142	4.94223	6.20304	5.774	6.30953	6.89826	6.07849	8.54272	7.34261	8.67404	7.15295	8.07058	7.12552
ENSMUSG00000049562	191.896	234.099	-0.28343	0.00064172	0.0017524	Ap5b1	chr19	+	5568074	5571261	3092	protein_coding	adaptor-related_protein_complex_5_beta_1_subunit	181	182	178	151	183	187	157	206	258	210	230	231	387	292	2.70857	2.68806	2.91017	2.67775	2.98392	2.77851	2.41921	3.39795	4.32521	3.43329	4.14952	3.63249	3.85391	3.82386
ENSMUSG00000036291	353.457	432.49	-0.28601	0.00030779	0.00088695	Ap5m1	chr14	+	49066495	49087723	3165	protein_coding	adaptor-related_protein_complex_5_mu_1_subunit	283	344	322	278	334	376	401	292	439	439	406	459	632	574	4.13727	4.96355	5.14305	4.81619	5.32045	5.45788	6.03648	4.70542	7.18982	7.01167	7.15585	7.05134	6.14856	7.3434
ENSMUSG00000039623	384.79	468.407	-0.28177	0.00015642	0.00047169	Ap5z1	chr5	+	142463931	142478715	3817	protein_coding	adaptor-related_protein_complex_5_zeta_1_subunit	425	437	347	295	360	328	366	310	434	446	442	480	788	650	5.1519	5.22837	4.59564	4.23772	4.75506	3.94785	4.56849	4.14218	5.89379	5.90667	6.45965	6.11437	6.35674	6.89525
ENSMUSG00000019979	711.743	837.765	-0.23342	0.00069441	0.0018849	Apaf1	chr10	-	90989311	91082770	6577	protein_coding	apoptotic_peptidase_activating_factor_1	605	702	633	547	589	764	684	771	827	807	747	960	1361	1062	4.25626	4.87435	4.86535	4.56029	4.51506	5.33673	4.95498	5.97883	6.51786	6.20263	6.33581	7.09702	6.37178	6.53816
ENSMUSG00000030519	20.4633	33.2797	-0.65182	0.0011994	0.0031193	Apba2	chr7	+	64501706	64753870	3313	protein_coding	amyloid_beta_(A4)_precursor_protein-binding_family_A_member_2	22	31	15	14	23	16	18	14	31	44	25	32	48	48	0.307257	0.427314	0.22888	0.231707	0.350011	0.221875	0.25886	0.215524	0.485029	0.67137	0.420947	0.469636	0.446118	0.58665
ENSMUSG00000004931	533.302	666.577	-0.3191	0.00015717	0.00047352	Apba3	chr10	+	81268172	81273246	2106	protein_coding	amyloid_beta_(A4)_precursor_protein-binding_family_A_member_3	567	614	548	400	518	433	452	437	699	634	576	667	1135	904	12.4573	13.3143	13.1541	10.4144	12.4007	9.44581	10.2257	10.5831	17.2047	15.2181	15.2571	15.3993	16.5946	17.3808
ENSMUSG00000037032	1623.73	1919.93	-0.24054	0.00010453	0.00032287	Apbb1	chr7	-	105558483	105581653	2878	protein_coding	amyloid_beta_(A4)_precursor_protein-binding_family_B_member_1	1750	1768	1591	1285	1515	1385	1448	1341	1924	1934	1637	2085	3176	2489	28.1351	28.0543	27.9459	24.4819	26.5398	22.109	23.9713	23.7644	34.6531	33.97	31.7298	35.2247	33.9797	35.0181
ENSMUSG00000020135	114.797	242.205	-1.0365	5.275e-11	3.4817e-10	Apc2	chr10	+	80295977	80318263	9173	protein_coding	adenomatosis_polyposis_coli_2	150	120	140	86	127	79	88	64	244	201	252	228	390	353	0.756625	0.597416	0.771534	0.514067	0.69802	0.395663	0.457072	0.355843	1.37881	1.10768	1.53249	1.20853	1.30913	1.5582
ENSMUSG00000032590	802.655	946.529	-0.23664	9.2313e-05	0.0002876	Apeh	chr9	-	108085417	108094480	2388	protein_coding	acylpeptide_hydrolase	798	720	728	605	819	811	732	757	871	901	970	994	1648	1146	15.4621	13.7691	15.4112	13.8916	17.2912	15.6026	14.6046	16.1678	18.9065	19.0731	22.6593	20.2388	21.2497	19.4316
ENSMUSG00000010911	278.535	318.619	-0.1905	0.0069931	0.015744	Apip	chr2	+	103073675	103092644	919	protein_coding	APAF1_interacting_protein	294	247	250	204	280	297	256	247	343	314	283	351	534	365	14.8024	12.2741	13.7519	12.1716	15.361	14.8474	13.272	13.7079	19.3467	17.2721	17.1783	18.5705	17.8919	16.0819
ENSMUSG00000030051	96.4811	154.178	-0.63298	0.0017068	0.0043333	Aplf	chr6	-	87628429	87672168	3184	protein_coding	aprataxin_and_PNKP_like_factor	143	114	145	61	84	58	65	50	156	128	139	187	250	202	2.07809	1.63508	2.30215	1.05048	1.33009	0.836882	0.972643	0.800915	2.53968	2.0322	2.43529	2.85562	2.41767	2.56884
ENSMUSG00000044338	598.439	1936.2	-1.6317	1.5525e-25	3.1741e-24	Aplnr	chr2	+	85136225	85139923	3699	protein_coding	apelin_receptor	652	631	740	489	755	447	432	292	1909	1855	1936	2012	3325	2294	8.15575	7.79027	10.1131	7.24865	10.2905	5.55179	5.56433	4.02613	26.7515	25.3507	29.1965	26.447	27.6782	25.1112
ENSMUSG00000042759	296.085	346.911	-0.22523	0.015871	0.032934	Apobr	chr7	+	126584942	126589112	3685	protein_coding	apolipoprotein_B_receptor	332	319	297	214	226	296	247	278	354	402	255	393	586	404	4.16871	3.95331	4.07434	3.18426	3.09205	3.69032	3.19354	3.84766	4.97958	5.51466	3.86022	5.18546	4.89655	4.43918
ENSMUSG00000050014	32.8435	91.6355	-1.2832	5.3068e-06	1.9851e-05	Apol10b	chr15	-	77584158	77596125	1986	protein_coding	apolipoprotein_L_10B	43	14	20	15	19	23	26	84	111	75	78	117	156	92	1.00182	0.321926	0.509083	0.414138	0.482337	0.532057	0.623745	2.1572	2.89715	1.90903	2.19091	2.86444	2.41867	1.87572
ENSMUSG00000044309	4.64017	43.5086	-2.8096	4.1102e-25	8.2354e-24	Apol7c	chr15	-	77524867	77533315	2044	protein_coding	apolipoprotein_L_7c	4	5	6	1	1	7	5	6	31	46	33	55	100	45	0.0905482	0.111711	0.148391	0.0268257	0.0246658	0.157335	0.116547	0.149713	0.786155	1.13765	0.900621	1.30832	1.50643	0.891437
ENSMUSG00000037787	225.988	286.347	-0.33925	1.3393e-06	5.4178e-06	Apopt1	chr12	+	111713261	111754980	3107	protein_coding	apoptogenic_mitochondrial_1	224	199	203	173	217	233	246	188	267	287	267	315	494	347	3.33586	2.92495	3.30288	3.05308	3.52123	3.44528	3.77231	3.08607	4.45448	4.66951	4.79379	4.92949	4.89571	4.52217
ENSMUSG00000020263	1979.1	2839.32	-0.51776	2.4795e-16	2.604e-15	Appl2	chr10	-	83600033	83648738	3377	protein_coding	adaptor_protein_phosphotyrosine_interaction_PH_domain_and_leucine_zipper_containing_2	2022	2230	1967	1591	1804	1630	1780	1693	2777	2729	2600	3086	4726	3660	27.7045	30.1565	29.445	25.8328	26.9328	22.1751	25.1132	25.5691	42.6257	40.851	42.9488	44.4321	43.0916	43.8843
ENSMUSG00000028411	344.778	430.924	-0.3181	4.2651e-06	1.6159e-05	Aptx	chr4	-	40682382	40703194	5383	protein_coding	aprataxin	364	296	258	274	329	347	345	353	435	431	394	459	682	556	3.1288	2.51116	2.42289	2.79099	3.08139	2.96152	3.05357	3.34457	4.18882	4.04747	4.08301	4.14592	3.90113	4.18224
ENSMUSG00000024411	119.708	223.384	-0.88056	8.3903e-12	5.9966e-11	Aqp4	chr18	-	15389394	15403684	5082	protein_coding	aquaporin_4	110	134	130	92	129	85	88	119	202	179	233	257	428	255	1.00152	1.20414	1.29314	0.992626	1.27977	0.768411	0.825014	1.19427	2.06036	1.78053	2.55759	2.45884	2.59322	2.03172
ENSMUSG00000040383	1055.32	1144.43	-0.11542	0.020431	0.041328	Aqr	chr2	-	114101170	114187024	4888	protein_coding	aquarius	1050	1159	953	806	970	1003	991	929	1237	1102	1035	1214	1882	1394	9.93937	10.8283	9.85598	9.04142	10.005	9.42712	9.65952	9.69336	13.1179	11.3967	11.8119	12.0759	11.8555	11.5476
ENSMUSG00000046532	182.42	323.594	-0.80075	2.5477e-08	1.2587e-07	Ar	chrX	+	98149721	98323215	9096	protein_coding	androgen_receptor	193	231	223	137	182	114	155	121	322	359	274	397	522	340	0.981765	1.15976	1.23935	0.825853	1.00878	0.57579	0.811885	0.678461	1.83499	1.99514	1.68039	2.12213	1.76706	1.51352
ENSMUSG00000032812	2019.04	3158.79	-0.64185	4.4273e-26	9.4022e-25	Arap1	chr7	+	101348067	101412586	5147	protein_coding	ArfGAP_with_RhoGAP_domain_ankyrin_repeat_and_PH_domain_1	2227	2198	1947	1489	1892	1747	1790	1751	3054	3222	2962	3392	5110	3952	20.0201	19.5021	19.1227	15.8626	18.5329	15.5937	16.5696	17.3509	30.7569	31.6448	32.1026	32.0431	30.5701	31.0901
ENSMUSG00000024451	5695.43	8022.55	-0.49102	2.845e-13	2.3205e-12	Arap3	chr18	-	37972624	37997574	5224	protein_coding	ArfGAP_with_RhoGAP_domain_ankyrin_repeat_and_PH_domain_3	5779	6502	5829	4260	5188	5106	5018	4731	7788	7826	7208	8137	13456	11077	51.1859	56.8396	56.4065	44.7135	50.0694	44.9042	45.7658	46.1891	77.277	75.7298	76.9699	75.7345	79.3128	85.8575
ENSMUSG00000042350	859.416	1077.3	-0.32301	1.4792e-06	5.9565e-06	Arel1	chr12	-	84918148	84970900	5446	protein_coding	apoptosis_resistant_E3_ubiquitin_protein_ligase_1	823	850	707	635	701	831	950	907	1113	1038	1002	1126	1722	1396	6.99235	7.12769	6.56266	6.39335	6.48957	7.01024	8.31111	8.49414	10.5936	9.63496	10.2636	10.0529	9.73612	10.3793
ENSMUSG00000051853	4897.1	5163.69	-0.076758	0.01048	0.022736	Arf3	chr15	-	98737621	98763214	3579	protein_coding	ADP-ribosylation_factor_3	4998	4898	4285	4044	4324	4946	4665	4295	4953	5269	4529	5464	8648	6810	64.6153	62.4977	60.524	61.9558	60.9116	63.4895	62.1017	61.2056	71.7355	74.4212	70.5911	74.2303	74.402	77.045
ENSMUSG00000027255	762.704	866.987	-0.1846	0.00095312	0.002529	Arfgap2	chr2	+	91264974	91276931	3068	protein_coding	ADP-ribosylation_factor_GTPase_activating_protein_2	689	716	685	629	658	797	715	779	851	787	815	960	1434	1128	10.3912	10.6577	11.2869	11.2416	10.813	11.9347	11.1036	12.9501	14.3781	12.9673	14.8187	15.2142	14.3921	14.8872
ENSMUSG00000038671	621.529	869.238	-0.48509	1.2121e-22	2.0797e-21	Arfrp1	chr2	-	181357690	181365404	2483	protein_coding	ADP-ribosylation_factor_related_protein_1	615	618	562	494	545	642	597	555	853	883	757	850	1593	1114	11.4604	11.3663	11.4419	10.9089	11.0661	11.8787	11.4554	11.4	17.8074	17.9769	17.007	16.6446	19.7547	18.1663
ENSMUSG00000040459	2767.18	2937.42	-0.086965	0.024527	0.048757	Arglu1	chr8	-	8666577	8690537	1711	protein_coding	arginine_and_glutamate_rich_1	2828	2778	2351	2243	2557	2756	2653	2436	2773	2966	2516	3104	5092	3927	76.4769	74.1463	69.461	71.8806	75.3454	74.0012	73.8755	72.6134	84.0092	87.6297	82.0294	88.2072	91.6366	92.933
ENSMUSG00000041225	669.014	860.762	-0.3606	1.702e-11	1.1802e-10	Arhgap12	chr18	-	6024427	6136098	4506	protein_coding	Rho_GTPase_activating_protein_12	622	679	641	544	573	642	684	591	920	835	841	881	1439	989	6.38705	6.88154	7.19126	6.61973	6.4112	6.54566	7.23233	6.68938	10.5834	9.36754	10.4115	9.50642	9.83332	8.88718
ENSMUSG00000030766	1060.64	1277.36	-0.26779	2.2271e-10	1.381e-09	Arhgap17	chr7	-	123279150	123369915	3534	protein_coding	Rho_GTPase_activating_protein_17	1088	1046	915	838	985	990	1037	994	1233	1369	1177	1264	2189	1583	14.245	13.5168	13.0886	13.002	14.0522	12.87	13.9806	14.3453	18.0852	19.5825	18.5789	17.3905	19.0726	18.1373
ENSMUSG00000039031	742.981	970.031	-0.37992	6.1194e-07	2.591e-06	Arhgap18	chr10	+	26753421	26918648	3651	protein_coding	Rho_GTPase_activating_protein_18	840	820	747	557	629	647	638	658	1044	949	982	970	1555	1126	10.6456	10.2567	10.343	8.36519	8.6859	8.14145	8.32573	9.19187	14.8223	13.1397	15.0041	12.9179	13.1144	12.4878
ENSMUSG00000025154	129.57	203.605	-0.64155	1.2553e-09	7.1807e-09	Arhgap19	chr19	-	41766588	41802084	5103	protein_coding	Rho_GTPase_activating_protein_19	133	125	130	87	102	115	110	162	216	216	167	212	341	252	1.20594	1.11864	1.28782	0.934816	1.00774	1.03534	1.02702	1.61912	2.19409	2.13973	1.82558	2.01996	2.05759	1.99956
ENSMUSG00000053199	240.094	616.112	-1.3142	2.8751e-19	3.803e-18	Arhgap20	chr9	+	51765337	51853856	7161	protein_coding	Rho_GTPase_activating_protein_20	303	329	265	179	173	173	214	158	608	738	545	759	866	647	1.95781	2.09812	1.87073	1.3706	1.218	1.1099	1.42381	1.12531	4.40106	5.2097	4.24553	5.15348	3.7237	3.65839
ENSMUSG00000039831	5175.7	6239.13	-0.26761	3.0598e-05	0.00010265	Arhgap29	chr3	+	121953229	122016677	5711	protein_coding	Rho_GTPase_activating_protein_29	5026	4625	4172	4305	4409	5659	5272	5053	6892	6315	6131	6504	9657	6954	40.7203	36.9834	36.9292	41.3327	38.9228	45.5236	43.9822	45.126	62.5548	55.8974	59.8864	55.3733	52.0667	49.3039
ENSMUSG00000036882	285.379	346.544	-0.27949	0.0025802	0.0063369	Arhgap33	chr7	-	30522226	30534180	4280	protein_coding	Rho_GTPase_activating_protein_33	291	267	269	216	294	228	299	257	298	316	339	329	611	521	3.14594	2.84888	3.17722	2.76721	3.46321	2.44738	3.32844	3.06252	3.60911	3.73228	4.4184	3.73753	4.3957	4.92893
ENSMUSG00000033697	421.528	595.243	-0.49144	7.5802e-08	3.5595e-07	Arhgap39	chr15	-	76723985	76818170	4500	protein_coding	Rho_GTPase_activating_protein_39	424	543	447	321	349	356	371	330	573	588	545	632	979	786	4.35968	5.51055	5.0215	3.91134	3.91011	3.63452	3.92803	3.74017	6.60039	6.60534	6.75605	6.82868	6.69885	7.07244
ENSMUSG00000031389	434.511	664.952	-0.59417	4.6531e-05	0.00015154	Arhgap4	chrX	-	73891442	73921870	6299	protein_coding	Rho_GTPase_activating_protein_4	549	596	449	288	436	311	289	326	691	751	485	723	1167	791	4.03275	4.32098	3.6034	2.507	3.48972	2.26829	2.18595	2.63959	5.68635	6.02697	4.29516	5.58083	5.70466	5.08468
ENSMUSG00000073433	367.029	427.855	-0.22161	0.0088813	0.019547	Arhgdig	chr17	-	26196226	26207786	2511	protein_coding	Rho_GDP_dissociation_inhibitor_(GDI)_gamma	331	320	308	292	314	396	417	354	372	424	381	414	756	637	6.09933	5.81983	6.20072	6.3763	6.30462	7.24533	7.9123	7.19029	7.67933	8.5359	8.46423	8.01652	9.27055	10.2719
ENSMUSG00000071176	1203.21	1464.9	-0.28206	7.8589e-07	3.2782e-06	Arhgef10	chr8	+	14911663	15001085	5528	protein_coding	Rho_guanine_nucleotide_exchange_factor_(GEF)_10	1180	1325	1158	1022	1119	1116	1096	931	1484	1464	1418	1504	2404	1780	9.87677	10.946	10.5896	10.1371	10.2056	9.27482	9.44617	8.58957	13.9153	13.3876	14.3093	13.2285	13.3905	13.038
ENSMUSG00000040964	544.73	690.972	-0.3419	7.3158e-08	3.4423e-07	Arhgef10l	chr4	-	140514485	140666012	4531	protein_coding	Rho_guanine_nucleotide_exchange_factor_(GEF)_10-like	550	575	531	476	428	515	460	513	739	692	585	707	1139	902	5.61655	5.79537	5.92432	5.76031	4.7624	5.22183	4.83701	5.77448	8.4543	7.72045	7.2023	7.58678	7.74034	8.06068
ENSMUSG00000052921	1498.83	4969.56	-1.7023	2.0752e-62	2.7015e-60	Arhgef15	chr11	-	68943155	68957480	4372	protein_coding	Rho_guanine_nucleotide_exchange_factor_(GEF)_15	1478	1910	1618	883	1215	1371	1545	1190	4884	4837	4643	5352	8088	6372	15.6421	19.9508	18.7084	11.0742	14.0111	14.4068	16.8369	13.8821	57.9059	55.9276	59.2417	59.5207	56.9628	59.0139
ENSMUSG00000032875	3669.99	4546.97	-0.30629	9.1634e-05	0.00028583	Arhgef17	chr7	-	100869746	100932161	10250	protein_coding	Rho_guanine_nucleotide_exchange_factor_(GEF)_17	3616	3964	4005	3185	3284	3164	3239	2794	4707	4172	4561	4621	7185	5904	16.3232	17.6611	19.7523	17.038	16.1531	14.1815	15.0557	13.9025	23.8039	20.5755	24.8225	21.9202	21.5841	23.3228
ENSMUSG00000004568	2142.56	2627.75	-0.29296	3.9211e-11	2.6272e-10	Arhgef18	chr8	+	3393006	3456601	5277	protein_coding	rho/rac_guanine_nucleotide_exchange_factor_(GEF)_18	2274	2199	2026	1689	1862	2005	2079	1823	2629	2813	2319	2753	4129	3383	19.939	19.0303	19.4084	17.5499	17.7897	17.4557	18.7707	17.6193	25.8244	26.9472	24.5145	25.366	24.0929	25.9582
ENSMUSG00000028919	265.607	456.673	-0.76817	1.4123e-12	1.0891e-11	Arhgef19	chr4	+	141239499	141257564	3414	protein_coding	Rho_guanine_nucleotide_exchange_factor_(GEF)_19	289	299	267	225	294	214	223	163	451	437	457	472	770	554	3.91683	3.99959	3.95354	3.6137	4.3417	2.87978	3.11211	2.43508	6.84763	6.47066	7.46727	6.72219	6.94477	6.5706
ENSMUSG00000019467	554.671	949.803	-0.77006	6.9437e-22	1.1259e-20	Arhgef25	chr10	-	127182521	127190054	2261	protein_coding	Rho_guanine_nucleotide_exchange_factor_(GEF)_25	590	583	558	456	550	467	530	391	892	904	847	984	1760	1236	12.074	11.7754	12.4759	11.0585	12.2642	9.48912	11.1683	8.81995	20.4499	20.2115	20.8974	21.1605	23.9686	22.1349
ENSMUSG00000021895	3206.9	3580.24	-0.15778	0.01237	0.026397	Arhgef3	chr14	+	27238039	27403904	3585	protein_coding	Rho_guanine_nucleotide_exchange_factor_(GEF)_3	2694	2881	2683	2606	2907	3409	3530	3133	3581	3617	3384	3886	5865	4230	34.7704	36.6996	37.8329	39.8582	40.882	43.6865	46.9136	44.5719	51.7777	51.0023	52.6563	52.7043	50.3743	47.776
ENSMUSG00000040969	549.856	1091.31	-0.9584	1.5263e-11	1.066e-10	Arhgef38	chr3	-	133112278	133234949	6541	protein_coding	Rho_guanine_nucleotide_exchange_factor_(GEF)_38	598	713	659	420	535	389	462	317	1181	1072	1181	1129	1642	1185	4.23017	4.97797	5.09307	3.52077	4.12368	2.73222	3.3652	2.47175	9.35908	8.28478	10.072	8.39232	7.72964	7.33556
ENSMUSG00000004562	1223.77	1442.8	-0.23695	5.4298e-07	2.3105e-06	Arhgef40	chr14	+	51984719	52006251	5621	protein_coding	Rho_guanine_nucleotide_exchange_factor_(GEF)_40	1193	1229	1165	985	1190	1215	1148	979	1356	1500	1349	1461	2408	1874	9.82037	9.98494	10.4773	9.60849	10.6736	9.93052	9.73064	8.88298	12.5047	13.4899	13.3877	12.6377	13.1909	13.4994
ENSMUSG00000031133	1359.07	1761.19	-0.37185	2.9972e-11	2.0306e-10	Arhgef6	chrX	-	57231485	57338729	4569	protein_coding	Rac/Cdc42_guanine_nucleotide_exchange_factor_(GEF)_6	1355	1571	1277	1091	1196	1174	1263	1187	1765	1799	1626	1864	2911	2142	13.7221	15.7023	14.1289	13.0929	13.1973	11.8047	13.1703	13.2501	20.024	19.904	19.8522	19.8361	19.6179	18.9827
ENSMUSG00000025656	138.228	174.371	-0.32632	0.001208	0.0031403	Arhgef9	chrX	-	95048935	95196821	5394	protein_coding	CDC42_guanine_nucleotide_exchange_factor_(GEF)_9	135	123	154	99	133	136	146	103	193	153	169	198	279	200	1.15804	1.04136	1.44327	1.00637	1.24313	1.15834	1.2896	0.973904	1.8547	1.43387	1.74777	1.78479	1.59266	1.50134
ENSMUSG00000007880	4421.4	5222	-0.23889	2.2211e-06	8.7304e-06	Arid1a	chr4	-	133679008	133756769	8187	protein_coding	AT_rich_interactive_domain_1A_(SWI-like)	4155	4888	4077	3572	3775	4158	4393	3890	5459	4926	5025	5420	8174	6762	23.4827	27.2655	25.1741	23.9232	23.2471	23.3329	25.5652	24.2334	34.5633	30.4159	34.2389	32.189	30.7426	33.4433
ENSMUSG00000004661	508.903	565.518	-0.15143	0.013066	0.027684	Arid3b	chr9	-	57790353	57836793	4171	protein_coding	AT_rich_interactive_domain_3B_(BRIGHT-like)	544	568	435	392	470	502	458	426	591	565	479	607	982	686	6.03475	6.21893	5.27214	5.15322	5.68111	5.52934	5.23165	5.20906	7.34471	6.8476	6.40626	7.07589	7.24939	6.65952
ENSMUSG00000048118	1187.54	1573.33	-0.40305	7.5509e-12	5.4134e-11	Arid4a	chr12	+	71015990	71098592	4998	protein_coding	AT_rich_interactive_domain_4A_(RBP1-like)	1054	1322	1106	979	965	1121	1168	1117	1665	1571	1418	1764	2493	1857	9.75765	12.0793	11.1866	10.7404	9.73435	10.3043	11.1342	11.3985	17.2681	15.8895	15.8267	17.1607	15.3588	15.0444
ENSMUSG00000025870	199.123	392.155	-0.96048	2.2678e-17	2.5882e-16	Arl10	chr13	+	54575015	54581128	1046	protein_coding	ADP-ribosylation_factor-like_10	179	208	141	161	143	190	215	245	434	335	317	411	698	535	7.91812	9.08111	6.81437	8.4397	6.89255	8.3451	9.7931	11.946	21.5073	16.1899	16.9058	19.1048	20.5473	20.71
ENSMUSG00000022911	425.452	599.988	-0.48939	9.4857e-09	4.9183e-08	Arl13b	chr16	-	62793685	62847040	3528	protein_coding	ADP-ribosylation_factor-like_13B	347	493	382	321	327	517	408	380	591	593	544	680	975	740	4.55095	6.38154	5.4736	4.98895	4.67299	6.73242	5.50991	5.49344	8.68333	8.49682	8.6016	9.37158	8.50955	8.49302
ENSMUSG00000057594	100.565	193.783	-0.92596	2.7469e-14	2.4428e-13	Arl16	chr11	-	120464866	120467607	2206	protein_coding	ADP-ribosylation_factor-like_16	92	90	57	90	95	96	97	129	193	214	164	220	311	227	1.92967	1.86313	1.30619	2.23702	2.17117	1.99929	2.09498	2.98245	4.53502	4.90387	4.14713	4.84897	4.34095	4.16658
ENSMUSG00000024944	362.997	413.129	-0.18511	0.0031104	0.0075228	Arl2	chr19	-	6134374	6141406	2305	protein_coding	ADP-ribosylation_factor-like_2	364	326	306	284	364	350	349	356	404	440	381	402	662	551	7.30687	6.45883	6.71102	6.75585	7.96171	6.976	7.21386	7.87714	9.08527	9.64966	9.22068	8.47984	8.84336	9.6792
ENSMUSG00000022722	164.015	212.497	-0.3648	0.0011493	0.0030009	Arl6	chr16	-	59612949	59639391	1696	protein_coding	ADP-ribosylation_factor-like_6	175	118	123	117	137	204	186	165	237	213	192	205	365	252	4.77434	3.17734	3.66621	3.78262	4.07259	5.52604	5.22517	4.9619	7.24352	6.34869	6.31516	5.87706	6.6267	6.01636
ENSMUSG00000030654	3511.9	4015.83	-0.19312	9.3925e-08	4.3607e-07	Arl6ip1	chr7	-	118118891	118129625	2134	protein_coding	ADP-ribosylation_factor-like_6_interacting_protein_1	3551	3447	3232	2869	3111	3356	3411	3148	3924	4440	3473	4258	6773	4803	76.994	73.7656	76.5623	73.7172	73.499	72.2499	76.1554	75.2367	95.3151	105.177	90.7861	97.0161	97.7276	91.1333
ENSMUSG00000026960	329.877	382.022	-0.20788	0.0041496	0.0097804	Arl6ip6	chr2	+	53191726	53219220	2548	protein_coding	ADP-ribosylation_factor-like_6_interacting_protein_6	339	321	261	303	259	346	301	323	371	368	385	433	622	436	6.15604	5.75325	5.17821	6.52042	5.12479	6.23859	5.62834	6.46536	7.54748	7.30094	8.42889	8.26268	7.5166	6.92861
ENSMUSG00000027599	661.915	810.631	-0.29102	2.1751e-06	8.5657e-06	Armc1	chr3	-	19132146	19163065	2929	protein_coding	armadillo_repeat_containing_1	660	591	532	570	553	735	708	580	782	850	738	848	1424	960	10.4262	9.21458	9.18186	10.6706	9.51879	11.5286	11.5167	10.0995	13.8393	14.67	14.0555	14.077	14.97	13.2712
ENSMUSG00000071324	78.8608	163.382	-1.0172	6.4108e-13	5.0867e-12	Armc2	chr10	-	41914990	42018442	5194	protein_coding	armadillo_repeat_containing_2	87	112	93	50	54	66	70	58	180	136	151	169	283	211	0.775029	0.984744	0.905147	0.527838	0.524165	0.583783	0.64211	0.569529	1.79638	1.32363	1.62175	1.58204	1.6777	1.6449
ENSMUSG00000037683	93.293	132.236	-0.48929	0.00014513	0.00043978	Armc3	chr2	+	19199302	19310241	2818	protein_coding	armadillo_repeat_containing_3	63	99	80	66	87	87	98	113	110	125	139	150	197	183	1.03443	1.60436	1.43512	1.28421	1.55652	1.41836	1.65691	2.04516	2.02339	2.24233	2.75159	2.58811	2.15256	2.62948
ENSMUSG00000061802	112.199	155.233	-0.4605	8.5263e-05	0.00026719	Armc4	chr18	-	7088233	7297901	3477	protein_coding	armadillo_repeat_containing_4	94	118	92	67	112	127	118	110	138	128	153	179	302	184	1.2509	1.54983	1.33759	1.05658	1.62401	1.67806	1.61693	1.61353	2.05732	1.86095	2.45469	2.50311	2.67444	2.14275
ENSMUSG00000002343	72.2408	151.353	-1.05	2.6936e-20	3.867e-19	Armc6	chr8	-	70220172	70234466	2263	protein_coding	armadillo_repeat_containing_6	78	77	78	70	59	56	68	50	134	164	144	142	255	207	1.59482	1.55387	1.7424	1.69608	1.31445	1.13688	1.43165	1.12687	3.06936	3.66344	3.54966	3.05096	3.46965	3.70378
ENSMUSG00000062590	216.04	285.714	-0.39403	1.7214e-07	7.7528e-07	Armc9	chr1	+	86154780	86278284	5127	protein_coding	armadillo_repeat_containing_9	229	238	187	169	197	211	208	172	302	297	251	331	436	332	2.06668	2.11993	1.84381	1.80741	1.93722	1.89073	1.93292	1.71102	3.05331	2.92835	2.73099	3.13904	2.61851	2.62201
ENSMUSG00000033460	292.72	589.947	-0.99946	9.7757e-40	4.5305e-38	Armcx1	chrX	+	134717963	134721917	2413	protein_coding	armadillo_repeat_containing_X-linked_1	295	295	285	188	277	290	311	244	572	646	522	684	937	677	5.65673	5.58306	5.97071	4.27202	5.7876	5.52141	6.14068	5.1573	12.2876	13.5334	12.0676	13.7826	11.9567	11.3603
ENSMUSG00000049047	624.618	827.527	-0.40174	7.026e-09	3.6953e-08	Armcx3	chrX	+	134756595	134761455	3488	protein_coding	armadillo_repeat_containing_X-linked_3	697	677	599	452	574	504	617	535	817	849	784	875	1356	1000	9.24607	8.86379	8.68138	7.1055	8.29681	6.6384	8.42795	7.82289	12.1415	12.3044	12.5386	12.1973	11.9705	11.6087
ENSMUSG00000049804	737.578	1406.56	-0.89455	2.8168e-08	1.3836e-07	Armcx4	chrX	+	134686519	134696757	7996	protein_coding	armadillo_repeat_containing_X-linked_4	590	523	515	468	535	901	897	1070	1255	1584	1128	1703	2015	1936	3.41413	2.98701	3.25591	3.20927	3.37331	5.1768	5.34482	6.82497	8.13576	10.0141	7.86947	10.3556	7.75948	9.80374
ENSMUSG00000029621	1639.34	1744.46	-0.090223	0.020237	0.040975	Arpc1a	chr5	+	145083830	145108761	1685	protein_coding	actin_related_protein_2/3_complex_subunit_1A	1650	1682	1436	1405	1511	1647	1476	1387	1661	1735	1570	1893	2930	2255	45.309	45.5862	43.0817	45.7203	45.2106	44.9059	41.7349	41.9823	51.0972	52.0511	51.9767	54.624	53.5424	54.1883
ENSMUSG00000018909	5351.05	8394.86	-0.64622	1.803e-26	3.9194e-25	Arrb1	chr7	+	99535466	99606771	7135	protein_coding	arrestin_beta_1	5133	5583	5526	4129	5039	4378	5174	4799	8448	8180	7811	8625	13828	10916	33.2873	35.7339	39.1521	31.731	35.6062	28.1898	34.5498	34.3041	61.3744	57.9548	61.0691	58.7757	59.6755	61.9482
ENSMUSG00000026972	1084.8	1379.53	-0.34753	1.0201e-11	7.2211e-11	Arrdc1	chr2	-	24925352	24935252	1666	protein_coding	arrestin_domain_containing_1	1033	1036	997	875	899	1122	1061	1048	1284	1331	1181	1506	2496	1809	28.6897	28.3983	30.2523	28.7982	27.2057	30.9405	30.3427	32.0831	39.95	40.3862	39.5443	43.9524	46.1318	43.9666
ENSMUSG00000021592	271.738	332.212	-0.28424	0.00034728	0.00099269	Arsk	chr13	-	76060422	76098660	3645	protein_coding	arylsulfatase_K	276	276	259	224	256	220	271	237	351	322	329	380	539	346	3.50358	3.45795	3.59203	3.36964	3.54094	2.7729	3.5423	3.3162	4.99157	4.46569	5.03509	5.06896	4.55325	3.84359
ENSMUSG00000030651	4.89157	23.5796	-1.7749	1.2672e-07	5.7913e-07	Art2b	chr7	-	101578860	101581161	870	protein_coding	ADP-ribosyltransferase_2b	8	15	5	3	1	1	1	3	27	31	23	23	29	24	0.425473	0.787371	0.290529	0.189075	0.0579504	0.0528068	0.0547639	0.17587	1.60869	1.80125	1.47475	1.28541	1.02638	1.11699
ENSMUSG00000030217	495.547	613.239	-0.30483	4.7556e-05	0.00015475	Art4	chr6	-	136848451	136857733	2517	protein_coding	ADP-ribosyltransferase_4	560	454	538	405	438	425	471	393	617	637	577	629	1057	706	10.2945	8.23721	10.8053	8.82276	8.77338	7.75738	8.91561	7.96341	12.7066	12.7934	12.788	12.1507	12.9307	11.3574
ENSMUSG00000031982	84.6418	140.628	-0.71451	8.5285e-09	4.442e-08	Arv1	chr8	+	124722139	124734123	1165	protein_coding	ARV1_homolog_(yeast)	96	70	52	64	72	84	91	102	148	135	139	123	239	186	3.81282	2.74397	2.2564	3.01222	3.11589	3.31255	3.72159	4.46544	6.58511	5.85785	6.65577	5.13348	6.31688	6.46467
ENSMUSG00000000325	649.072	1294.67	-0.98955	1.4129e-48	1.0502e-46	Arvcf	chr16	+	18348182	18407076	4800	protein_coding	armadillo_repeat_gene_deleted_in_velo-cardio-facial_syndrome	642	755	678	512	557	568	562	555	1254	1323	1183	1326	2151	1690	6.18863	7.18312	7.14047	5.84873	5.85046	5.43646	5.57838	5.89714	13.542	13.9331	13.7484	13.4318	13.7984	14.2562
ENSMUSG00000048040	154.46	201.667	-0.38322	0.00026855	0.00078171	Arxes2	chrX	+	135993824	135995355	1532	protein_coding	adipocyte-related_X-chromosome_expressed_sequence_2	165	159	171	120	128	162	132	114	217	185	147	220	388	257	4.9834	4.73964	5.64255	4.29492	4.21237	4.85809	4.10514	3.79521	7.34223	6.1044	5.35264	6.98226	7.79836	6.79256
ENSMUSG00000003559	400.703	453.136	-0.17842	0.0082526	0.018298	As3mt	chr19	+	46707443	46741095	1751	protein_coding	arsenic_(+3_oxidation_state)_methyltransferase	443	368	365	290	380	374	426	341	439	465	394	448	824	582	11.7063	9.59774	10.5377	9.08123	10.9414	9.81285	11.5914	9.93249	12.9959	13.4245	12.5522	12.4401	14.4901	13.4585
ENSMUSG00000036995	298.062	527.625	-0.8157	4.7474e-30	1.2946e-28	Asap3	chr4	+	136206365	136245216	4225	protein_coding	ArfGAP_with_SH3_domain_ankyrin_repeat_and_PH_domain_3	293	268	305	195	254	308	306	293	520	532	511	557	894	614	3.20879	2.89678	3.64932	2.5307	3.03098	3.34914	3.45071	3.53696	6.37975	6.36525	6.74689	6.41004	6.5154	5.88438
ENSMUSG00000026311	667.919	785.314	-0.23233	5.9262e-07	2.5129e-06	Asb1	chr1	+	91540544	91559589	5826	protein_coding	ankyrin_repeat_and_SOCS_box-containing_1	684	709	611	534	596	628	638	573	761	767	736	822	1284	1038	5.43233	5.55755	5.30162	5.02578	5.15765	4.95221	5.21751	5.01619	6.77082	6.65511	7.0472	6.86015	6.78617	7.21416
ENSMUSG00000033781	594.863	816.267	-0.4556	3.307e-14	2.9195e-13	Asb13	chr13	+	3634032	3651774	2405	protein_coding	ankyrin_repeat_and_SOCS_box-containing_13	563	550	537	447	541	537	644	605	783	836	713	839	1415	1070	10.8316	10.4437	11.2875	10.1912	11.3412	10.2581	12.758	12.8301	16.8762	17.572	16.538	16.9621	18.1164	18.0147
ENSMUSG00000021200	147.932	214.026	-0.51882	2.2196e-05	7.6027e-05	Asb2	chr12	-	103321142	103356001	2690	protein_coding	ankyrin_repeat_and_SOCS_box-containing_2	170	185	146	107	140	140	103	113	238	202	227	177	368	259	2.92414	3.1407	2.74371	2.18104	2.62393	2.39103	1.82431	2.14248	4.58619	3.79603	4.70742	3.19929	4.21236	3.89858
ENSMUSG00000020305	191.853	247.849	-0.35907	0.00056463	0.0015583	Asb3	chr11	+	30954395	31102704	3330	protein_coding	ankyrin_repeat_and_SOCS_box-containing_3	171	170	159	154	163	213	227	172	283	287	217	273	382	240	2.37603	2.33137	2.41374	2.53577	2.46785	2.93863	3.24784	2.63435	4.40524	4.3568	3.63517	3.98612	3.53223	2.91827
ENSMUSG00000020412	1877.24	2470.32	-0.39537	4.3946e-18	5.296e-17	Ascc2	chr11	+	4637747	4685699	4844	protein_coding	activating_signal_cointegrator_1_complex_subunit_2	1777	1846	1710	1573	1774	1819	1817	1636	2441	2287	2443	2408	4235	3250	16.974	17.4034	17.8456	17.8056	18.464	17.2519	17.8716	17.2254	26.1211	23.8667	28.1338	24.1705	26.9203	27.1668
ENSMUSG00000020052	0.670593	23.9685	-3.5242	2.8832e-23	5.1144e-22	Ascl1	chr10	-	87490819	87493660	2481	protein_coding	achaete-scute_complex_homolog_1_(Drosophila)	1	1	0	1	0	1	0	1	23	32	23	19	31	34	0.0186498	0.0184069	0	0.0221007	0	0.0185175	0	0.0205572	0.480539	0.652009	0.517142	0.372357	0.384738	0.554895
ENSMUSG00000031575	721.499	813.774	-0.1721	0.00046712	0.001307	Ash2l	chr8	-	25816191	25847694	3315	protein_coding	ash2_(absent_small_or_homeotic)-like_(Drosophila)	731	733	675	538	689	662	694	649	795	827	726	922	1335	991	10.2032	10.0978	10.2934	8.8988	10.4788	9.17453	9.97446	9.98506	12.4311	12.6111	12.2169	13.5232	12.4002	12.1046
ENSMUSG00000023017	84.2574	132.99	-0.64483	7.986e-09	4.1755e-08	Asic1	chr15	+	99670718	99701127	3763	protein_coding	acid-sensing_(proton-gated)_ion_channel_1	91	93	83	74	85	78	59	63	124	143	114	157	199	173	1.11894	1.12864	1.11502	1.07828	1.13883	0.952291	0.747018	0.853878	1.70811	1.92102	1.68997	2.02861	1.62836	1.86153
ENSMUSG00000025533	354.891	392.202	-0.14549	0.017737	0.036407	Asl	chr5	-	130011258	130025132	2413	protein_coding	argininosuccinate_lyase	373	363	317	267	348	337	323	315	378	366	351	422	668	531	7.15241	6.87	6.6411	6.06718	7.27106	6.41626	6.37762	6.65799	8.12011	7.66751	8.11445	8.5033	8.52412	8.91038
ENSMUSG00000052456	734.217	828.624	-0.17474	0.00092325	0.002456	Asna1	chr8	-	85017934	85025278	1250	protein_coding	arsA_arsenite_transporter_ATP-binding_homolog_1_(bacterial)	735	663	601	640	698	708	715	694	766	914	736	854	1360	1080	27.2068	24.222	24.3054	28.0739	28.1528	26.0215	27.2527	28.3165	31.7648	36.9629	32.8456	33.2185	33.5011	34.9843
ENSMUSG00000020774	80.0297	149.241	-0.86964	4.2455e-10	2.5595e-09	Aspa	chr11	-	73304992	73329596	4171	protein_coding	aspartoacylase	79	95	88	61	73	54	81	64	134	163	174	156	256	134	0.876371	1.04014	1.06655	0.801904	0.882386	0.594789	0.925248	0.782581	1.6653	1.9755	2.32712	1.81851	1.88986	1.30084
ENSMUSG00000022360	338.946	447.772	-0.39761	9.1809e-07	3.7925e-06	Atad2	chr15	-	58094047	58135082	5683	protein_coding	ATPase_family_AAA_domain_containing_2	381	365	339	266	291	270	284	325	404	456	413	522	734	551	3.10205	2.93307	3.01551	2.56647	2.58161	2.18271	2.38097	2.91672	3.68494	4.05618	4.05398	4.46607	3.97694	3.92584
ENSMUSG00000029036	464.29	559.661	-0.27048	9.6962e-07	3.9861e-06	Atad3a	chr4	-	155740641	155761093	2413	protein_coding	ATPase_family_AAA_domain_containing_3A	450	420	404	373	412	501	468	428	542	597	488	551	979	721	8.62891	7.94876	8.46374	8.47587	8.60827	9.53872	9.24063	9.04641	11.6431	12.5068	11.2816	11.1027	12.4927	12.0987
ENSMUSG00000024426	172.413	422.289	-1.2739	1.9516e-42	1.0707e-40	Atat1	chr17	-	35897595	35910075	2034	protein_coding	alpha_tubulin_acetyltransferase_1	200	219	148	129	147	155	169	122	375	449	377	458	717	543	4.54967	4.917	3.67832	3.47753	3.6437	3.50098	3.95867	3.05913	9.55669	11.159	10.3395	10.9483	10.8542	10.8096
ENSMUSG00000038539	1266.84	2022.88	-0.66759	5.3899e-14	4.6742e-13	Atf5	chr7	-	44812257	44816658	1815	protein_coding	activating_transcription_factor_5	1284	1177	1182	1019	1545	1142	1091	965	2061	1910	1855	2016	3279	2825	32.7333	29.6147	32.9215	30.7844	42.9168	28.9067	28.6392	27.1169	58.8611	53.197	57.0133	54.0065	55.6282	63.0233
ENSMUSG00000015461	1170.85	1394.76	-0.25112	0.00035655	0.0010166	Atf6b	chr17	+	34647146	34655074	2566	protein_coding	activating_transcription_factor_6_beta	1278	1256	1151	892	1152	1082	994	915	1283	1365	1264	1444	2400	1915	23.0449	22.3532	22.6755	19.0608	22.6345	19.3723	18.4562	18.1867	25.9177	26.891	27.4789	27.3617	28.7995	30.2184
ENSMUSG00000099083	1727.82	2386.01	-0.46304	2.0477e-17	2.3463e-16	Atf7	chr15	-	102525946	102625464	7147	protein_coding	activating_transcription_factor_7	1600	1793	1616	1376	1387	1729	1821	1544	2557	2218	2190	2624	3819	2957	10.3585	11.4568	11.4303	10.5567	9.78427	11.1143	12.1395	11.0183	18.5453	15.688	17.0934	17.8514	16.4534	16.7528
ENSMUSG00000030213	1590.05	2927.47	-0.87205	1.347e-27	3.1672e-26	Atf7ip	chr6	+	136518802	136611038	8235	protein_coding	activating_transcription_factor_7_interacting_protein	1366	1423	1354	1270	1320	1503	1876	1706	3186	2938	2795	3031	4737	3336	7.67517	7.8913	8.31177	8.45615	8.08139	8.38503	10.8538	10.5659	20.0544	18.0351	18.9333	17.8959	17.7121	16.4029
ENSMUSG00000037204	328.276	411.257	-0.32275	1.2028e-05	4.277e-05	Atg101	chr15	+	101284301	101290934	1230	protein_coding	autophagy_related_101	336	365	301	255	306	330	299	255	343	435	374	447	676	566	12.6397	13.5517	12.3709	11.3676	12.5427	12.3259	11.5819	10.5736	14.4549	17.8778	16.9619	17.6699	16.9228	18.6325
ENSMUSG00000032905	824.161	939.253	-0.18617	0.00012547	0.00038395	Atg12	chr18	-	46732417	46741579	2492	protein_coding	autophagy_related_12	801	819	683	740	729	837	832	688	973	954	892	975	1504	1134	14.8725	15.0087	13.8551	16.2823	14.7488	15.4307	15.907	14.0809	20.2391	19.3522	19.9676	19.0234	18.5836	18.4257
ENSMUSG00000047767	198.107	436.503	-1.0949	1.3269e-11	9.3071e-11	Atg16l2	chr7	-	101289392	101302251	2655	protein_coding	autophagy_related_16-like_2_(S._cerevisiae)	242	266	251	131	196	128	123	139	370	438	380	491	792	570	4.21747	4.57535	4.77911	2.70545	3.72192	2.2149	2.20726	2.67018	7.22378	8.3395	7.98414	8.99186	9.18525	8.69299
ENSMUSG00000028550	172.396	353.463	-1.0177	1.2814e-28	3.1885e-27	Atg4c	chr4	+	99193934	99259787	3178	protein_coding	autophagy_related_4C_cysteine_peptidase	200	204	152	113	158	143	166	152	381	365	348	361	555	399	2.9119	2.93146	2.41784	1.94965	2.50657	2.06724	2.48867	2.43938	6.21439	5.8059	6.1085	5.52314	5.37736	5.08368
ENSMUSG00000002820	405.947	515.531	-0.33999	3.6361e-05	0.00012057	Atg4d	chr9	+	21265299	21274368	2541	protein_coding	autophagy_related_4D_cysteine_peptidase	389	391	299	311	320	441	440	436	548	524	489	485	853	644	7.08347	7.02715	5.94846	6.71102	6.34923	7.9734	8.25014	8.75128	11.179	10.4245	10.7353	9.28046	10.3365	10.2622
ENSMUSG00000038160	460.196	525.525	-0.18838	0.012365	0.026387	Atg5	chr10	+	44268358	44364291	2352	protein_coding	autophagy_related_5	518	522	439	366	332	435	428	393	496	551	495	539	836	692	10.1904	10.1354	9.43551	8.5325	7.11667	8.49692	8.67001	8.52207	10.9313	11.8425	11.7402	11.1425	10.9446	11.9132
ENSMUSG00000062031	448.801	663.314	-0.55925	4.9044e-14	4.2676e-13	Athl1	chr7	+	140941391	140947664	3145	protein_coding	ATH1_acid_trehalase-like_1_(yeast)	495	432	487	336	418	402	406	364	646	607	598	771	1105	849	7.28258	6.27293	7.82792	5.85803	6.70087	5.87239	6.15062	5.90297	10.6473	9.7566	10.6069	11.9197	10.8186	10.9307
ENSMUSG00000026192	559.165	704.992	-0.33057	4.3023e-06	1.6289e-05	Atic	chr1	+	71557150	71579631	2845	protein_coding	5-aminoimidazole-4-carboxamide_ribonucleotide_formyltransferase/IMP_cyclohydrolase	581	554	503	381	477	635	506	538	672	714	696	746	1260	776	9.44919	8.89272	8.93766	7.34303	8.45302	10.2542	8.47386	9.64472	12.2437	12.6866	13.647	12.7494	13.637	11.0443
ENSMUSG00000025324	393.076	456.938	-0.21476	0.019699	0.039989	Atp10a	chr7	+	58658202	58829426	5469	protein_coding	ATPase_class_V_type_10A	298	421	322	322	318	368	442	430	464	500	410	447	784	545	2.52121	3.51545	2.97637	3.22835	2.93153	3.09136	3.85059	4.01005	4.39782	4.6216	4.18201	3.97404	4.41406	4.03504
ENSMUSG00000007097	2214.49	3173.54	-0.51484	3.2407e-11	2.1885e-10	Atp1a2	chr1	-	172271709	172298064	6227	protein_coding	ATPase_Na+/K+_transporting_alpha_2_polypeptide	1987	2276	2427	1728	2043	1770	2280	1931	2973	2884	3041	3396	5603	4100	14.7645	16.6917	19.7029	15.2159	16.5411	13.0588	17.4449	15.8159	24.7482	23.4124	27.2425	26.5168	27.7059	26.6602
ENSMUSG00000041329	295.501	363.771	-0.30083	0.00040709	0.0011509	Atp1b2	chr11	-	69599736	69605942	3751	protein_coding	ATPase_Na+/K+_transporting_beta_2_polypeptide	311	304	303	268	274	245	261	227	377	361	314	347	698	442	3.83631	3.70113	4.08351	3.9176	3.68281	3.00074	3.31518	3.08652	5.20981	4.86509	4.66973	4.49795	5.72979	4.77127
ENSMUSG00000034112	252.523	317.809	-0.32725	0.0037923	0.0090057	Atp2c2	chr8	+	119700009	119757718	3223	protein_coding	ATPase_Ca++_transporting_type_2C_member_2	219	298	252	191	258	256	220	186	308	265	341	272	637	401	3.14402	4.22244	3.95256	3.24942	4.03585	3.64913	3.25219	2.94335	4.95356	4.15639	5.90205	4.10337	6.08569	5.03783
ENSMUSG00000054894	111.704	150.499	-0.42241	0.00029346	0.00084905	Atp5s	chr12	+	69724962	69744658	1485	protein_coding	ATP_synthase_H+_transporting_mitochondrial_F0_complex_subunit_S	116	121	105	86	115	98	113	78	139	155	147	167	297	140	3.61437	3.72106	3.57438	3.17545	3.90434	3.03186	3.62548	2.67891	4.85194	5.27637	5.52205	5.46792	6.15829	3.81734
ENSMUSG00000057229	462.934	548.459	-0.24455	0.0019359	0.0048682	Atp5sl	chr7	+	25619414	25625551	2387	protein_coding	ATP5S-like	474	380	411	349	403	446	522	461	518	558	424	612	973	735	9.18812	7.27007	8.70418	8.01689	8.51194	8.58404	10.4191	9.85004	11.2488	11.8171	9.90883	12.4661	12.5514	12.4679
ENSMUSG00000033379	1206.04	1481.85	-0.29714	2.1226e-06	8.3792e-06	Atp6v0b	chr4	-	117884326	117887333	1000	protein_coding	ATPase_H+_transporting_lysosomal_V0_subunit_B	1200	1173	1057	968	1107	1256	1071	1142	1258	1477	1277	1521	2686	2138	55.5242	53.568	53.4335	53.0772	55.8115	57.7031	51.0273	58.2446	65.209	74.6639	71.2361	73.954	82.7059	86.5699
ENSMUSG00000039347	339.763	430.075	-0.33774	1.4484e-05	5.0945e-05	Atp6v0e2	chr6	+	48537569	48541798	1832	protein_coding	ATPase_H+_transporting_lysosomal_V0_subunit_E2	360	351	306	231	357	315	285	326	388	420	385	475	718	589	9.09239	8.74961	8.44373	6.91384	9.82468	7.89941	7.41195	9.07574	10.9783	11.5892	11.7232	12.6067	12.0678	13.0181
ENSMUSG00000006269	75.3495	101.741	-0.42681	0.0018288	0.00462	Atp6v1b1	chr6	+	83743017	83758809	1926	protein_coding	ATPase_H+_transporting_lysosomal_V1_subunit_B1	57	80	64	73	78	75	83	49	107	82	97	88	181	154	1.36937	1.89688	1.67982	2.07826	2.0418	1.78902	2.05322	1.29757	2.87975	2.15223	2.80947	2.22156	2.89369	3.2376
ENSMUSG00000006273	2341.99	2658.76	-0.18215	3.2023e-09	1.7489e-08	Atp6v1b2	chr8	+	69088646	69113711	2825	protein_coding	ATPase_H+_transporting_lysosomal_V1_subunit_B2	2418	2331	2084	1905	2113	2266	2288	2028	2665	2769	2367	2856	4396	3236	39.604	37.6818	37.2922	36.9751	37.71	36.8511	38.5879	36.6133	48.8997	49.549	46.74	49.1555	47.9148	46.382
ENSMUSG00000020566	1184.43	1453.07	-0.29039	0.0036551	0.008714	Atp6v1c2	chr12	-	17284721	17329359	1569	protein_coding	ATPase_H+_transporting_lysosomal_V1_subunit_C2	1320	1321	1108	1028	1277	832	1001	906	1496	1528	1340	1605	2338	1633	38.9271	38.4492	35.6989	35.9255	41.034	24.3618	30.3966	29.4507	49.4238	49.2301	47.6421	49.7376	45.883	42.1427
ENSMUSG00000024403	73.526	141.54	-0.93278	4.9636e-20	6.9696e-19	Atp6v1g2	chr17	+	35233660	35238767	1882	protein_coding	ATPase_H+_transporting_lysosomal_V1_subunit_G2	69	81	68	62	54	69	73	71	132	131	142	148	254	173	1.69641	1.9655	1.82653	1.80636	1.4466	1.68438	1.84806	1.9241	3.63565	3.5187	4.20899	3.82362	4.1557	3.72208
ENSMUSG00000033792	814.679	915.913	-0.16615	0.021553	0.043339	Atp7a	chrX	+	106027276	106124926	4900	protein_coding	ATPase_Cu++_transporting_alpha_polypeptide	793	913	830	628	628	776	749	750	1046	880	860	937	1417	1112	7.48821	8.50907	8.56289	7.02743	6.46159	7.27571	7.28281	7.80647	11.0653	9.07856	9.79065	9.29771	8.90439	9.18899
ENSMUSG00000039529	593.803	698.378	-0.22942	0.017166	0.035347	Atp8b1	chr18	-	64528979	64661000	6440	protein_coding	ATPase_class_I_type_8B_member_1	483	564	450	460	501	774	577	617	710	757	698	680	1088	830	3.47026	3.99945	3.53236	3.91656	3.92218	5.5216	4.26877	4.8864	5.71478	5.94211	6.04615	5.134	5.20204	5.21857
ENSMUSG00000028457	10.6283	19.6732	-0.77961	0.0026429	0.0064799	Atp8b5	chr4	+	43267159	43373833	4706	protein_coding	ATPase_class_I_type_8B_member_5	11	15	12	2	11	6	16	7	19	15	21	22	31	27	0.108154	0.145562	0.128904	0.0233029	0.117846	0.0585745	0.161987	0.075864	0.209281	0.161128	0.24893	0.227302	0.202834	0.232312
ENSMUSG00000028710	273.123	348.652	-0.34891	0.0001882	0.00056076	Atpaf1	chr4	+	115784812	115818828	2655	protein_coding	ATP_synthase_mitochondrial_F1_complex_assembly_factor_1	231	213	257	257	197	300	283	287	334	343	342	357	593	434	4.02576	3.66372	4.89336	5.30764	3.74091	5.19118	5.0785	5.51324	6.52092	6.5307	7.18573	6.53787	6.87734	6.61888
ENSMUSG00000042605	994.105	1396.88	-0.48919	5.7093e-17	6.3216e-16	Atxn2	chr5	+	121711337	121816493	4471	protein_coding	ataxin_2	889	1085	943	838	844	916	952	920	1315	1272	1372	1482	2482	1751	9.20022	11.0824	10.6622	10.2771	9.5173	9.4124	10.1448	10.4948	15.2457	14.3818	17.1182	16.1167	17.0934	15.8577
ENSMUSG00000032637	4277.64	4911.69	-0.19888	0.00045113	0.001266	Atxn2l	chr7	-	126491708	126503437	4023	protein_coding	ataxin_2-like	4180	4714	4011	3344	3980	3735	4158	3708	4667	4709	4330	5000	8772	6702	48.0759	53.5115	50.4012	45.5773	49.878	42.653	49.2434	47.0088	60.1333	59.171	60.0409	60.43	67.1396	67.4549
ENSMUSG00000021189	906.169	1062.32	-0.22733	3.8109e-05	0.00012597	Atxn3	chr12	-	101918901	101958246	5363	protein_coding	ataxin_3	835	898	855	790	836	896	861	760	1205	1105	931	1088	1673	1263	7.2041	7.64673	8.05929	8.07704	7.85913	7.67555	7.64907	7.22762	11.6468	10.4156	9.68392	9.86401	9.60547	9.53574
ENSMUSG00000031390	7.61827	17.634	-1.0419	0.00030926	0.00089043	Avpr2	chrX	+	73892102	73895502	2787	protein_coding	arginine_vasopressin_receptor_2	5	4	3	10	6	10	6	12	22	19	20	9	28	22	0.0830107	0.0655436	0.0544155	0.196741	0.10854	0.164844	0.102572	0.219601	0.409179	0.344625	0.400315	0.157014	0.309351	0.319628
ENSMUSG00000000142	696.68	900.715	-0.36971	3.7664e-07	1.6313e-06	Axin2	chr11	+	108920349	108950783	4260	protein_coding	axin2	562	635	658	619	665	723	725	582	860	986	733	899	1598	1185	6.10418	6.80725	7.80827	7.96735	7.87024	7.79719	8.10852	6.96792	10.4644	11.7003	9.5985	10.2608	11.5504	11.2634
ENSMUSG00000037053	51.4128	78.9925	-0.58962	0.001495	0.0038267	Azgp1	chr5	+	137981521	137990233	1315	protein_coding	alpha-2-glycoprotein_1_zinc	46	45	52	47	39	64	62	28	75	43	68	110	135	120	1.61858	1.56277	1.99901	1.95977	1.49525	2.23596	2.24636	1.08598	2.9564	1.653	2.88464	4.06724	3.1611	3.695
ENSMUSG00000039242	493.473	718.884	-0.5396	1.2388e-20	1.8263e-19	B3galnt2	chr13	+	13954674	13999068	3681	protein_coding	UDP-GalNAc:betaGlcNAc_beta_13-galactosaminyltransferase_polypeptide_2	477	533	452	373	409	502	512	422	702	706	635	758	1170	989	5.99589	6.61255	6.20742	5.55617	5.60187	6.26538	6.62701	5.84704	9.8855	9.69548	9.62314	10.0123	9.78702	10.879
ENSMUSG00000033849	10.8316	22.0819	-0.88114	0.0019852	0.0049791	B3galt2	chr1	+	143640664	143654614	9288	protein_coding	UDP-Gal:betaGlcNAc_beta_13-galactosyltransferase_polypeptide_2	9	16	9	14	13	7	10	2	16	24	35	20	35	18	0.0448354	0.0786693	0.0489845	0.0826492	0.0705662	0.0346246	0.0512969	0.0109824	0.0892946	0.130623	0.210211	0.104698	0.116032	0.078471
ENSMUSG00000067370	41.572	102.491	-1.2454	1.1126e-12	8.673e-12	B3galt4	chr17	-	33949909	33951477	1569	protein_coding	UDP-Gal:betaGlcNAc_beta_13-galactosyltransferase_polypeptide_4	30	31	30	37	23	47	42	68	99	107	88	102	191	127	0.884706	0.90229	0.966577	1.29304	0.739062	1.37621	1.27538	2.21042	3.27069	3.4474	3.12874	3.16089	3.74836	3.27748
ENSMUSG00000050796	104.812	148.476	-0.49021	7.0455e-07	2.9565e-06	B3galt6	chr4	-	155989466	155992649	3184	protein_coding	UDP-Gal:betaGal_beta_13-galactosyltransferase_polypeptide_6	112	104	110	87	90	106	91	80	159	172	138	137	235	173	1.62759	1.49165	1.74646	1.49823	1.4251	1.52947	1.3617	1.28146	2.58852	2.73077	2.41777	2.09209	2.27261	2.20005
ENSMUSG00000071649	841.868	1143.86	-0.44094	5.0764e-12	3.711e-11	B3gat3	chr19	+	8920374	8927234	1601	protein_coding	beta-13-glucuronyltransferase_3_(glucuronosyltransferase_I)	880	886	803	746	752	836	700	657	1088	1176	983	1148	1985	1559	25.4327	25.2726	25.3549	25.5494	23.6811	23.9897	20.8315	20.9297	35.2261	37.1318	34.2508	34.8645	38.1768	39.4288
ENSMUSG00000031803	435.76	521.061	-0.25683	0.0016644	0.0042307	B3gnt3	chr8	-	71691719	71701800	2103	protein_coding	UDP-GlcNAc:betaGal_beta-13-N-acetylglucosaminyltransferase_3	405	500	462	334	385	337	408	407	489	542	452	562	913	652	8.9108	10.8577	11.1056	8.70843	9.22991	7.36207	9.24345	9.87063	12.053	13.0284	11.9897	12.9936	13.3679	12.5536
ENSMUSG00000074004	9.76058	18.7537	-0.80953	0.0038746	0.0091887	B3gnt6	chr7	-	98192420	98199481	2368	protein_coding	UDP-GlcNAc:betaGal_beta-13-N-acetylglucosaminyltransferase_6_(core_3_synthase)	7	6	8	4	15	15	11	7	18	18	19	28	34	11	0.136778	0.115712	0.170784	0.0926213	0.319364	0.291017	0.221322	0.150767	0.39402	0.384256	0.447591	0.574922	0.442107	0.188092
ENSMUSG00000059479	73.7652	135.257	-0.83789	5.6823e-08	2.7069e-07	B3gnt8	chr7	+	25627624	25629490	1475	protein_coding	UDP-GlcNAc:betaGal_beta-13-N-acetylglucosaminyltransferase_8	92	63	47	42	66	66	89	87	126	167	126	159	219	124	2.886	1.95054	1.61081	1.56131	2.25594	2.05571	2.87482	3.00827	4.42798	5.72341	4.76527	5.24128	4.57175	3.40399
ENSMUSG00000046605	120.794	151.154	-0.31972	0.0079572	0.017701	B3gntl1	chr11	-	121616197	121673153	2864	protein_coding	UDP-GlcNAc:betaGal_beta-13-N-acetylglucosaminyltransferase-like_1	121	128	89	82	125	92	156	108	141	145	126	155	274	215	1.95485	2.04101	1.57092	1.56991	2.20046	1.47579	2.59516	1.92327	2.55196	2.55932	2.45418	2.63143	2.94583	3.03966
ENSMUSG00000013418	5.94806	13.2248	-0.91378	0.0060639	0.013824	B4galnt2	chr11	-	95865943	95914891	1722	protein_coding	beta-14-N-acetyl-galactosaminyl_transferase_2	7	3	4	1	7	13	4	6	5	19	15	13	30	11	0.18809	0.0795601	0.117426	0.0318419	0.204947	0.346832	0.110673	0.177708	0.15051	0.557764	0.485923	0.367065	0.536437	0.258654
ENSMUSG00000031820	896.701	1004.48	-0.16499	0.00026043	0.0007595	Babam1	chr8	+	71396855	71404772	1592	protein_coding	BRISC_and_BRCA1_A_complex_member_1	894	917	826	685	811	832	881	829	960	1045	873	1026	1737	1318	25.9834	26.3047	26.2286	23.5928	25.6835	24.0099	26.3661	26.5584	31.2576	33.1821	30.5901	31.3355	33.596	33.5221
ENSMUSG00000032086	1105.12	1308.5	-0.24176	3.8952e-05	0.00012842	Bace1	chr9	+	45838580	45864399	6058	protein_coding	beta-site_APP_cleaving_enzyme_1	1181	1132	993	869	994	919	1148	990	1371	1230	1239	1354	2079	1705	9.02031	8.53345	8.28625	7.86544	8.27243	6.96941	9.02871	8.33481	11.731	10.2638	11.4091	10.8673	10.5671	11.396
ENSMUSG00000024959	362.301	508.977	-0.4867	1.0883e-10	6.9522e-10	Bad	chr19	+	6941861	6951898	1451	protein_coding	BCL2-associated_agonist_of_cell_death	363	377	367	271	337	366	331	287	450	540	440	530	806	748	11.5755	11.8654	12.7861	10.2408	11.7095	11.5884	10.8686	10.088	16.0758	18.8129	16.9159	17.7599	17.104	20.8734
ENSMUSG00000039741	764.791	1044.41	-0.44434	2.5261e-08	1.2488e-07	Bahcc1	chr11	+	120232947	120292296	10726	protein_coding	BAH_domain_and_coiled-coil_containing_1	691	850	797	597	587	658	800	709	1127	990	1054	1055	1630	1273	2.98086	3.619	3.75629	3.05189	2.75916	2.81837	3.55357	3.37131	5.44645	4.66582	5.48166	4.78241	4.67929	4.80562
ENSMUSG00000024844	734.589	826.236	-0.17023	0.0085212	0.018841	Banf1	chr19	-	5364641	5366645	742	protein_coding	barrier_to_autointegration_factor_1	757	752	645	579	693	805	664	581	754	818	707	851	1452	1170	47.2055	46.283	43.9434	42.7866	47.0874	49.8427	42.6361	39.9358	52.6738	55.7288	53.1526	55.7645	60.255	63.8471
ENSMUSG00000025316	341.637	535.921	-0.59343	0.010897	0.023558	Banp	chr8	+	121949750	122029258	5444	protein_coding	BTG3_associated_nuclear_protein	479	529	429	268	292	178	199	174	460	533	504	542	888	783	4.07116	4.43757	3.98362	2.69929	2.70421	1.50214	1.7416	1.63012	4.37993	4.94925	5.16442	4.84076	5.02256	5.82375
ENSMUSG00000026630	26.9946	47.6369	-0.75873	0.00074307	0.002007	Batf3	chr1	+	191098414	191108943	712	protein_coding	basic_leucine_zipper_transcription_factor_ATF-like_3	17	12	17	23	18	36	32	45	50	44	40	45	85	68	1.10476	0.769677	1.207	1.77125	1.27458	2.32291	2.14133	3.22346	3.64013	3.12394	3.13393	3.07302	3.67595	3.86712
ENSMUSG00000002748	2235.71	3590.92	-0.67865	3.7904e-22	6.2834e-21	Baz1b	chr5	+	135187264	135246129	6492	protein_coding	bromodomain_adjacent_to_zinc_finger_domain_1B	2344	2643	2232	1670	1911	2004	2032	1831	3611	3391	3351	3577	6200	4712	16.7063	18.592	17.3802	14.1049	14.8408	14.1817	14.9128	14.3847	28.8321	26.4046	28.7942	26.79	29.4065	29.3891
ENSMUSG00000084957	333.429	377.201	-0.17985	0.0050736	0.011738	Bbip1	chr19	-	53929677	53944627	2488	protein_coding	BBSome_interacting_protein_1	355	342	299	263	310	324	300	290	334	390	354	394	698	451	6.60205	6.27745	6.07518	5.79613	6.28184	5.98279	5.74492	5.9448	6.95862	7.924	7.9371	7.69978	8.63844	7.33982
ENSMUSG00000041660	43.012	61.5687	-0.49724	0.0010979	0.0028752	Bbox1	chr2	-	110262697	110314560	4030	protein_coding	butyrobetaine_(gamma)_2-oxoglutarate_dioxygenase_1_(gamma-butyrobetaine_hydroxylase)	33	37	39	32	31	53	42	53	55	54	58	80	94	81	0.378887	0.41928	0.489213	0.435389	0.387822	0.604199	0.496544	0.67075	0.707432	0.677359	0.802846	0.9652	0.718213	0.81384
ENSMUSG00000006464	254.618	384.202	-0.58837	5.9291e-12	4.2962e-11	Bbs1	chr19	-	4886898	4906627	5581	protein_coding	Bardet-Biedl_syndrome_1_(human)	212	230	216	207	210	235	297	284	373	365	364	406	657	488	1.75762	1.88202	1.9565	2.03372	1.89707	1.93448	2.53547	2.59535	3.46437	3.30606	3.6383	3.53709	3.6248	3.54052
ENSMUSG00000035759	24.2846	72.1855	-1.5081	4.5538e-20	6.4138e-19	Bbs10	chr10	+	111298679	111301736	2753	protein_coding	Bardet-Biedl_syndrome_10_(human)	16	25	28	21	20	22	28	20	88	70	52	83	107	94	0.268915	0.414707	0.51415	0.418259	0.366269	0.367135	0.48458	0.370522	1.65693	1.28535	1.05367	1.4659	1.19676	1.38255
ENSMUSG00000051444	40.8317	85.9452	-1.0424	1.2002e-13	1.0126e-12	Bbs12	chr3	+	37312554	37321453	2433	protein_coding	Bardet-Biedl_syndrome_12_(human)	35	35	25	40	40	45	44	39	88	76	77	112	142	95	0.665621	0.656951	0.519441	0.901468	0.828884	0.849728	0.861636	0.817546	1.87486	1.57907	1.76546	2.23825	1.79712	1.58103
ENSMUSG00000031755	362.815	419.48	-0.21147	0.0020258	0.0050759	Bbs2	chr8	-	94067954	94098811	2947	protein_coding	Bardet-Biedl_syndrome_2_(human)	367	362	320	271	363	351	334	333	439	370	370	439	791	515	5.76218	5.60965	5.48919	5.04222	6.21015	5.47188	5.39982	5.76307	7.72168	6.34676	7.00375	7.24297	8.26469	7.07597
ENSMUSG00000025235	249.2	293.51	-0.234	0.0010714	0.0028115	Bbs4	chr9	-	59321966	59353508	2542	protein_coding	Bardet-Biedl_syndrome_4_(human)	240	211	234	199	211	251	246	260	278	299	280	327	498	337	4.36854	3.79065	4.65349	4.2925	4.18488	4.53636	4.61076	5.2166	5.66887	5.94602	6.14457	6.25467	6.03232	5.36801
ENSMUSG00000063145	89.456	124.884	-0.46838	0.00016906	0.00050729	Bbs5	chr2	+	69647171	69667571	1468	protein_coding	Bardet-Biedl_syndrome_5_(human)	99	75	71	61	61	102	88	111	142	115	107	129	208	160	3.1204	2.33315	2.44495	2.27843	2.09498	3.19215	2.85608	3.85644	5.01406	3.96006	4.066	4.27264	4.36282	4.41319
ENSMUSG00000037325	182.194	239.824	-0.38631	5.6402e-05	0.00018151	Bbs7	chr3	-	36573142	36613477	2687	protein_coding	Bardet-Biedl_syndrome_7_(human)	172	173	199	128	152	203	158	172	219	256	230	298	355	272	2.96184	2.94026	3.7439	2.61201	2.85201	3.47087	2.80158	3.26475	4.22478	4.81618	4.77496	5.39239	4.06809	4.09883
ENSMUSG00000013523	82.4955	104.445	-0.32859	0.016949	0.034944	Bcas1	chr2	-	170346991	170427845	2952	protein_coding	breast_carcinoma_amplified_sequence_1	73	65	73	75	87	103	65	71	128	86	85	137	153	122	1.14421	1.00555	1.2501	1.39308	1.48586	1.60299	1.04908	1.22668	2.24761	1.47269	1.60624	2.25651	1.5959	1.67341
ENSMUSG00000030826	461.372	603.005	-0.38668	1.8236e-10	1.1409e-09	Bcat2	chr7	+	45570153	45589710	2081	protein_coding	branched_chain_aminotransferase_2_mitochondrial	459	470	415	350	472	447	421	400	575	631	487	649	1053	792	10.2057	10.3141	10.0812	9.22207	11.4353	9.86836	9.63881	9.80342	14.3226	15.3281	13.0547	15.1637	15.5807	15.4103
ENSMUSG00000030983	615.948	725.879	-0.23732	1.6011e-05	5.5924e-05	Bccip	chr7	+	133709333	133721145	1244	protein_coding	BRCA2_and_CDKN1A_interacting_protein	611	587	587	455	582	652	594	521	671	739	674	739	1314	901	22.7259	21.5489	23.8537	20.055	23.5873	24.0789	22.7499	21.3603	27.9595	30.0299	30.2238	28.8839	32.5241	29.3267
ENSMUSG00000037525	69.1696	108.892	-0.63858	2.8e-06	1.0874e-05	Bcdin3d	chr15	-	99470084	99474730	1271	protein_coding	BCDIN3_domain_containing	73	57	73	62	78	46	73	50	97	116	114	115	197	111	2.65753	2.04803	2.90346	2.67472	3.09403	1.66273	2.73647	2.00638	3.95597	4.61363	5.00344	4.39931	4.77256	3.5362
ENSMUSG00000030802	588.835	848.615	-0.52338	9.7536e-26	2.0247e-24	Bckdk	chr7	+	127904082	127909664	2848	protein_coding	branched_chain_ketoacid_dehydrogenase_kinase	604	611	563	441	507	562	551	547	890	854	751	902	1345	1081	9.81291	9.79735	9.99325	8.49046	8.97519	9.06579	9.21775	9.79574	16.1986	15.1582	14.7099	15.3992	14.5416	15.369
ENSMUSG00000000861	81.2445	162.984	-0.98182	3.0889e-21	4.7293e-20	Bcl11a	chr11	+	24078056	24174123	5989	protein_coding	B_cell_CLL/lymphoma_11A_(zinc_finger_protein)	89	89	66	57	83	81	82	60	176	187	136	164	253	199	0.687601	0.678645	0.557093	0.521859	0.698714	0.621356	0.652338	0.51096	1.5233	1.5784	1.26676	1.33144	1.30076	1.34542
ENSMUSG00000003190	83.092	144.793	-0.77581	1.4249e-08	7.2357e-08	Bcl2l12	chr7	-	44991222	44998712	1596	protein_coding	BCL2-like_12_(proline_rich)	90	101	75	71	55	92	46	89	144	162	124	163	211	183	2.60922	2.88999	2.37556	2.43926	1.73742	2.64828	1.37321	2.84411	4.67689	5.13112	4.33409	4.96578	4.0708	4.64277
ENSMUSG00000089682	1676.52	2052.31	-0.29046	2.3354e-13	1.9212e-12	Bcl2l2	chr14	+	54883377	54888234	4008	protein_coding	BCL2-like_2	1694	1704	1580	1318	1562	1571	1638	1411	2036	2155	1832	2167	3292	2617	19.5563	19.4155	19.9282	18.031	19.6485	18.0077	19.4715	17.9551	26.3316	27.18	25.498	26.2884	25.2908	26.4384
ENSMUSG00000022508	788.987	975.507	-0.30395	0.00063402	0.0017336	Bcl6	chr16	-	23965052	23988852	3933	protein_coding	B_cell_leukemia/lymphoma_6	664	738	705	653	606	844	799	855	965	897	924	927	1995	1131	7.81169	8.56919	9.06157	9.10378	7.76827	9.85889	9.67913	11.0875	12.7183	11.5292	13.1056	11.4601	15.6189	11.6439
ENSMUSG00000029438	506.993	973.014	-0.9359	2.2022e-51	1.9005e-49	Bcl7a	chr5	+	123343834	123374082	4642	protein_coding	B_cell_CLL/lymphoma_7A	493	512	517	425	431	410	486	489	987	959	928	1009	1665	1153	4.91409	5.037	5.6302	5.02015	4.6811	4.05778	4.98821	5.37271	11.0215	10.4434	11.152	10.5686	11.0443	10.0573
ENSMUSG00000038256	697.933	939.992	-0.42603	6.8783e-09	3.621e-08	Bcl9	chr3	-	97203662	97228846	6102	protein_coding	B_cell_CLL/lymphoma_9	683	726	713	490	645	584	750	606	954	841	870	1026	1557	1233	5.17904	5.4334	5.90685	4.40308	5.32922	4.39694	5.85602	5.06512	8.10407	6.96713	7.95346	8.17537	7.85682	8.18182
ENSMUSG00000063382	1931.78	2839.49	-0.54984	1.8832e-10	1.1766e-09	Bcl9l	chr9	+	44499136	44510388	5304	protein_coding	B_cell_CLL/lymphoma_9-like	2107	2062	2037	1492	1704	1415	1794	1751	2820	2616	2651	2707	4907	3991	18.3807	17.7538	19.4145	15.424	16.1973	12.2564	16.1151	16.8373	27.5596	24.9324	27.8814	24.8152	28.4868	30.4675
ENSMUSG00000032066	27.6452	43.2522	-0.6162	0.00229	0.0056872	Bco2	chr9	-	50533087	50555181	2118	protein_coding	beta-carotene_oxygenase_2	37	21	18	29	14	25	38	24	36	44	28	50	92	58	0.808308	0.452794	0.42962	0.750766	0.333256	0.54228	0.854813	0.57793	0.881056	1.05016	0.737465	1.14783	1.3375	1.10882
ENSMUSG00000040363	787.079	1146.04	-0.53804	1.3393e-25	2.7553e-24	Bcor	chrX	-	12036740	12160355	6941	protein_coding	BCL6_interacting_corepressor	810	778	739	626	690	756	754	705	1226	1138	1131	1177	1905	1271	5.39963	5.11876	5.38221	4.94521	5.01191	5.00391	5.17562	5.18032	9.15579	8.28802	9.0897	8.24493	8.45091	7.41451
ENSMUSG00000036959	270.92	640.965	-1.223	5.6069e-33	1.8248e-31	Bcorl1	chrX	+	48341358	48408049	7446	protein_coding	BCL6_co-repressor-like_1	214	283	226	172	252	263	274	333	668	584	584	655	1046	883	1.32982	1.73568	1.53435	1.2666	1.70629	1.62271	1.75324	2.28092	4.6503	3.96479	4.37521	4.27711	4.32553	4.80172
ENSMUSG00000032757	458.164	646.819	-0.49062	3.6211e-09	1.9642e-08	Bet1	chr6	-	4076899	4086972	2461	protein_coding	blocked_early_in_transport_1_homolog_(S._cerevisiae)	477	400	360	311	376	548	507	446	641	681	585	694	1056	786	8.96825	7.42259	7.39485	6.92917	7.70286	10.2301	9.81544	9.243	13.5012	13.9883	13.2603	13.7114	13.2124	12.9321
ENSMUSG00000075269	0.53557	2.9107	-1.0594	0.010357	0.022506	Bex6	chr16	+	32186186	32186949	764	protein_coding	brain_expressed_gene_6	0	0	2	0	0	1	1	0	1	6	3	3	6	1	0	0	0.132335	0	0	0.0601335	0.062362	0	0.0678475	0.396998	0.219047	0.190924	0.241818	0.0529988
ENSMUSG00000022684	524.646	804.014	-0.61247	2.2559e-22	3.797e-21	Bfar	chr16	+	13671858	13703612	3003	protein_coding	bifunctional_apoptosis_regulator	484	497	422	430	433	552	597	492	772	778	745	880	1394	987	7.45746	7.55803	7.10388	7.85138	7.26956	8.44488	9.47179	8.35602	13.3257	13.0965	13.8392	14.2482	14.2935	13.3082
ENSMUSG00000027420	39.2752	56.6357	-0.51172	0.0010921	0.0028614	Bfsp1	chr2	-	143826528	143863173	2372	protein_coding	beaded_filament_structural_protein_1_in_lens-CP94	43	33	24	34	43	29	35	50	57	50	51	65	91	76	0.838793	0.63534	0.511487	0.785954	0.913965	0.561685	0.703018	1.07509	1.24563	1.06558	1.1994	1.33239	1.18129	1.29735
ENSMUSG00000024381	1068.63	1179.38	-0.14124	0.014534	0.03043	Bin1	chr18	+	32377217	32435736	2451	protein_coding	bridging_integrator_1	1081	1168	1012	829	950	1128	890	905	1203	1223	1008	1234	1918	1536	20.4072	21.7624	20.8725	18.5457	19.5414	21.1434	17.3006	18.8319	25.4419	25.224	22.9417	24.4796	24.0955	25.3751
ENSMUSG00000041684	200.311	306.783	-0.61317	1.3071e-15	1.2965e-14	Bivm	chr1	+	44118957	44144770	3570	protein_coding	basic_immunoglobulin-like_variable_motif_containing	202	195	203	156	184	159	216	174	284	306	277	324	546	392	2.61809	2.49444	2.87452	2.39601	2.59852	2.04615	2.8827	2.48583	4.12361	4.33295	4.32833	4.41275	4.70928	4.44608
ENSMUSG00000067787	679.22	863.858	-0.34371	3.4914e-09	1.8974e-08	Blcap	chr2	-	157556362	157571274	2108	protein_coding	bladder_cancer_associated_protein_homolog_(human)	709	764	664	511	565	620	633	596	872	884	788	909	1384	1093	15.5624	16.5512	15.9234	13.2918	13.5131	13.5123	14.3069	14.42	21.4424	21.1988	20.8528	20.9665	20.216	20.9946
ENSMUSG00000090247	4.13172	10.8742	-1.0836	0.0012222	0.0031751	Bloc1s1	chr10	-	128917882	128924035	613	protein_coding	biogenesis_of_lysosomal_organelles_complex-1_subunit_1	2	2	3	3	3	10	5	3	12	8	16	9	12	15	0.150963	0.148997	0.2474	0.268345	0.246738	0.749461	0.388618	0.249603	1.01472	0.65972	1.45602	0.713862	0.602769	0.990809
ENSMUSG00000038982	181.446	291.416	-0.66994	3.963e-09	2.142e-08	Bloc1s5	chr13	-	38602709	38635109	1766	protein_coding	biogenesis_of_lysosomal_organelles_complex-1_subunit_5_muted	206	212	200	149	178	151	140	114	289	294	292	285	502	344	5.39731	5.48217	5.72503	4.62624	5.08165	3.92822	3.77703	3.29233	8.4827	8.41564	9.22362	7.84669	8.75273	7.88727
ENSMUSG00000029335	560.571	986.096	-0.79396	1.0632e-09	6.1383e-09	Bmp3	chr5	+	98854439	98880960	3112	protein_coding	bone_morphogenetic_protein_3	681	645	664	472	520	361	435	386	1008	1069	958	961	1485	1240	10.1253	9.46515	10.7862	8.31639	8.42441	5.32939	6.65983	6.32612	16.7899	17.3647	17.1726	15.0147	14.6932	16.134
ENSMUSG00000021835	674.946	1229.95	-0.85758	5.0215e-31	1.4481e-29	Bmp4	chr14	-	46383520	46390669	2064	protein_coding	bone_morphogenetic_protein_4	654	634	512	547	539	817	671	659	1296	1294	1113	1329	1987	1402	14.6612	14.0277	12.54	14.5315	13.166	18.1854	15.4891	16.2842	32.5479	31.6924	30.0812	31.3075	29.6428	27.5041
ENSMUSG00000039004	2596.72	3481.93	-0.40845	0.0072375	0.016241	Bmp6	chr13	+	38345716	38499728	2410	protein_coding	bone_morphogenetic_protein_6	3201	3139	2823	2076	3103	1588	1795	1568	3445	3397	3324	3531	5713	4554	61.4567	59.4814	59.215	47.2327	64.9143	30.2721	35.4863	33.1832	74.0968	71.2539	76.9402	71.2382	72.9924	76.513
ENSMUSG00000067336	16091.6	18135.1	-0.17166	0.0022394	0.0055701	Bmpr2	chr1	+	59763400	59879014	12899	protein_coding	bone_morphogenetic_protein_receptor_type_II_(serine/threonine_kinase)	14179	15778	15851	13176	15302	13910	16512	14724	19002	17524	17055	19267	28336	22964	50.8617	55.8603	62.1211	56.0093	59.8092	49.5428	60.9898	58.2183	76.3608	68.6764	73.7573	72.6257	67.6414	72.0859
ENSMUSG00000031377	188.516	247.062	-0.38363	4.6773e-05	0.00015229	Bmx	chrX	-	164192842	164258193	3005	protein_coding	BMX_non-receptor_tyrosine_kinase	195	180	163	169	159	188	170	177	221	208	246	334	389	293	3.00256	2.73549	2.74209	3.08372	2.66765	2.87424	2.69537	3.00413	3.81219	3.49904	4.56667	5.40424	3.98598	3.94805
ENSMUSG00000025105	25.7265	54.3074	-0.93693	0.00075697	0.0020412	Bnc1	chr7	-	81966672	81992299	4653	protein_coding	basonuclin_1	32	8	18	21	26	25	13	47	85	77	42	33	67	58	0.318213	0.0785171	0.195559	0.247468	0.281719	0.246841	0.133114	0.515175	0.94692	0.836543	0.50353	0.344837	0.443376	0.504724
ENSMUSG00000022051	3239.75	3685.88	-0.18514	0.00028002	0.00081272	Bnip3l	chr14	-	66985239	67008877	3259	protein_coding	BCL2/adenovirus_E1B_interacting_protein_3-like	3296	3290	3149	2775	3038	2803	3023	2691	3797	3747	3435	4006	5878	4367	46.7955	46.1019	48.8457	46.6886	46.998	39.5137	44.1944	42.1133	60.3926	58.1205	58.7965	59.7667	55.5361	54.2573
ENSMUSG00000022687	897.352	1048.85	-0.22558	0.00054682	0.0015137	Boc	chr16	-	44485045	44558897	4452	protein_coding	biregional_cell_adhesion_molecule-related/down-regulated_by_oncogenes_(Cdon)_binding_protein	905	931	797	719	795	783	887	858	935	943	905	1218	1885	1426	9.40577	9.54997	9.04985	8.85536	9.00301	8.08009	9.49252	9.82928	10.8864	10.7075	11.3397	13.3022	13.0373	12.9695
ENSMUSG00000061755	1320.6	1744.33	-0.39802	1.0273e-08	5.3087e-08	Bod1l	chr5	-	41787542	41844168	10389	protein_coding	biorientation_of_chromosomes_in_cell_division_1-like	1111	1428	1194	1040	1140	1237	1410	1263	1929	1595	1737	1794	2829	2053	4.94813	6.27714	5.8099	5.48899	5.53232	5.47023	6.46634	6.20039	9.62467	7.76099	9.32685	8.39617	8.38474	8.00155
ENSMUSG00000026278	188.958	249.204	-0.39748	3.5806e-06	1.3695e-05	Bok	chr1	+	93685660	93695764	1468	protein_coding	BCL2-related_ovarian_killer	224	181	163	143	156	198	168	177	220	238	243	238	460	338	7.0603	5.63067	5.61306	5.34125	5.35765	6.19653	5.45251	6.14946	7.76826	8.19561	9.23399	7.88285	9.64855	9.32287
ENSMUSG00000015943	195.831	246.929	-0.33259	0.00062595	0.0017132	Bola1	chr3	-	96196588	96219709	995	protein_coding	bolA-like_1_(E._coli)	155	180	198	140	176	193	202	211	215	243	212	307	442	295	7.20791	8.26146	10.0596	7.71503	8.91796	8.91135	9.67256	10.8156	11.2006	12.3456	11.8856	15.0019	13.6782	12.0049
ENSMUSG00000047721	374.3	425.395	-0.18155	0.015681	0.032589	Bola2	chr7	+	126695401	126697058	1266	protein_coding	bolA-like_2_(E._coli)	391	351	291	318	311	452	372	306	398	472	389	444	705	518	14.2904	12.6614	11.6198	13.7729	12.3852	16.4027	13.9998	12.3276	16.2958	18.8468	17.1406	17.0522	17.1469	16.5674
ENSMUSG00000038286	514.913	655.91	-0.34842	1.7547e-08	8.8242e-08	Bphl	chr13	+	34037641	34074074	1209	protein_coding	biphenyl_hydrolase-like_(serine_hydrolase_breast_epithelial_mucin-associated_antigen)	543	540	463	449	477	470	457	429	673	617	613	625	1102	902	20.7814	20.3974	19.3594	20.3635	19.8915	17.86	18.0096	18.0976	28.8547	25.7982	28.2842	25.1354	28.0663	30.2092
ENSMUSG00000000148	265.13	551.51	-1.0382	2.3022e-20	3.3217e-19	Brat1	chr5	+	140705011	140719379	3854	protein_coding	BRCA1-associated_ATM_activator_1	190	209	239	209	232	289	251	346	544	555	464	606	924	718	2.28109	2.47652	3.13491	2.9735	3.03495	3.44505	3.10295	4.57883	7.31669	7.27967	6.71607	7.64528	7.38228	7.54348
ENSMUSG00000026918	1156.72	1902.91	-0.71289	2.9002e-24	5.5184e-23	Brd3	chr2	-	27445579	27507662	5419	protein_coding	bromodomain_containing_3	978	1028	969	925	997	1264	1179	1259	1914	1861	1840	2001	3202	2267	8.35066	8.66326	9.03947	9.35956	9.27581	10.7161	10.3659	11.8494	18.3084	17.3603	18.9412	17.954	18.1942	16.9391
ENSMUSG00000031660	1604.57	1982	-0.30422	3.7861e-13	3.0621e-12	Brd7	chr8	-	88331039	88362194	3625	protein_coding	bromodomain_containing_7	1625	1706	1428	1359	1404	1483	1559	1374	1909	2010	1818	2163	3425	2353	20.7418	21.4921	19.914	20.5563	19.527	18.795	20.4904	19.3316	27.2976	28.0297	27.9766	29.0122	29.0926	26.2829
ENSMUSG00000057649	1012.2	1127.03	-0.15441	0.0010242	0.0026996	Brd9	chr13	+	73937838	73960894	2406	protein_coding	bromodomain_containing_9	1067	965	929	804	945	939	1001	882	1094	1037	1080	1257	1897	1401	20.5196	18.3164	19.519	18.3229	19.8021	17.93	19.8222	18.6966	23.5694	21.7878	25.0402	25.4022	24.2774	23.5777
ENSMUSG00000031487	150.557	184.704	-0.29377	0.0060503	0.013795	Brf2	chr8	-	27123832	27128632	1383	protein_coding	BRF2_subunit_of_RNA_polymerase_III_transcription_initiation_factor_BRF1-like	139	112	132	119	121	164	158	174	193	156	166	196	346	230	4.65043	3.69831	4.82492	4.71799	4.41102	5.44793	5.44312	6.41677	7.23373	5.70207	6.69569	6.89075	7.70343	6.73387
ENSMUSG00000037905	274.23	353.918	-0.36117	8.9192e-08	4.156e-07	Bri3bp	chr5	+	125441568	125460872	6975	protein_coding	Bri3_binding_protein	316	260	240	227	237	262	239	260	366	375	341	359	555	421	2.09625	1.7023	1.73942	1.78449	1.71309	1.72571	1.63255	1.90116	2.71997	2.7178	2.72721	2.50255	2.45007	2.44398
ENSMUSG00000033940	1513.82	1788.86	-0.24029	1.0379e-05	3.7255e-05	Brk1	chr6	+	113604772	113616948	1092	protein_coding	BRICK1_SCAR/WAVE_actin-nucleating_complex_subunit	1590	1598	1300	1218	1294	1604	1353	1327	1613	1914	1502	1939	3058	2370	67.3714	66.8285	60.1809	61.1586	59.7431	67.4825	59.0321	61.9781	76.5665	88.6033	76.7284	86.3351	86.2274	87.8789
ENSMUSG00000012076	427.283	558.871	-0.38509	1.9466e-06	7.7228e-06	Brms1l	chr12	+	55836366	55869735	2566	protein_coding	breast_cancer_metastasis-suppressor_1-like	450	477	406	360	331	341	417	396	485	537	506	658	1000	694	8.11441	8.48924	7.99848	7.6927	6.5035	6.1053	7.7427	7.87097	9.79743	10.5791	11.0003	12.4681	11.9998	10.9512
ENSMUSG00000035390	88.1816	123.937	-0.47629	5.9508e-05	0.00019076	Brsk1	chr7	+	4690604	4715997	2996	protein_coding	BR_serine/threonine_kinase_1	87	94	82	69	89	58	97	79	132	117	132	134	200	129	1.34363	1.43283	1.3836	1.26282	1.4977	0.889397	1.54256	1.34485	2.28381	1.97412	2.45777	2.17468	2.05551	1.74344
ENSMUSG00000032589	38.072	59.1193	-0.59934	0.00074948	0.0020236	Bsn	chr9	-	108096022	108190384	15938	protein_coding	bassoon	37	40	23	42	18	38	45	40	60	69	62	60	98	53	0.107416	0.114613	0.0729512	0.144493	0.0569396	0.109537	0.134522	0.128002	0.195139	0.21885	0.217004	0.183042	0.189331	0.134648
ENSMUSG00000038187	371.11	436.069	-0.22923	0.0082216	0.018242	Btbd10	chr7	-	113315626	113369392	2882	protein_coding	BTB_(POZ)_domain_containing_10	422	411	326	280	340	409	324	261	395	475	379	499	751	512	6.77516	6.51261	5.71823	5.32717	5.94786	6.51987	5.35629	4.61888	7.10445	8.33163	7.33592	8.41858	8.02373	7.19341
ENSMUSG00000003344	602.108	980.611	-0.70058	7.9931e-33	2.558e-31	Btbd2	chr10	-	80642617	80657071	3026	protein_coding	BTB_(POZ)_domain_containing_2	615	629	610	449	524	562	584	512	995	893	867	1059	1671	1301	9.40388	9.49268	10.1906	8.13598	8.73048	8.53251	9.19512	8.6296	17.0444	14.9181	15.983	17.0161	17.0035	17.4087
ENSMUSG00000002803	296.23	350.195	-0.24414	0.0010517	0.0027644	Btbd6	chr12	+	112976482	112978930	2057	protein_coding	BTB_(POZ)_domain_containing_6	283	280	279	241	250	256	319	293	329	322	327	344	638	480	6.3658	6.21629	6.85659	6.42415	6.12747	5.71762	7.38873	7.26479	8.29065	7.9132	8.86794	8.13124	9.55029	9.44857
ENSMUSG00000070632	19.162	30.5737	-0.6233	0.0033854	0.0081294	Btbd8	chr5	+	107437997	107491628	1166	protein_coding	BTB_(POZ)_domain_containing_8	18	23	29	16	14	15	12	15	29	25	36	29	43	46	0.71429	0.900817	1.2573	0.752409	0.605348	0.59102	0.490338	0.656119	1.28922	1.08386	1.72232	1.20929	1.13553	1.59742
ENSMUSG00000082361	75.7127	103.829	-0.43269	0.013543	0.028583	Btc	chr5	-	91357261	91402994	2876	protein_coding	betacellulin_epidermal_growth_factor_family_member	82	58	42	62	42	123	73	85	99	105	95	102	171	145	1.31925	0.920972	0.738242	1.18205	0.736268	1.96483	1.20934	1.50737	1.78432	1.84557	1.84265	1.72442	1.83079	2.04145
ENSMUSG00000040283	25.9	48.0148	-0.84	1.1314e-05	4.043e-05	Btnl9	chr11	-	49165585	49187159	5273	protein_coding	butyrophilin-like_9	37	29	35	19	22	18	17	16	42	42	44	57	74	72	0.324672	0.251158	0.335543	0.197573	0.210349	0.156828	0.153605	0.154758	0.412875	0.402645	0.465483	0.525593	0.43212	0.552884
ENSMUSG00000025217	656.552	808.201	-0.29543	0.00062587	0.0017131	Btrc	chr19	+	45363734	45533341	6323	protein_coding	beta-transducin_repeat_containing_protein	678	794	651	452	605	569	655	496	850	762	760	900	1341	935	4.96144	5.73462	5.2047	3.91966	4.82401	4.13427	4.9355	4.00081	6.96824	6.09203	6.70501	6.92073	6.53034	5.98753
ENSMUSG00000027379	63.7533	86.483	-0.41383	0.017475	0.035913	Bub1	chr2	-	127801122	127831865	3421	protein_coding	budding_uninhibited_by_benzimidazoles_1_homolog_(S._cerevisiae)	76	80	74	34	51	48	60	54	80	133	75	81	137	82	1.02792	1.06793	1.0935	0.544952	0.751611	0.644611	0.835625	0.805064	1.21217	1.9653	1.22297	1.15124	1.2331	0.970554
ENSMUSG00000066979	937.182	1153.38	-0.29805	3.9244e-07	1.6976e-06	Bub3	chr7	+	131560391	131571898	2055	protein_coding	budding_uninhibited_by_benzimidazoles_3_homolog_(S._cerevisiae)	975	824	744	760	870	1035	950	824	1068	1239	1006	1218	1915	1516	21.953	18.3114	18.302	20.2784	21.3444	23.1386	22.0255	20.4506	26.9393	30.4782	27.3083	28.8183	28.6938	29.8708
ENSMUSG00000046491	441.543	588.387	-0.40794	9.9797e-06	3.5919e-05	C1qtnf2	chr11	+	43474276	43491525	1211	protein_coding	C1q_and_tumor_necrosis_factor_related_protein_2	505	463	377	364	485	374	387	330	569	674	584	581	981	639	19.2951	17.46	15.7375	16.4812	20.1917	14.1885	15.2258	13.8982	24.3554	28.1349	26.9016	23.3273	24.9434	21.3656
ENSMUSG00000061535	760.391	903.677	-0.24802	4.5212e-05	0.00014746	C1qtnf7	chr5	+	43515569	43618817	3843	protein_coding	C1q_and_tumor_necrosis_factor_related_protein_7	761	771	780	644	743	664	677	606	899	933	832	951	1512	1091	9.16253	9.16202	10.2604	9.18857	9.74752	7.93793	8.39328	8.04252	12.126	12.2727	12.0771	12.0321	12.1147	11.4951
ENSMUSG00000038527	137.053	162.769	-0.2432	0.024473	0.048662	C1rl	chr6	+	124493113	124510643	3010	protein_coding	complement_component_1_r_subcomponent-like	173	138	111	124	120	109	134	111	153	193	158	140	279	198	2.65938	2.09373	1.86421	2.25885	2.00997	1.66368	2.12105	1.88082	2.63483	3.24131	2.92819	2.26149	2.85409	2.66353
ENSMUSG00000045975	778.696	1142.84	-0.54804	6.2847e-12	4.5367e-11	C2cd2	chr16	-	97855210	97922633	6555	protein_coding	C2_calcium-dependent_domain_containing_2	805	908	806	581	732	618	690	655	1124	1158	1101	1117	1866	1493	5.6823	6.32587	6.21585	4.86	5.63008	4.33137	5.01522	5.09634	8.88834	8.9303	9.36966	8.28539	8.76535	9.22245
ENSMUSG00000032120	689.728	875.694	-0.34388	4.8031e-09	2.5702e-08	C2cd2l	chr9	-	44309237	44320282	4334	protein_coding	C2_calcium-dependent_domain_containing_2-like	666	776	623	558	653	695	619	546	867	882	773	875	1555	1123	7.11027	8.17674	7.2667	7.05957	7.59626	7.36725	6.80479	6.4253	10.3695	10.2875	9.94946	9.81638	11.0477	10.4918
ENSMUSG00000047248	605.918	752.146	-0.30454	0.013401	0.028319	C2cd3	chr7	+	100372233	100470152	7803	protein_coding	C2_calcium-dependent_domain_containing_3	697	789	624	464	552	377	523	485	775	677	782	735	1248	950	4.13306	4.61767	4.0426	3.26054	3.56659	2.21967	3.1934	3.17008	5.14834	4.38589	5.59055	4.57992	4.92474	4.92971
ENSMUSG00000091956	18.263	39.4951	-0.99629	0.00011967	0.00036711	C2cd4b	chr9	+	67759437	67760930	1327	protein_coding	C2_calcium-dependent_domain_containing_4B	20	17	13	9	9	34	19	17	36	26	36	33	119	41	0.697365	0.58504	0.495234	0.371881	0.341938	1.17711	0.682175	0.653383	1.40624	0.990451	1.51335	1.20914	2.76125	1.25104
ENSMUSG00000030279	574.111	639.686	-0.15683	0.0087784	0.019351	C2cd5	chr6	-	143010920	143100107	4343	protein_coding	C2_calcium-dependent_domain_containing_5	577	551	440	484	478	577	589	577	612	619	586	660	1117	839	6.14734	5.79387	5.12155	6.11066	5.54899	6.10373	6.46158	6.77604	7.30447	7.20495	7.52691	7.38901	7.91943	7.82224
ENSMUSG00000040552	60.0974	92.3264	-0.56316	0.020203	0.040929	C3ar1	chr6	-	122847138	122856161	4305	protein_coding	complement_component_3a_receptor_1	34	34	42	39	39	73	54	130	75	107	78	98	181	107	0.365432	0.360673	0.49319	0.496734	0.456738	0.779039	0.597632	1.54014	0.903057	1.25644	1.01072	1.10684	1.2946	1.0064
ENSMUSG00000074361	51.6391	110.873	-1.0785	3.275e-19	4.3047e-18	C5ar2	chr7	-	16234585	16244154	3522	protein_coding	complement_component_5a_receptor_2	44	50	46	39	51	61	39	54	119	116	105	102	194	128	0.578048	0.648318	0.660247	0.607167	0.730057	0.795701	0.52758	0.781977	1.7514	1.66494	1.66306	1.40813	1.69607	1.47157
ENSMUSG00000028578	122.566	182.697	-0.56888	4.795e-10	2.8683e-09	Caap1	chr4	-	94500081	94556796	2107	protein_coding	caspase_activity_and_apoptosis_inhibitor_1	127	144	107	106	94	119	110	106	183	177	184	175	330	214	2.78895	3.12108	2.56719	2.75851	2.24926	2.59473	2.48738	2.56585	4.50209	4.24658	4.8715	4.03837	4.82258	4.11252
ENSMUSG00000021981	746.088	916.156	-0.29257	1.4587e-08	7.4001e-08	Cab39l	chr14	+	59440981	59548903	3037	protein_coding	calcium_binding_protein_39-like	733	738	656	591	620	741	775	702	894	1034	848	948	1440	1102	11.1676	11.0973	10.9194	10.6703	10.2925	11.2094	12.1582	11.7891	15.2588	17.211	15.5762	15.1774	14.5998	14.6925
ENSMUSG00000038990	648.309	781.344	-0.2687	1.4978e-05	5.258e-05	Cables2	chr2	-	180258540	180273496	4561	protein_coding	CDK5_and_Abl_enzyme_substrate_2	690	597	601	590	606	635	570	526	749	887	663	786	1278	1022	6.99987	5.97753	6.6612	7.09291	6.69867	6.39622	5.95426	5.88187	8.51234	9.83091	8.10891	8.37905	8.62782	9.07298
ENSMUSG00000009075	2.50962	6.66447	-1.0043	0.0069491	0.01566	Cabp7	chr11	-	4736892	4746778	2628	protein_coding	calcium_binding_protein_7	4	3	1	2	0	3	4	2	5	3	10	7	16	6	0.0704264	0.0521319	0.0192359	0.0417289	0	0.0524452	0.0725183	0.0388145	0.0986216	0.0577067	0.212268	0.129511	0.187467	0.0924453
ENSMUSG00000004113	19.0259	36.2171	-0.85389	3.648e-05	0.00012091	Cacna1b	chr2	-	24603887	24763152	9736	protein_coding	calcium_channel_voltage-dependent_N_type_alpha_1B_subunit	26	23	13	14	26	13	16	11	40	34	38	44	52	36	0.123564	0.107883	0.0674996	0.0788461	0.134638	0.061344	0.0782984	0.0576238	0.212964	0.176534	0.217727	0.219738	0.164457	0.14972
ENSMUSG00000022416	147.126	226.096	-0.57637	0.0058158	0.0133	Cacna1i	chr15	+	80287238	80398279	9781	protein_coding	calcium_channel_voltage-dependent_alpha_1I_subunit	175	225	174	133	111	113	123	44	241	273	196	262	338	222	0.827858	1.05053	0.899299	0.745592	0.572157	0.530768	0.599149	0.229435	1.27721	1.41094	1.11785	1.30242	1.06405	0.919028
ENSMUSG00000020882	142.239	327.947	-1.1793	4.732e-21	7.1592e-20	Cacnb1	chr11	-	98001508	98023034	3396	protein_coding	calcium_channel_voltage-dependent_beta_1_subunit	130	166	151	104	175	108	133	90	294	321	277	342	601	457	1.77124	2.23227	2.24775	1.67918	2.59804	1.46105	1.86594	1.35165	4.48752	4.77824	4.5501	4.89656	5.44926	5.44888
ENSMUSG00000003352	396.609	562.259	-0.50001	2.0907e-09	1.169e-08	Cacnb3	chr15	+	98632220	98644530	2819	protein_coding	calcium_channel_voltage-dependent_beta_3_subunit	468	363	401	322	380	313	357	343	471	584	517	605	992	733	7.6816	5.88056	7.19097	6.26316	6.79617	5.10104	6.03374	6.20567	8.6607	10.4724	10.2307	10.435	10.8355	10.5285
ENSMUSG00000053395	2.84789	10.6206	-1.4574	2.874e-05	9.6846e-05	Cacng8	chr7	+	3390683	3415648	1897	protein_coding	calcium_channel_voltage-dependent_gamma_subunit_8	3	5	0	5	1	3	0	4	13	7	10	13	18	12	0.0731737	0.120368	0	0.144522	0.0265772	0.0726546	0	0.107543	0.355225	0.186535	0.294064	0.333203	0.29217	0.256137
ENSMUSG00000034889	927.968	999.39	-0.10739	0.017766	0.036452	Cactin	chr10	+	81321103	81326251	2724	protein_coding	cactin_spliceosome_C_complex_subunit	959	891	815	810	881	849	894	796	981	956	918	1079	1633	1317	16.2897	14.9375	15.1248	16.3046	16.3059	14.3189	15.6366	14.9038	18.6676	17.7411	18.7994	19.2596	18.4591	19.5766
ENSMUSG00000013629	551.206	658.7	-0.25424	0.0034265	0.0082167	Cad	chr5	+	31054780	31078479	7137	protein_coding	carbamoyl-phosphate_synthetase_2_aspartate_transcarbamylase_and_dihydroorotase	595	653	577	448	497	453	436	441	649	662	633	656	1132	811	3.85747	4.17835	4.08694	3.44187	3.51088	2.91603	2.91061	3.15147	4.71364	4.68892	4.94763	4.4691	4.88384	4.60113
ENSMUSG00000023055	2763.54	3350.82	-0.27721	1.6966e-07	7.6504e-07	Calcoco1	chr15	-	102706779	102722178	2968	protein_coding	calcium_binding_and_coiled_coil_domain_1	2564	2745	2700	2397	2720	2462	2582	2334	3589	3341	2920	3500	5677	4072	39.9719	42.2363	45.9873	44.283	46.2041	38.1095	41.4482	40.1076	62.6811	56.904	54.8818	57.3372	58.8959	55.5524
ENSMUSG00000059588	6873.93	25501.8	-1.8348	1.5274e-38	6.6784e-37	Calcrl	chr2	-	84330626	84425411	4882	protein_coding	calcitonin_receptor-like	7121	9361	8836	4154	5400	4612	6486	5324	26391	27057	25004	27790	37981	28904	67.4907	87.5652	91.4948	46.6553	55.7663	43.4011	63.2984	55.6199	280.211	280.164	285.707	276.773	239.552	239.728
ENSMUSG00000033033	129.626	435.606	-1.7318	2.2342e-127	2.4514e-124	Calhm2	chr19	-	47105353	47138294	3377	protein_coding	calcium_homeostasis_modulator_2	126	121	120	102	108	133	134	121	471	443	410	438	703	518	1.7264	1.63629	1.79634	1.65616	1.61238	1.80938	1.89054	1.82744	7.22965	6.63137	6.7727	6.30631	6.40995	6.21095
ENSMUSG00000019370	3901.98	4763.33	-0.28628	5.1917e-06	1.9455e-05	Calm3	chr7	-	16915379	16924114	2290	protein_coding	calmodulin_3	4322	3950	3922	3169	3634	3271	3502	3243	4508	4801	4271	4894	7962	6491	87.3273	78.7715	86.5786	75.8786	80.0065	65.6228	72.8608	72.2273	102.041	105.981	104.041	103.911	107.057	114.772
ENSMUSG00000030272	1239.27	1400.49	-0.17459	0.020826	0.042019	Camk1	chr6	-	113334124	113343984	4744	protein_coding	calcium/calmodulin-dependent_protein_kinase_I	1345	1295	1294	989	1213	1055	1067	957	1304	1550	1327	1478	2254	1686	13.1183	12.4662	13.7888	11.431	12.8912	10.2169	10.716	10.2886	14.2482	16.5165	15.604	15.1482	14.6298	14.3904
ENSMUSG00000021820	928.601	1208.97	-0.37759	4.375e-14	3.8316e-13	Camk2g	chr14	-	20734875	20794088	3703	protein_coding	calcium/calmodulin-dependent_protein_kinase_II_gamma	976	996	787	813	751	888	882	819	1206	1243	1150	1279	1905	1492	12.1954	12.2832	10.7438	12.0384	10.225	11.0171	11.3482	11.2803	16.8819	16.9687	17.3242	16.7938	15.8406	16.3145
ENSMUSG00000046447	2134.22	2425.49	-0.18333	0.013278	0.028101	Camk2n1	chr4	+	138454314	138460123	4444	protein_coding	calcium/calmodulin-dependent_protein_kinase_II_inhibitor_1	1994	2321	2076	1826	2171	2130	1847	1499	2313	2453	2253	2442	4189	3124	20.7612	23.8511	23.6152	22.5299	24.6298	22.0199	19.8019	17.2035	26.9792	27.9032	28.2811	26.718	29.0246	28.464
ENSMUSG00000020785	331.313	439.896	-0.4073	5.9009e-10	3.5025e-09	Camkk1	chr11	+	73019008	73042073	3717	protein_coding	calcium/calmodulin-dependent_protein_kinase_kinase_1_alpha	336	366	313	273	284	274	305	312	426	456	417	430	755	552	4.18261	4.49672	4.25687	4.0272	3.85214	3.38663	3.90949	4.28106	5.94079	6.20158	6.25825	5.62482	6.25439	6.0132
ENSMUSG00000029471	728.584	1259.44	-0.78394	6.9468e-44	4.1043e-42	Camkk2	chr5	-	122731173	122779410	4843	protein_coding	calcium/calmodulin-dependent_protein_kinase_kinase_2_beta	808	748	693	513	624	740	690	623	1274	1243	1185	1376	2079	1491	7.71965	7.05333	7.23364	5.80812	6.496	7.01983	6.78809	6.5609	13.6358	12.9744	13.6494	13.8145	13.2181	12.4659
ENSMUSG00000021501	464.064	627.302	-0.43283	1.0601e-15	1.0607e-14	Caml	chr13	+	55623005	55632411	1382	protein_coding	calcium_modulating_ligand	439	423	485	375	411	464	453	399	624	633	589	660	1047	762	14.698	13.9778	17.7407	14.8784	14.9937	15.4248	15.6172	14.725	23.4047	23.154	23.7748	23.2203	23.3275	22.3257
ENSMUSG00000026933	743.344	917.002	-0.30108	2.7367e-07	1.2032e-06	Camsap1	chr2	-	25926838	25983282	7981	protein_coding	calmodulin_regulated_spectrin-associated_protein_1	655	817	651	618	618	759	683	728	898	889	853	972	1451	1239	3.79739	4.6749	4.12346	4.24584	3.90397	4.36912	4.07734	4.65226	5.83239	5.63086	5.96212	5.92163	5.5981	6.28598
ENSMUSG00000040712	1492.86	1737.06	-0.21792	5.1293e-05	0.00016604	Camta2	chr11	-	70669463	70688105	4632	protein_coding	calmodulin_binding_transcription_activator_2	1559	1589	1363	1213	1380	1270	1377	1351	1721	1600	1622	1842	2874	2322	15.5732	15.6662	14.8753	14.359	15.0206	12.5963	14.1638	14.8757	19.2593	17.4615	19.534	19.3354	19.1051	20.298
ENSMUSG00000025575	1297	1719.85	-0.40689	3.8982e-24	7.3625e-23	Cant1	chr11	-	118406289	118419086	4182	protein_coding	calcium_activated_nucleotidase_1	1334	1317	1197	1028	1130	1213	1234	1200	1637	1687	1574	1783	2893	2313	14.7595	14.3817	14.4693	13.4785	13.6229	13.3256	14.0587	14.6348	20.2905	20.3921	20.9957	20.73	21.3007	22.395
ENSMUSG00000026270	172.569	325.969	-0.90008	1.2161e-14	1.1084e-13	Capn10	chr1	+	92934376	92947941	2902	protein_coding	calpain_10	142	143	134	140	135	167	231	191	301	327	258	391	530	447	2.26408	2.25033	2.33424	2.64523	2.34537	2.6438	3.79252	3.3568	5.37646	5.69614	4.95943	6.55106	5.62353	6.23691
ENSMUSG00000037326	315.748	367.285	-0.21799	0.0067734	0.015291	Capn15	chr17	-	25959556	25985680	3520	protein_coding	calpain_15	266	306	247	267	259	345	324	334	344	340	336	391	622	511	3.49655	3.96996	3.54726	4.15912	3.70965	4.50283	4.38546	4.83942	5.06574	4.88277	5.32483	5.4009	5.44099	5.8781
ENSMUSG00000038599	8.72494	15.8417	-0.76272	0.0079073	0.017602	Capn8	chr1	+	182565007	182632352	2483	protein_coding	calpain_8	5	5	13	6	11	3	10	11	14	10	16	17	37	19	0.0931739	0.0919603	0.26467	0.132497	0.223353	0.0555078	0.191883	0.225947	0.292266	0.203589	0.359462	0.332893	0.458834	0.309839
ENSMUSG00000027184	3665.52	4537.2	-0.30578	1.2283e-06	4.9853e-06	Caprin1	chr2	-	103762941	103797649	6169	protein_coding	cell_cycle_associated_protein_1	3956	4111	3649	2818	3269	3150	3278	3066	4555	4516	4315	4714	7280	5752	29.6717	30.4327	29.9018	25.0472	26.7163	23.4588	25.3167	25.3482	38.2737	37.0058	39.0189	37.1541	36.3368	37.754
ENSMUSG00000030309	125.074	149.752	-0.25821	0.007607	0.016994	Caprin2	chr6	-	148842492	148896237	3697	protein_coding	caprin_family_member_2	143	127	120	97	121	108	128	88	149	150	138	151	276	175	1.78973	1.56878	1.64085	1.43865	1.65011	1.3421	1.64958	1.21401	2.08912	2.05103	2.08228	1.98591	2.29874	1.91667
ENSMUSG00000035694	35.5725	64.1548	-0.81286	1.7992e-06	7.1678e-06	Caps2	chr10	+	112163621	112216555	2838	protein_coding	calcyphosphine_2	24	30	29	19	33	39	42	49	61	50	66	71	108	87	0.391291	0.482743	0.516564	0.367091	0.586243	0.631338	0.705099	0.880589	1.11415	0.890611	1.2973	1.21641	1.17177	1.24127
ENSMUSG00000003273	22.9111	36.6521	-0.61199	0.012893	0.027386	Car11	chr7	+	45699843	45704682	1585	protein_coding	carbonic_anhydrase_11	28	31	25	18	26	16	22	5	31	32	34	55	74	29	0.817391	0.893181	0.79735	0.622696	0.827027	0.463767	0.661312	0.160891	1.01382	1.02059	1.19663	1.6872	1.43758	0.740846
ENSMUSG00000000805	2690.52	3381.01	-0.32884	1.9421e-09	1.0896e-08	Car4	chr11	+	84957786	84966044	1256	protein_coding	carbonic_anhydrase_4	2586	2875	2512	2147	2518	2545	2648	2193	3061	3475	2842	3571	6079	4522	95.2664	104.533	101.104	93.7292	101.075	93.091	100.448	89.051	126.328	139.861	126.224	138.24	149.03	145.781
ENSMUSG00000033170	1248.62	2307.97	-0.87528	9.1153e-21	1.3551e-19	Card10	chr15	-	78775138	78803042	4726	protein_coding	caspase_recruitment_domain_family_member_10	1046	1120	1039	957	1086	1283	1430	1327	2124	1909	2173	2290	4159	3466	10.2409	10.8226	11.1137	11.1033	11.5854	12.4722	14.4164	14.3208	23.2964	20.4194	25.6493	23.5599	27.0973	29.6957
ENSMUSG00000041849	346.697	523.35	-0.58458	1.3213e-08	6.7385e-08	Card6	chr15	-	5095981	5108539	5995	protein_coding	caspase_recruitment_domain_family_member_6	313	253	310	246	281	387	414	378	576	512	448	557	895	621	2.41577	1.92725	2.61403	2.24998	2.36316	2.96573	3.29022	3.21582	4.98036	4.31729	4.16867	4.5175	4.59689	4.19432
ENSMUSG00000056228	208.38	309.132	-0.55567	6.7354e-06	2.4832e-05	Cars2	chr8	-	11514021	11550771	1846	protein_coding	cysteinyl-tRNA_synthetase_2_(mitochondrial)(putative)	235	283	214	157	197	146	155	165	289	343	293	296	518	390	5.8903	7.00103	5.86031	4.66338	5.38035	3.63355	4.00049	4.55871	8.11509	9.39275	8.85411	7.79637	8.64029	8.55445
ENSMUSG00000060227	1470.34	2974.81	-1.0102	1.9439e-54	1.8663e-52	Casc4	chr2	+	121866970	121936220	4215	protein_coding	cancer_susceptibility_candidate_4	1615	1504	1469	1182	1357	1235	1424	1154	2694	3105	2782	3307	4788	3760	17.7287	16.2951	17.6182	15.3763	16.2315	13.461	16.0963	13.9636	33.1304	37.2387	36.8187	38.1478	34.9774	36.1201
ENSMUSG00000015189	915.925	1308.29	-0.51147	4.5808e-19	5.9399e-18	Casd1	chr6	+	4600840	4643381	3986	protein_coding	CAS1_domain_containing_1	921	1027	889	711	806	854	906	711	1276	1353	1185	1365	2178	1658	10.6911	11.7663	11.2746	9.78059	10.1947	9.84306	10.8294	9.0975	16.5936	17.159	16.584	16.6505	16.8248	16.8425
ENSMUSG00000025887	252.413	389.229	-0.61385	4.702e-10	2.8156e-09	Casp12	chr9	+	5345430	5373032	2649	protein_coding	caspase_12	285	245	204	187	199	218	241	301	387	425	351	460	623	413	4.9781	4.22368	3.89302	3.87073	3.78745	3.7808	4.33459	5.79528	7.5728	8.11031	7.39153	8.44322	7.24163	6.31287
ENSMUSG00000027997	393.833	538.302	-0.45026	1.1884e-09	6.8236e-09	Casp6	chr3	+	129901425	129914103	1456	protein_coding	caspase_6	355	406	335	329	424	375	376	326	490	557	429	618	959	692	11.2815	12.7342	11.6311	12.3899	14.6818	11.8326	12.3038	11.4195	17.4446	19.3386	16.4363	20.6376	20.2809	19.2444
ENSMUSG00000025076	544.902	700.242	-0.35828	7.5732e-11	4.9059e-10	Casp7	chr19	+	56397129	56442344	2350	protein_coding	caspase_7	536	490	482	439	480	564	543	520	711	750	674	716	1175	776	10.5535	9.52216	10.3685	10.2431	10.2979	11.0261	11.0089	11.2856	15.683	16.1333	15.9993	14.8142	15.3957	13.3707
ENSMUSG00000028914	392.799	581.604	-0.56356	9.6629e-22	1.5451e-20	Casp9	chr4	+	141793612	141815976	3897	protein_coding	caspase_9	375	320	353	344	351	415	374	384	594	600	524	618	945	713	4.45248	3.74996	4.57913	4.84017	4.54101	4.89246	4.57251	5.02563	7.90102	7.78308	7.50084	7.71064	7.46675	7.40829
ENSMUSG00000074570	63.9207	146.496	-1.1544	4.7274e-15	4.4882e-14	Cass4	chr2	+	172393794	172433757	3731	protein_coding	Cas_scaffolding_protein_family_member_4	81	89	64	54	57	51	47	34	152	160	132	140	221	197	1.00452	1.08936	0.867148	0.793599	0.770239	0.627992	0.600186	0.464776	2.11176	2.16783	1.97359	1.82446	1.82388	2.13796
ENSMUSG00000028977	2486.21	2879.14	-0.21046	0.0014249	0.0036606	Casz1	chr4	+	148804429	148954889	7926	protein_coding	castor_zinc_finger_1	2160	2628	2272	2069	2485	2187	2416	2240	2755	2653	3005	2799	4849	3776	12.6096	15.1418	14.4908	14.3133	15.807	12.6766	14.523	14.414	18.0175	16.9205	21.1495	17.1704	18.8377	19.2902
ENSMUSG00000027187	4757.47	5926.28	-0.31579	3.1959e-11	2.1602e-10	Cat	chr2	-	103453849	103485160	2613	protein_coding	catalase	4720	5110	4464	3880	4467	4178	4524	4035	6002	5728	5735	6135	9914	7244	83.5802	89.3077	86.3621	81.4189	86.1891	73.4579	82.4891	78.7578	119.065	110.814	122.434	114.158	116.826	112.253
ENSMUSG00000073650	191.259	337.344	-0.80812	1.2737e-14	1.1591e-13	Catip	chr1	+	74362108	74369321	2101	protein_coding	ciliogenesis_associated_TTC17_interacting_protein	141	195	175	128	187	206	182	209	318	298	316	318	642	470	3.10523	4.23854	4.21066	3.34054	4.48736	4.50454	4.12723	5.07353	7.84564	7.17002	8.39016	7.35925	9.40891	9.05797
ENSMUSG00000021499	3.19713	7.26459	-0.88522	0.013792	0.029047	Catsper3	chr13	+	55784568	55808998	1330	protein_coding	cation_channel_sperm_associated_3	4	1	3	2	1	6	3	4	7	9	4	11	16	4	0.139158	0.0343365	0.114027	0.0824539	0.0379074	0.207257	0.107469	0.15339	0.272818	0.342075	0.167771	0.402136	0.370424	0.121778
ENSMUSG00000049676	127.158	175.884	-0.46092	1.7148e-05	5.9681e-05	Catsperg1	chr7	-	29181321	29214035	4403	protein_coding	catsper_channel_auxiliary_subunit_gamma_1	126	107	91	98	157	130	131	106	177	172	172	162	308	225	1.32411	1.10979	1.04479	1.22042	1.79774	1.35645	1.41754	1.22785	2.08378	1.97474	2.17916	1.78895	2.15393	2.06915
ENSMUSG00000007655	20711.3	24865.3	-0.26262	1.0298e-06	4.216e-06	Cav1	chr6	+	17306335	17341452	2746	protein_coding	caveolin_1_caveolae_protein	20161	21493	19780	17441	20790	18696	19172	16346	25180	24855	22154	27237	41861	30014	339.713	357.441	364.136	348.26	381.707	312.793	332.644	303.599	475.316	457.555	450.05	482.271	469.396	442.57
ENSMUSG00000000058	7169.59	8412.38	-0.22964	5.2282e-07	2.2292e-06	Cav2	chr6	+	17281185	17289115	2733	protein_coding	caveolin_2	6729	7243	6844	5966	6796	6788	6929	5988	8829	8674	7850	9170	13158	9757	113.923	121.028	126.593	119.695	125.369	114.107	120.794	111.746	167.455	160.439	160.228	163.141	148.245	144.556
ENSMUSG00000031885	1116.31	1297.03	-0.21542	5.6607e-06	2.1089e-05	Cbfb	chr8	+	105170674	105217989	2883	protein_coding	core_binding_factor_beta	1070	1034	986	913	922	1186	1085	1109	1267	1394	1192	1315	2154	1602	17.1728	16.3788	17.289	17.3644	16.1236	18.8995	17.9307	19.619	22.7803	24.4427	23.0643	22.1775	23.0055	22.4997
ENSMUSG00000020659	234.942	284.835	-0.27545	0.0017564	0.0044478	Cbll1	chr12	-	31484829	31499616	3900	protein_coding	Casitas_B-lineage_lymphoma-like_1	209	184	223	223	212	209	255	224	325	279	246	310	459	333	2.47961	2.15457	2.89054	3.13526	2.74061	2.46202	3.11522	2.92936	4.31962	3.61635	3.51868	3.86482	3.62392	3.45731
ENSMUSG00000051483	701.395	832.354	-0.24597	1.0284e-06	4.2112e-06	Cbr1	chr16	+	93607837	93610505	1237	protein_coding	carbonyl_reductase_1	659	739	558	594	601	728	672	669	831	811	776	865	1391	1062	24.65	27.2824	22.8036	26.3299	24.4952	27.0378	25.8829	27.5833	34.8224	33.1422	34.9946	34	34.6248	34.7627
ENSMUSG00000018666	872.388	1468.94	-0.74794	3.0934e-55	3.0331e-53	Cbx1	chr11	+	96789127	96808640	2377	protein_coding	chromobox_1	964	878	791	667	772	857	815	759	1367	1454	1412	1572	2366	1927	18.765	16.8684	16.8223	15.3861	16.3743	16.5638	16.3358	16.2855	29.8103	30.9219	33.1371	32.1555	30.649	32.8255
ENSMUSG00000025577	104.812	178.758	-0.75193	1.0877e-10	6.9504e-10	Cbx2	chr11	+	119022962	119031270	3807	protein_coding	chromobox_2	90	90	91	73	97	99	112	127	173	194	150	212	239	247	1.09386	1.07961	1.20836	1.05141	1.28459	1.19471	1.40168	1.70142	2.35554	2.57602	2.19795	2.70761	1.93306	2.62708
ENSMUSG00000009575	2399.9	3419.86	-0.50962	7.3517e-33	2.3626e-31	Cbx5	chr15	-	103191544	103239816	8803	protein_coding	chromobox_5	2363	2274	2241	1823	2099	2336	2516	2216	3540	3257	3128	3495	5809	4379	12.4204	11.7969	12.8691	11.355	12.0215	12.1913	13.6174	12.8389	20.8449	18.7033	19.8219	19.3041	20.3189	20.142
ENSMUSG00000089715	2916.52	4208.35	-0.52893	4.6277e-49	3.5309e-47	Cbx6	chr15	-	79823896	79834688	5806	protein_coding	chromobox_6	2865	2857	2746	2367	2788	2720	2716	2617	4182	4214	3726	4313	7428	5298	22.8322	22.4719	23.909	22.3539	24.2098	21.5229	22.2877	22.9888	37.3366	36.69	35.7993	36.1189	39.3936	36.9483
ENSMUSG00000053411	2335.84	2568.16	-0.13737	0.0084417	0.018683	Cbx7	chr15	-	79915807	79971119	6057	protein_coding	chromobox_7	2230	2415	2078	2028	2293	2170	2185	1953	2651	2477	2192	2616	4700	3230	17.0352	18.2082	17.3431	18.3587	19.0863	16.4593	17.1873	16.445	22.6871	20.6728	20.1879	20.9997	23.893	21.5926
ENSMUSG00000025578	47.9392	239.55	-2.2728	3.375e-84	9.6009e-82	Cbx8	chr11	-	119036305	119040969	3580	protein_coding	chromobox_8	42	41	39	39	42	43	57	53	228	272	246	237	406	251	0.542834	0.523008	0.550706	0.59733	0.591483	0.551817	0.758586	0.755062	3.30125	3.84075	3.8332	3.21883	3.49199	2.8389
ENSMUSG00000022428	194.31	365.16	-0.90182	1.7856e-25	3.6346e-24	Cby1	chr15	+	79659227	79667660	1119	protein_coding	chibby_homolog_1_(Drosophila)	203	215	205	156	178	174	172	143	310	383	345	361	637	497	8.39396	8.77436	9.26109	7.64411	8.01984	7.14379	7.32338	6.51772	14.3601	17.3021	17.1988	15.6859	17.5283	17.984
ENSMUSG00000039765	456.667	877.265	-0.93303	1.4348e-40	6.9893e-39	Cc2d2a	chr5	+	43662379	43740972	5451	protein_coding	coiled-coil_and_C2_domain_containing_2A	433	472	385	361	371	469	521	393	885	795	895	923	1362	1141	3.67547	3.95433	3.57045	3.63131	3.43142	3.95281	4.55381	3.67711	8.41578	7.37261	9.15917	8.233	7.69363	8.47556
ENSMUSG00000031786	298.37	382.266	-0.35078	0.0033849	0.0081294	Ccdc135	chr8	+	95055103	95078141	2832	protein_coding	dynein_regulatory_complex_subunit_7	233	272	207	206	254	365	331	357	367	338	347	405	718	493	3.80683	4.38614	3.69501	3.98847	4.52185	5.92119	5.56863	6.42931	6.71738	6.03328	6.83511	6.95335	7.80659	7.04876
ENSMUSG00000028795	216.475	394.046	-0.84236	2.896e-10	1.7743e-09	Ccdc28b	chr4	-	129619274	129623947	923	protein_coding	coiled_coil_domain_containing_28B	158	169	157	159	199	202	277	286	380	387	337	403	692	540	7.92057	8.36166	8.59877	9.44557	10.8699	10.0545	14.2985	15.8035	21.3407	21.1953	20.3675	21.2293	23.0853	23.6892
ENSMUSG00000040312	262.523	368.117	-0.4849	4.1965e-13	3.3822e-12	Cchcr1	chr17	+	35517100	35531015	3054	protein_coding	coiled-coil_alpha-helical_rod_protein_1	256	291	240	193	246	255	240	235	392	374	299	392	623	463	3.87857	4.35142	3.97265	3.46514	4.06108	3.83602	3.74417	3.92454	6.65341	6.1906	5.46149	6.24093	6.2813	6.13862
ENSMUSG00000029193	839.216	1498.9	-0.82927	4.643e-25	9.2868e-24	Cckar	chr5	-	53698485	53707704	2929	protein_coding	cholecystokinin_A_receptor	876	887	926	656	756	719	729	691	1464	1319	1459	1480	2555	2099	13.8384	13.8297	15.982	12.2805	13.013	11.2777	11.8583	12.0323	25.9089	22.7644	27.7872	24.5683	26.8597	29.017
ENSMUSG00000073888	129.03	217.471	-0.74194	3.6984e-13	2.9944e-12	Ccl27a	chr4	-	41769467	41774247	996	protein_coding	chemokine_(C-C_motif)_ligand_27A	123	125	122	96	118	127	139	111	182	246	169	287	368	250	5.71408	5.73136	6.19211	5.28499	5.97308	5.85806	6.64919	5.68399	9.47195	12.4855	9.46535	14.0105	11.3768	10.1634
ENSMUSG00000000378	703.167	817.589	-0.21718	2.2128e-05	7.5828e-05	Ccm2	chr11	+	6546887	6596744	1858	protein_coding	cerebral_cavernous_malformation_2	748	683	612	528	618	685	661	703	818	816	696	877	1365	1076	18.6276	16.7874	16.6511	15.5819	16.7694	16.9377	16.95	19.2974	22.821	22.2011	20.8965	22.9502	22.6213	23.4491
ENSMUSG00000027474	1889.4	2458.22	-0.37822	5.9211e-11	3.8815e-10	Ccm2l	chr2	+	153065955	153081735	2280	protein_coding	cerebral_cavernous_malformation_2-like	1944	1940	1734	1400	1831	1791	1711	1718	2234	2253	2333	2561	4211	3450	39.4514	38.8574	38.4461	33.6687	40.4883	36.0886	35.7543	38.4307	50.7897	49.9524	57.0807	54.6144	56.8697	61.2693
ENSMUSG00000072082	36.9396	65.3168	-0.77363	9.5464e-05	0.00029661	Ccnf	chr17	-	24223232	24251409	3099	protein_coding	cyclin_F	34	23	24	30	22	46	44	52	49	91	46	70	105	91	0.507643	0.338933	0.391497	0.530802	0.357913	0.681939	0.676464	0.855798	0.8196	1.4844	0.828029	1.09827	1.04327	1.18899
ENSMUSG00000020326	1636.9	1922.45	-0.2298	1.3665e-08	6.954e-08	Ccng1	chr11	-	40748552	40755311	3512	protein_coding	cyclin_G1	1686	1580	1387	1333	1425	1588	1645	1540	1974	2036	1807	1987	3093	2265	22.2128	20.5452	19.9646	20.8117	20.4567	20.7733	22.3164	22.3643	29.1353	29.3058	28.702	27.5091	27.1179	26.114
ENSMUSG00000029385	768.136	1160.66	-0.59337	4.7859e-20	6.7365e-19	Ccng2	chr5	+	93267257	93276231	4537	protein_coding	cyclin_G2	665	713	668	718	660	724	829	720	1084	1258	970	1284	1997	1436	6.78194	7.17675	7.44296	8.67737	7.33417	7.33127	8.70561	8.09382	12.3848	14.0166	11.9265	13.7603	13.5531	12.8158
ENSMUSG00000021548	344.935	411.545	-0.25098	0.0013137	0.0033951	Ccnh	chr13	+	85189408	85223469	2045	protein_coding	cyclin_H	357	326	354	222	348	333	349	283	406	428	385	399	664	548	8.07748	7.28	8.75081	5.9524	8.5795	7.48101	8.13103	7.05802	10.2911	10.5799	10.5021	9.48663	9.99782	10.8504
ENSMUSG00000033904	617.6	1180.95	-0.92429	3.3547e-26	7.1774e-25	Ccp110	chr7	+	118712552	118737024	6948	protein_coding	centriolar_coiled_coil_protein_110	551	715	548	467	471	516	694	637	1242	1078	1166	1182	1960	1492	3.66938	4.69952	3.98712	3.68544	3.41772	3.41192	4.75897	4.67594	9.26593	7.84313	9.36155	8.27161	8.68614	8.69497
ENSMUSG00000086158	103.424	185.658	-0.83102	2.9762e-15	2.8646e-14	Ccpg1os	chr9	-	72979722	72985382	1929	protein_coding	cell_cycle_progression_1_opposite_strand	94	117	113	81	95	93	95	81	154	173	204	185	319	247	2.25474	2.76988	2.96131	2.30242	2.48295	2.21493	2.34641	2.14162	4.13824	4.53361	5.89939	4.66307	5.09201	5.1847
ENSMUSG00000044052	9.03906	22.7149	-1.194	2.579e-06	1.0048e-05	Ccr10	chr11	-	101172997	101175443	1726	protein_coding	chemokine_(C-C_motif)_receptor_10	9	11	9	5	14	5	4	10	16	29	20	23	37	32	0.24127	0.291044	0.263597	0.158841	0.408943	0.133088	0.110416	0.295494	0.480514	0.849352	0.646396	0.647917	0.660072	0.750703
ENSMUSG00000049103	203.637	1255.53	-2.4482	3.9348e-32	1.2009e-30	Ccr2	chr9	+	124101950	124113557	5361	protein_coding	chemokine_(C-C_motif)_receptor_2	171	149	159	119	129	301	219	276	1310	1688	944	1583	1873	1104	1.47588	1.26925	1.4993	1.21712	1.21316	2.57947	1.94631	2.62575	12.6664	15.9168	9.8228	14.3571	10.7578	8.33839
ENSMUSG00000047898	5.56426	15.886	-1.2309	7.1464e-05	0.00022632	Ccr4	chr9	-	114490316	114496544	2787	protein_coding	chemokine_(C-C_motif)_receptor_4	6	5	6	2	4	10	5	4	13	11	21	28	19	13	0.0996128	0.0819295	0.108831	0.0393483	0.07236	0.164844	0.0854764	0.0732003	0.241787	0.19952	0.420331	0.488488	0.209917	0.188871
ENSMUSG00000079227	107.162	174.567	-0.66907	0.00022414	0.00065916	Ccr5	chr9	+	124121543	124147699	2925	protein_coding	chemokine_(C-C_motif)_receptor_5	92	81	81	68	77	108	132	159	175	226	127	194	351	142	1.45533	1.26464	1.3999	1.27472	1.32721	1.69632	2.15011	2.77243	3.10127	3.90583	2.42207	3.22484	3.69498	1.96572
ENSMUSG00000040899	28.3404	51.8645	-0.80201	0.00019894	0.00059109	Ccr6	chr17	+	8236043	8257127	1755	protein_coding	chemokine_(C-C_motif)_receptor_6	39	43	21	30	21	15	23	19	55	68	38	69	65	53	1.02823	1.11892	0.604896	0.937296	0.603279	0.392666	0.624402	0.552162	1.62447	1.95867	1.20786	1.91163	1.14042	1.22281
ENSMUSG00000043953	732.337	992.226	-0.43331	4.3657e-07	1.8778e-06	Ccrl2	chr9	-	111054835	111057270	2110	protein_coding	chemokine_(C-C_motif)_receptor-like_2	702	947	719	526	659	705	600	604	959	979	942	972	1726	1287	15.3941	20.4963	17.226	13.669	15.7463	15.3503	13.5482	14.5997	23.5594	23.4547	24.9045	22.3984	25.1877	24.6976
ENSMUSG00000052212	93.1133	132.415	-0.49474	0.00019489	0.00057958	Cd177	chr7	-	24743985	24760311	2712	protein_coding	CD177_antigen	117	79	104	63	94	97	64	76	131	166	104	121	224	169	1.99617	1.33028	1.93857	1.27375	1.74749	1.6432	1.12436	1.42927	2.50385	3.0942	2.13921	2.16934	2.54325	2.52323
ENSMUSG00000021624	118.669	217.683	-0.84586	2.2819e-09	1.2694e-08	Cd180	chr13	+	102693558	102739629	2650	protein_coding	CD180_antigen	138	85	109	97	83	130	106	135	246	281	174	255	314	199	2.40954	1.46481	2.07931	2.00705	1.57909	2.25376	1.90578	2.59823	4.8119	5.36032	3.66279	4.67872	3.6485	3.04065
ENSMUSG00000028076	291.055	328.94	-0.17252	0.012206	0.026087	Cd1d1	chr3	-	86995834	86999441	1946	protein_coding	CD1d1_antigen	321	304	278	251	244	262	260	245	308	358	312	345	510	418	7.63243	7.13408	7.22171	7.07235	6.32154	6.1854	6.36567	6.42115	8.20418	9.29973	8.94378	8.62003	8.06971	8.69746
ENSMUSG00000041750	6.1078	13.3926	-0.87479	0.012957	0.027499	Cd1d2	chr3	+	86986586	86989533	1243	protein_coding	CD1d2_antigen	7	7	10	2	4	11	1	4	9	18	4	18	40	10	0.260572	0.257178	0.406693	0.088225	0.162243	0.406566	0.0383303	0.164126	0.375317	0.732035	0.179514	0.704099	0.990876	0.325753
ENSMUSG00000022661	2653.04	4008.72	-0.59183	1.1772e-23	2.1561e-22	Cd200	chr16	-	45382135	45409053	2347	protein_coding	CD200_antigen	2575	2724	2240	1978	2115	2802	2897	2465	4250	3951	3721	4251	6254	5001	50.7651	53.0031	48.2473	46.2111	45.4332	54.8485	58.8097	53.5665	93.8649	85.099	88.4414	88.0664	82.0494	86.2785
ENSMUSG00000022667	30.3237	83.5475	-1.3364	3.1033e-09	1.6973e-08	Cd200r1	chr16	+	44765736	44794978	1892	protein_coding	CD200_receptor_1	21	46	23	9	13	37	44	36	100	89	77	76	128	99	0.513569	1.11031	0.614533	0.260828	0.346416	0.898442	1.10801	0.970445	2.73972	2.37793	2.27028	1.9531	2.08314	2.11872
ENSMUSG00000031494	115.94	213.506	-0.83849	3.3796e-06	1.2963e-05	Cd209a	chr8	-	3743395	3748984	1484	protein_coding	CD209a_antigen	100	161	156	107	116	69	87	62	208	224	166	270	381	229	3.11793	4.95449	5.31409	3.95351	3.94094	2.13612	2.79318	2.13082	7.26535	7.63035	6.23998	8.84631	7.90536	6.24828
ENSMUSG00000040165	23.2308	80.3167	-1.7267	3.8127e-27	8.7588e-26	Cd209c	chr8	-	3940222	3954746	1550	protein_coding	CD209c_antigen	24	20	28	20	24	20	17	19	69	69	83	96	149	91	0.716441	0.589258	0.913197	0.707507	0.780648	0.592799	0.522553	0.625189	2.30752	2.25034	2.98714	3.01142	2.95995	2.37722
ENSMUSG00000030577	579.282	736.911	-0.34169	0.00013869	0.00042131	Cd22	chr7	-	30865402	30880342	3974	protein_coding	CD22_antigen	698	536	452	458	558	551	612	456	750	866	616	852	1170	780	8.12697	6.15948	5.74975	6.31932	7.07917	6.36991	7.33731	5.8523	9.78274	11.0159	8.64693	10.4242	9.06543	7.94741
ENSMUSG00000004709	160.434	235.711	-0.53215	0.00079686	0.0021393	Cd244	chr1	+	171559193	171585318	3760	protein_coding	CD244_natural_killer_cell_receptor_2B4	171	148	135	105	94	139	190	215	258	283	177	299	373	216	2.10431	1.79755	1.81503	1.53121	1.26042	1.69839	2.40757	2.91635	3.5568	3.80477	2.626	3.86648	3.05458	2.32608
ENSMUSG00000030336	107.689	171.618	-0.66714	2.2036e-11	1.5107e-10	Cd27	chr6	-	125232622	125237010	1559	protein_coding	CD27_antigen	115	88	91	82	100	119	100	107	148	193	132	192	309	222	3.41313	2.57777	2.95076	2.88403	3.23392	3.50679	3.0561	3.50048	4.92088	6.25809	4.72321	5.98808	6.10299	5.76588
ENSMUSG00000061665	2499.52	2806.43	-0.16575	0.0046272	0.010797	Cd2ap	chr17	-	42792951	42876424	5399	protein_coding	CD2-associated_protein	2588	2109	2101	2134	2048	2588	2607	2419	2919	2811	2648	3065	4468	3285	22.1795	17.839	19.6721	21.6727	19.1246	22.0222	23.006	22.8514	28.0252	26.3195	27.3599	27.6026	25.4818	24.6366
ENSMUSG00000058728	6.88936	16.3561	-0.92522	0.0094802	0.020759	Cd300c	chr11	-	114956116	114969157	700	protein_coding	CD300C_antigen	22	9	3	1	4	8	1	5	18	26	11	15	20	20	1.4542	0.587154	0.216651	0.0783312	0.288096	0.525051	0.0680637	0.364302	1.33291	1.87761	0.876605	1.0419	0.879756	1.15689
ENSMUSG00000048498	38.459	54.7237	-0.48257	0.013981	0.029388	Cd300e	chr11	-	115051917	115062177	2088	protein_coding	CD300e_antigen	40	27	37	35	16	34	39	57	55	69	37	52	90	76	0.886401	0.590528	0.895797	0.919116	0.386336	0.748097	0.889913	1.3923	1.3654	1.67051	0.988508	1.21089	1.32722	1.47381
ENSMUSG00000063193	96.56	149.319	-0.602	0.00015465	0.00046666	Cd300lb	chr11	-	114922781	114934386	2880	protein_coding	CD300_antigen_like_family_member_B	108	98	114	87	92	93	48	76	189	166	145	146	225	136	1.73513	1.55396	2.00102	1.65638	1.61054	1.48354	0.794076	1.34589	3.4017	2.91371	2.80857	2.46486	2.40558	1.91208
ENSMUSG00000030798	958.849	1185.58	-0.30137	0.0035579	0.0084979	Cd37	chr7	-	45233632	45239115	2541	protein_coding	CD37_antigen	1158	989	934	711	975	826	838	715	1234	1350	833	1425	2013	1327	21.0865	17.7746	18.5815	15.3426	19.3453	14.9343	15.7128	14.3513	25.1732	26.8571	18.2873	27.2673	24.3932	21.1459
ENSMUSG00000029084	919.636	1357.04	-0.55035	8.0189e-07	3.3413e-06	Cd38	chr5	+	43868809	43912375	3014	protein_coding	CD38_antigen	1091	1086	872	784	887	792	714	622	1504	1396	1449	1281	2218	1391	16.7488	16.4548	14.6255	14.2628	14.8373	12.0723	11.2867	10.5254	25.8662	23.4138	26.8185	20.6651	22.6594	18.6871
ENSMUSG00000017652	315.292	488.047	-0.62676	4.4878e-20	6.3286e-19	Cd40	chr2	+	165055627	165072948	2986	protein_coding	CD40_antigen	287	313	330	222	313	310	296	275	475	527	418	498	817	635	4.44726	4.78698	5.58679	4.07658	5.28482	4.76959	4.72297	4.69713	8.24577	8.92177	7.809	8.10909	8.42486	8.61079
ENSMUSG00000015355	200.672	314.732	-0.63465	1.5596e-08	7.8808e-08	Cd48	chr1	+	171682009	171705258	1179	protein_coding	CD48_antigen	202	209	148	130	168	193	210	238	323	394	259	338	508	330	7.92754	8.09543	6.3458	6.04592	7.18408	7.52061	8.48631	10.2956	14.2009	16.8932	12.2545	13.9391	13.2672	11.3334
ENSMUSG00000000682	723.935	977.851	-0.42626	7.5721e-05	0.00023898	Cd52	chr4	-	134082448	134095082	514	protein_coding	CD52_antigen	883	810	742	545	592	629	546	649	943	1204	693	1079	1564	1256	79.4874	71.9663	72.9758	58.1388	58.0677	56.2208	50.6108	64.3978	95.099	118.411	75.2106	102.068	93.6923	98.9431
ENSMUSG00000002885	6220.89	9801.46	-0.65138	3.3824e-21	5.1649e-20	Cd97	chr8	-	83723251	83741326	3000	protein_coding	CD97_antigen	6223	6901	6466	4891	5801	4968	5508	5472	9678	9479	8750	10567	16723	12549	95.9797	105.05	108.956	89.3941	97.4894	76.0799	87.4754	93.0282	167.221	159.725	162.703	171.263	171.642	169.374
ENSMUSG00000027284	655.647	892.87	-0.44416	1.5853e-14	1.4337e-13	Cdan1	chr2	-	120716154	120850128	8046	protein_coding	congenital_dyserythropoietic_anemia_type_I_(human)	676	668	606	556	546	552	614	653	939	877	790	951	1533	1070	3.88747	3.79144	3.80742	3.78902	3.42128	3.15187	3.63581	4.13926	6.04941	5.50998	5.47717	5.74689	5.86668	5.38472
ENSMUSG00000039128	797.651	887.975	-0.1526	0.0036084	0.008609	Cdc123	chr2	-	5794294	5845164	1827	protein_coding	cell_division_cycle_123	750	715	696	623	730	829	826	766	941	903	809	955	1449	1031	18.9943	17.8721	19.2579	18.6974	20.1447	20.8461	21.5405	21.3836	26.698	24.985	24.7013	25.4154	24.4208	22.8496
ENSMUSG00000033502	683.204	888.152	-0.3749	7.0421e-06	2.5859e-05	Cdc14a	chr3	-	116272553	116424032	4577	protein_coding	CDC14_cell_division_cycle_14A	669	828	696	534	622	543	599	590	860	880	870	903	1611	1020	6.7631	8.26146	7.68717	6.39725	6.85149	5.4504	6.23533	6.57447	9.73968	9.71924	10.6035	9.59266	10.8379	9.02357
ENSMUSG00000024370	556.34	917.341	-0.71661	2.8306e-31	8.2561e-30	Cdc23	chr18	-	34630951	34651735	4133	protein_coding	CDC23_cell_division_cycle_23	580	510	464	419	509	529	527	602	926	877	854	1033	1491	1117	6.49327	5.63524	5.67533	5.5588	6.20909	5.8803	6.07517	7.42884	11.6138	10.7267	11.5266	12.1525	11.1082	10.9433
ENSMUSG00000027330	557.154	761.827	-0.44745	5.9084e-14	5.1047e-13	Cdc25b	chr2	+	131186949	131198497	3089	protein_coding	cell_division_cycle_25B	556	553	535	447	467	598	563	433	779	805	658	851	1240	897	8.32833	8.1755	8.75536	7.93455	7.6221	8.89391	8.68368	7.14924	13.0721	13.1737	11.8828	13.395	12.3604	11.758
ENSMUSG00000049521	2970.83	3338.78	-0.16798	0.0015707	0.0040048	Cdc42ep1	chr15	+	78842647	78850902	2542	protein_coding	CDC42_effector_protein_(Rho_GTPase_binding)_1	2980	2670	2746	2708	2840	2934	2632	2536	3289	3331	3158	3258	5337	4592	54.2427	47.967	54.6089	58.4125	56.3273	53.0266	49.3314	50.8819	67.068	66.2414	69.302	62.3172	64.6475	73.1451
ENSMUSG00000045664	430.073	637.331	-0.55575	1.579e-06	6.3362e-06	Cdc42ep2	chr19	-	5917556	5924816	1491	protein_coding	CDC42_effector_protein_(Rho_GTPase_binding)_2	449	379	375	442	377	561	335	279	743	646	547	660	975	782	13.9338	11.6083	12.7143	16.2546	12.7479	17.286	10.7048	9.54369	25.8308	21.9021	20.4653	21.5228	20.1353	21.2368
ENSMUSG00000036533	395.068	714.455	-0.83401	2.9381e-11	1.9941e-10	Cdc42ep3	chr17	-	79334025	79355091	1967	protein_coding	CDC42_effector_protein_(Rho_GTPase_binding)_3	340	302	297	300	285	489	410	518	743	789	643	789	1108	800	7.99789	7.01148	7.63291	8.36276	7.30493	11.4213	9.931	13.4312	19.58	20.277	18.2354	19.5032	17.3447	16.4681
ENSMUSG00000023932	663.681	988.122	-0.57069	4.7381e-35	1.7247e-33	Cdc5l	chr17	-	45391892	45433707	2989	protein_coding	cell_division_cycle_5-like_(S._pombe)	670	675	602	521	527	671	641	637	999	975	926	1036	1612	1242	10.3717	10.313	10.1814	9.5575	8.88916	10.3135	10.2175	10.8693	17.3247	16.4896	17.282	16.8526	16.6062	16.825
ENSMUSG00000029283	63.1065	137.995	-1.0983	2.7867e-20	3.9957e-19	Cdc7	chr5	+	106964322	106984432	3679	protein_coding	cell_division_cycle_7_(S._cerevisiae)	65	67	66	38	40	67	65	64	126	141	141	135	212	190	0.817494	0.831672	0.906885	0.566352	0.548158	0.836671	0.841777	0.887237	1.77528	1.9374	2.13795	1.78417	1.77434	2.09114
ENSMUSG00000055612	94.8896	141.881	-0.56831	6.8385e-08	3.2283e-07	Cdca7	chr2	+	72476159	72486893	2424	protein_coding	cell_division_cycle_associated_7	112	108	80	63	90	87	84	85	139	159	130	124	238	189	2.13789	2.03469	1.66838	1.42508	1.87191	1.64891	1.65105	1.78845	2.97241	3.31585	2.99171	2.48726	3.02325	3.1571
ENSMUSG00000021175	108.47	177.218	-0.68794	1.144e-06	4.6615e-06	Cdca7l	chr12	+	117804289	117878706	2957	protein_coding	cell_division_cycle_associated_7_like	132	102	79	94	59	109	109	125	207	149	133	211	326	207	2.06549	1.57527	1.35056	1.74305	1.00595	1.6935	1.75626	2.156	3.62866	2.54721	2.50905	3.46947	3.39466	2.83451
ENSMUSG00000053166	47.3532	62.0795	-0.39012	0.0095737	0.020947	Cdh22	chr2	-	165111507	165234853	3702	protein_coding	cadherin_22	45	46	43	36	49	45	43	45	40	69	45	80	122	82	0.562441	0.567451	0.587179	0.533211	0.667322	0.558452	0.553408	0.619963	0.560081	0.9422	0.678087	1.05072	1.01474	0.896884
ENSMUSG00000039155	15.2914	33.1155	-0.98988	0.00010759	0.00033208	Cdh26	chr2	+	178430531	178487366	2908	protein_coding	cadherin-like_26	15	13	4	13	9	22	11	27	36	31	29	39	37	51	0.23867	0.204153	0.0695351	0.245122	0.156036	0.347566	0.180224	0.473543	0.641705	0.538887	0.556305	0.652083	0.391776	0.710125
ENSMUSG00000021803	8.96129	7.04924	-1.0621	0.0040519	0.0095708	Cdhr1	chr14	-	37077850	37098311	4303	protein_coding	cadherin-related_family_member_1	3	2	2	45	5	0	1	3	9	5	5	4	13	14	0.032259	0.0212259	0.0234962	0.573421	0.0585834	0	0.0110724	0.0355582	0.108417	0.0587393	0.0648198	0.0451982	0.0930256	0.131739
ENSMUSG00000035860	783.081	1140.4	-0.53431	6.2792e-08	2.9783e-07	Cdhr3	chr12	-	33033796	33092875	2953	protein_coding	cadherin-related_family_member_3	628	814	639	571	621	838	883	842	1128	936	1216	1128	1979	1489	9.84005	12.5883	10.939	10.6024	10.6024	13.0374	14.2466	14.5425	19.8003	16.023	22.971	18.5728	20.6354	20.4169
ENSMUSG00000032595	89.1785	125.479	-0.47279	0.0038756	0.0091903	Cdhr4	chr9	+	107992497	107999684	2480	protein_coding	cadherin-related_family_member_4	51	78	63	58	81	101	121	111	134	122	111	113	202	184	0.951523	1.43632	1.28418	1.28236	1.64668	1.87102	2.32459	2.28276	2.80079	2.48679	2.49678	2.21544	2.50801	3.00417
ENSMUSG00000033862	454.825	627.269	-0.45857	2.8075e-08	1.3796e-07	Cdk10	chr8	+	123224841	123232250	1643	protein_coding	cyclin-dependent_kinase_10	511	495	469	350	433	427	380	324	571	634	578	708	1016	809	14.3908	13.7586	14.4302	11.6805	13.287	11.9399	11.0194	10.0577	18.0146	19.5066	19.6245	20.9521	19.0409	19.9375
ENSMUSG00000028926	2150.91	2349.38	-0.1266	0.0079264	0.017641	Cdk14	chr5	-	4803391	5420312	5145	protein_coding	cyclin-dependent_kinase_14	2004	2147	2014	1875	2019	2004	2086	1823	2472	2172	2289	2491	3802	2882	18.0224	19.057	19.7885	19.9824	19.7846	17.8946	19.3171	18.0714	24.9052	21.3405	24.8182	23.5408	22.754	22.6813
ENSMUSG00000038481	1294.16	2026.4	-0.64108	9.5535e-18	1.1197e-16	Cdk19	chr10	+	40349308	40483818	5807	protein_coding	cyclin-dependent_kinase_19	1289	1452	1326	1014	1234	1026	1166	1112	2042	2124	1877	2294	3039	2431	10.2707	11.4188	11.5433	9.57456	10.7137	8.11718	9.56665	9.76658	18.2277	18.4898	18.0311	19.2076	16.1142	16.9509
ENSMUSG00000025358	481.954	571.797	-0.24576	1.1837e-06	4.8129e-06	Cdk2	chr10	-	128697939	128705051	2432	protein_coding	cyclin-dependent_kinase_2	482	468	461	373	423	498	443	440	597	583	487	596	948	731	9.17032	8.78799	9.58243	8.40965	8.76905	9.40752	8.67868	9.22739	12.7244	12.1181	11.1705	11.9156	12.0026	12.1706
ENSMUSG00000021483	76.7425	159.183	-1.0412	1.4412e-24	2.7952e-23	Cdk20	chr13	+	64432553	64439720	1826	protein_coding	cyclin-dependent_kinase_20	66	77	81	53	68	77	72	77	167	144	132	169	283	212	1.67242	1.92574	2.24245	1.5915	1.87752	1.93731	1.87865	2.1507	4.7407	3.9865	4.03257	4.50006	4.77217	4.70104
ENSMUSG00000024856	1014.07	1130.3	-0.15588	0.023094	0.04614	Cdk2ap2	chr19	+	4097182	4099019	1089	protein_coding	CDK2-associated_protein_2	1162	1083	877	830	1003	941	834	821	1067	1173	967	1217	1903	1489	49.3718	45.4159	40.7108	41.791	46.4354	39.6982	36.4881	38.4508	50.7883	54.4503	49.5345	54.3369	53.8073	55.3638
ENSMUSG00000006728	1151.26	1576.24	-0.45114	1.279e-27	3.0104e-26	Cdk4	chr10	+	127063534	127067920	2053	protein_coding	cyclin-dependent_kinase_4	1209	1175	1053	927	1067	1111	1038	989	1594	1600	1394	1750	2528	1956	27.2482	26.137	25.9285	24.7585	26.203	24.8619	24.0892	24.5695	40.2464	39.3968	37.8776	41.4459	37.9157	38.5779
ENSMUSG00000028969	496.804	640.962	-0.36421	5.1457e-12	3.7593e-11	Cdk5	chr5	-	24418250	24423530	2050	protein_coding	cyclin-dependent_kinase_5	504	514	466	393	453	504	458	408	616	711	571	682	1040	782	11.3757	11.4503	11.4913	10.5117	11.1409	11.295	10.6445	10.1507	15.5759	17.5326	15.5379	16.1757	15.621	15.4459
ENSMUSG00000018669	621.167	683.336	-0.13744	0.0081489	0.018093	Cdk5rap3	chr11	-	96907426	96916496	2250	protein_coding	CDK5_regulatory_subunit_associated_protein_3	676	588	565	494	558	589	562	590	697	720	567	746	1141	840	13.9016	11.9344	12.6942	12.0386	12.5034	12.0266	11.9006	13.3739	16.0575	16.1763	14.0576	16.1209	15.6147	15.1167
ENSMUSG00000069089	747.247	895.448	-0.25682	0.014522	0.030408	Cdk7	chr13	-	100697027	100730942	7595	protein_coding	cyclin-dependent_kinase_7	610	581	522	613	682	933	802	815	868	857	860	919	1495	1175	3.71623	3.49346	3.47441	4.42553	4.52723	5.64369	5.03106	5.47293	5.92406	5.70405	6.31655	5.88329	6.06099	6.26425
ENSMUSG00000020990	56.5868	97.2253	-0.76581	2.7421e-10	1.6835e-09	Cdkl1	chr12	-	69746848	69790707	1689	protein_coding	cyclin-dependent_kinase-like_1_(CDC2-related_kinase)	53	52	45	42	50	55	58	66	81	99	102	93	172	126	1.45193	1.40599	1.34686	1.36349	1.49251	1.49604	1.63611	1.99298	2.48589	2.96303	3.36883	2.67723	3.13566	3.02065
ENSMUSG00000029403	615.69	682.511	-0.14465	0.018845	0.038441	Cdkl2	chr5	-	92006074	92043042	4066	protein_coding	cyclin-dependent_kinase-like_2_(CDC2-related_kinase)	586	665	558	498	503	588	667	521	666	710	669	750	1051	809	6.66855	7.46898	6.93753	6.71575	6.23701	6.64384	7.81577	6.53522	8.49052	8.82717	9.17842	8.96863	7.95913	8.05638
ENSMUSG00000033966	116.956	193.345	-0.7134	8.6846e-13	6.8344e-12	Cdkl4	chr17	-	80523550	80563834	2931	protein_coding	cyclin-dependent_kinase-like_4	101	135	111	88	110	89	118	117	172	200	195	195	299	264	1.59443	2.10342	1.91446	1.64626	1.89214	1.39503	1.91814	2.03592	3.04186	3.44941	3.71132	3.23483	3.14113	3.6471
ENSMUSG00000003031	2123.6	2508.95	-0.24018	1.1968e-05	4.2577e-05	Cdkn1b	chr6	+	134920401	134925513	4552	protein_coding	cyclin-dependent_kinase_inhibitor_1B	2109	2224	2110	1701	1893	1791	2035	1922	2589	2493	2168	2535	4462	3152	21.4376	22.3121	23.4325	20.4897	20.9664	18.076	21.2998	21.5348	29.482	27.6854	26.5684	27.0775	30.1827	28.0377
ENSMUSG00000028551	322.486	579.371	-0.83181	2.917e-16	3.0427e-15	Cdkn2c	chr4	-	109660876	109667189	2471	protein_coding	cyclin-dependent_kinase_inhibitor_2C_(p18_inhibits_CDK4)	408	293	280	251	332	233	293	308	622	678	479	593	931	666	7.63991	5.41505	5.72827	5.56972	6.77394	4.33204	5.64948	6.35723	13.048	13.8703	10.8136	11.6685	11.6013	10.9134
ENSMUSG00000038119	352.679	581.935	-0.71436	1.8647e-21	2.9091e-20	Cdon	chr9	+	35421128	35507652	7464	protein_coding	cell_adhesion_molecule-related/down-regulated_by_oncogenes	383	386	338	304	318	311	288	294	606	629	581	560	907	684	2.37426	2.36169	2.2892	2.23324	2.14799	1.91425	1.83838	2.00893	4.20851	4.26	4.34224	3.64795	3.74167	3.71059
ENSMUSG00000064284	258.43	383.965	-0.56477	2.6794e-13	2.1925e-12	Cdpf1	chr15	-	85806972	85811697	997	protein_coding	cysteine_rich_DPF_motif_domain_containing_1	295	279	237	221	252	229	202	207	373	394	365	417	617	466	13.6908	12.7796	12.0169	12.1543	12.7433	10.5524	9.65316	10.5892	19.3928	19.9771	20.4224	20.3364	19.0555	18.9256
ENSMUSG00000034957	2740.4	3363.98	-0.29334	0.00025744	0.00075096	Cebpa	chr7	+	35119293	35121926	2634	protein_coding	CCAAT/enhancer_binding_protein_(C/EBP)_alpha	2994	2704	2540	2484	2513	2942	2054	2145	3022	3563	2938	3250	5967	4669	52.5941	46.8811	48.7479	51.7093	48.1008	51.3141	37.1533	41.5338	59.4711	68.3802	62.2222	59.9929	69.7542	71.774
ENSMUSG00000056216	1314.26	2269.94	-0.78171	2.8024e-26	6.0235e-25	Cebpg	chr7	-	35046422	35056503	4639	protein_coding	CCAAT/enhancer_binding_protein_(C/EBP)_gamma	1200	1456	1157	908	1021	1480	1433	1167	2256	2213	2041	2375	3907	2906	11.969	14.3332	12.608	10.7323	11.0963	14.6571	14.7175	12.8303	25.2082	24.115	24.543	24.8927	25.9328	25.3647
ENSMUSG00000062691	23.4834	36.081	-0.55658	0.020704	0.041803	Cebpzos	chr17	+	78916499	78921037	1502	protein_coding	CCAAT/enhancer_binding_protein_(C/EBP)_zeta_opposite_strand	18	16	20	11	12	35	31	33	24	33	38	44	46	61	0.554502	0.486471	0.673129	0.401565	0.402798	1.07055	0.983343	1.12056	0.828263	1.11064	1.41131	1.42434	0.943014	1.64444
ENSMUSG00000058979	462.917	519.035	-0.16446	0.012731	0.027076	Cecr5	chr6	-	120509494	120531319	1928	protein_coding	cat_eye_syndrome_chromosome_region_candidate_5	442	504	406	377	414	452	378	469	554	516	475	494	877	663	10.6076	11.938	10.6453	10.7218	10.826	10.7706	9.3411	12.4067	14.8946	13.5292	13.7434	12.4581	14.0063	13.924
ENSMUSG00000094626	56.8852	141.573	-1.2869	1.4038e-29	3.735e-28	Cecr6	chr6	-	120488939	120493807	4869	protein_coding	cat_eye_syndrome_chromosome_region_candidate_6	51	63	53	45	45	65	52	50	151	156	118	159	242	147	0.484653	0.590892	0.550268	0.506764	0.46596	0.613314	0.508835	0.523745	1.60755	1.61963	1.35192	1.58778	1.5304	1.22247
ENSMUSG00000024268	33.9572	53.6499	-0.62731	0.00013991	0.00042487	Celf4	chr18	-	25477632	25753983	3995	protein_coding	CUGBP_Elav-like_family_member_4	31	37	33	24	24	37	27	40	37	62	63	54	88	63	0.359042	0.422953	0.417576	0.329403	0.30288	0.425495	0.322003	0.510661	0.480078	0.784522	0.879697	0.657218	0.67826	0.638532
ENSMUSG00000034818	4.98512	10.0442	-0.83803	0.0088093	0.019411	Celf5	chr10	-	81459227	81482709	4391	protein_coding	CUGBP_Elav-like_family_member_5	5	4	7	3	8	3	6	1	7	10	11	10	23	10	0.0526875	0.041601	0.0805885	0.037462	0.0918549	0.0313883	0.065103	0.0116152	0.0826346	0.115124	0.139746	0.110731	0.161285	0.0922137
ENSMUSG00000064128	134.178	300.681	-1.1352	7.1683e-20	9.9741e-19	Cenpj	chr14	-	56526761	56571846	4363	protein_coding	centromere_protein_J	172	178	135	98	104	105	114	97	280	340	256	307	457	425	1.82408	1.86313	1.56418	1.23161	1.20178	1.10564	1.2449	1.1339	3.3266	3.93935	3.27313	3.42126	3.22524	3.94423
ENSMUSG00000020652	94.608	145.645	-0.61758	2.2884e-09	1.2727e-08	Cenpo	chr12	-	4196004	4234294	4348	protein_coding	centromere_protein_O	106	107	72	89	81	82	91	76	130	153	133	137	264	197	1.12802	1.12383	0.837107	1.12236	0.939229	0.866431	0.997161	0.891484	1.54982	1.77882	1.70636	1.53202	1.86958	1.83458
ENSMUSG00000039523	1147.68	1262.84	-0.13667	0.0071528	0.016062	Cep104	chr4	+	153975194	154008732	5151	protein_coding	centrosomal_protein_104	1085	1234	1063	896	1051	1118	1054	1040	1237	1199	1267	1261	2037	1674	9.74628	10.9403	10.4323	9.53782	10.287	9.97148	9.74905	10.2975	12.4482	11.7668	13.7213	11.903	12.1767	13.159
ENSMUSG00000039781	188.77	346.028	-0.86384	2.2186e-22	3.737e-21	Cep131	chr11	-	120064430	120086827	3581	protein_coding	centrosomal_protein_131	199	215	183	140	171	134	174	188	362	329	327	363	591	411	2.57128	2.74184	2.58336	2.14366	2.40751	1.71913	2.31504	2.67758	5.24	4.64432	5.09393	4.92873	5.08175	4.64726
ENSMUSG00000036403	332.603	436.365	-0.38576	8.4614e-07	3.5142e-06	Cep135	chr5	+	76588698	76646466	5629	protein_coding	centrosomal_protein_135	293	318	289	232	285	366	346	350	474	453	417	419	721	507	2.40845	2.5799	2.5954	2.2599	2.55264	2.98717	2.92859	3.17122	4.3649	4.06815	4.13251	3.61922	3.94398	3.647
ENSMUSG00000056919	217.906	433.29	-0.97673	6.2454e-28	1.4943e-26	Cep162	chr9	-	87189577	87255536	7685	protein_coding	centrosomal_protein_162	207	273	195	185	179	181	205	196	437	423	444	476	611	546	1.24631	1.62228	1.28271	1.31996	1.17432	1.08204	1.27093	1.30077	2.94757	2.78245	3.22291	3.01159	2.44809	2.87679
ENSMUSG00000043987	756.709	955.123	-0.33572	3.5605e-11	2.3988e-10	Cep164	chr9	-	45766946	45828691	5541	protein_coding	centrosomal_protein_164	699	798	723	640	683	660	755	663	957	924	891	992	1626	1200	5.837	6.57691	6.59612	6.33322	6.21453	5.47224	6.4919	6.1026	8.95264	8.42974	8.97013	8.70474	9.03572	8.76904
ENSMUSG00000057335	960.188	1173.65	-0.28716	3.9482e-05	0.00013002	Cep170	chr1	-	176733653	176807124	6930	protein_coding	centrosomal_protein_170	852	1098	869	700	790	936	902	1005	1214	1091	1101	1231	1935	1506	5.68862	7.23563	6.33906	5.53857	5.74738	6.20515	6.20135	7.39644	9.08056	7.95833	8.86264	8.63689	8.59762	8.79935
ENSMUSG00000035790	158.961	251.337	-0.64828	8.722e-17	9.5023e-16	Cep19	chr16	+	32099800	32108069	1718	protein_coding	centrosomal_protein_19	168	160	134	121	141	166	145	150	239	271	243	286	395	281	4.52467	4.25309	3.94294	3.86185	4.13782	4.43909	4.02122	4.45305	7.21111	7.97401	7.89028	8.09423	7.07953	6.62281
ENSMUSG00000038241	812.742	1113.18	-0.44725	4.1257e-06	1.5662e-05	Cep250	chr2	+	155956458	155998900	7979	protein_coding	centrosomal_protein_250	884	993	897	621	710	623	697	626	1138	1067	1020	1236	1816	1372	5.12631	5.6834	5.68306	4.26752	4.48627	3.58715	4.16196	4.00143	7.39301	6.75999	7.13117	7.53186	7.00806	6.96249
ENSMUSG00000019971	307.641	351.467	-0.18961	0.010154	0.022094	Cep290	chr10	+	100488289	100573655	8006	protein_coding	centrosomal_protein_290	279	337	292	262	302	280	282	251	326	328	369	369	562	456	1.61246	1.9223	1.84376	1.7944	1.90181	1.60676	1.67821	1.599	2.11071	2.07104	2.57111	2.24101	2.16148	2.30626
ENSMUSG00000033671	1407.82	1755.71	-0.31577	5.1799e-06	1.9414e-05	Cep350	chr1	-	155844966	155972890	12937	protein_coding	centrosomal_protein_350	1317	1631	1314	1162	1135	1241	1342	1329	1945	1619	1729	1778	2799	2141	4.71035	5.75742	5.13452	4.92499	4.42322	4.40705	4.94234	5.23939	7.79315	6.32621	7.45539	6.68237	6.66192	6.70104
ENSMUSG00000029790	87.1174	180.707	-1.0078	6.2804e-10	3.7192e-09	Cep41	chr6	-	30653457	30693749	3522	protein_coding	centrosomal_protein_41	108	124	100	55	80	50	80	54	198	184	160	178	267	248	1.41885	1.60783	1.43532	0.856261	1.14519	0.652214	1.08222	0.781977	2.91409	2.64094	2.53419	2.45733	2.33428	2.85116
ENSMUSG00000038215	222.044	257.793	-0.21058	0.0053233	0.01226	Cep44	chr8	-	56531522	56551047	1690	protein_coding	centrosomal_protein_44	189	224	204	182	184	250	228	192	243	254	263	277	424	307	5.17459	6.05297	6.10213	5.90497	5.48917	6.79615	6.42779	5.79434	7.45327	7.59762	8.68117	7.9694	7.7252	7.35547
ENSMUSG00000019813	68.7626	128.124	-0.87522	1.5361e-11	1.0726e-10	Cep57l1	chr10	-	41718840	41809871	3386	protein_coding	centrosomal_protein_57-like_1	55	80	62	35	73	57	78	73	113	132	113	148	227	155	0.751582	1.07897	0.925642	0.566779	1.08696	0.773388	1.09754	1.09958	1.72989	1.97069	1.86166	2.12524	2.06428	1.85355
ENSMUSG00000044066	497.136	915.102	-0.86656	2.2689e-18	2.7794e-17	Cep68	chr11	-	20227037	20249429	4804	protein_coding	centrosomal_protein_68	543	613	548	366	449	408	402	375	973	962	844	951	1404	1112	5.22995	5.82726	5.76655	4.17745	4.71215	3.90181	3.98691	3.98124	10.4987	10.1228	9.80051	9.6252	8.99901	9.37262
ENSMUSG00000041491	142.244	226.404	-0.65076	1.9974e-07	8.9315e-07	Cep78	chr19	-	15955774	15984989	2548	protein_coding	centrosomal_protein_78	170	181	153	100	116	116	133	94	204	215	247	250	332	292	3.0871	3.24404	3.0355	2.15196	2.29527	2.09155	2.48694	1.88156	4.15009	4.26549	5.40763	4.7706	4.01208	4.64026
ENSMUSG00000023072	253.847	400.291	-0.65108	3.5881e-18	4.3468e-17	Cep89	chr7	+	35397035	35438689	2825	protein_coding	centrosomal_protein_89	237	223	243	186	218	238	277	266	408	382	351	462	638	509	3.88178	3.6049	4.34837	3.61017	3.89058	3.87051	4.6717	4.80234	7.48633	6.83558	6.93103	7.95163	6.95397	7.29556
ENSMUSG00000018372	213.205	365.803	-0.77424	5.2186e-27	1.1812e-25	Cep95	chr11	+	106789252	106819930	2696	protein_coding	centrosomal_protein_95	216	199	221	177	180	204	190	197	402	328	341	373	631	449	3.7071	3.37086	4.14391	3.59986	3.36611	3.47632	3.35774	3.7268	7.72918	6.15013	7.05576	6.727	7.20676	6.7435
ENSMUSG00000022604	358.228	405.548	-0.17801	0.014002	0.029423	Cep97	chr16	-	55899888	55934855	7911	protein_coding	centrosomal_protein_97	341	381	352	324	331	307	329	293	454	407	336	442	656	490	1.99445	2.19938	2.24931	2.24567	2.10947	1.78286	1.98143	1.88897	2.97476	2.60072	2.36928	2.71658	2.55331	2.50798
ENSMUSG00000040774	1062.46	1185.48	-0.15619	2.4427e-05	8.3164e-05	Cept1	chr3	-	106502260	106547802	2814	protein_coding	choline/ethanolaminephosphotransferase_1	1042	1057	960	876	980	1008	1043	935	1216	1222	1088	1258	1935	1416	17.1334	17.1537	17.2459	17.0692	17.5581	16.4568	17.6593	16.9464	22.3994	21.9522	21.5682	21.7365	21.1732	20.375
ENSMUSG00000087408	7.94157	22.3716	-1.3142	5.9196e-07	2.5106e-06	Cers1	chr8	+	70315775	70331592	2728	protein_coding	ceramide_synthase_1	8	10	5	7	13	8	4	4	22	21	24	31	34	19	0.13569	0.167403	0.0926539	0.140697	0.240256	0.134727	0.0698601	0.0747834	0.418028	0.389139	0.490768	0.552522	0.383765	0.282012
ENSMUSG00000008206	1324.65	1784.33	-0.42783	6.077e-22	9.9099e-21	Cers4	chr8	+	4493026	4531680	9475	protein_coding	ceramide_synthase_4	1359	1224	1192	1016	1116	1323	1365	1271	1836	1776	1595	1948	2960	2160	6.63653	5.89942	6.35968	5.87959	5.93828	6.4149	6.86383	6.84157	10.0443	9.47533	9.39054	9.99637	9.61929	9.23068
ENSMUSG00000031347	591.615	670.487	-0.17908	0.00058676	0.0016142	Cetn2	chrX	-	72913532	72918411	1286	protein_coding	centrin_2	625	591	553	453	539	552	597	497	620	701	600	741	1091	863	22.4874	20.9872	21.7381	19.3148	21.1312	19.72	22.118	19.7108	24.9907	27.5554	26.0267	28.0162	26.1225	27.1725
ENSMUSG00000045031	119.029	163.818	-0.45168	2.9941e-05	0.00010063	Cetn4	chr3	-	37307749	37312708	2981	protein_coding	centrin_4	96	116	87	101	94	132	140	120	165	142	148	197	256	217	1.49008	1.77706	1.47535	1.85777	1.5898	2.03433	2.23758	2.05309	2.86912	2.408	2.76955	3.21319	2.64429	2.94752
ENSMUSG00000031796	697.011	837.819	-0.26454	8.5802e-07	3.5603e-06	Cflap20	chr8	-	95420252	95434869	1292	protein_coding	cilia_and_flagella_associated_protein_20	746	682	638	593	633	645	615	629	741	894	756	948	1354	1071	26.7164	24.1062	24.963	25.1666	24.7011	22.9354	22.6791	24.8301	29.7292	34.9788	32.6414	35.6762	32.2691	33.5649
ENSMUSG00000036962	66.3681	95.2502	-0.4974	0.0040823	0.0096387	Cflap221	chr1	-	119923341	119997234	2871	protein_coding	cilia_and_flagella_associated_protein_221	44	95	62	41	77	68	57	51	76	75	117	86	172	135	0.709121	1.51112	1.09168	0.783039	1.35218	1.08814	0.945921	0.905997	1.37217	1.32056	2.27333	1.45646	1.8447	1.90397
ENSMUSG00000071550	861.326	1224.49	-0.49887	2.9595e-06	1.1457e-05	Cflap44	chr16	+	44394796	44482428	6583	protein_coding	cilia_and_flagella_associated_protein_44	589	838	799	658	751	851	949	960	1230	1003	1327	1263	1961	1610	4.13992	5.81336	6.13566	5.48068	5.75164	5.93903	6.8684	7.43767	9.6852	7.70207	11.2449	9.3285	9.17242	9.90287
ENSMUSG00000026546	212.103	283.88	-0.4083	0.00038353	0.0010883	Cflap45	chr1	+	172521044	172545870	1908	protein_coding	cilia_and_flagella_associated_protein_45	166	249	210	145	164	234	190	223	296	245	319	302	397	361	4.0256	5.95975	5.5639	4.16699	4.33352	5.63439	4.74448	5.96096	8.04156	6.4911	9.32656	7.69593	6.40682	7.66104
ENSMUSG00000049571	162.597	286.354	-0.79958	3.8269e-12	2.8263e-11	Cflap46	chr7	-	139638778	139683817	4428	protein_coding	cilia_and_flagella_associated_protein_46	128	177	144	121	153	126	171	187	286	245	331	287	483	329	1.33753	1.82546	1.64397	1.49834	1.74205	1.30729	1.83993	2.15389	3.348	2.79698	4.16994	3.15142	3.35869	3.00848
ENSMUSG00000020904	173.695	248.751	-0.50661	5.7584e-06	2.1425e-05	Cflap52	chr11	-	67924806	67965651	2199	protein_coding	cilia_and_flagella_associated_protein_52	154	180	177	105	175	161	191	152	196	237	261	277	370	363	3.24038	3.73813	4.06899	2.61816	4.01226	3.36364	4.13829	3.5254	4.62017	5.44821	6.62101	6.12473	5.18092	6.68406
ENSMUSG00000020014	302.405	451.119	-0.55862	0.00010115	0.0003131	Cflap54	chr10	-	92775619	93081618	9903	protein_coding	cilia_and_flagella_associated_protein_54	208	293	278	171	242	308	373	381	403	366	506	484	747	597	0.971846	1.35116	1.41911	0.946808	1.23204	1.42887	1.79455	1.96222	2.10943	1.86829	2.85032	2.37635	2.32265	2.44099
ENSMUSG00000028730	217.054	285.1	-0.38864	3.2343e-06	1.245e-05	Cflap57	chr4	-	118554551	118620777	4020	protein_coding	cilia_and_flagella_associated_protein_57	200	221	199	139	201	218	229	212	251	267	296	303	505	349	2.302	2.51058	2.50245	1.89593	2.52084	2.49138	2.71408	2.68967	3.23649	3.3575	4.10747	3.66479	3.86808	3.51527
ENSMUSG00000046585	133.771	202.907	-0.59234	3.3746e-09	1.8365e-08	Cflap58	chr19	+	47937712	48035379	3345	protein_coding	cilia_and_flagella_associated_protein_58	120	119	127	96	118	134	137	144	211	156	190	242	332	267	1.65992	1.62464	1.91931	1.57365	1.77853	1.84043	1.95136	2.19561	3.26974	2.35754	3.16859	3.51764	3.05613	3.23202
ENSMUSG00000037143	136.778	199.054	-0.53086	3.2902e-06	1.2648e-05	Cflap61	chr2	+	145934784	146215039	3998	protein_coding	cilia_and_flagella_associated_protein_61	118	136	117	90	107	149	159	145	169	165	209	207	341	289	1.36565	1.55347	1.47939	1.23433	1.34933	1.71219	1.89482	1.84976	2.19115	2.08627	2.91617	2.51744	2.62629	2.92694
ENSMUSG00000040473	538.67	726.34	-0.42556	4.1975e-06	1.5915e-05	Cflap69	chr5	-	5579278	5664239	4956	protein_coding	cilia_and_flagella_associated_protein_69	471	492	414	367	479	613	585	596	681	645	729	771	1254	940	4.39734	4.53358	4.22287	4.06039	4.87282	5.68249	5.6239	6.13345	7.12267	6.57898	8.20551	7.56407	7.79106	7.6799
ENSMUSG00000039543	210.498	309.568	-0.54317	7.7094e-06	2.8172e-05	Cflap70	chr14	-	20394190	20452226	3632	protein_coding	cilia_and_flagella_associated_protein_70	163	222	199	135	198	249	186	217	244	274	374	305	521	412	2.07655	2.79135	2.76978	2.03808	2.7485	3.14966	2.43995	3.04722	3.48234	3.8136	5.74427	4.08307	4.41695	4.59315
ENSMUSG00000031631	414.154	574.169	-0.46591	1.2799e-11	8.9941e-11	Cflap97	chr8	+	46151771	46195590	4619	protein_coding	cilia_and_flagella_associated_protein_97	418	369	357	351	361	372	455	395	635	559	542	632	910	641	4.18725	3.64826	3.90714	4.1667	3.94035	3.70002	4.69328	4.36153	7.12612	6.11779	6.54577	6.65275	6.0663	5.61913
ENSMUSG00000026031	4648.55	4979.81	-0.098554	0.025203	0.049956	Cflar	chr1	+	58711508	58758884	6572	protein_coding	CASP8_and_FADD-like_apoptosis_regulator	4324	4687	4016	3761	3859	4808	4610	4534	5097	4969	4641	5477	7882	6025	30.4431	32.569	30.8912	31.379	29.6042	33.6106	33.4208	35.1863	40.2017	38.221	39.3934	40.5208	36.9291	37.1209
ENSMUSG00000001128	375.894	443.218	-0.2364	0.00082183	0.0022014	Cfp	chrX	-	20925454	20931555	1636	protein_coding	complement_factor_properdin	417	389	366	302	341	336	323	323	386	498	387	495	741	550	11.7938	10.8586	11.3093	10.1218	10.5086	9.43551	9.4066	10.0695	12.2301	15.3878	13.1958	14.7114	13.9465	13.6125
ENSMUSG00000020309	46.3062	69.7251	-0.56131	0.00034251	0.00098038	Chac2	chr11	-	30976707	30986350	1315	protein_coding	ChaC_cation_transport_regulator_2	40	50	46	25	33	43	57	52	67	67	60	88	91	101	1.40746	1.73641	1.76836	1.04243	1.26521	1.50228	2.0652	2.01682	2.64105	2.57561	2.54527	3.25379	2.13082	3.10996
ENSMUSG00000039084	467.776	635.682	-0.43663	6.7768e-06	2.4973e-05	Chad	chr11	+	94565047	94569127	1680	protein_coding	chondroadherin	379	524	357	300	468	485	501	476	579	615	617	616	1163	831	10.4383	14.2439	10.7423	9.7914	14.0447	13.263	14.2083	14.4506	17.8647	18.5053	20.4873	17.828	21.3158	20.0286
ENSMUSG00000049422	1715.91	1875.58	-0.12836	0.020563	0.04156	Chchd10	chr10	+	75935573	75937725	939	protein_coding	coiled-coil-helix-coiled-coil-helix_domain_containing_10	1708	1835	1399	1381	1490	1866	1548	1562	1777	1843	1723	1828	3303	2547	84.1634	89.2437	75.3165	80.6419	80.0012	91.2968	78.545	84.8409	98.0955	99.2179	102.36	94.6549	108.311	109.83
ENSMUSG00000037938	97.6313	134.661	-0.45673	3.0455e-06	1.1768e-05	Chchd5	chr2	+	129129700	129134134	1325	protein_coding	coiled-coil-helix-coiled-coil-helix_domain_containing_5	101	99	101	77	88	93	97	71	129	151	109	147	215	176	3.52701	3.41214	3.8534	3.18645	3.34844	3.22461	3.48794	2.73295	5.04663	5.76091	4.58902	5.39428	4.99635	5.37843
ENSMUSG00000063870	5730.61	6424.74	-0.16428	0.0010595	0.0027833	Chd4	chr6	+	125095981	125130591	6697	protein_coding	chromodomain_helicase_DNA_binding_protein_4	5858	6025	5535	4726	5439	5084	5214	4724	6759	6322	5775	6823	10389	8065	40.4734	41.0851	41.7807	38.6942	40.9463	34.8766	37.094	35.9765	52.3154	47.7205	48.104	49.5367	47.7665	48.7622
ENSMUSG00000057133	2240.48	2427.01	-0.11418	0.019407	0.039451	Chd6	chr2	-	160946978	161109075	10515	protein_coding	chromodomain_helicase_DNA_binding_protein_6	2101	2294	2088	1849	1936	2020	2236	2127	2600	2361	2365	2524	3858	2884	9.24523	9.96303	10.0383	9.64185	9.28265	8.82575	10.1315	10.3169	12.8171	11.3506	12.5467	11.6711	11.2975	11.1057
ENSMUSG00000029521	66.0448	137.469	-1.0305	1.6619e-13	1.389e-12	Chek2	chr5	+	110840017	110874133	2247	protein_coding	checkpoint_kinase_2	73	78	67	57	73	53	36	53	144	120	108	159	233	190	1.50321	1.58525	1.50734	1.39093	1.63793	1.08363	0.763331	1.20299	3.3219	2.69966	2.6812	3.44054	3.19288	3.42381
ENSMUSG00000052488	1138.24	1291.02	-0.18165	0.00092763	0.0024662	Cherp	chr8	-	72460489	72475233	3794	protein_coding	calcium_homeostasis_endoplasmic_reticulum_protein	1020	1161	981	957	935	1212	1163	1042	1346	1251	1118	1292	2186	1738	12.4395	13.9747	13.071	13.8308	12.4248	14.6762	14.6048	14.0075	18.3897	16.6683	16.4382	16.5576	17.7412	18.5486
ENSMUSG00000031327	146.158	198.52	-0.42852	0.00091794	0.0024424	Chic1	chrX	+	103356476	103396092	7375	protein_coding	cysteine-rich_hydrophobic_domain_1	118	121	96	128	129	173	156	165	207	195	218	212	339	183	0.740322	0.749257	0.658033	0.951657	0.881868	1.07769	1.0078	1.14107	1.45491	1.3366	1.64894	1.39768	1.41536	1.00473
ENSMUSG00000025512	398.287	503.012	-0.33076	0.0014575	0.0037372	Chid1	chr7	-	141493136	141539857	6759	protein_coding	chitinase_domain_containing_1	402	449	399	318	455	307	353	276	509	534	463	509	744	676	2.75198	3.03369	2.98421	2.57975	3.39394	2.08673	2.48832	2.08265	3.90358	3.99383	3.82127	3.66157	3.38938	4.0497
ENSMUSG00000028419	1597.02	1902.28	-0.25153	3.8414e-10	2.3244e-09	Chmp5	chr4	+	40948407	40965303	1519	protein_coding	charged_multivesicular_body_protein_5	1645	1629	1443	1319	1457	1440	1590	1358	1847	2009	1744	2004	3191	2300	50.1082	48.9746	48.0227	47.6124	48.359	43.5526	49.8715	45.5965	63.0284	66.8579	64.0469	64.1464	64.6844	61.3097
ENSMUSG00000001774	585.469	950.728	-0.68759	5.4427e-11	3.5873e-10	Chordc1	chr9	+	18292267	18314000	2205	protein_coding	cysteine_and_histidine-rich_domain_(CHORD)-containing_zinc-binding_protein_1	640	790	556	499	403	570	481	431	968	955	874	1009	1627	1117	13.4299	16.3616	12.7469	12.4087	9.21451	11.8762	10.3932	9.96916	22.7559	21.894	22.1112	22.2492	22.7201	20.5118
ENSMUSG00000030865	22.1245	55.1543	-1.2423	8.3636e-11	5.4012e-10	Chp2	chr7	+	122219496	122222824	1456	protein_coding	calcineurin-like_EF_hand_protein_2	21	20	28	25	11	14	20	24	58	65	57	59	83	50	0.667358	0.627301	0.972154	0.94148	0.380897	0.44175	0.654458	0.840697	2.06488	2.25674	2.18385	1.97026	1.75528	1.39049
ENSMUSG00000046159	54.2929	87.7182	-0.63738	0.0044896	0.01051	Chrm3	chr13	-	9875486	10360844	4336	protein_coding	cholinergic_receptor_muscarinic_3_cardiac	65	78	53	59	68	32	27	20	94	72	93	91	139	111	0.693625	0.82151	0.617909	0.746097	0.79067	0.339055	0.29668	0.23525	1.12374	0.839409	1.19647	1.02043	0.987088	1.03656
ENSMUSG00000027221	419.277	680.803	-0.69312	1.021e-20	1.514e-19	Chst1	chr2	+	92599707	92615250	2680	protein_coding	carbohydrate_(keratan_sulfate_Gal-6)_sulfotransferase_1	438	460	364	363	388	446	340	323	618	734	680	652	1149	855	7.56206	7.83845	6.86602	7.42685	7.29916	7.64556	6.04446	6.14692	11.9531	13.845	14.1541	11.8289	13.2013	12.9179
ENSMUSG00000036599	644.401	840.27	-0.37922	2.401e-06	9.3898e-06	Chst12	chr5	+	140505550	140525724	2331	protein_coding	carbohydrate_sulfotransferase_12	735	637	585	467	652	611	658	463	788	953	734	820	1479	1045	14.5897	12.4797	12.6868	10.9852	14.102	12.0423	13.4492	10.1304	17.5231	20.6672	17.5656	17.1042	19.5369	18.1524
ENSMUSG00000074916	319.011	391.084	-0.29149	0.0016658	0.0042338	Chst14	chr2	+	118926496	118928585	2090	protein_coding	carbohydrate_(N-acetylgalactosamine_4-0)_sulfotransferase_14	405	315	298	251	275	270	301	263	314	425	346	401	674	558	8.96623	6.8829	7.20789	6.58507	6.6338	5.93509	6.86173	6.41799	7.78772	10.2795	9.23504	9.3289	9.92988	10.8105
ENSMUSG00000033350	658.194	997.927	-0.59731	6.2564e-22	1.0188e-20	Chst2	chr9	-	95399292	95406722	7328	protein_coding	carbohydrate_sulfotransferase_2	729	606	625	533	644	542	646	567	920	993	957	1080	1669	1256	4.60302	3.77654	4.31154	3.98818	4.43074	3.398	4.20011	3.94627	6.50773	6.85006	7.2851	7.1659	7.01296	6.94006
ENSMUSG00000057337	1375.7	2041.33	-0.55994	4.3358e-08	2.0949e-07	Chst3	chr10	-	60181532	60219260	6108	protein_coding	carbohydrate_(chondroitin_6/keratan)_sulfotransferase_3	1251	994	1078	1044	1403	1509	1601	1354	2182	2069	2158	2149	2950	2289	9.47674	7.43181	8.92191	9.37204	11.5807	11.3501	12.4884	11.306	18.5175	17.1235	19.7089	17.1068	14.8715	15.1742
ENSMUSG00000037347	89.6768	231.622	-1.2912	1.5809e-11	1.1015e-10	Chst7	chrX	+	20059560	20097521	2206	protein_coding	carbohydrate_(N-acetylglucosamino)_sulfotransferase_7	113	142	110	56	87	61	62	40	219	243	193	219	420	322	2.37014	2.93961	2.52072	1.39192	1.98833	1.27038	1.33906	0.924792	5.14595	5.56841	4.88046	4.82693	5.86238	5.9103
ENSMUSG00000032640	377.283	527.678	-0.47927	1.8773e-11	1.2935e-10	Chsy1	chr7	+	66109515	66173789	4167	protein_coding	chondroitin_sulfate_synthase_1	388	383	300	287	410	377	324	340	551	508	472	603	868	623	4.30833	4.19742	3.63945	3.77651	4.96062	4.1565	3.70454	4.16145	6.85418	6.16269	6.3187	7.03601	6.41397	6.05374
ENSMUSG00000019214	30.4679	43.3825	-0.48853	0.0083033	0.018402	Chtf18	chr17	-	25718926	25727419	3812	protein_coding	CTF18_chromosome_transmission_fidelity_factor_18	45	26	36	24	24	23	27	22	48	45	34	32	77	67	0.546211	0.311478	0.477406	0.345216	0.31742	0.277194	0.337461	0.294347	0.652703	0.596747	0.497548	0.408159	0.621968	0.711674
ENSMUSG00000046691	931.347	1492.19	-0.66086	1.4139e-06	5.7075e-06	Chtf8	chr8	-	106883863	106893601	2931	protein_coding	CTF8_chromosome_transmission_fidelity_factor_8	1066	1229	1119	651	918	654	674	627	1426	1417	1435	1590	2504	1916	16.8284	19.1489	19.2998	12.1786	15.7907	10.2511	10.9561	10.9104	25.2192	24.4391	27.3115	26.3763	26.3056	26.4691
ENSMUSG00000001017	2985.69	3186.18	-0.093329	0.0091145	0.020015	Chtop	chr3	-	90498956	90509498	3257	protein_coding	chromatin_target_of_PRMT1	2988	2819	2863	2416	2717	3107	2775	2530	3095	3160	2982	3410	5216	4054	42.4486	39.5262	44.4367	40.6735	42.0579	43.8261	40.5937	39.618	49.2572	49.0456	51.0739	50.906	49.3117	50.3994
ENSMUSG00000003662	697.176	794.326	-0.18617	0.0041499	0.0097804	Ciao1	chr2	-	127240938	127247816	3075	protein_coding	cytosolic_iron-sulfur_protein_assembly_1	745	757	676	570	539	615	694	596	840	773	761	787	1326	974	11.2102	11.2424	11.1132	10.1639	8.8373	9.18839	10.753	9.88532	14.1599	12.7076	13.8054	12.4441	13.2779	12.8255
ENSMUSG00000030538	527.885	679.767	-0.36334	9.3218e-08	4.3305e-07	Cib1	chr7	-	80227156	80232813	1150	protein_coding	calcium_and_integrin_binding_1_(calmyrin)	492	534	457	381	497	603	487	485	594	708	589	719	1167	941	19.7956	21.2056	20.0889	18.166	21.7889	24.0896	20.1764	21.5097	26.7742	31.1219	28.5711	30.3993	31.2466	33.1322
ENSMUSG00000022504	530.993	902.431	-0.73848	1.174e-06	4.7761e-06	Ciita	chr16	+	10488178	10527564	5254	protein_coding	class_II_transactivator	554	448	379	405	406	420	456	871	909	916	838	1079	1509	932	4.87889	3.89399	3.64659	4.22666	3.89594	3.67256	4.13512	8.45508	8.96811	8.81324	8.8974	9.98536	8.84361	7.18265
ENSMUSG00000021276	327.651	361.247	-0.14292	0.019133	0.038953	Cinp	chr12	-	110872610	110889145	2029	protein_coding	cyclin-dependent_kinase_2_interacting_protein	319	327	292	286	305	306	329	271	354	367	340	341	628	469	7.27461	7.35992	7.2751	7.72888	7.57868	6.92865	7.72551	6.81204	9.04375	9.14354	9.34773	8.17156	9.53033	9.35944
ENSMUSG00000037710	486.435	550.347	-0.17972	0.0018896	0.0047589	Cisd1	chr10	-	71330480	71344954	1084	protein_coding	CDGSH_iron_sulfur_domain_1	478	499	412	374	424	486	487	464	491	586	468	602	983	693	20.4033	21.0222	19.2135	18.918	19.7202	20.5976	21.4049	21.8312	23.479	27.3274	24.0838	27.0022	27.9225	25.8859
ENSMUSG00000078695	190.752	285.957	-0.57348	9.5691e-09	4.9582e-08	Cisd3	chr11	+	97685826	97688621	737	protein_coding	CDGSH_iron_sulfur_domain_3	215	228	169	147	197	163	166	137	286	321	236	333	458	326	13.4981	14.1278	11.592	10.9366	13.4764	10.1608	10.7313	9.48075	20.1153	22.0175	17.863	21.9689	19.135	17.9106
ENSMUSG00000029516	189.74	298.035	-0.64092	4.6488e-14	4.0606e-13	Cit	chr5	+	115845278	116008947	9514	protein_coding	citron	204	181	143	171	144	186	178	204	307	303	278	341	444	356	0.992128	0.868806	0.759821	0.98552	0.763089	0.898172	0.891395	1.0936	1.67264	1.60994	1.63001	1.7427	1.43698	1.51512
ENSMUSG00000039910	1039.19	1227.35	-0.23768	0.0098468	0.02148	Cited2	chr10	+	17723228	17725673	1968	protein_coding	Cbp/p300-interacting_transactivator_with_Glu/Asp-rich_carboxy-terminal_domain_2	948	783	887	875	920	1116	935	1244	1207	1318	991	1333	2086	1553	22.2887	18.1695	22.7844	24.379	23.5689	26.0525	22.636	32.2393	31.7914	33.8548	28.0904	32.9335	32.6377	31.9525
ENSMUSG00000039205	923.031	1336.44	-0.53076	2.5497e-20	3.6694e-19	Ciz1	chr2	+	32352327	32380226	3469	protein_coding	CDKN1A_interacting_zinc_finger_protein_1	931	967	914	692	831	807	865	861	1347	1227	1264	1500	2146	1691	12.4178	12.73	13.3193	10.9379	12.0774	10.6876	11.8802	12.6587	20.1275	17.8801	20.326	21.0242	19.0483	19.7378
ENSMUSG00000001270	1027.19	1339.99	-0.37599	0.001128	0.0029485	Ckb	chr12	-	111669355	111672338	1478	protein_coding	creatine_kinase_brain	1219	1287	1042	720	1014	936	748	704	1188	1511	1159	1329	2414	1713	38.1619	39.766	35.6395	26.711	34.5891	29.0945	24.1124	24.2934	41.6648	51.6797	43.744	43.7203	50.2913	46.9291
ENSMUSG00000054400	67.4139	100.669	-0.55225	0.0002066	0.00061164	Cklf	chr8	+	104250903	104264936	1800	protein_coding	chemokine-like_factor	74	86	74	41	68	64	54	43	94	129	85	120	146	109	1.90222	2.18189	2.07825	1.24895	1.90464	1.63349	1.42934	1.21839	2.70696	3.62283	2.63424	3.24146	2.49753	2.45196
ENSMUSG00000036636	1169.72	1391.76	-0.24996	3.3001e-05	0.00011028	Clcn7	chr17	+	25133391	25162104	4071	protein_coding	chloride_channel_7	1025	1035	980	978	1068	1159	1260	1183	1356	1441	1191	1529	2288	1789	11.6499	11.6104	12.1692	13.1726	13.2265	13.0795	14.7463	14.8209	17.2658	17.8934	16.32	18.2616	17.3055	17.7938
ENSMUSG00000022512	165.435	270.621	-0.69674	9.8223e-10	5.6937e-09	Cldn1	chr16	-	26356642	26371841	3247	protein_coding	claudin_1	166	126	120	133	149	193	140	203	247	326	229	283	458	323	2.36552	1.77213	1.86826	2.24596	2.31355	2.73077	2.05428	3.18862	3.94314	5.07535	3.93425	4.23776	4.34324	4.02791
ENSMUSG00000022132	410.481	488.939	-0.24804	0.014183	0.029775	Cldn10	chr14	+	118787908	118875489	2128	protein_coding	claudin_10	345	366	409	265	452	403	478	338	437	452	511	534	822	609	7.5015	7.85447	9.71605	6.82821	10.7088	8.70047	10.7021	8.10093	10.6448	10.7374	13.3955	12.2012	11.8941	11.5879
ENSMUSG00000050520	52.4193	89.3132	-0.75363	4.5884e-10	2.754e-09	Cldn8	chr16	-	88560828	88563183	2356	protein_coding	claudin_8	45	53	52	45	56	47	54	37	95	86	86	88	153	107	0.883768	1.02732	1.11575	1.0473	1.19836	0.916499	1.09202	0.80097	2.09014	1.84524	2.03626	1.8161	1.99962	1.83894
ENSMUSG00000000318	79.8624	122.109	-0.59393	1.2879e-05	4.5591e-05	Clec10a	chr11	+	70156197	70170834	2332	protein_coding	C-type_lectin_domain_family_10_member_A	83	65	64	56	68	78	71	109	149	110	97	134	179	166	1.64684	1.27289	1.38736	1.31672	1.47013	1.53665	1.45058	2.3839	3.31196	2.38448	2.32034	2.79389	2.3635	2.8823
ENSMUSG00000053063	94.9268	257.23	-1.3779	1.8308e-17	2.103e-16	Clec12a	chr6	+	129342691	129365303	3233	protein_coding	C-type_lectin_domain_family_12_member_a	122	103	97	48	83	72	69	115	262	319	197	339	344	275	1.74604	1.45492	1.51672	0.814082	1.29434	1.02314	1.01685	1.81419	4.20071	4.98787	3.39914	5.09831	3.2763	3.44418
ENSMUSG00000030158	131.373	171.311	-0.37356	0.012688	0.026993	Clec12b	chr6	-	129375513	129385874	1609	protein_coding	C-type_lectin_domain_family_12_member_B	97	147	159	105	150	123	126	68	145	166	156	167	330	238	2.78944	4.17223	4.9955	3.57821	4.70014	3.51203	3.73102	2.15547	4.67132	5.21534	5.40851	5.04653	6.31522	5.98935
ENSMUSG00000045930	4363.26	9264.52	-1.0761	2.0864e-41	1.0612e-39	Clec14a	chr12	-	58264720	58269258	4539	protein_coding	C-type_lectin_domain_family_14_member_a	4255	4672	4811	3165	4262	3510	4086	3679	9199	9577	8345	10752	14516	10995	43.3751	47.0056	53.5813	38.2337	47.3401	35.5268	42.8895	41.3389	105.053	106.66	102.559	115.176	98.473	98.0831
ENSMUSG00000033082	1455.83	3277.4	-1.1523	2.2505e-29	5.8793e-28	Clec1a	chr6	-	129426684	129452000	3268	protein_coding	C-type_lectin_domain_family_1_member_a	1210	1550	1393	915	1209	1363	1906	1321	3323	3246	2773	3906	5110	4120	17.1318	21.6599	21.548	15.3522	18.6518	19.1612	27.7878	20.6163	52.7079	50.2108	47.3344	58.1142	48.147	51.0475
ENSMUSG00000030159	233.918	284.277	-0.27912	0.0027739	0.0067701	Clec1b	chr6	+	129397297	129409335	4347	protein_coding	C-type_lectin_domain_family_1_member_b	266	225	262	167	200	184	244	194	272	289	248	285	489	388	2.83135	2.36374	3.04684	2.10649	2.31962	1.94463	2.67432	2.27615	3.24344	3.36077	3.18252	3.18777	3.46377	3.61411
ENSMUSG00000030157	1457.69	3855.94	-1.3711	2.4758e-28	6.0887e-27	Clec2d	chr6	+	129180615	129186534	1213	protein_coding	C-type_lectin_domain_family_2_member_d	1137	1188	1080	959	1191	1994	1569	1761	3678	3956	3382	4168	6323	5082	43.3711	44.7263	45.0092	43.3501	49.5025	75.5221	61.6276	74.0437	157.173	164.864	155.533	167.07	160.507	169.642
ENSMUSG00000049037	68.7473	182.487	-1.3498	5.8231e-17	6.4445e-16	Clec4a1	chr6	+	122921848	122934619	1558	protein_coding	C-type_lectin_domain_family_4_member_a1	81	72	53	41	47	66	61	93	185	232	127	238	290	175	2.40557	2.11044	1.71968	1.44294	1.52092	1.94619	1.86542	3.04442	6.15505	7.5275	4.54721	7.42749	5.7314	4.5481
ENSMUSG00000030148	80.1807	128.917	-0.66	2.8091e-05	9.4767e-05	Clec4a2	chr6	+	123106428	123143999	2481	protein_coding	C-type_lectin_domain_family_4_member_a2	77	68	84	66	51	77	72	100	136	179	82	147	218	124	1.43603	1.25167	1.71155	1.45865	1.03638	1.42585	1.38267	2.05572	2.84145	3.64718	1.84373	2.88087	2.70558	2.02374
ENSMUSG00000043832	102.908	251.294	-1.2574	9.1352e-24	1.6813e-22	Clec4a3	chr6	+	122952515	122969875	1300	protein_coding	C-type_lectin_domain_family_4_member_a3	118	90	97	84	79	99	99	100	248	349	164	278	398	288	4.19991	3.1616	3.77196	3.54298	3.06379	3.49866	3.62832	3.92325	9.88862	13.571	7.03736	10.3976	9.42693	8.97032
ENSMUSG00000030147	14.2622	34.1059	-1.1444	7.0098e-07	2.9437e-06	Clec4b1	chr6	+	123049962	123071555	748	protein_coding	C-type_lectin_domain_family_4_member_b1	7	13	16	7	12	10	23	18	38	42	34	32	54	31	0.433009	0.793687	1.08133	0.513132	0.808827	0.614197	1.46501	1.22733	2.63335	2.83843	2.53563	2.08008	2.22291	1.6781
ENSMUSG00000074491	14.4924	24.4108	-0.69372	0.0012027	0.0031272	Clec4g	chr8	-	3707064	3720651	1442	protein_coding	C-type_lectin_domain_family_4_member_g	14	14	14	18	12	12	14	9	27	22	24	27	32	33	0.449225	0.443374	0.490796	0.684447	0.419558	0.382319	0.462569	0.318322	0.970567	0.771237	0.928443	0.910397	0.683306	0.926633
ENSMUSG00000079293	420.928	527.555	-0.31611	0.014752	0.030844	Clec7a	chr6	-	129461591	129472777	2277	protein_coding	C-type_lectin_domain_family_7_member_a	522	489	406	320	379	307	312	399	559	680	456	603	783	485	10.6074	9.80738	9.01366	7.70583	8.39174	6.19419	6.52837	8.93716	12.7255	15.0965	11.1715	12.8762	10.5884	8.62458
ENSMUSG00000046080	522.161	1191.78	-1.1692	2.6166e-27	6.0716e-26	Clec9a	chr6	+	129408862	129424764	3292	protein_coding	C-type_lectin_domain_family_9_member_a	504	538	495	278	430	468	658	533	1166	1169	1080	1359	2019	1420	7.08389	7.46328	7.60123	4.63039	6.58543	6.53124	9.52312	8.25766	18.3597	17.9509	18.3009	20.0721	18.8846	17.4658
ENSMUSG00000022949	780.68	1069.4	-0.4516	5.7377e-11	3.7709e-10	Clic6	chr16	+	92485736	92541243	3758	protein_coding	chloride_intracellular_channel_6	684	757	695	615	699	796	724	832	963	1069	1081	995	1879	1418	8.42171	9.19912	9.34902	8.97328	9.3777	9.73119	9.17899	11.2916	13.283	14.3797	16.0464	12.8736	15.3957	15.2784
ENSMUSG00000026034	4500.04	5264.57	-0.22625	7.4397e-10	4.372e-09	Clk1	chr1	-	58410189	58424066	4865	protein_coding	CDC-like_kinase_1	4158	4442	3814	3826	4091	4592	4404	4130	5208	5147	4967	5444	9266	6356	39.546	41.6968	39.6311	43.1216	42.3958	43.3639	43.1298	43.2969	55.4901	53.4813	56.9535	54.4086	58.6462	52.9005
ENSMUSG00000068917	1162.08	1459.79	-0.3296	5.2836e-11	3.4864e-10	Clk2	chr3	+	89164795	89176921	3168	protein_coding	CDC-like_kinase_2	1134	1094	959	973	1049	1252	1095	1090	1469	1379	1240	1531	2606	1925	16.5626	15.7703	15.3028	16.8407	16.6942	18.1564	16.4681	17.5481	24.0361	22.0044	21.8346	23.4975	25.3291	24.6039
ENSMUSG00000030720	487.057	601.937	-0.30202	0.00043401	0.001222	Cln3	chr7	-	126571207	126585817	3203	protein_coding	ceroid_lipofuscinosis_neuronal_3_juvenile_(Batten_Spielmeyer-Vogt_disease)	528	514	501	398	498	366	420	392	571	656	577	604	978	745	7.62742	7.32847	7.90713	6.81332	7.83878	5.24969	6.24749	6.24193	9.24073	10.3533	10.0491	9.1688	9.40183	9.41799
ENSMUSG00000022125	864.254	951.339	-0.13734	0.016996	0.035031	Cln5	chr14	+	103070216	103077579	2396	protein_coding	ceroid-lipofuscinosis_neuronal_5	912	915	793	666	811	896	752	697	971	957	894	908	1607	1223	17.612	17.4398	16.7311	15.2412	17.0651	17.1803	14.9536	14.8366	21.0068	20.1909	20.8142	18.426	20.6519	20.668
ENSMUSG00000032245	380.575	482.656	-0.34375	3.0189e-07	1.3195e-06	Cln6	chr9	+	62838785	62852006	2142	protein_coding	ceroid-lipofuscinosis_neuronal_6	379	377	363	329	316	319	380	363	446	491	449	510	897	559	8.18692	8.03765	8.56693	8.42188	7.43778	6.84196	8.45235	8.64325	10.793	11.5876	11.6933	11.5767	12.8945	10.567
ENSMUSG00000026317	406.863	565.124	-0.46962	1.6716e-10	1.0507e-09	Cln8	chr8	+	14881335	14901720	6857	protein_coding	ceroid-lipofuscinosis_neuronal_8	449	424	409	359	356	362	362	304	552	628	534	559	936	671	3.02979	2.82383	3.01528	2.87073	2.61753	2.4254	2.51529	2.26115	4.17284	4.62973	4.34426	3.96378	4.20312	3.9623
ENSMUSG00000008153	31.479	45.6332	-0.5104	0.0088554	0.0195	Clstn3	chr6	-	124430759	124464794	4014	protein_coding	calsyntenin_3	29	30	25	32	36	42	26	14	58	32	36	43	83	67	0.334289	0.341312	0.314848	0.437125	0.452169	0.480708	0.308609	0.177885	0.748993	0.402998	0.500304	0.520863	0.636695	0.67586
ENSMUSG00000014232	126.069	166.975	-0.39697	0.001769	0.0044778	Cluap1	chr16	+	3908801	3941147	1779	protein_coding	clusterin_associated_protein_1	130	103	98	99	110	137	98	162	156	128	161	203	278	228	3.38118	2.64404	2.78476	3.05135	3.1174	3.53797	2.6246	4.64439	4.54544	3.63718	5.04846	5.5482	4.81171	5.18941
ENSMUSG00000022235	203.6	302.404	-0.56136	1.8075e-10	1.1312e-09	Cmbl	chr15	+	31568791	31590119	1048	protein_coding	carboxymethylenebutenolidase-like_(Pseudomonas)	226	247	176	159	192	165	179	173	292	312	305	322	503	338	9.9781	10.7632	8.48965	8.31895	9.23668	7.23323	8.13776	8.41927	14.4427	15.0496	16.2348	14.9392	14.7787	13.0591
ENSMUSG00000014633	88.9036	151.362	-0.74751	2.3827e-10	1.4703e-09	Cmc2	chr8	-	116888685	116921455	1612	protein_coding	COX_assembly_mitochondrial_protein_2	101	103	103	58	77	89	67	66	152	160	135	153	225	211	2.89906	2.91796	3.23006	1.97286	2.40825	2.5365	1.98026	2.08818	4.88771	5.01748	4.67173	4.61486	4.29782	5.30001
ENSMUSG00000042190	2786.02	3350.85	-0.2639	0.0010411	0.0027392	Cmklr1	chr5	-	113612354	113650426	2882	protein_coding	chemokine-like_receptor_1	2697	2049	2840	2373	2691	2910	2798	2320	3437	3102	3291	3176	5567	4521	43.3	32.468	49.8153	45.1478	47.0756	46.3883	46.2559	41.0567	61.8177	54.4099	63.7005	53.582	59.4782	63.5184
ENSMUSG00000057103	25.5039	53.9542	-1.0237	2.8458e-08	1.3967e-07	Cml1	chr6	-	85910154	85915687	1021	protein_coding	camello-like_1	35	13	19	21	23	21	36	22	42	55	52	68	92	63	1.58615	0.581467	0.940732	1.12778	1.13574	0.944937	1.67993	1.09897	2.13231	2.72312	2.8411	3.23829	2.77455	2.49847
ENSMUSG00000051262	15.5742	54.7913	-1.6289	5.2354e-11	3.4585e-10	Cml3	chr6	-	85760649	85765744	1821	protein_coding	camello-like_3	21	30	21	8	8	11	6	12	65	53	41	66	104	51	0.533593	0.752348	0.582972	0.240887	0.221491	0.277519	0.156984	0.336094	1.85025	1.47128	1.25598	1.76225	1.75855	1.13402
ENSMUSG00000032436	183.064	224.367	-0.28763	0.0011961	0.0031121	Cmtm7	chr9	-	114756837	114781993	1136	protein_coding	CKLF-like_MARVEL_transmembrane_domain_containing_7	206	189	189	134	151	188	163	146	217	271	193	223	373	266	8.39054	7.59785	8.4105	6.46784	6.70154	7.60307	6.83632	6.55487	9.90167	12.0593	9.47738	9.54463	10.1102	9.48118
ENSMUSG00000046441	71.9821	157.261	-1.0875	3.7272e-12	2.7571e-11	Cmtr2	chr8	+	110215665	110224486	3545	protein_coding	cap_methyltransferase_2	67	32	57	71	66	84	65	90	184	166	131	157	249	190	0.874499	0.412231	0.812825	1.09818	0.93865	1.08861	0.873596	1.29484	2.69047	2.36713	2.06141	2.15336	2.16279	2.17018
ENSMUSG00000001138	645.596	875.527	-0.43872	8.8018e-13	6.9195e-12	Cnnm3	chr1	+	36511867	36528237	5292	protein_coding	cyclin_M3	638	615	618	520	670	538	586	606	822	926	772	926	1498	1108	5.5783	5.30716	5.90346	5.38786	6.38309	4.67059	5.27583	5.8404	8.05154	8.84548	8.13779	8.50792	8.7161	8.47772
ENSMUSG00000056167	960.728	1075.31	-0.16253	0.013332	0.028204	Cnot10	chr9	-	114585878	114640200	2979	protein_coding	CCR4-NOT_transcription_complex_subunit_10	967	1066	872	869	870	872	918	709	1074	1077	922	1105	1845	1424	15.0195	16.3416	14.7974	15.9949	14.724	13.4479	14.682	12.1385	18.6879	18.2758	17.2651	18.0353	19.0702	19.3552
ENSMUSG00000035632	720.444	1067.06	-0.56354	5.6115e-17	6.2193e-16	Cnot3	chr7	+	3645290	3661108	2963	protein_coding	CCR4-NOT_transcription_complex_subunit_3	650	739	622	673	558	661	695	747	1117	1002	972	1122	1725	1402	10.1504	11.3899	10.612	12.4542	9.49464	10.2489	11.1755	12.8582	19.5411	17.0949	18.2997	18.4117	17.9262	19.1591
ENSMUSG00000020515	929.45	1177.28	-0.33854	7.8926e-15	7.336e-14	Cnot8	chr11	+	58104153	58118594	2099	protein_coding	CCR4-NOT_transcription_complex_subunit_8	993	913	796	731	854	969	875	796	1108	1223	1092	1265	1906	1498	21.8896	19.8639	19.1707	19.0958	20.5126	21.209	19.8614	19.3415	27.3624	29.454	29.0215	29.3029	27.9602	28.8974
ENSMUSG00000006782	927.815	1142.3	-0.29892	6.4379e-09	3.3961e-08	Cnp	chr11	+	100574904	100591729	2904	protein_coding	2'3'-cyclic_nucleotide_3'_phosphodiesterase	931	889	920	767	911	890	788	796	1193	1152	1017	1201	1854	1433	14.8339	13.9802	16.0151	14.4821	15.816	14.08	12.9283	13.98	21.2947	20.0533	19.5359	20.1085	19.6582	19.9806
ENSMUSG00000025381	732.604	930.356	-0.34365	2.3069e-10	1.4281e-09	Cnpy2	chr10	+	128322459	128327187	1017	protein_coding	canopy_2_homolog_(zebrafish)	769	758	676	601	678	705	654	611	832	938	828	1071	1520	1227	34.987	34.0373	33.6019	32.4031	33.6112	31.8477	30.6387	30.6415	42.4062	46.6243	45.417	51.2037	46.0207	48.852
ENSMUSG00000036968	359.633	438.698	-0.28514	0.00065508	0.0017863	Cnpy4	chr5	+	138187485	138193918	1855	protein_coding	canopy_4_homolog_(zebrafish)	423	344	363	281	351	284	337	292	379	462	406	456	770	568	10.5511	8.4688	9.89238	8.30606	9.53979	7.0337	8.65564	8.02839	10.5906	12.5901	12.2093	11.9524	12.7814	12.3983
ENSMUSG00000044288	52.367	84.7075	-0.6673	6.6956e-06	2.4701e-05	Cnr1	chr4	+	33924593	33948831	5807	protein_coding	cannabinoid_receptor_1_(brain)	55	62	37	46	26	61	63	42	77	90	84	88	153	93	0.43824	0.487581	0.322098	0.434349	0.225734	0.4826	0.516895	0.368882	0.687331	0.783468	0.806931	0.736823	0.811279	0.64847
ENSMUSG00000062585	189.367	330.537	-0.794	3.0234e-23	5.3547e-22	Cnr2	chr4	+	135895394	135920207	3867	protein_coding	cannabinoid_receptor_2_(macrophage)	209	171	174	141	188	199	169	160	353	376	274	344	551	373	2.50077	2.01943	2.27464	1.9993	2.45109	2.36422	2.08222	2.11026	4.73181	4.91523	3.95262	4.3253	4.38741	3.90565
ENSMUSG00000044629	106.79	134.665	-0.33034	0.0011042	0.0028892	Cnrip1	chr11	+	17051586	17079371	2153	protein_coding	cannabinoid_receptor_interacting_protein_1	119	95	92	81	102	121	89	97	117	159	118	143	240	155	2.55743	2.01505	2.16014	2.06288	2.38854	2.58197	1.96951	2.29783	2.81688	3.73322	3.05736	3.22942	3.4324	2.91505
ENSMUSG00000038070	392.471	448.912	-0.19121	0.012471	0.026586	Cntln	chr4	+	84884309	85131921	5528	protein_coding	centlein_centrosomal_protein	412	442	407	320	318	346	370	307	470	423	425	489	760	520	3.4485	3.65142	3.7219	3.17406	2.90025	2.87553	3.18894	2.83244	4.40714	3.86814	4.28874	4.30104	4.23327	3.80885
ENSMUSG00000017167	77.1788	164.746	-1.0668	1.7354e-16	1.8469e-15	Cntnap1	chr11	+	101170523	101190724	5440	protein_coding	contactin_associated_protein-like_1	81	104	91	58	71	62	60	48	165	175	142	164	286	208	0.688949	0.873055	0.845631	0.584604	0.658014	0.523603	0.525491	0.45002	1.57222	1.62618	1.45612	1.46581	1.61882	1.54819
ENSMUSG00000032782	130.469	243.314	-0.87153	2.0547e-10	1.2789e-09	Cntrob	chr11	-	69299487	69323775	3861	protein_coding	centrobin_centrosomal_BRCA2_interacting_protein	170	166	140	94	119	107	104	75	229	284	220	266	401	268	2.03728	1.96343	1.83302	1.33494	1.5539	1.27319	1.28336	0.990721	3.07442	3.71834	3.17857	3.34976	3.19797	2.81057
ENSMUSG00000017188	638.453	787.638	-0.30164	4.701e-07	2.0145e-06	Coa3	chr11	-	101277968	101279114	886	protein_coding	cytochrome_C_oxidase_assembly_factor_3	703	627	627	502	547	603	609	537	748	857	669	799	1278	1084	36.7132	32.3177	35.7744	31.0672	31.1264	31.2675	32.7489	30.9122	43.7618	48.8965	42.1213	43.8476	44.4148	49.5398
ENSMUSG00000044881	34.9496	128.419	-1.7987	1.9243e-29	5.0617e-28	Coa4	chr7	+	100537100	100540369	1391	protein_coding	cytochrome_c_oxidase_assembly_factor_4	31	33	19	17	33	52	30	47	124	133	116	132	199	178	1.03118	1.08341	0.690502	0.670123	1.19609	1.71746	1.02756	1.7233	4.62085	4.83342	4.652	4.61402	4.40511	5.18146
ENSMUSG00000051671	122.943	224.003	-0.85699	3.1718e-20	4.5281e-19	Coa6	chr8	+	126422501	126425434	762	protein_coding	cytochrome_c_oxidase_assembly_factor_6	127	120	105	102	116	115	112	117	213	206	238	192	401	303	7.71169	7.19173	6.96583	7.33969	7.67501	6.9335	7.00287	7.83106	14.4894	13.666	17.4233	12.2512	16.2039	16.1008
ENSMUSG00000048351	160.926	215.005	-0.41271	7.114e-07	2.9826e-06	Coa7	chr4	+	108328140	108341544	3714	protein_coding	cytochrome_c_oxidase_assembly_factor_7	144	145	162	124	137	166	153	165	220	199	222	218	368	251	1.794	1.78293	2.20501	1.83068	1.85975	2.05341	1.96274	2.26585	3.07049	2.70858	3.33442	2.85395	3.05096	2.73647
ENSMUSG00000001755	430.885	547.039	-0.34232	1.5895e-07	7.1912e-07	Coasy	chr11	+	101082565	101086619	2386	protein_coding	Coenzyme_A_synthase	404	405	361	325	385	495	437	400	493	517	525	587	927	733	7.83451	7.75161	7.64848	7.46871	8.13516	9.53113	8.72618	8.55026	10.7104	10.9534	12.2743	11.9619	11.963	12.4392
ENSMUSG00000018661	741.131	860.853	-0.21705	1.3429e-06	5.4315e-06	Cog1	chr11	+	113649169	113667054	3935	protein_coding	component_of_oligomeric_golgi_complex_1	728	697	681	618	678	719	724	664	839	868	819	879	1540	1008	8.56027	8.08901	8.74864	8.61145	8.68682	8.39448	8.76611	8.60623	11.0521	11.1508	11.6104	10.8612	12.0505	10.3723
ENSMUSG00000031753	615.288	796.386	-0.3743	3.6958e-12	2.7364e-11	Cog4	chr8	+	110846600	110882227	2737	protein_coding	component_of_oligomeric_golgi_complex_4	620	635	556	491	581	592	570	534	747	756	709	822	1484	1039	10.4814	10.5951	10.2692	9.83647	10.7023	9.93703	9.92232	9.95076	14.1473	13.963	14.4504	14.6026	16.6951	15.3709
ENSMUSG00000035933	380.192	465.556	-0.2851	0.011742	0.02519	Cog5	chr12	+	31654869	31937630	2997	protein_coding	component_of_oligomeric_golgi_complex_5	437	425	427	291	364	258	332	293	462	451	493	509	684	561	6.74677	6.47604	7.20244	5.32401	6.12337	3.95496	5.27794	4.98621	7.99066	7.60712	9.17634	8.25778	7.02748	7.57941
ENSMUSG00000027742	553.819	703.027	-0.34194	5.4227e-09	2.8823e-08	Cog6	chr3	-	52982123	53017223	2920	protein_coding	component_of_oligomeric_golgi_complex_6	561	619	495	456	471	530	512	480	734	693	673	708	1243	798	8.88957	9.68089	8.5696	8.56278	8.13231	8.33878	8.35411	8.38394	13.0299	11.9972	12.8571	11.7892	13.1075	11.0657
ENSMUSG00000034951	756.321	912.047	-0.26904	3.4607e-07	1.5048e-06	Cog7	chr7	-	121922839	121981711	2902	protein_coding	component_of_oligomeric_golgi_complex_7	763	739	617	660	709	727	760	649	849	883	919	916	1513	1201	12.1654	11.6293	10.748	12.4704	12.3176	11.5092	12.4776	11.4061	15.1648	15.3813	17.6656	15.3472	16.0536	16.7573
ENSMUSG00000031916	498.776	606.763	-0.28191	6.4307e-06	2.3792e-05	Cog8	chr8	-	107046289	107056689	4476	protein_coding	component_of_oligomeric_golgi_complex_8	478	447	420	381	475	533	481	497	620	602	537	587	1003	842	4.94127	4.56063	4.74348	4.66732	5.35031	5.47075	5.11998	5.66312	7.18007	6.79887	6.69258	6.37647	6.89988	7.61695
ENSMUSG00000033983	163.406	215.027	-0.38842	5.5579e-06	2.0726e-05	Coil	chr11	+	88970252	88991613	2607	protein_coding	coilin	178	136	152	140	139	175	143	152	243	195	196	241	331	263	3.15922	2.38235	2.94741	2.94456	2.68813	3.08394	2.61341	2.97367	4.83162	3.78115	4.19396	4.49478	3.90947	4.08483
ENSMUSG00000025064	171.015	212.793	-0.30706	0.02511	0.049796	Col17a1	chr19	-	47646344	47692094	5588	protein_coding	collagen_type_XVII_alpha_1	180	185	215	170	150	112	138	115	189	219	223	212	337	278	1.49045	1.5119	1.945	1.66811	1.35335	0.920812	1.17662	1.04962	1.7532	1.98115	2.22617	1.84464	1.85697	2.01441
ENSMUSG00000056174	355.87	458.011	-0.36479	2.4354e-08	1.2068e-07	Col8a2	chr4	+	126286793	126314330	4332	protein_coding	collagen_type_VIII_alpha_2	341	330	318	285	355	339	354	323	467	410	409	460	778	651	3.64223	3.47883	3.71088	3.60736	4.13158	3.59518	3.89339	3.8028	5.58799	4.78438	5.26677	5.163	5.52995	6.08487
ENSMUSG00000034807	1636.1	1871.67	-0.19295	0.00080047	0.002148	Colgalt1	chr8	+	71611024	71624909	3179	protein_coding	collagen_beta(1-O)galactosyltransferase_1	1712	1779	1548	1420	1400	1393	1523	1388	1853	2054	1700	1875	3037	2336	24.9181	25.556	24.6161	24.4924	22.2031	20.1312	22.8256	22.2684	30.2143	32.6618	29.831	28.6776	29.4161	29.7537
ENSMUSG00000032649	440.322	691.222	-0.63953	1.5967e-09	9.0442e-09	Colgalt2	chr1	+	152399830	152510695	4093	protein_coding	collagen_beta(1-O)galactosyltransferase_2	439	509	467	338	429	371	463	264	694	670	661	746	1228	771	4.96276	5.67915	5.76784	4.52801	5.28435	4.1643	5.38955	3.28967	8.78911	8.27491	9.00884	8.86195	9.23819	7.62731
ENSMUSG00000036513	576.631	676.296	-0.22882	0.00022824	0.00067046	Commd2	chr3	-	57642904	57651715	4415	protein_coding	COMM_domain_containing_2	484	545	503	491	547	633	590	493	646	670	637	701	1083	915	5.07242	5.63732	5.75938	6.09794	6.24644	6.58692	6.367	5.69516	7.58454	7.6714	8.04855	7.72004	7.55315	8.39169
ENSMUSG00000055041	165.582	238.189	-0.5195	3.0198e-10	1.8447e-09	Commd5	chr15	+	76899910	76901305	1037	protein_coding	COMM_domain_containing_5	145	153	139	129	147	182	183	155	215	250	203	269	381	324	6.46979	6.73783	6.77601	6.82093	7.14685	8.0631	8.40786	7.62329	10.747	12.1869	10.9201	12.6126	11.313	12.651
ENSMUSG00000075486	320.688	393.859	-0.29389	0.00010159	0.00031432	Commd6	chr14	-	101633766	101640686	1090	protein_coding	COMM_domain_containing_6	371	313	245	258	278	340	292	295	329	425	356	434	658	519	15.7488	13.1137	11.3626	12.9785	12.8586	14.3305	12.7635	13.8034	15.6458	19.7103	18.2193	19.3596	18.5879	19.2797
ENSMUSG00000056941	538.015	768.505	-0.51125	6.7697e-19	8.6467e-18	Commd7	chr2	-	153616933	153632781	3467	protein_coding	COMM_domain_containing_7	572	518	479	464	472	562	454	481	781	813	659	799	1183	1038	7.63384	6.82312	6.98425	7.33832	6.86379	7.44718	6.239	7.07589	11.6768	11.8541	10.6033	11.2053	10.5066	12.1228
ENSMUSG00000000326	1476.89	1597.65	-0.11339	0.01543	0.032118	Comt	chr16	-	18406886	18426852	1978	protein_coding	catechol-O-methyltransferase	1557	1465	1352	1149	1398	1457	1272	1343	1566	1703	1347	1691	2660	2060	36.422	33.8235	34.5532	31.8512	35.6334	33.841	30.639	34.629	41.0386	43.523	37.9883	41.5671	41.4081	42.1696
ENSMUSG00000055681	1551.84	1758.07	-0.18049	2.6977e-05	9.1172e-05	Cope	chr8	+	70302518	70312993	2753	protein_coding	coatomer_protein_complex_subunit_epsilon	1580	1564	1314	1229	1363	1572	1526	1413	1606	1777	1583	1808	3030	2383	26.5553	25.9441	24.1283	24.4781	24.9612	26.2335	26.4096	26.1773	30.2389	32.6296	32.0763	31.9319	33.8896	35.0491
ENSMUSG00000031458	62.7114	94.6511	-0.57983	1.4503e-06	5.8464e-06	Coprs	chr8	-	13884788	13890271	802	protein_coding	coordinator_of_PRMT5_differentiation_stimulator	76	67	47	52	61	60	61	44	82	106	88	103	168	107	4.3847	3.81512	2.96252	3.55518	3.8347	3.43705	3.62384	2.79813	5.29989	6.68131	6.12093	6.24447	6.45008	5.40217
ENSMUSG00000030127	1192.97	1327.02	-0.15351	0.0037151	0.0088415	Cops7a	chr6	-	124958413	124965538	1817	protein_coding	COP9_(constitutive_photomorphogenic)_homolog_subunit_7a_(Arabidopsis_thaliana)	1264	1174	1144	1013	1065	1155	1120	940	1317	1325	1260	1254	2284	1731	32.1879	29.5067	31.828	30.5694	29.5509	29.2036	29.3681	26.3853	37.5715	36.8631	38.6834	33.5564	38.7054	38.5746
ENSMUSG00000026240	186.784	361.284	-0.94475	2.5229e-29	6.5686e-28	Cops7b	chr1	+	86582904	86609375	5383	protein_coding	COP9_(constitutive_photomorphogenic)_homolog_subunit_7b_(Arabidopsis_thaliana)	188	200	150	135	176	189	177	178	368	377	272	382	695	433	1.61597	1.69673	1.40866	1.37512	1.64841	1.61305	1.56661	1.6865	3.54365	3.54036	2.81873	3.45042	3.97549	3.25704
ENSMUSG00000018672	405.592	477.591	-0.23329	0.00084101	0.0022494	Copz2	chr11	+	96849870	96861203	1045	protein_coding	coatomer_protein_complex_subunit_zeta_2	459	396	361	343	385	413	370	294	480	490	424	485	756	649	20.3234	17.3056	17.4634	17.9974	18.5746	18.157	16.8694	14.349	23.8096	23.7034	22.6339	22.5662	22.2759	25.1471
ENSMUSG00000039914	328.946	417.326	-0.34517	3.3836e-08	1.6487e-07	Coq10a	chr10	-	128363097	128370032	2502	protein_coding	coenzyme_Q10_homolog_A_(yeast)	330	343	260	279	300	327	291	317	405	415	363	420	733	562	6.10278	6.26057	5.2532	6.11434	6.04519	6.0044	5.54139	6.46192	8.39064	8.38477	8.09335	8.16196	9.02084	9.09511
ENSMUSG00000029319	865.856	981.69	-0.18209	0.0039763	0.0094049	Coq2	chr5	-	100654723	100675140	1743	protein_coding	coenzyme_Q2_homolog_prenyltransferase_(yeast)	904	838	683	706	880	772	818	836	994	949	821	1019	1790	1262	23.9978	21.956	19.809	22.2096	25.4543	20.3484	22.3599	24.4624	29.5608	27.5232	26.2757	28.4256	31.6218	29.3171
ENSMUSG00000028247	112.278	182.919	-0.66942	0.00018598	0.00055466	Coq3	chr4	+	21879673	21912162	2651	protein_coding	coenzyme_Q3_homolog_methyltransferase_(yeast)	62	83	80	75	92	133	152	158	151	173	183	226	306	220	1.08214	1.4298	1.52552	1.55126	1.74966	2.3049	2.73179	3.03974	2.95253	3.29888	3.8508	4.14506	3.5542	3.36025
ENSMUSG00000026798	83.5789	141.346	-0.74039	4.5665e-10	2.7416e-09	Coq4	chr2	+	29787493	29797935	3026	protein_coding	coenzyme_Q4_homolog_(yeast)	62	103	87	51	89	79	86	66	127	154	131	152	235	174	0.948033	1.55445	1.45341	0.924132	1.48285	1.19941	1.35408	1.11241	2.17551	2.57266	2.41497	2.44235	2.39127	2.3283
ENSMUSG00000041733	271.429	383.254	-0.49399	1.2987e-12	1.0062e-11	Coq5	chr5	+	115279666	115296972	2037	protein_coding	coenzyme_Q5_homolog_methyltransferase_(yeast)	292	267	222	214	238	305	255	232	384	345	334	439	643	504	6.63274	5.98587	5.50935	5.76044	5.89063	6.87889	5.96434	5.8088	9.77164	8.56167	9.1467	10.4787	9.71964	10.0184
ENSMUSG00000031782	523.996	615.902	-0.23376	0.00043333	0.0012205	Coq9	chr8	+	94838321	94854895	1789	protein_coding	coenzyme_Q9_homolog_(yeast)	488	462	450	433	515	508	535	501	664	578	564	563	1095	807	12.6215	11.7934	12.7157	13.2712	14.5135	13.0456	14.2481	14.2829	19.2391	16.3323	17.5864	15.3014	18.8467	18.2651
ENSMUSG00000030707	2613.34	3181.03	-0.28097	0.00030713	0.00088526	Coro1a	chr7	-	126699773	126707787	1747	protein_coding	coronin_actin_binding_protein_1A	2959	2643	2371	2042	2223	2421	2305	2500	3134	3860	2369	3642	5094	3754	78.3706	69.0894	68.6083	64.0908	64.1538	63.6666	62.8625	72.9855	92.9894	111.693	75.6452	101.363	89.7835	87.0082
ENSMUSG00000023020	648.893	846.632	-0.38351	1.4709e-09	8.3543e-09	Cox14	chr15	+	99725618	99728136	723	protein_coding	cytochrome_c_oxidase_assembly_protein_14	718	573	603	544	636	654	541	555	773	844	738	915	1494	1117	45.9502	36.1929	42.1616	41.2566	44.3501	41.5575	35.651	39.1511	55.4202	59.0112	56.9413	61.534	63.6272	62.5567
ENSMUSG00000040018	461.884	555.978	-0.26468	0.0010149	0.0026776	Cox15	chr19	-	43733254	43753000	4798	protein_coding	cytochrome_c_oxidase_assembly_protein_15	400	404	363	345	424	483	516	502	580	525	508	595	920	699	3.85745	3.84528	3.82459	3.94268	4.45535	4.62484	5.12392	5.33621	6.26607	5.53133	5.90626	6.02961	5.90416	5.89897
ENSMUSG00000046516	107.999	237.109	-1.0898	6.0912e-12	4.4053e-11	Cox17	chr16	+	38346991	38352763	3690	protein_coding	cytochrome_c_oxidase_assembly_protein_17	95	89	67	62	91	160	99	145	268	211	228	225	417	288	1.19124	1.10147	0.917882	0.921293	1.24334	1.99206	1.27827	2.00416	3.76475	2.89059	3.44681	2.96475	3.47969	3.16028
ENSMUSG00000045438	296.658	341.509	-0.20191	0.012536	0.026714	Cox19	chr5	-	139336189	139345233	2461	protein_coding	cytochrome_c_oxidase_assembly_protein_19	284	240	272	228	248	350	312	276	306	317	322	388	587	443	5.33959	4.45356	5.58722	5.07991	5.08061	6.5338	6.04027	5.71988	6.44521	6.51145	7.29883	7.66571	7.34441	7.28872
ENSMUSG00000009876	993.314	1154.19	-0.21823	2.9328e-05	9.8712e-05	Cox4i2	chr2	+	152754173	152765037	733	protein_coding	cytochrome_c_oxidase_subunit_IV_isoform_2	958	1034	951	856	903	923	861	891	1125	1185	975	1216	2103	1420	60.4731	64.4205	65.5866	64.0328	62.1097	57.8505	55.9645	61.996	79.5565	81.7231	74.201	80.6607	88.3417	78.441
ENSMUSG00000051811	233.973	339.831	-0.53568	1.8004e-08	9.0499e-08	Cox6b2	chr7	-	4751792	4753094	585	protein_coding	cytochrome_c_oxidase_subunit_VIb_polypeptide_2	262	237	230	190	226	205	180	209	283	357	275	344	617	504	20.7227	18.5012	19.8751	17.8086	19.4773	16.0993	14.6599	18.2213	25.076	30.8491	26.2232	28.5914	32.4758	34.8846
ENSMUSG00000011463	25.4074	35.9657	-0.47965	0.012552	0.026743	Cpb1	chr3	-	20248264	20275733	2718	protein_coding	carboxypeptidase_B1_(tissue)	24	22	33	22	25	18	26	18	30	47	24	47	63	38	0.408566	0.369641	0.613766	0.443819	0.463731	0.304251	0.455761	0.337764	0.572136	0.874136	0.492573	0.840777	0.71371	0.5661
ENSMUSG00000025586	356.831	445.328	-0.31316	0.005542	0.012721	Cpeb1	chr7	-	81347026	81455465	3111	protein_coding	cytoplasmic_polyadenylation_element_binding_protein_1	343	334	227	294	281	415	374	392	442	339	462	486	734	605	5.10147	4.90291	3.68862	5.18179	4.55389	6.12855	5.72776	6.42652	7.36461	5.50846	8.28421	7.59572	7.26485	7.87434
ENSMUSG00000025196	76.3982	104.869	-0.44489	9.2315e-05	0.0002876	Cpn1	chr19	-	43956307	43986556	2212	protein_coding	carboxypeptidase_N_polypeptide_1	86	78	52	63	67	66	78	79	111	90	108	112	177	122	1.79893	1.61034	1.18838	1.56167	1.52709	1.37078	1.68005	1.82151	2.60115	2.05678	2.72363	2.46187	2.46387	2.23323
ENSMUSG00000023176	5.21222	12.7787	-0.90946	0.015422	0.032106	Cpn2	chr16	-	30256378	30267532	4583	protein_coding	carboxypeptidase_N_polypeptide_2	10	0	2	1	8	3	6	9	13	23	9	12	6	20	0.10096	0	0.0220607	0.0119642	0.0880067	0.0300733	0.0623756	0.100157	0.147035	0.253693	0.109547	0.12731	0.0403118	0.176701
ENSMUSG00000074643	1.38789	5.24658	-1.0079	0.01483	0.030989	Cpne1	chr2	-	156071842	156111965	3492	protein_coding	copine_I	0	1	2	1	0	0	0	6	9	4	2	3	5	13	0	0.0130778	0.028953	0.0157021	0	0	0	0.0876328	0.133597	0.057905	0.0319496	0.0417714	0.0440886	0.15074
ENSMUSG00000028228	2000.55	2281.05	-0.18817	3.0109e-05	0.00010113	Cpne3	chr4	-	19519254	19570108	5648	protein_coding	copine_III	1922	2056	1902	1697	1679	1840	1956	1817	2394	2302	2165	2385	3773	2624	15.7456	16.624	17.0237	16.4748	14.9876	14.9669	16.5001	16.4078	21.9713	20.6035	21.3832	20.5318	20.5694	18.8117
ENSMUSG00000022742	441.652	579.889	-0.38889	1.0037e-05	3.6108e-05	Cpox	chr16	+	58670208	58680391	3186	protein_coding	coproporphyrinogen_oxidase	388	420	335	339	355	516	485	455	583	591	527	519	1039	768	5.63491	6.0202	5.31542	5.83427	5.6177	7.44069	7.25286	7.28375	9.48528	9.37718	9.22729	7.92053	10.0415	9.76055
ENSMUSG00000041781	717.095	878.357	-0.28889	0.00082776	0.0022163	Cpsf2	chr12	+	101975974	102005993	5315	protein_coding	cleavage_and_polyadenylation_specific_factor_2	671	631	536	560	574	812	831	731	824	1017	774	913	1442	1069	5.84144	5.42167	5.098	5.7772	5.44483	7.01879	7.44922	7.01461	8.03621	9.67271	8.12357	8.35218	8.35396	8.14392
ENSMUSG00000029034	294.718	428.586	-0.53476	3.547e-10	2.1516e-09	Cpsf3l	chr4	+	155869546	155889103	2368	protein_coding	cleavage_and_polyadenylation_specific_factor_3-like	330	333	308	225	254	244	258	243	393	408	380	492	698	588	6.44812	6.42199	6.57517	5.20995	5.40789	4.73388	5.191	5.23377	8.60276	8.70981	8.95181	10.1022	9.0762	10.0544
ENSMUSG00000018727	24.9426	68.5185	-1.3771	4.7109e-14	4.1086e-13	Cpsf4l	chr11	-	113698172	113710017	1375	protein_coding	cleavage_and_polyadenylation_specific_factor_4-like	20	28	28	16	25	22	32	15	76	47	82	65	105	92	0.67302	0.929956	1.02942	0.638043	0.91667	0.735071	1.10882	0.556389	2.86509	1.72793	3.32675	2.29849	2.35135	2.70922
ENSMUSG00000055531	1867.27	2384.09	-0.35039	7.1509e-10	4.213e-09	Cpsf6	chr10	-	117344673	117380015	6526	protein_coding	cleavage_and_polyadenylation_specific_factor_6	1854	2036	1836	1572	1606	1685	1822	1479	2416	2552	2220	2478	3889	2788	13.1451	14.2475	14.2221	13.208	12.4072	11.8621	13.3019	11.5587	19.1901	19.7681	18.9765	18.4623	18.3494	17.2984
ENSMUSG00000007783	116.265	186.605	-0.67274	7.3609e-09	3.8609e-08	Cpt1c	chr7	-	44959373	44974851	2793	protein_coding	carnitine_palmitoyltransferase_1c	121	120	116	90	128	73	118	97	169	161	170	211	329	258	2.00454	1.96208	2.09955	1.76687	2.31055	1.20077	2.01291	1.77129	3.13648	2.91397	3.39537	3.67319	3.62707	3.74031
ENSMUSG00000028607	328.173	403.767	-0.29238	0.0080639	0.017921	Cpt2	chr4	-	107903981	107923610	2372	protein_coding	carnitine_palmitoyltransferase_2	286	225	266	253	302	390	336	381	451	400	376	438	619	467	5.57895	4.33187	5.66898	5.84842	6.41901	7.55369	6.74898	8.19219	9.85574	8.52463	8.84265	8.97825	8.03538	7.97189
ENSMUSG00000026616	111.778	244.097	-1.088	1.4913e-13	1.25e-12	Cr2	chr1	-	195136811	195176715	6207	protein_coding	complement_receptor_2	142	146	120	82	91	80	103	71	284	281	181	279	402	245	1.05854	1.07418	0.977322	0.724377	0.739155	0.592131	0.790622	0.5834	2.37172	2.28852	1.62669	2.18552	1.99423	1.59825
ENSMUSG00000026853	958.329	1084.51	-0.17821	0.00037869	0.0010751	Crat	chr2	-	30400471	30415813	4224	protein_coding	carnitine_acetyltransferase	966	1035	875	797	883	842	929	801	1080	1128	993	1095	1872	1317	10.5817	11.1898	10.4718	10.3459	10.5393	9.15794	10.4786	9.6716	13.2534	13.4994	13.114	12.6044	13.6462	12.6247
ENSMUSG00000063681	11.1842	37.3931	-1.5129	1.0415e-07	4.8129e-07	Crb1	chr1	-	139197056	139377100	6135	protein_coding	crumbs_homolog_1_(Drosophila)	17	9	17	14	9	4	2	10	36	32	40	22	65	66	0.128214	0.0669939	0.140079	0.125126	0.0739612	0.029954	0.015532	0.0831333	0.304169	0.263673	0.363709	0.174357	0.326234	0.435601
ENSMUSG00000035403	15.7288	32.2644	-0.91322	0.00037572	0.0010675	Crb2	chr2	+	37776249	37799103	6372	protein_coding	crumbs_homolog_2_(Drosophila)	22	16	8	7	10	15	12	28	30	45	33	24	36	48	0.159753	0.11467	0.0634677	0.0602358	0.0791225	0.10815	0.0897261	0.224116	0.244047	0.356999	0.2889	0.183134	0.173963	0.305017
ENSMUSG00000025532	318.472	382.204	-0.26098	6.3374e-05	0.00020225	Crcp	chr5	+	130029290	130060789	1492	protein_coding	calcitonin_gene-related_peptide-receptor_component_protein	292	317	250	285	291	334	306	292	377	385	329	440	594	498	9.05555	9.70281	8.47051	10.4739	9.83332	10.2846	9.7716	9.98168	13.0978	13.0443	12.3009	14.3389	12.2588	13.5151
ENSMUSG00000025958	1429.43	2007.19	-0.48576	2.8595e-12	2.1378e-11	Creb1	chr1	+	64532645	64604548	8364	protein_coding	cAMP_responsive_element_binding_protein_1	1307	1623	1484	1174	1284	1263	1364	1127	2084	1967	1975	2087	3117	2481	7.2304	8.86159	8.96929	7.69638	7.73975	6.93743	7.76987	6.87226	12.9155	11.8883	13.1723	12.1322	11.475	12.0108
ENSMUSG00000032652	889.663	1155.21	-0.37509	1.5535e-11	1.0837e-10	Crebl2	chr6	+	134830154	134858931	3629	protein_coding	cAMP_responsive_element_binding_protein-like_2	874	969	754	734	836	782	850	817	1256	1141	981	1260	1915	1397	11.1436	12.1939	10.5032	11.0903	11.6144	9.89986	11.1595	11.4822	17.9403	15.8938	15.0796	16.8817	16.2485	15.5872
ENSMUSG00000051451	1138.31	2382.13	-1.0558	2.3766e-43	1.3488e-41	Crebzf	chr7	+	90442729	90447717	4937	protein_coding	CREB/ATF_bZIP_transcription_factor	1083	1125	937	748	933	1188	1266	1218	2447	2395	2085	2488	4003	3015	10.15	10.4063	9.59433	8.30752	9.52784	11.0551	12.2175	12.5827	25.692	24.523	23.5587	24.503	24.9662	24.7277
ENSMUSG00000006356	9286.99	10614.3	-0.19213	0.00050209	0.0013967	Crip2	chr12	+	113140236	113145504	1437	protein_coding	cysteine_rich_protein_2	8975	9198	8688	7442	8954	9331	8488	7997	9620	10583	8970	10744	18645	15406	288.987	292.31	305.634	283.965	314.149	298.319	281.424	283.831	347.013	372.291	348.213	363.531	399.518	434.102
ENSMUSG00000023968	10.863	33.2751	-1.4771	1.2513e-10	7.9518e-10	Crip3	chr17	+	46428926	46431776	1035	protein_coding	cysteine-rich_protein_3	10	13	13	9	4	12	10	10	39	42	29	23	62	35	0.447055	0.573601	0.634953	0.476798	0.194848	0.53266	0.460334	0.492776	1.95322	2.05135	1.56303	1.08049	1.84451	1.36926
ENSMUSG00000017776	3611.55	3875.63	-0.10144	0.012696	0.027008	Crk	chr11	+	75679259	75706908	4290	protein_coding	v-crk_sarcoma_virus_CT10_oncogene_homolog_(avian)	3433	3616	3167	2877	3083	3830	3710	3188	3803	3866	3456	4120	6288	5165	37.0269	38.4927	37.3189	36.7718	36.232	41.0158	41.2031	37.901	45.9511	45.5549	44.9392	46.6952	45.1321	48.7497
ENSMUSG00000017561	1272.22	1439.87	-0.17783	0.0074715	0.016711	Crlf3	chr11	-	80046493	80080991	2396	protein_coding	cytokine_receptor-like_factor_3	1258	1453	1050	1135	1033	1338	1196	1014	1481	1429	1185	1550	2461	1860	24.2938	27.694	22.1534	25.9742	21.7365	25.6554	23.7825	21.5844	32.0402	30.1492	27.5893	31.4541	31.6268	31.433
ENSMUSG00000027357	257.5	382.515	-0.56615	5.1767e-12	3.7795e-11	Crls1	chr2	+	132846666	132866785	1924	protein_coding	cardiolipin_synthase_1	289	237	205	217	200	306	221	245	335	395	345	409	670	499	6.95014	5.62536	5.38626	6.18425	5.24084	7.30678	5.47269	6.49457	9.02541	10.3782	10.0028	10.336	10.7226	10.5016
ENSMUSG00000001767	492.804	659.132	-0.41424	3.9222e-06	1.4938e-05	Crnkl1	chr2	-	145917479	145935014	3428	protein_coding	Crn_crooked_neck-like_1_(Drosophila)	437	402	370	404	398	559	559	538	675	680	599	687	1093	798	5.8985	5.35541	5.45631	6.46209	5.85353	7.4917	7.76934	8.00444	10.2068	10.0276	9.74754	9.74425	9.8177	9.42586
ENSMUSG00000040860	300.988	575.415	-0.93189	4.4088e-44	2.6594e-42	Crocc	chr4	-	141016637	141060550	6582	protein_coding	ciliary_rootlet_coiled-coil_rootletin	292	328	284	255	297	273	255	252	561	563	493	592	988	795	2.0527	2.27574	2.18122	2.1243	2.27496	1.90552	1.84585	1.95269	4.41807	4.32395	4.17829	4.37317	4.62199	4.89067
ENSMUSG00000003623	433.411	718.256	-0.72218	5.1949e-21	7.8287e-20	Crot	chr5	-	8966033	8997324	2996	protein_coding	carnitine_O-octanoyltransferase	450	412	321	310	379	429	456	475	720	744	626	769	1276	834	6.94979	6.28004	5.41628	5.67352	6.37783	6.57847	7.25164	8.08614	12.4571	12.5534	11.6558	12.4801	13.1141	11.2715
ENSMUSG00000003575	450.769	571.689	-0.34089	4.4411e-06	1.6789e-05	Crtc1	chr8	-	70382355	70439579	10265	protein_coding	CREB_regulated_transcription_coactivator_1	518	466	427	360	433	416	353	382	506	603	527	579	971	769	2.33492	2.07317	2.10284	1.92299	2.12669	1.86185	1.63843	1.89799	2.55516	2.96954	2.86392	2.74253	2.91267	3.03338
ENSMUSG00000030905	56.8705	74.9524	-0.37709	0.018246	0.037324	Crym	chr7	-	120186380	120202111	2681	protein_coding	crystallin_mu	65	66	47	35	27	64	64	59	89	86	58	71	124	87	1.12181	1.12423	0.886215	0.71582	0.507742	1.09671	1.13736	1.12239	1.72076	1.62156	1.20681	1.28764	1.42415	1.31396
ENSMUSG00000058240	411.268	577.989	-0.48709	4.9064e-19	6.3478e-18	Cryzl1	chr16	-	91689322	91728975	1965	protein_coding	crystallin_zeta_(quinone_reductase)-like_1	421	383	388	335	339	419	405	371	556	595	546	645	969	660	9.91335	8.9011	9.98177	9.34792	8.69787	9.79627	9.81987	9.62944	14.6669	15.3068	15.5003	15.9599	15.1842	13.6
ENSMUSG00000014599	839.233	1312.17	-0.6206	7.4145e-05	0.00023429	Csf1	chr3	-	107741048	107760469	4176	protein_coding	colony_stimulating_factor_1_(macrophage)	658	573	532	597	620	1273	964	1049	1376	1317	1251	1422	2073	1526	7.29065	6.26616	6.44005	7.83874	7.48526	14.0048	10.9984	12.8116	17.0799	15.9425	16.7111	16.5566	15.2851	14.7963
ENSMUSG00000018916	3.22343	14.287	-1.7078	2.0987e-07	9.3573e-07	Csf2	chr11	-	54247271	54249667	800	protein_coding	colony_stimulating_factor_2_(granulocyte-macrophage)	1	3	2	1	2	4	3	8	19	12	10	17	18	21	0.0578377	0.171253	0.12638	0.0685398	0.126042	0.22971	0.178667	0.510023	1.23109	0.758266	0.697299	1.03322	0.692808	1.06289
ENSMUSG00000059326	1097.35	1336.59	-0.28394	1.8507e-06	7.3563e-06	Csf2ra	chr19	-	61224402	61228418	1849	protein_coding	colony_stimulating_factor_2_receptor_alpha_low-affinity_(granulocyte-macrophage)	1229	971	954	849	1032	1144	972	1022	1214	1342	1223	1342	2359	1802	30.755	23.9822	26.0825	25.177	28.1396	28.4249	25.0462	28.1906	34.0337	36.6899	36.8976	35.2897	39.2845	39.4618
ENSMUSG00000032312	1543.81	2035.92	-0.39664	1.1792e-10	7.5161e-10	Csk	chr9	-	57626647	57645653	2748	protein_coding	c-src_tyrosine_kinase	1812	1605	1394	1241	1348	1382	1473	1251	1922	2231	1786	2230	3371	2473	30.51	26.6726	25.6439	24.7621	24.7314	23.1047	25.5387	23.2183	36.2547	41.0406	36.2555	39.4567	37.7722	36.439
ENSMUSG00000046934	0.379573	3.11641	-1.2021	0.0035318	0.0084418	Csl	chr10	-	99757705	99759658	1954	protein_coding	citrate_synthase_like	1	0	0	0	0	2	0	0	2	5	1	7	4	2	0.0236797	0	0	0	0	0.0470235	0	0	0.0530558	0.129353	0.0285486	0.174183	0.0630327	0.0414443
ENSMUSG00000074698	2405.27	2624.01	-0.12492	0.00075581	0.0020388	Csnk2a1	chr2	+	152226839	152281852	4206	protein_coding	casein_kinase_2_alpha_1_polypeptide	2372	2311	2344	1873	2137	2437	2384	2048	2647	2647	2395	2717	4305	3344	26.0943	25.0922	28.1726	24.4175	25.616	26.6192	27.0054	24.8342	32.6221	31.8138	31.7647	31.4089	31.5162	32.1926
ENSMUSG00000044636	93.1344	206.624	-1.1211	8.3244e-19	1.0539e-17	Csrnp2	chr15	-	100479570	100495239	4126	protein_coding	cysteine-serine-rich_nuclear_protein_2	71	75	70	73	79	120	98	107	202	248	190	210	362	208	0.796214	0.830117	0.857644	0.970122	0.965325	1.33617	1.13164	1.32265	2.53775	3.03846	2.56882	2.4747	2.70153	2.04124
ENSMUSG00000020186	599.758	767.547	-0.35564	4.4218e-11	2.9456e-10	Csrp2	chr10	+	110920177	110939599	973	protein_coding	cysteine_and_glycine-rich_protein_2	617	620	537	444	522	578	588	564	740	750	675	778	1309	1069	29.3409	29.0995	27.8997	25.0209	27.0479	27.2913	28.7924	29.5635	39.4227	38.9654	38.699	38.8776	41.4245	44.4861
ENSMUSG00000027425	580.89	689.742	-0.24874	9.666e-06	3.4855e-05	Csrp2bp	chr2	+	144368983	144407676	3801	protein_coding	cysteine_and_glycine-rich_protein_2_binding_protein	559	563	512	518	500	519	594	548	697	692	609	672	1144	951	6.80479	6.76422	6.80942	7.47248	6.63205	6.27305	7.44564	7.35313	9.50522	9.20319	8.93776	8.59615	9.26741	10.1308
ENSMUSG00000036924	8.26899	16.0259	-0.77224	0.01758	0.036107	Cst13	chr2	+	148820081	148830410	783	protein_coding	cystatin_13	13	11	8	12	8	3	4	2	15	7	27	16	29	15	0.768214	0.641561	0.516495	0.840334	0.515115	0.176023	0.243395	0.130274	0.993017	0.451925	1.92358	0.993552	1.14042	0.775691
ENSMUSG00000030970	815.148	986.906	-0.27392	4.7773e-05	0.00015541	Ctbp2	chr7	-	132987563	133124354	3604	protein_coding	C-terminal_binding_protein_2	793	930	726	692	784	684	806	646	991	941	897	1080	1570	1304	10.181	11.7843	10.1833	10.5282	10.9675	8.71928	10.6552	9.14192	14.2533	13.1988	13.8841	14.5704	13.4136	14.6505
ENSMUSG00000020898	352.217	467.07	-0.40023	0.00025687	0.0007494	Ctc1	chr11	+	69015911	69036473	4164	protein_coding	CTS_telomere_maintenance_complex_component_1	384	431	370	289	316	249	304	276	475	406	462	520	854	513	4.26699	4.72687	4.49189	3.80557	3.82606	2.74725	3.47837	3.38056	5.91303	4.92885	6.18928	6.07191	6.31506	4.98845
ENSMUSG00000005698	1967.58	2145.13	-0.12459	0.00095028	0.0025223	Ctcf	chr8	+	105636568	105682922	3782	protein_coding	CCCTC-binding_factor	2046	1984	1844	1653	1721	1897	1844	1650	2177	2235	1913	2172	3635	2662	25.0314	23.9567	24.6478	23.9654	22.9422	23.0439	23.2302	22.2511	29.8376	29.8735	28.2165	27.9236	29.5947	28.5
ENSMUSG00000026176	3849.5	4276.84	-0.15183	0.0015347	0.0039193	Ctdsp1	chr1	+	74391509	74397285	2957	protein_coding	CTD_(carboxy-terminal_domain_RNA_polymerase_II_polypeptide_A)_small_phosphatase_1	4122	3817	3699	3033	3604	3570	3474	3325	4237	4441	3592	4357	7493	5544	64.4997	58.9492	63.237	56.2411	61.4482	55.4659	55.9747	57.3496	74.2736	75.9206	67.7632	71.6422	78.0252	75.9156
ENSMUSG00000078429	7501.64	8525.41	-0.18461	6.9935e-08	3.2974e-07	Ctdsp2	chr10	+	126978717	126999975	4823	protein_coding	CTD_(carboxy-terminal_domain_RNA_polymerase_II_polypeptide_A)_small_phosphatase_2	7161	7129	6989	6478	6287	7554	7162	6984	8285	8718	7496	9175	14712	10550	68.7001	67.5023	73.2548	73.6472	65.7207	71.9564	70.7506	73.8544	89.0435	91.3755	86.7005	92.4956	93.9258	88.5715
ENSMUSG00000042340	74.8141	100.432	-0.41751	0.0016355	0.0041601	Ctf1	chr7	+	127712736	127718185	1345	protein_coding	cardiotrophin_1	97	55	69	66	53	82	63	72	87	123	77	106	182	124	3.33696	1.86744	2.59337	2.69063	1.98669	2.80092	2.23168	2.73023	3.35293	4.62289	3.19358	3.83192	4.16658	3.733
ENSMUSG00000060034	3.33177	9.23324	-1.0623	0.0035471	0.0084758	Ctf2	chr7	-	127718106	127725616	1754	protein_coding	cardiotrophin_2	1	5	3	0	6	4	3	3	9	10	15	3	10	14	0.0263798	0.130181	0.0864629	0	0.172464	0.104771	0.0814901	0.0872331	0.265975	0.288205	0.477058	0.0831618	0.17555	0.32319
ENSMUSG00000054196	36.004	85.3439	-1.1904	9.3331e-12	6.6477e-11	Cthrc1	chr15	+	39076932	39087121	1164	protein_coding	collagen_triple_helix_repeat_containing_1	41	46	39	37	38	21	15	29	84	83	81	97	141	100	1.62979	1.80473	1.69375	1.74294	1.64591	0.82885	0.613976	1.27068	3.74071	3.60459	3.88187	4.05183	3.72989	3.47861
ENSMUSG00000038816	494.179	547.577	-0.14731	0.019728	0.04004	Ctnnal1	chr4	-	56810935	56865188	3795	protein_coding	catenin_(cadherin_associated_protein)_alpha-like_1	479	450	386	462	457	475	500	459	563	532	484	637	889	655	5.84016	5.41512	5.14178	6.67518	6.07128	5.75031	6.27728	6.16866	7.68996	7.08647	7.11447	8.16131	7.21307	6.98857
ENSMUSG00000005949	428.405	524.914	-0.28916	1.1153e-06	4.5516e-06	Ctns	chr11	-	73183596	73199042	2723	protein_coding	cystinosis_nephropathic	428	431	366	345	397	407	459	357	582	514	466	558	839	639	7.27272	7.22831	6.79472	6.94711	7.35053	6.86683	8.03116	6.68668	11.0791	9.54214	9.54657	9.96366	9.48735	9.50194
ENSMUSG00000005609	776.483	1015.54	-0.38378	7.6067e-11	4.9262e-10	Ctr9	chr7	+	111028951	111056377	4300	protein_coding	Ctr9_Paf1/RNA_polymerase_II_complex_component_homolog_(S._cerevisiae)	858	831	718	637	673	718	744	606	1075	1073	905	1050	1618	1238	9.23251	8.82551	8.44101	8.12276	7.89083	7.67124	8.24362	7.18776	12.9589	12.6143	11.7406	11.8728	11.5862	11.6577
ENSMUSG00000017760	2436.25	2668.97	-0.13153	0.0019683	0.0049388	Ctsa	chr2	+	164832873	164841032	3674	protein_coding	cathepsin_A	2413	2537	2269	2073	2232	2124	2292	2160	2600	2827	2363	2823	4384	3377	30.3892	31.5347	31.2201	30.938	30.6289	26.5598	29.7227	29.985	36.6827	38.8971	35.8785	37.3598	36.7419	37.2178
ENSMUSG00000030560	4915.74	5656.65	-0.2012	0.00096388	0.0025555	Ctsc	chr7	+	88278085	88310888	3209	protein_coding	cathepsin_C	5102	4992	4457	3891	4768	4801	4474	4109	5869	6497	4841	6228	9239	6055	73.5651	71.0415	70.212	66.4851	74.9104	68.734	66.4262	65.3065	94.8029	102.347	84.1539	94.3651	88.6514	76.4018
ENSMUSG00000000416	123.804	262.021	-1.0027	3.2365e-06	1.2454e-05	Cttnbp2	chr6	-	18366478	18514869	5905	protein_coding	cortactin_binding_protein_2	180	178	169	76	127	59	68	67	247	291	218	295	440	316	1.41044	1.3766	1.44679	0.70571	1.08433	0.459031	0.548659	0.578688	2.16822	2.49117	2.05942	2.42904	2.29437	2.16684
ENSMUSG00000038888	124.969	215.325	-0.76958	1.4081e-11	9.8616e-11	Ctu1	chr7	+	43672016	43678298	2475	protein_coding	cytosolic_thiouridylase_subunit_1_homolog_(S._pombe)	112	110	91	86	107	172	112	143	207	220	184	229	373	279	2.09384	2.02967	1.85868	1.90527	2.17964	3.19273	2.15604	2.9468	4.33533	4.49343	4.14717	4.49876	4.64049	4.56445
ENSMUSG00000048644	228.871	335.707	-0.54385	8.1908e-06	2.983e-05	Ctxn1	chr8	-	4257648	4259274	1224	protein_coding	cortexin_1	183	219	226	163	199	219	221	270	254	307	282	351	606	562	6.91784	8.1709	9.33395	7.30195	8.19686	8.22001	8.60249	11.2505	10.7567	12.6791	12.8522	13.9431	15.2448	18.5915
ENSMUSG00000036748	701.416	798.362	-0.18749	0.00044427	0.0012484	Cuedc2	chr19	-	46329812	46338660	1941	protein_coding	CUE_domain_containing_2	764	661	653	561	669	656	659	596	713	825	714	854	1356	1063	18.2125	15.5519	17.0069	15.8478	17.3771	15.527	16.1761	15.6607	19.0411	21.4862	20.5202	21.3927	21.5112	22.1752
ENSMUSG00000038545	778.781	946.569	-0.27901	0.00037647	0.0010694	Cul7	chr17	+	46650337	46664364	5530	protein_coding	cullin_7	919	835	771	570	728	632	696	652	946	896	899	938	1644	1224	7.68938	6.89555	7.04803	5.65174	6.63716	5.25051	5.99649	6.01329	8.86734	8.19055	9.06867	8.24727	9.15392	8.96221
ENSMUSG00000040327	721.186	828.893	-0.20036	0.0049519	0.011485	Cul9	chr17	-	46500572	46546388	8451	protein_coding	cullin_9	750	752	687	660	665	560	643	632	774	772	813	879	1406	1078	4.10633	4.06366	4.10948	4.28222	3.96725	3.04431	3.62507	3.81416	4.74745	4.61785	5.36651	5.05724	5.1228	5.16499
ENSMUSG00000024194	539.24	738.373	-0.45195	2.009e-09	1.125e-08	Cuta	chr17	-	26937973	26939478	639	protein_coding	cutA_divalent_cation_tolerance_homolog_(E._coli)	544	610	465	494	517	484	459	433	667	738	611	803	1293	1027	39.3912	43.595	36.7867	42.3895	40.7911	34.798	34.2236	34.5602	54.1068	58.3829	53.3396	61.1008	62.3057	65.0772
ENSMUSG00000026870	114.881	216.309	-0.8848	6.7726e-11	4.4121e-10	Cutal	chr2	+	34874396	34892133	2312	protein_coding	cutA_divalent_cation_tolerance_homolog-like	126	154	115	89	115	90	108	60	245	230	196	224	331	247	2.52164	3.04187	2.51448	2.11074	2.50776	1.7884	2.22561	1.32359	5.49295	5.02887	4.72909	4.71078	4.40829	4.32582
ENSMUSG00000031778	966.239	1275.18	-0.39054	0.002411	0.005958	Cx3cl1	chr8	+	94772009	94782423	3311	protein_coding	chemokine_(C-X3-C_motif)_ligand_1	1197	1114	988	896	968	760	696	562	1218	1241	1256	1228	2295	1599	16.7277	15.365	15.0847	14.8382	14.7398	10.5454	10.0153	8.65699	19.0684	18.9471	21.1612	18.0332	21.3429	19.5546
ENSMUSG00000052336	100.706	422.167	-1.9616	8.5551e-27	1.9083e-25	Cx3cr1	chr9	-	119901616	120068283	3729	protein_coding	chemokine_(C-X3-C_motif)_receptor_1	120	69	65	80	78	97	62	176	397	528	376	470	650	454	1.48898	0.845014	0.881169	1.17633	1.05458	1.19506	0.792159	2.40719	5.51855	7.15767	5.62477	6.12827	5.36724	4.92972
ENSMUSG00000022865	1850.54	2407.79	-0.37643	1.8861e-08	9.4662e-08	Cxadr	chr16	+	78301496	78359785	5734	protein_coding	coxsackie_virus_and_adenovirus_receptor	1981	1975	1796	1473	1695	1725	1642	1491	2734	2311	2357	2524	3763	2714	15.9856	15.7296	15.8339	14.0857	14.9035	13.821	13.6436	13.262	24.7154	20.3738	22.9304	21.4025	20.2072	19.1651
ENSMUSG00000050232	34.591	47.709	-0.43605	0.022249	0.044603	Cxcr3	chrX	-	101731535	101734269	1731	protein_coding	chemokine_(C-X-C_motif)_receptor_3	35	42	32	23	21	26	36	43	51	65	35	51	89	38	0.935561	1.10805	0.934526	0.728557	0.611643	0.690058	0.990875	1.26695	1.52722	1.89822	1.12792	1.43254	1.58315	0.888885
ENSMUSG00000045382	957.512	1454.52	-0.59543	1.7575e-09	9.9159e-09	Cxcr4	chr1	-	128588199	128592293	1805	protein_coding	chemokine_(C-X-C_motif)_receptor_4	838	1186	844	884	945	866	879	671	1240	1446	1318	1442	2897	1873	21.4817	30.0065	23.6376	26.8539	26.3955	22.042	23.202	18.9599	35.61	40.4969	40.7331	38.8437	49.4199	42.0165
ENSMUSG00000047880	148.216	332.381	-1.1521	4.0303e-46	2.6661e-44	Cxcr5	chr9	-	44511788	44556391	2824	protein_coding	chemokine_(C-X-C_motif)_receptor_5	158	147	145	114	150	140	130	119	335	389	281	339	527	408	2.58877	2.37717	2.59562	2.21347	2.67795	2.27758	2.19327	2.14918	6.14904	6.9633	5.55074	5.8367	5.74614	5.84998
ENSMUSG00000048521	58.1806	79.7037	-0.43829	0.0080522	0.017897	Cxcr6	chr9	+	123806477	123811754	1893	protein_coding	chemokine_(C-X-C_motif)_receptor_6	76	54	35	43	47	45	61	73	59	98	57	92	139	111	1.85765	1.30272	0.934664	1.24552	1.25177	1.09212	1.5353	1.96681	1.61558	2.61701	1.67971	2.36303	2.26097	2.37428
ENSMUSG00000044365	28.3966	44.8845	-0.60263	0.0029789	0.007232	Cxxc4	chr3	+	134236491	134262090	5623	protein_coding	CXXC_finger_4	34	41	34	14	20	22	26	22	37	42	60	49	56	56	0.279777	0.332984	0.305667	0.136519	0.179324	0.179748	0.220302	0.199547	0.341084	0.377582	0.59524	0.423702	0.306655	0.403254
ENSMUSG00000046668	280.847	399.64	-0.50195	8.6042e-07	3.5697e-06	Cxxc5	chr18	+	35829818	35861687	2271	protein_coding	CXXC_finger_5	322	304	328	234	225	233	220	222	359	396	383	442	723	465	6.56054	6.11313	7.30121	5.64978	4.99507	4.71355	4.6155	4.98569	8.19416	8.81472	9.40786	9.46319	9.80283	8.29077
ENSMUSG00000034445	387.696	753.717	-0.93891	9.3132e-16	9.3465e-15	Cyb561a3	chr19	+	10577454	10588548	1474	protein_coding	cytochrome_b561_family_member_A3	485	431	445	296	324	260	355	291	827	804	658	808	1157	890	15.2246	13.3533	15.2616	11.011	11.0821	8.10374	11.4748	10.069	29.0827	27.5733	24.9022	26.653	24.1694	24.4485
ENSMUSG00000037190	135.101	162.51	-0.2585	0.020896	0.042151	Cyb561d2	chr9	-	107539011	107541865	1782	protein_coding	cytochrome_b-561_domain_containing_2	144	181	119	106	124	120	115	99	150	164	146	185	236	231	3.739	4.63851	3.37581	3.2616	3.50824	3.09373	3.0747	2.83346	4.36326	4.65229	4.5704	5.04773	4.07788	5.24884
ENSMUSG00000031924	4014.67	4500.17	-0.16334	6.8274e-06	2.5122e-05	Cyb5b	chr8	+	107150661	107187470	4294	protein_coding	cytochrome_b5_type_B	4092	4079	3388	3201	3646	4027	3899	3571	4627	4612	4334	4671	7191	5356	44.0935	43.3809	39.8859	40.8749	42.8085	43.0853	43.2618	42.4148	55.8553	54.2947	56.3036	52.8908	51.5653	50.5054
ENSMUSG00000044795	283.08	522.087	-0.8775	5.3117e-42	2.8463e-40	Cyb5d1	chr11	-	69391925	69395631	1034	protein_coding	cytochrome_b5_domain_containing_1	269	271	238	224	260	300	274	271	529	456	515	565	906	631	12.0374	11.9689	11.6358	11.8785	12.6774	13.3294	12.6253	13.3671	26.5193	22.2933	27.7841	26.5681	26.9798	24.7097
ENSMUSG00000057778	113.863	189.308	-0.72188	1.2257e-15	1.2189e-14	Cyb5d2	chr11	-	72777232	72796142	2953	protein_coding	cytochrome_b5_domain_containing_2	115	105	129	92	94	108	103	100	202	179	177	203	288	245	1.80192	1.6238	2.20833	1.70827	1.60487	1.68023	1.66183	1.72713	3.54581	3.06422	3.34364	3.34245	3.00303	3.3594
ENSMUSG00000026456	614.772	768.378	-0.31893	6.271e-09	3.3126e-08	Cyb5r1	chr1	+	134405559	134411740	2420	protein_coding	cytochrome_b5_reductase_1	633	654	549	473	602	599	534	534	708	826	732	810	1257	945	12.1029	12.3415	11.4682	10.7171	12.5417	11.3716	10.5133	11.2542	15.1651	17.2542	16.8735	16.2743	15.9938	15.8116
ENSMUSG00000028621	135.101	258.426	-0.92335	1.0132e-21	1.6167e-20	Cyb5rl	chr4	+	107066988	107088268	5471	protein_coding	cytochrome_b5_reductase-like	136	115	130	109	159	124	129	101	250	278	253	264	455	279	1.1502	0.959927	1.2012	1.09243	1.46523	1.04127	1.1234	0.941552	2.36865	2.56867	2.57966	2.34622	2.5608	2.06489
ENSMUSG00000027015	329.4	396.263	-0.26296	0.0093232	0.02044	Cybrd1	chr2	+	71117923	71142926	5339	protein_coding	cytochrome_b_reductase_1	342	349	389	292	285	238	284	263	369	429	380	420	665	460	2.96392	2.9852	3.68322	2.99886	2.69129	2.04798	2.53438	2.51238	3.58256	4.06189	3.97039	3.82491	3.83524	3.48865
ENSMUSG00000020810	685.113	817.144	-0.25389	1.5507e-05	5.4301e-05	Cygb	chr11	-	116645595	116654313	2331	protein_coding	cytoglobin	679	613	551	617	627	666	632	700	838	810	737	895	1408	945	13.4781	12.0095	11.9494	14.5136	13.5613	13.1263	12.9178	15.316	18.635	17.566	17.6374	18.6687	18.5991	16.4153
ENSMUSG00000053929	2179.34	2731.89	-0.32524	8.9647e-11	5.777e-10	Cyhr1	chr15	-	76643395	76660117	3959	protein_coding	cysteine_and_histidine_rich_1	2293	2201	2012	1836	2135	1964	1916	1840	2581	2834	2472	2778	4551	3644	26.7991	25.3888	25.691	25.4284	27.1887	22.7911	23.0581	23.704	33.7932	36.1863	34.8315	34.1177	35.3958	37.2694
ENSMUSG00000063415	369.999	1375.37	-1.1952	0.0028516	0.0069427	Cyp26b1	chr6	-	84571414	84593908	4751	protein_coding	cytochrome_P450_family_26_subfamily_b_polypeptide_1	234	523	254	244	678	480	185	159	1321	756	4632	304	999	280	2.27893	5.02717	2.70263	2.81603	7.19483	4.64158	1.85524	1.70688	14.4127	8.04391	54.3867	3.11115	6.47457	2.38634
ENSMUSG00000026170	615.434	713.192	-0.21276	0.00014396	0.00043663	Cyp27a1	chr1	+	74713574	74737892	1892	protein_coding	cytochrome_P450_family_27_subfamily_a_polypeptide_1	627	605	555	492	542	552	620	585	611	742	646	803	1192	932	15.3337	14.603	14.8289	14.2586	14.4429	13.4038	15.6129	15.7697	16.7397	19.825	19.0467	20.6361	19.3993	19.9459
ENSMUSG00000066704	13.7525	32.5562	-1.1582	5.3164e-08	2.5431e-07	Cyp2b19	chr7	+	26757163	26772630	2719	protein_coding	cytochrome_P450_family_2_subfamily_b_polypeptide_19	11	13	12	11	13	15	10	17	29	34	28	30	45	58	0.187191	0.218344	0.223106	0.221828	0.241052	0.25345	0.175228	0.318882	0.552861	0.632121	0.574458	0.536469	0.509605	0.86373
ENSMUSG00000025479	132.551	193.787	-0.53613	3.3037e-05	0.00011039	Cyp2e1	chr7	+	140763739	140774975	1827	protein_coding	cytochrome_P450_family_2_subfamily_e_polypeptide_1	112	124	89	131	153	113	104	153	184	168	214	192	318	255	2.83648	3.09949	2.46258	3.93156	4.2221	2.84151	2.71211	4.27113	5.22043	4.64837	6.53408	5.1097	5.35943	5.65146
ENSMUSG00000052974	26532.7	32194.1	-0.27706	7.4153e-05	0.00023429	Cyp2f2	chr7	+	27119909	27133660	1866	protein_coding	cytochrome_P450_family_2_subfamily_f_polypeptide_2	21596	25938	24052	21000	24724	29065	26513	24434	28820	28704	31368	32821	57121	44990	535.504	634.793	651.595	617.078	668.01	715.596	676.956	667.84	800.589	777.609	937.744	855.21	942.572	976.255
ENSMUSG00000052914	273.524	318.327	-0.21534	0.0071345	0.016024	Cyp2j6	chr4	-	96516138	96553661	3605	protein_coding	cytochrome_P450_family_2_subfamily_j_polypeptide_6	297	264	277	234	240	241	259	221	341	354	284	335	540	329	3.81199	3.34431	3.8843	3.55913	3.35646	3.07129	3.42301	3.12663	4.90316	4.96396	4.39463	4.51827	4.61231	3.6953
ENSMUSG00000015224	97.3462	144.228	-0.54644	8.1856e-05	0.00025707	Cyp2j9	chr4	-	96568429	96591578	2536	protein_coding	cytochrome_P450_family_2_subfamily_j_polypeptide_9	126	114	110	71	89	73	78	65	169	124	146	155	221	166	2.29891	2.05288	2.19271	1.53512	1.76936	1.32246	1.46541	1.30724	3.45434	2.47174	3.21154	2.97177	2.68333	2.65044
ENSMUSG00000040703	2208.89	2960.46	-0.42071	4.4046e-12	3.2363e-11	Cyp2s1	chr7	-	25802475	25816913	3161	protein_coding	cytochrome_P450_family_2_subfamily_s_polypeptide_1	1975	2203	1974	1688	2001	2254	2184	2158	2713	2704	2774	2975	5121	4279	28.9097	31.8271	31.569	29.2806	31.9153	32.7596	32.9186	34.819	44.489	43.2427	48.9543	45.7609	49.8839	54.8121
ENSMUSG00000023963	488.955	563.154	-0.2036	3.8973e-05	0.00012847	Cyp39a1	chr17	+	43667425	43751431	3053	protein_coding	cytochrome_P450_family_39_subfamily_a_polypeptide_1	465	478	424	394	453	510	479	436	567	589	509	575	978	669	7.04737	7.15004	7.02065	7.07623	7.48079	7.67455	7.47519	7.28366	9.62683	9.75257	9.30037	9.15743	9.86376	8.87275
ENSMUSG00000021259	22.0563	35.2356	-0.63991	0.0016912	0.0042951	Cyp46a1	chr12	+	108334377	108362231	2119	protein_coding	cytochrome_P450_family_46_subfamily_a_polypeptide_1	25	10	13	18	25	23	28	22	34	30	29	45	71	38	0.545896	0.215514	0.310135	0.465773	0.594819	0.498662	0.629565	0.529519	0.831716	0.715683	0.763442	1.03256	1.03171	0.726125
ENSMUSG00000078597	10.0402	26.8658	-1.2116	1.5971e-05	5.581e-05	Cyp4a12b	chr4	+	115411624	115439034	2395	protein_coding	cytochrome_P450_family_4_subfamily_a_polypeptide_12B	5	17	7	8	6	13	8	11	29	21	43	32	27	22	0.0965974	0.324153	0.147751	0.183154	0.126305	0.249372	0.159147	0.234249	0.627653	0.443245	1.00155	0.649646	0.347127	0.371943
ENSMUSG00000028713	11652.1	13014.1	-0.1589	0.0024009	0.0059359	Cyp4b1	chr4	-	115624725	115647709	1878	protein_coding	cytochrome_P450_family_4_subfamily_b_polypeptide_1	10482	12257	10845	9076	11320	12030	11161	9558	12700	12117	12029	13673	22194	17303	258.255	298.055	291.926	264.991	303.897	294.293	283.153	259.574	350.538	326.159	357.308	353.998	363.89	373.065
ENSMUSG00000024055	570.405	678.151	-0.2494	0.002727	0.0066725	Cyp4f13	chr17	-	32924688	32947402	1752	protein_coding	cytochrome_P450_family_4_subfamily_f_polypeptide_13	455	570	475	492	602	582	558	500	658	559	619	725	1252	920	12.0165	14.8576	13.7056	15.398	17.3236	15.2615	15.1745	14.5554	19.4679	16.129	19.709	20.1204	22.0039	21.2624
ENSMUSG00000073424	84.5747	190.8	-1.154	4.117e-23	7.2414e-22	Cyp4f15	chr17	+	32685627	32703352	2168	protein_coding	cytochrome_P450_family_4_subfamily_f_polypeptide_15	88	80	77	58	103	83	78	63	180	160	183	196	386	234	1.87812	1.68515	1.79544	1.4669	2.39527	1.75885	1.71415	1.48208	4.30368	3.73071	4.7087	4.39571	5.48224	4.37034
ENSMUSG00000048440	288.033	457.704	-0.66487	4.4584e-27	1.0181e-25	Cyp4f16	chr17	+	32536558	32551798	2242	protein_coding	cytochrome_P450_family_4_subfamily_f_polypeptide_16	282	270	277	222	272	266	311	243	430	445	427	509	772	574	5.81988	5.49965	6.24572	5.42938	6.11659	5.45074	6.60904	5.5279	9.94169	10.0336	10.6243	11.0386	10.6026	10.3666
ENSMUSG00000091586	159.64	192.703	-0.26688	0.016266	0.033662	Cyp4f17	chr17	+	32506462	32528894	1693	protein_coding	cytochrome_P450_family_4_subfamily_f_polypeptide_17	123	116	139	153	147	174	175	155	219	207	176	189	327	203	3.36162	3.12902	4.15046	4.95527	4.3776	4.72174	4.92487	4.66944	6.70524	6.18079	5.79916	5.42797	5.94732	4.8551
ENSMUSG00000062464	0.935848	3.44427	-0.95939	0.020452	0.041364	Cyp4f37	chr17	+	32621319	32636184	2642	protein_coding	cytochrome_P450_family_4_subfamily_f_polypeptide_37	3	1	0	2	0	1	0	0	2	8	1	3	6	4	0.0525399	0.0172852	0	0.0415078	0	0.0173891	0	0	0.0392396	0.153069	0.0211143	0.0552104	0.0699276	0.0613036
ENSMUSG00000001467	706.783	988.023	-0.47513	9.5597e-07	3.9349e-06	Cyp51	chr5	-	4081145	4104746	3931	protein_coding	cytochrome_P450_family_51	845	785	573	573	700	666	585	543	994	1112	1058	974	1582	994	9.94614	9.11956	7.36868	7.99253	8.97782	7.7836	7.09032	7.04509	13.1072	14.2999	15.0138	12.0473	12.3918	10.2386
ENSMUSG00000062563	340.086	510.504	-0.58065	1.1943e-09	6.8541e-09	Cys1	chr12	-	24665838	24681813	1856	protein_coding	cystin_1	288	368	327	265	267	328	347	340	452	398	466	583	967	713	7.17985	9.05476	8.90652	7.8289	7.25286	8.11905	8.90768	9.34309	12.6237	10.8402	14.0061	15.273	16.0428	15.555
ENSMUSG00000052821	74.4233	164.208	-1.1063	1.7344e-17	1.9962e-16	Cysltr1	chrX	-	106574346	106603679	5142	protein_coding	cysteinyl_leukotriene_receptor_1	75	77	54	53	55	85	91	67	167	200	137	198	262	155	0.674885	0.683858	0.530884	0.565167	0.53927	0.759445	0.843184	0.664557	1.68349	1.9662	1.48627	1.87226	1.56892	1.22056
ENSMUSG00000018008	596.787	1000.27	-0.73589	2.1997e-15	2.1378e-14	Cyth4	chr15	+	78597047	78622019	2791	protein_coding	cytohesin_4	626	454	461	512	528	716	523	619	982	1144	874	1004	1802	1112	10.378	7.42854	8.34986	10.0587	9.53784	11.7859	8.92802	11.3115	18.2381	20.7203	17.4687	17.4907	19.8804	16.1326
ENSMUSG00000062329	255.862	302.447	-0.2434	0.0033383	0.0080269	Cytl1	chr5	+	37735519	37739820	974	protein_coding	cytokine-like_1	223	257	217	207	283	266	240	209	269	317	272	298	572	383	10.5937	12.0498	11.2626	11.6532	14.6488	12.5468	11.7399	10.944	14.316	16.4525	15.5783	14.8761	18.0829	15.922
ENSMUSG00000041134	3891.64	5455.45	-0.48135	9.3327e-08	4.3338e-07	Cyyr1	chr16	-	85421533	85553397	5464	protein_coding	cysteine_and_tyrosine-rich_protein_1	4173	4366	4007	3023	3995	2906	3383	3077	5368	5560	5426	5748	8101	6964	35.3377	36.4905	37.0721	30.3361	36.8623	24.434	29.4988	28.7215	50.9248	51.4392	55.396	51.1492	45.6518	51.6068
ENSMUSG00000073609	198.145	332.616	-0.73115	2.8528e-09	1.5677e-08	D2hgdh	chr1	+	93824909	93852348	3459	protein_coding	D-2-hydroxyglutarate_dehydrogenase	216	230	213	136	221	125	164	168	321	343	314	337	617	374	2.88938	3.03658	3.11292	2.15586	3.2212	1.66023	2.25895	2.47713	4.81041	5.01273	5.06394	4.73709	5.49244	4.37804
ENSMUSG00000034574	1877.72	2757.22	-0.54934	2.7497e-14	2.4434e-13	Daam1	chr12	+	71831078	71992367	6004	protein_coding	dishevelled_associated_activator_of_morphogenesis_1	1699	1976	1975	1349	1522	1739	1886	1830	2976	2764	2645	2963	4107	3298	13.0934	15.0298	16.6289	12.3198	12.7806	13.3066	14.9663	15.5453	25.6933	23.2717	24.575	23.9951	21.0627	22.2418
ENSMUSG00000055639	680.001	1246.71	-0.81818	5.8605e-05	0.00018805	Dach1	chr14	-	97786853	98169765	5219	protein_coding	dachshund_1_(Drosophila)	926	799	764	630	750	416	428	335	1356	1357	1024	1426	1873	1466	8.20965	6.99144	7.40021	6.6189	7.24519	3.66198	3.90724	3.27376	13.4679	13.1439	10.9452	13.2851	11.0505	11.3738
ENSMUSG00000044548	155.659	258.29	-0.7198	1.5886e-12	1.2161e-11	Dact1	chr12	+	71309884	71320107	3650	protein_coding	dapper_homolog_1_antagonist_of_beta-catenin_(xenopus)	132	162	171	124	105	155	165	144	247	297	214	291	453	281	1.67333	2.02689	2.36833	1.86278	1.45035	1.95096	2.15379	2.01215	3.50777	4.11333	3.27062	3.87644	3.82152	3.11726
ENSMUSG00000078794	409.761	769.001	-0.84743	4.5107e-05	0.00014716	Dact3	chr7	+	16875317	16887301	2828	protein_coding	dapper_homolog_3_antagonist_of_beta-catenin_(xenopus)	572	459	525	373	414	242	238	217	684	751	700	820	1355	1031	9.35874	7.41209	9.38465	7.23206	7.38069	3.93138	4.00969	3.91354	12.5373	13.4243	13.8079	14.0983	14.7533	14.7618
ENSMUSG00000039206	344.135	397.141	-0.2039	0.0020507	0.0051323	Daglb	chr5	+	143464493	143504442	3214	protein_coding	diacylglycerol_lipase_beta	370	371	305	258	300	312	312	336	374	437	376	403	677	467	5.32668	5.27151	4.79725	4.40156	4.70599	4.45983	4.62511	5.33191	6.03188	6.87331	6.52606	6.09665	6.48594	5.88342
ENSMUSG00000034371	219.403	257.962	-0.23509	0.0030891	0.0074792	Dak	chr19	-	10592200	10604258	2253	protein_coding	dihydroxyacetone_kinase_2_homolog_(yeast)	220	203	192	145	212	216	235	213	252	253	212	278	474	329	4.51817	4.11474	4.30803	3.5289	4.74406	4.40456	4.96958	4.82179	5.79784	5.67662	5.24909	5.99951	6.4781	5.91281
ENSMUSG00000019039	654.825	972.065	-0.56627	1.9438e-16	2.0612e-15	Dalrd3	chr9	+	108569892	108572771	1737	protein_coding	DALR_anticodon_binding_domain_containing_3	674	730	530	525	676	617	602	523	860	953	931	1023	1659	1298	17.954	19.1924	15.4246	16.5727	19.6211	16.319	16.5124	15.3565	25.6641	27.7347	29.8992	28.6357	29.4088	30.2576
ENSMUSG00000053226	53.4195	77.324	-0.5045	0.00070436	0.0019096	Dand5	chr8	-	84815405	84822823	1584	protein_coding	DAN_domain_family_member_5	52	66	45	31	65	51	46	43	94	71	72	88	101	95	1.51897	1.90281	1.43614	1.0731	2.06887	1.47919	1.38362	1.38453	3.0761	2.26586	2.53563	2.70122	1.96334	2.42844
ENSMUSG00000068921	750.829	818.755	-0.12748	0.017097	0.03522	Dap3	chr3	-	88920803	88951181	4760	protein_coding	death_associated_protein_3	747	714	711	613	637	754	698	710	797	757	704	927	1498	1014	7.2613	6.85013	7.55094	7.06132	6.74696	7.27736	6.98653	7.60748	8.67918	8.03932	8.2504	9.46902	9.69026	8.62561
ENSMUSG00000028159	351.444	409.892	-0.21924	0.0040433	0.0095536	Dapp1	chr3	-	137931007	137981545	3083	protein_coding	dual_adaptor_for_phosphotyrosine_and_3-phosphoinositides_1	361	328	308	308	274	351	355	329	413	473	324	481	668	454	5.41794	4.85856	5.05028	5.47785	4.48077	5.2305	5.48616	5.44267	6.9439	7.75565	5.86247	7.58584	6.67165	5.96268
ENSMUSG00000026356	906.909	1163.15	-0.35657	1.542e-10	9.7291e-10	Dars	chr1	-	128363707	128417368	2175	protein_coding	aspartyl-tRNA_synthetase	978	979	864	704	764	882	806	782	1176	1119	1091	1285	1991	1348	20.8056	20.5556	20.0813	17.7479	17.7096	18.6303	17.6559	18.3374	28.0269	26.0077	27.9817	28.7261	28.1866	25.0951
ENSMUSG00000026709	131.86	192.51	-0.53274	4.0122e-08	1.9438e-07	Dars2	chr1	-	161040601	161070658	4015	protein_coding	aspartyl-tRNA_synthetase_2_(mitochondrial)	111	143	132	104	135	131	118	106	209	175	206	199	287	231	1.2792	1.62651	1.66198	1.4203	1.69521	1.49898	1.40026	1.34651	2.69829	2.20335	2.86214	2.40991	2.20103	2.32962
ENSMUSG00000053161	74.1371	106.17	-0.50721	0.00020746	0.00061395	Daw1	chr1	+	83159752	83210574	1651	protein_coding	dynein_assembly_factor_with_WDR_repeat_domains_1	59	73	70	43	56	91	81	81	86	108	99	97	204	151	1.65351	2.01922	2.14333	1.42808	1.71008	2.53223	2.3375	2.50223	2.70009	3.30679	3.34501	2.85665	3.80464	3.7033
ENSMUSG00000017734	213.914	243.881	-0.19128	0.01303	0.027619	Dbndd2	chr2	+	164486106	164493319	3597	protein_coding	dysbindin_(dystrobrevin_binding_protein_1)_domain_containing_2	213	176	182	170	224	227	212	187	242	230	211	265	429	315	2.73993	2.2345	2.55782	2.59144	3.13967	2.89931	2.80808	2.6515	3.4874	3.23235	3.27229	3.5821	3.67238	3.54592
ENSMUSG00000059824	586.048	1204.68	-0.93755	0.0001483	0.00044881	Dbp	chr7	+	45705088	45710155	1789	protein_coding	D_site_albumin_promoter_binding_protein	307	267	393	522	421	708	847	872	1355	836	1049	1452	2087	1570	7.94015	6.81566	11.105	15.999	11.8644	18.1816	22.5573	24.8597	39.2605	23.6225	32.7095	39.4629	35.9205	35.5343
ENSMUSG00000028436	1077.25	1416.11	-0.39263	2.9697e-09	1.6281e-08	Dcaf12	chr4	-	41291300	41314889	3442	protein_coding	DDB1_and_CUL4_associated_factor_12	968	973	890	979	878	1242	987	1086	1410	1453	1270	1438	2434	1779	13.0126	12.9095	13.0713	15.5957	12.8605	16.5775	13.6622	16.0919	21.2342	21.3395	20.5827	20.3133	21.7741	20.9278
ENSMUSG00000041966	368.473	569.859	-0.62194	3.2382e-16	3.3655e-15	Dcaf17	chr2	+	71055328	71099142	7739	protein_coding	DDB1_and_CUL4_associated_factor_17	312	346	307	277	317	382	401	400	593	559	546	626	916	659	1.86539	2.04173	2.00536	1.96258	2.06514	2.26771	2.46873	2.63612	3.97189	3.65138	3.93565	3.93298	3.64453	3.44794
ENSMUSG00000021222	128.541	168.238	-0.38124	0.0017271	0.0043808	Dcaf4	chr12	+	83520466	83541988	2081	protein_coding	DDB1_and_CUL4_associated_factor_4	131	120	166	98	139	102	101	96	162	154	165	183	286	210	2.91273	2.6334	4.0325	2.58218	3.36758	2.25184	2.3124	2.35282	4.03525	3.74093	4.42304	4.27574	4.23179	4.08607
ENSMUSG00000026554	2737.09	3511.81	-0.35936	2.0022e-25	4.0648e-24	Dcaf8	chr1	+	172148015	172196393	3743	protein_coding	DDB1_and_CUL4_associated_factor_8	2643	2553	2578	2220	2468	2727	2630	2530	3649	3336	3168	3748	5988	4344	32.6722	31.1486	34.8178	32.5211	33.2431	33.4715	33.4772	34.4739	50.5337	45.0543	47.2144	48.6869	49.2598	46.9925
ENSMUSG00000020935	385.08	454.46	-0.23879	0.00043534	0.0012251	Dcakd	chr11	-	102994047	103028333	1744	protein_coding	dephospho-CoA_kinase_domain_containing	389	413	344	290	390	323	365	351	412	494	402	473	781	582	10.3206	10.8146	9.97126	9.11768	11.2744	8.50875	9.97148	10.2648	12.2455	14.3189	12.8585	13.187	13.7891	13.5125
ENSMUSG00000035910	134.94	210.86	-0.62327	1.3183e-05	4.6612e-05	Dcdc2a	chr13	+	25056004	25210706	6634	protein_coding	doublecortin_domain_containing_2a	138	150	167	93	127	129	103	98	243	145	239	210	385	231	0.962508	1.03258	1.27256	0.76867	0.965171	0.893354	0.739733	0.753425	1.89871	1.1049	2.0097	1.53913	1.78696	1.40992
ENSMUSG00000078552	134.547	268.728	-0.97546	8.879e-15	8.2131e-14	Dcdc2b	chr4	-	129608331	129614257	1023	protein_coding	doublecortin_domain_containing_2b	120	157	100	118	96	121	145	144	246	221	299	227	471	401	5.42758	7.0086	4.94154	6.32469	4.7312	5.43399	6.75314	7.17921	12.4648	10.9206	16.3044	10.789	14.1767	15.8719
ENSMUSG00000032500	17.0673	51.9743	-1.4177	8.4429e-08	3.9461e-07	Dclk3	chr9	+	111439081	111489608	3495	protein_coding	doublecortin-like_kinase_3	9	14	15	12	5	14	33	25	43	42	54	84	67	60	0.119151	0.182931	0.216961	0.188264	0.0721271	0.184031	0.449863	0.364823	0.637747	0.607481	0.861898	1.1686	0.59028	0.695125
ENSMUSG00000025077	230.184	280.47	-0.2835	0.0004267	0.0012026	Dclre1a	chr19	-	56529167	56548222	4664	protein_coding	DNA_cross-link_repair_1A_PSO2_homolog_(S._cerevisiae)	207	228	161	189	219	245	233	231	283	254	270	286	491	356	2.05359	2.23246	1.74504	2.22196	2.36734	2.41333	2.38018	2.52606	3.14525	2.753	3.22934	2.98153	3.24155	3.09065
ENSMUSG00000041477	350.428	462.357	-0.39948	3.1661e-07	1.3804e-06	Dcp1b	chr6	+	119175253	119221616	4209	protein_coding	DCP1_decapping_enzyme_homolog_B_(S._cerevisiae)	334	376	279	283	344	365	334	295	413	412	420	469	839	678	3.67171	4.07959	3.35092	3.68672	4.12055	3.98404	3.78077	3.57464	5.08626	4.94822	5.56647	5.41784	6.13781	6.52244
ENSMUSG00000032040	190.114	226.084	-0.24515	0.0060728	0.013843	Dcps	chr9	-	35124408	35176061	1445	protein_coding	decapping_enzyme_scavenger	216	171	168	151	186	176	201	147	201	262	195	241	340	311	6.91651	5.40425	5.87732	5.72983	6.48964	5.5957	6.62737	5.18847	7.21033	9.16566	7.52794	8.10927	7.24505	8.71468
ENSMUSG00000031562	5.76721	11.6419	-0.79237	0.017861	0.036618	Dctd	chr8	+	48099092	48153233	2493	protein_coding	dCMP_deaminase	8	8	7	0	2	10	4	5	12	18	9	10	25	7	0.14848	0.146546	0.141943	0	0.0404467	0.184284	0.0764453	0.102291	0.249509	0.36499	0.201386	0.195034	0.308779	0.113693
ENSMUSG00000030868	806.83	1106.93	-0.4532	7.8062e-17	8.5287e-16	Dctn5	chr7	+	122133041	122149044	2506	protein_coding	dynactin_5	826	814	729	610	664	790	818	762	1053	1111	1090	1071	1785	1502	15.2511	14.8337	14.7057	13.3469	13.3587	14.4829	15.552	15.5083	21.7808	22.4111	24.2636	20.7798	21.9325	24.2688
ENSMUSG00000038506	282.493	558.231	-0.97212	3.4774e-28	8.4432e-27	Dcun1d2	chr8	-	13255963	13288126	3034	protein_coding	DCN1_defective_in_cullin_neddylation_1_domain_containing_2_(S._cerevisiae)	330	308	272	234	281	220	258	199	520	546	506	601	962	730	5.03268	4.63599	4.53202	4.22895	4.66946	3.33132	4.05151	3.34524	8.88413	9.09719	9.30345	9.63144	9.76315	9.74241
ENSMUSG00000048787	535.235	607.207	-0.17895	0.0097264	0.021247	Dcun1d3	chr7	-	119853163	119896291	5618	protein_coding	DCN1_defective_in_cullin_neddylation_1_domain_containing_3_(S._cerevisiae)	482	531	407	428	477	578	577	507	658	575	585	602	962	778	3.96978	4.31638	3.66227	4.17729	4.28068	4.72667	4.89336	4.60273	6.07116	5.17388	5.80876	5.21011	5.27259	5.60734
ENSMUSG00000051674	468.723	574.097	-0.28888	4.6887e-07	2.0096e-06	Dcun1d4	chr5	+	73481002	73560794	4127	protein_coding	DCN1_defective_in_cullin_neddylation_1_domain_containing_4_(S._cerevisiae)	460	470	438	429	419	436	438	390	582	568	585	592	909	686	5.15732	5.20081	5.3651	5.69975	5.11865	4.85357	5.05653	4.8197	7.30997	6.95736	7.90734	6.97461	6.78203	6.73052
ENSMUSG00000007039	1208.03	1506.28	-0.31124	0.011754	0.02521	Ddah2	chr17	+	35059035	35062095	1342	protein_coding	dimethylarginine_dimethylaminohydrolase_2	1506	1402	1274	993	1221	945	877	773	1374	1645	1296	1474	2486	2147	51.9246	47.7093	47.9905	40.5723	45.8711	32.3511	31.1358	29.3776	53.0715	61.9646	53.8718	53.4044	57.0399	64.7796
ENSMUSG00000002109	182.404	239.008	-0.38591	1.7711e-05	6.1571e-05	Ddb2	chr2	-	91211572	91236982	2297	protein_coding	damage_specific_DNA_binding_protein_2	188	172	147	130	140	179	211	194	245	242	191	259	412	307	3.78702	3.4196	3.23515	3.10324	3.07286	3.58015	4.37658	4.30755	5.52882	5.3258	4.63854	5.48241	5.52289	5.41173
ENSMUSG00000037697	716.677	883.927	-0.29861	9.7203e-07	3.9946e-06	Ddhd1	chr14	-	45593174	45658143	5012	protein_coding	DDHD_domain_containing_1	715	769	609	615	617	703	722	586	875	845	942	922	1407	1045	6.60079	7.00685	6.14249	6.72817	6.20655	6.44397	6.8634	5.96316	9.04949	8.52268	10.4845	8.94442	8.64397	8.44237
ENSMUSG00000061313	552.861	747.503	-0.43053	3.2332e-07	1.4088e-06	Ddhd2	chr8	-	25725324	25754280	4267	protein_coding	DDHD_domain_containing_2	448	524	435	451	478	566	585	621	790	660	700	844	1229	914	4.85799	5.6081	5.15353	5.79544	5.64782	6.09401	6.532	7.42264	9.59692	7.81901	9.15134	9.61728	8.86869	8.67326
ENSMUSG00000025408	303.591	348.024	-0.19649	0.0056219	0.012893	Ddit3	chr10	+	127290774	127296288	969	protein_coding	DNA-damage_inducible_transcript_3	283	341	312	256	253	273	256	281	332	355	319	374	576	441	13.5134	16.0708	16.2768	14.486	13.1635	12.9434	12.5872	14.7901	17.7599	18.5197	18.3644	18.7664	18.3033	18.4278
ENSMUSG00000063428	128.945	297.745	-1.1902	2.287e-41	1.1607e-39	Ddo	chr10	+	40630011	40649931	3000	protein_coding	D-aspartate_oxidase	107	132	118	95	121	132	121	133	313	278	320	294	486	344	1.6503	2.00937	1.98838	1.73634	2.03348	2.02145	1.92166	2.2611	5.40817	4.6844	5.95029	4.76495	4.98822	4.64297
ENSMUSG00000003534	1534.08	1865.65	-0.28158	5.8073e-07	2.4643e-06	Ddr1	chr17	-	35681567	35704621	3874	protein_coding	discoidin_domain_receptor_family_member_1	1435	1321	1316	1244	1406	1692	1467	1526	1869	1844	1619	1915	3120	2531	17.1393	15.5722	17.1725	17.6073	18.2979	20.0655	18.042	20.0902	25.0079	24.062	23.3129	24.0349	24.7985	26.454
ENSMUSG00000035842	79.4946	166.753	-1.0438	7.7915e-17	8.5167e-16	Ddx11	chr17	+	66123520	66152167	4149	protein_coding	DEAD/H_(Asp-Glu-Ala-Asp/His)_box_helicase_11	89	113	79	59	68	74	58	54	158	171	136	183	296	215	0.992539	1.24378	0.962547	0.779725	0.826307	0.819403	0.666036	0.663804	1.97397	2.08345	1.82854	2.14457	2.19674	2.09823
ENSMUSG00000055065	10463.3	13064	-0.31749	3.2886e-05	0.00010993	Ddx17	chr15	-	79527707	79546741	4761	protein_coding	DEAD_(Asp-Glu-Ala-Asp)_box_polypeptide_17	11600	11667	10593	7885	10009	8812	9629	7758	13082	12542	12089	13851	21842	16640	112.736	111.91	112.476	90.8105	105.991	85.0327	96.3599	83.1077	142.431	133.168	141.645	141.454	141.262	141.519
ENSMUSG00000035967	1408.39	2230.36	-0.65795	1.969e-19	2.6362e-18	Ddx26b	chrX	+	56454857	56507843	7170	protein_coding	DEAD/H_(Asp-Glu-Ala-Asp/His)_box_polypeptide_26B	1545	1569	1372	1179	1297	1100	1306	1106	2215	2188	2079	2394	3592	2854	9.97035	9.99335	9.67327	9.01628	9.12004	7.04828	8.67835	7.8673	16.0133	15.4262	16.175	16.2344	15.4258	16.1174
ENSMUSG00000026806	120.925	190.648	-0.64341	3.5801e-11	2.4107e-10	Ddx31	chr2	+	28840406	28905571	3271	protein_coding	DEAD/H_(Asp-Glu-Ala-Asp/His)_box_polypeptide_31	104	145	121	82	114	112	116	107	184	199	201	178	308	235	1.47114	2.02439	1.87001	1.37457	1.75711	1.57307	1.68963	1.66837	2.91585	3.07541	3.42787	2.64589	2.89935	2.90902
ENSMUSG00000029389	393.15	506.23	-0.36095	2.1038e-06	8.3091e-06	Ddx55	chr5	+	124552864	124569660	3516	protein_coding	DEAD_(Asp-Glu-Ala-Asp)_box_polypeptide_55	387	299	331	340	328	426	417	394	532	514	481	501	830	616	5.09287	3.88356	4.75902	5.30228	4.70328	5.56635	5.65068	5.71527	7.84314	7.39	7.63142	6.92821	7.26875	7.09399
ENSMUSG00000032097	7470.02	8293.83	-0.15074	5.2437e-06	1.9633e-05	Ddx6	chr9	+	44604892	44640731	6065	protein_coding	DEAD_(Asp-Glu-Ala-Asp)_box_polypeptide_6	7150	7155	7048	6479	6772	7136	7137	6600	8762	8282	7504	8495	13582	10392	54.5477	53.8749	58.7453	58.5747	56.294	54.0547	56.0658	55.5013	74.8858	69.0295	69.0194	68.1028	68.9546	69.3789
ENSMUSG00000058886	521.098	591.29	-0.18395	0.0030811	0.0074626	Deaf1	chr7	-	141297176	141327725	2192	protein_coding	deformed_epidermal_autoregulatory_factor_1_(Drosophila)	516	540	478	478	479	450	513	415	603	595	518	606	1062	715	10.8921	11.2502	11.0237	11.9569	11.0172	9.43151	11.1504	9.656	14.2595	13.7217	13.1825	13.442	14.9181	13.2076
ENSMUSG00000028223	773.761	892.772	-0.20352	2.8243e-05	9.5255e-05	Decr1	chr4	-	15917240	15945507	2959	protein_coding	24-dienoyl_CoA_reductase_1_mitochondrial	730	774	703	613	746	749	790	652	930	895	847	952	1447	1044	11.4151	11.9455	12.0102	11.3592	12.7107	11.6291	12.7202	11.2381	16.2917	15.29	15.9679	15.6432	15.0575	14.2861
ENSMUSG00000036775	301.58	438.961	-0.53241	2.4847e-08	1.2291e-07	Decr2	chr17	-	26081211	26090329	2187	protein_coding	2-4-dienoyl-Coenzyme_A_reductase_2_peroxisomal	333	370	305	226	286	278	236	215	436	451	401	482	668	564	7.04525	7.7261	7.05	5.66621	6.59315	5.8399	5.14134	5.01394	10.3339	10.4246	10.2283	10.7159	9.40498	10.4421
ENSMUSG00000013973	64.8165	128.936	-0.94775	2.3287e-09	1.2933e-08	Dedd	chr1	+	171329145	171342331	3160	protein_coding	death_effector_domain-containing	65	55	61	39	40	92	56	77	115	122	159	142	202	134	0.951759	0.794846	0.975845	0.676722	0.638188	1.33755	0.844334	1.24278	1.88642	1.95166	2.80685	2.18491	1.96832	1.71703
ENSMUSG00000074681	6.59614	22.8475	-1.4064	3.4657e-05	0.00011525	Defb23	chr2	-	152459055	152464620	624	protein_coding	defensin_beta_23	10	2	12	1	4	1	7	12	16	18	28	20	28	46	0.741509	0.14637	0.972154	0.0878715	0.323185	0.0736249	0.534474	0.980813	1.32912	1.4582	2.50313	1.5584	1.38167	2.98492
ENSMUSG00000021263	38.5177	168.438	-2.0126	9.3588e-27	2.0835e-25	Degs2	chr12	-	108686792	108702306	3185	protein_coding	degenerative_spermatocyte_homolog_2_(Drosophila)_lipid_desaturase	34	27	31	23	18	38	50	66	152	193	131	189	297	207	0.493936	0.387134	0.492029	0.39596	0.28493	0.54813	0.747952	1.05688	2.47378	3.06322	2.29441	2.88526	2.87129	2.6316
ENSMUSG00000007379	150.656	254.396	-0.74706	2.9521e-17	3.3328e-16	Dennd2c	chr3	+	103102604	103169769	4979	protein_coding	DENN/MADD_domain_containing_2C	136	138	115	127	122	169	173	142	265	251	225	282	451	283	1.26386	1.26574	1.1676	1.3986	1.23536	1.55939	1.65545	1.45457	2.75887	2.54837	2.52086	2.75384	2.7891	2.30146
ENSMUSG00000042404	689.636	970.5	-0.49033	1.213e-18	1.519e-17	Dennd4b	chr3	+	90265185	90280669	5647	protein_coding	DENN/MADD_domain_containing_4B	618	692	592	508	632	724	703	668	979	971	827	1097	1613	1202	5.06374	5.59623	5.29959	4.93263	5.64255	5.8902	5.93131	6.03321	8.98653	8.69224	8.16953	9.44542	8.79523	8.61878
ENSMUSG00000040818	831.347	1179.7	-0.50074	1.4186e-17	1.6443e-16	Dennd6a	chr14	+	26579578	26633394	5710	protein_coding	DENN/MADD_domain_containing_6A	829	855	810	577	679	824	855	772	1164	1282	1092	1192	1890	1471	6.71768	6.83813	7.17112	5.5408	5.99528	6.6298	7.13417	6.89558	10.5668	11.3496	10.6683	10.1502	10.1919	10.4312
ENSMUSG00000037426	465.391	704.352	-0.59105	6.5172e-13	5.1658e-12	Depdc5	chr5	+	32863701	32994231	8211	protein_coding	DEP_domain_containing_5	523	521	449	349	474	401	377	372	673	675	716	746	1172	857	2.94718	2.89767	2.76432	2.33057	2.91044	2.24366	2.18755	2.31066	4.2486	4.15564	4.86436	4.41749	4.39503	4.22614
ENSMUSG00000027173	13.633	33.2274	-1.139	7.9753e-06	2.9082e-05	Depdc7	chr2	-	104721784	104742878	1801	protein_coding	DEP_domain_containing_7	12	10	8	2	11	25	15	20	32	38	24	38	48	48	0.308296	0.253567	0.224551	0.0608904	0.307932	0.637728	0.396818	0.566377	0.921008	1.0666	0.743373	1.02589	0.82065	1.07916
ENSMUSG00000018442	1142.18	1364.68	-0.25693	9.9756e-11	6.3956e-10	Derl2	chr11	-	71007164	71019841	4369	protein_coding	Der1-like_domain_family_member_2	1067	1154	953	967	1049	1104	1115	1081	1328	1428	1228	1440	2319	1669	11.3001	12.0623	11.0268	12.136	12.1051	11.609	12.1592	12.6192	15.7559	16.5225	15.6793	16.0255	16.3437	15.468
ENSMUSG00000009092	26.2619	44.8525	-0.72597	3.0948e-05	0.00010375	Derl3	chr10	+	75893398	75895941	1336	protein_coding	Der1-like_domain_family_member_3	23	34	25	21	17	30	23	23	53	53	41	44	73	41	0.796567	1.1622	0.945958	0.861877	0.641532	1.03163	0.820228	0.878033	2.05635	2.00539	1.71193	1.60132	1.68247	1.24261
ENSMUSG00000030610	63.7617	155.21	-1.2439	2.251e-19	2.9999e-18	Det1	chr7	-	78822962	78847236	2242	protein_coding	de-etiolated_homolog_1_(Arabidopsis)	59	98	44	57	51	54	70	43	149	175	142	165	264	172	1.21764	1.99617	0.9921	1.39403	1.14686	1.10654	1.48756	0.978188	3.44491	3.94578	3.53315	3.57833	3.62576	3.10636
ENSMUSG00000038055	464.772	516.79	-0.15156	0.019361	0.039371	Dexi	chr16	-	10502531	10543054	2537	protein_coding	dexamethasone-induced_transcript	453	467	470	363	427	434	396	444	477	500	486	618	832	635	8.26188	8.40628	9.36517	7.84547	8.48561	7.85921	7.43683	8.9259	9.74597	9.96277	10.6862	11.8441	10.098	10.1347
ENSMUSG00000028974	288.289	465.931	-0.68478	2.6283e-14	2.3409e-13	Dffa	chr4	+	149104146	149120647	2457	protein_coding	DNA_fragmentation_factor_alpha_subunit	271	302	279	226	207	239	348	274	494	441	403	474	780	628	5.10346	5.61318	5.74034	5.04355	4.24757	4.46892	6.74819	5.68768	10.422	9.07327	9.14975	9.38006	9.77507	10.3494
ENSMUSG00000003166	1150.34	1273.46	-0.14769	0.00018032	0.00053904	Dgcr2	chr16	-	17839482	17894145	5703	protein_coding	DiGeorge_syndrome_critical_region_gene_2	1153	1046	1059	961	1012	1184	1091	1048	1229	1320	1126	1377	2210	1539	9.35463	8.37598	9.38709	9.23959	8.9465	9.53801	9.11454	9.37233	11.1706	11.7004	11.014	11.7399	11.9322	10.9268
ENSMUSG00000003531	319.475	378.422	-0.24489	0.0053143	0.012242	Dgcr6	chr16	+	18052860	18071632	1415	protein_coding	DiGeorge_syndrome_critical_region_gene_6	331	292	323	282	298	314	289	244	328	365	338	367	639	597	10.8236	9.42397	11.5394	10.9276	10.6178	10.1949	9.73094	8.79474	12.0156	13.0397	13.3251	12.6108	13.9051	17.0835
ENSMUSG00000022718	527.079	673.139	-0.35221	1.5038e-09	8.536e-09	Dgcr8	chr16	-	18253948	18289249	4522	protein_coding	DiGeorge_syndrome_critical_region_gene_8	525	503	536	440	413	520	483	498	717	639	589	711	1142	849	5.37192	5.07978	5.99201	5.33525	4.60464	5.28302	5.08897	5.61679	8.21894	7.14333	7.26597	7.64489	7.77617	7.60214
ENSMUSG00000022861	48.5692	74.9516	-0.58306	0.00061784	0.0016928	Dgkg	chr16	-	22468461	22657221	3555	protein_coding	diacylglycerol_kinase_gamma	53	56	48	36	51	46	38	34	90	79	85	90	84	65	0.689822	0.719376	0.682559	0.555259	0.72328	0.594467	0.509281	0.487786	1.31229	1.12336	1.33379	1.23094	0.727562	0.740343
ENSMUSG00000004815	432.674	629.853	-0.53089	7.6581e-06	2.8e-05	Dgkq	chr5	-	108646693	108669672	5345	protein_coding	diacylglycerol_kinase_theta	319	326	355	317	380	504	470	544	567	666	546	675	1053	849	2.76149	2.78533	3.35752	3.25195	3.58436	4.33204	4.18951	5.19088	5.49873	6.29879	5.69841	6.14028	6.06612	6.4316
ENSMUSG00000040479	3071.19	4234.13	-0.45925	3.3994e-09	1.8495e-08	Dgkz	chr2	-	91932824	91975864	4169	protein_coding	diacylglycerol_kinase_zeta	3251	3501	3164	2410	2931	2428	2663	2493	4189	4104	3726	4610	7077	5530	36.0816	38.3502	38.3657	31.697	35.4454	26.7563	30.4335	30.4986	52.0842	49.7629	49.8563	53.7652	52.2694	53.7096
ENSMUSG00000014554	317.114	626.278	-0.97638	4.1366e-54	3.9386e-52	Dguok	chr6	-	83480217	83506969	1737	protein_coding	deoxyguanosine_kinase	307	350	314	247	262	318	272	291	606	593	577	660	1039	849	8.17786	9.20186	9.13836	7.79704	7.60462	8.41079	7.46075	8.54443	18.0842	17.2578	18.5304	18.4747	18.4182	19.791
ENSMUSG00000058454	293.415	399.301	-0.43611	1.4434e-06	5.8204e-06	Dhcr7	chr7	+	143823145	143848410	2815	protein_coding	7-dehydrocholesterol_reductase	317	344	267	199	311	265	233	252	394	432	393	416	623	466	5.21053	5.58068	4.79481	3.87621	5.57003	4.32491	3.94358	4.56575	7.25513	7.75775	7.78795	7.18534	6.81459	6.70296
ENSMUSG00000011382	280.984	467.041	-0.71767	2.9858e-09	1.6361e-08	Dhdh	chr7	-	45472956	45488805	3354	protein_coding	dihydrodiol_dehydrogenase_(dimeric)	291	305	344	214	274	182	263	213	545	420	402	482	806	570	4.01449	4.15283	5.18482	3.49851	4.11873	2.49297	3.73599	3.23896	8.42288	6.33019	6.68609	6.98741	7.3995	6.88131
ENSMUSG00000021707	60.2083	94.0464	-0.63495	7.3997e-08	3.4797e-07	Dhfr	chr13	+	92354783	92389053	5290	protein_coding	dihydrofolate_reductase	59	53	59	46	44	58	65	64	98	88	88	88	175	117	0.516056	0.457538	0.563812	0.476798	0.419346	0.503711	0.585425	0.617041	0.960279	0.840925	0.927975	0.808834	1.01862	0.895549
ENSMUSG00000031730	157.377	285.306	-0.85003	6.1109e-20	8.5286e-19	Dhodh	chr8	-	109591343	109608673	3807	protein_coding	dihydroorotate_dehydrogenase	168	129	118	117	140	179	166	157	253	267	247	308	521	397	2.04187	1.54744	1.56689	1.68514	1.85405	2.16013	2.07749	2.10333	3.44481	3.54535	3.61929	3.93369	4.21391	4.22247
ENSMUSG00000002332	712.8	895.266	-0.32839	1.1127e-10	7.1043e-10	Dhrs1	chr14	-	55739020	55745690	2502	protein_coding	dehydrogenase/reductase_(SDR_family)_member_1	779	720	644	576	649	658	696	586	831	944	790	964	1551	1113	14.4063	13.1417	13.0118	12.6232	13.0778	12.0823	13.2536	11.9454	17.2163	19.0728	17.6136	18.7336	19.0878	18.0122
ENSMUSG00000020834	58.3136	109.65	-0.88567	4.0925e-11	2.7365e-10	Dhrs13	chr11	+	78032280	78037866	1791	protein_coding	dehydrogenase/reductase_(SDR_family)_member_13	51	52	52	34	54	71	52	69	99	130	88	129	194	118	1.31758	1.32591	1.46773	1.04092	1.52011	1.82126	1.38331	1.96491	2.86528	3.66926	2.74092	3.50208	3.33531	2.66775
ENSMUSG00000066026	1597.17	2150.47	-0.42177	7.6427e-05	0.00024104	Dhrs3	chr4	+	144892827	144928209	2337	protein_coding	dehydrogenase/reductase_(SDR_family)_member_3	1684	1788	1719	1308	1655	1175	1351	1180	2218	2102	2359	1934	3603	2512	33.3414	34.9395	37.1839	30.6889	35.7039	23.0988	27.5429	25.7521	49.196	45.4678	56.3091	40.2374	47.4718	43.5231
ENSMUSG00000022210	360.401	419.665	-0.22084	0.0001939	0.0005768	Dhrs4	chr14	+	55478758	55490338	1390	protein_coding	dehydrogenase/reductase_(SDR_family)_member_4	384	359	299	283	335	353	367	306	397	416	374	429	730	565	12.7825	11.7947	10.8741	11.1636	12.1508	11.6673	12.5795	11.2278	14.8048	15.129	15.0095	15.0063	16.1711	16.4586
ENSMUSG00000042569	279.573	373.318	-0.41437	8.0178e-08	3.758e-07	Dhrs7b	chr11	+	60830631	60860195	3277	protein_coding	dehydrogenase/reductase_(SDR_family)_member_7B	318	295	262	190	265	273	230	253	351	379	310	412	643	494	4.49005	4.11105	4.04169	3.17914	4.07704	3.82733	3.34399	3.93762	5.55211	5.84646	5.27709	6.11298	6.04178	6.10393
ENSMUSG00000024422	1257.45	1591.11	-0.33774	6.6209e-07	2.7895e-06	Dhx16	chr17	+	35879819	35892670	3351	protein_coding	DEAH_(Asp-Glu-Ala-His)_box_polypeptide_16	1353	1431	1197	1044	1170	1109	1060	993	1478	1581	1435	1703	2782	2047	18.682	19.5017	18.0575	17.0828	17.603	15.2043	15.0711	15.1135	22.8627	23.85	23.8884	24.71	25.5631	24.7345
ENSMUSG00000032480	1440.35	1556.3	-0.11181	0.017198	0.035403	Dhx30	chr9	-	110084320	110117830	4591	protein_coding	DEAH_(Asp-Glu-Ala-His)_box_polypeptide_30	1483	1530	1332	1156	1369	1279	1346	1221	1493	1569	1436	1598	2642	2010	14.9463	15.2192	14.6668	13.8065	15.0339	12.7989	13.9685	13.5643	16.857	17.2761	17.4484	16.924	17.7197	17.7275
ENSMUSG00000040620	537.28	648.894	-0.27463	5.0542e-08	2.4252e-07	Dhx33	chr11	-	70984091	71004437	5184	protein_coding	DEAH_(Asp-Glu-Ala-His)_box_polypeptide_33	530	511	475	457	450	547	525	501	597	632	606	669	1153	846	4.73055	4.50156	4.63198	4.83375	4.37646	4.84766	4.82511	4.92904	5.96948	6.16286	6.52104	6.27471	6.84849	6.60791
ENSMUSG00000006019	346.812	490.337	-0.49546	3.5522e-15	3.3976e-14	Dhx34	chr7	-	16197147	16222037	4310	protein_coding	DEAH_(Asp-Glu-Ala-His)_box_polypeptide_34	371	343	335	269	343	292	325	301	509	501	451	519	808	578	3.98288	3.63433	3.92921	3.42222	4.01229	3.11254	3.59269	3.56188	6.12164	5.87612	5.83725	5.85494	5.77251	5.43012
ENSMUSG00000029480	297.929	459.98	-0.62455	1.4502e-24	2.8103e-23	Dhx37	chr5	-	125414406	125434048	4139	protein_coding	DEAH_(Asp-Glu-Ala-His)_box_polypeptide_37	315	289	286	221	290	296	270	252	435	467	416	464	788	614	3.52141	3.18867	3.49308	2.92772	3.53247	3.28553	3.108	3.10524	5.4478	5.70364	5.6067	5.45073	5.86221	6.00664
ENSMUSG00000035051	662.767	912.762	-0.46036	2.2969e-16	2.4189e-15	Dhx57	chr17	-	80238304	80290476	5077	protein_coding	DEAH_(Asp-Glu-Ala-Asp/His)_box_polypeptide_57	673	625	597	501	576	603	661	695	915	957	775	962	1564	1135	6.13351	5.62186	5.94436	5.41082	5.71994	5.45657	6.20308	6.9818	9.34203	9.52873	8.51537	9.21298	9.48549	9.05207
ENSMUSG00000016181	189.465	330.693	-0.79259	4.2794e-16	4.4041e-15	Diexf	chr1	-	193104403	193130251	5548	protein_coding	digestive_organ_expansion_factor_homolog_(zebrafish)	185	152	153	144	147	243	188	201	299	317	298	381	584	414	1.54289	1.25116	1.3941	1.42318	1.33585	2.01224	1.61449	1.84778	2.79359	2.88837	2.99633	3.33903	3.24121	3.0215
ENSMUSG00000034785	9.62688	16.6006	-0.65861	0.022362	0.044809	Dio1	chr4	-	107291465	107307169	1690	protein_coding	deiodinase_iodothyronine_type_I	13	9	6	6	7	12	4	15	12	26	17	15	15	25	0.355924	0.2432	0.179475	0.194669	0.208827	0.326215	0.112768	0.452683	0.368063	0.777709	0.56114	0.431556	0.273297	0.59898
ENSMUSG00000047842	158.795	287.23	-0.82695	3.5896e-08	1.7465e-07	Diras2	chr13	-	52504375	52530836	4348	protein_coding	DIRAS_family_GTP-binding_RAS-like_2	159	208	212	119	134	101	112	134	247	260	285	298	478	420	1.69203	2.18465	2.46482	1.50069	1.55379	1.06719	1.22727	1.57183	2.94466	3.02283	3.65649	3.33242	3.38508	3.91128
ENSMUSG00000032396	401.886	547.243	-0.43885	3.1126e-06	1.2001e-05	Dis3l	chr9	-	64306756	64341288	3661	protein_coding	DIS3_mitotic_control_homolog_(S._cerevisiae)-like	458	444	406	327	403	303	360	288	561	552	540	536	886	676	5.78851	5.53848	5.60615	4.89757	5.54985	3.80235	4.68507	4.0122	7.94311	7.62201	8.22817	7.11865	7.45185	7.47663
ENSMUSG00000030768	187.636	248.825	-0.40268	4.4577e-07	1.916e-06	Disp1	chr1	-	183086264	183221529	5030	protein_coding	dispatched_homolog_1_(Drosophila)	187	207	163	156	148	202	163	172	239	227	259	248	432	312	1.72018	1.87936	1.63817	1.70055	1.48344	1.84499	1.54395	1.74401	2.46296	2.28133	2.87237	2.39727	2.64452	2.51157
ENSMUSG00000032064	488.065	1024.19	-1.0553	8.6789e-29	2.1892e-27	Dixdc1	chr9	-	50662752	50739517	6453	protein_coding	DIX_domain_containing_1	469	536	539	406	469	361	447	394	1119	940	1042	1019	1778	1141	3.36289	3.79324	4.22246	3.44982	3.66427	2.57013	3.30034	3.11404	8.98867	7.36371	9.00773	7.67794	8.484	7.1595
ENSMUSG00000031403	365.561	495.11	-0.42983	9.8776e-11	6.338e-10	Dkc1	chrX	+	75095854	75109777	2804	protein_coding	dyskeratosis_congenita_1_dyskerin	396	372	326	291	327	327	380	304	525	521	479	528	756	559	6.53459	6.0586	5.8773	5.69046	5.87957	5.35771	6.45682	5.52949	9.70529	9.39269	9.52942	9.15563	8.30184	8.07222
ENSMUSG00000028031	13.5061	21.759	-0.61533	0.014159	0.029732	Dkk2	chr3	+	132085292	132180293	3694	protein_coding	dickkopf_homolog_2_(Xenopus_laevis)	18	20	17	9	9	8	11	9	22	26	23	18	46	16	0.225464	0.247252	0.232643	0.133591	0.122835	0.0994953	0.141876	0.124261	0.308712	0.355801	0.347328	0.236923	0.383435	0.175381
ENSMUSG00000031523	5959.92	7643.15	-0.35444	8.7159e-05	0.00027261	Dlc1	chr8	-	36567751	36953143	6241	protein_coding	deleted_in_liver_cancer_1	6367	6727	5845	5273	5789	5571	4686	4058	7991	7744	7805	7628	11632	9232	47.2043	49.2237	47.3444	46.3272	46.7655	41.0099	35.7735	33.1625	66.3704	62.7251	69.7634	59.4277	57.3893	59.8964
ENSMUSG00000038060	265.723	421.903	-0.659	4.8926e-14	4.259e-13	Dlec1	chr9	+	119102478	119148246	5815	protein_coding	deleted_in_lung_and_esophageal_cancer_1	250	316	228	192	269	257	228	240	435	359	411	418	687	599	1.98926	2.48167	1.98209	1.81044	2.33227	2.03045	1.86809	2.105	3.87763	3.12087	3.94277	3.49509	3.63779	4.17096
ENSMUSG00000020886	655.225	884.471	-0.43257	6.4126e-22	1.0435e-20	Dlg4	chr11	+	70017085	70045532	3457	protein_coding	discs_large_homolog_4_(Drosophila)	660	675	549	553	556	671	620	594	856	886	800	905	1497	1169	8.83376	8.91685	8.02807	8.77119	8.1087	8.91728	8.54487	8.76348	12.8352	12.9558	12.9092	12.7286	13.3338	13.6922
ENSMUSG00000027314	751.567	1998.3	-1.3877	5.4379e-40	2.5572e-38	Dll4	chr2	+	119325784	119335962	3747	protein_coding	delta-like_4_(Drosophila)	978	747	679	682	635	829	535	518	2042	1903	1869	2181	3513	2282	12.0769	9.10425	9.16061	9.98006	8.54409	10.1644	6.80273	7.05076	28.2488	25.6735	27.825	28.3012	28.8685	24.6599
ENSMUSG00000022429	17.0328	25.0074	-0.50723	0.02113	0.04256	Dmc1	chr15	-	79561500	79605084	2192	protein_coding	DMC1_dosage_suppressor_of_mck1_homolog_meiosis-specific_homologous_recombination	15	16	11	16	14	25	16	14	24	29	24	17	34	43	0.31663	0.333339	0.253682	0.400232	0.322006	0.523973	0.34777	0.325745	0.567542	0.668787	0.610773	0.377086	0.477605	0.794304
ENSMUSG00000060962	279.655	367.632	-0.38866	1.7149e-05	5.9681e-05	Dmkn	chr7	+	30763756	30781063	2063	protein_coding	dermokine	217	286	265	211	315	293	239	251	355	371	360	380	547	498	4.867	6.33103	6.49359	5.6081	7.69816	6.52496	5.51966	6.20532	8.91982	9.09086	9.73447	8.95606	8.16429	9.77438
ENSMUSG00000030409	1111.77	1595.51	-0.5191	1.6332e-16	1.7421e-15	Dmpk	chr7	+	19083849	19093821	2850	protein_coding	dystrophia_myotonica-protein_kinase	1180	1163	983	997	987	1015	1068	875	1493	1483	1442	1646	2724	2284	19.1575	18.6355	17.436	19.1815	17.4602	16.3618	17.8542	15.6586	27.1545	26.3043	28.2247	28.0813	29.4302	32.4497
ENSMUSG00000048138	8.63729	21.4325	-1.1729	4.1505e-06	1.5748e-05	Dmrt2	chr19	+	25672420	25679010	2347	protein_coding	doublesex_and_mab-3_related_transcription_factor_2	6	6	13	8	3	9	12	7	22	25	17	26	36	21	0.118288	0.116747	0.280007	0.1869	0.0644442	0.176173	0.243602	0.152116	0.485889	0.538465	0.404059	0.538633	0.472302	0.362297
ENSMUSG00000042372	1.74454	5.76757	-1.0966	0.0057745	0.013212	Dmrt3	chr19	+	25610537	25623920	2390	protein_coding	doublesex_and_mab-3_related_transcription_factor_3	3	1	3	1	1	2	0	2	7	1	6	4	7	15	0.0580797	0.0191077	0.0634544	0.0229422	0.0210949	0.0384452	0	0.0426797	0.151819	0.0211511	0.140043	0.0813757	0.0901842	0.254128
ENSMUSG00000022099	306.539	386.842	-0.33313	0.00043354	0.0012209	Dmtn	chr14	-	70602184	70636048	4187	protein_coding	dematin_actin_binding_protein	326	342	268	270	328	296	226	223	366	397	348	367	688	522	3.6026	3.73019	3.23571	3.53585	3.94954	3.24787	2.57169	2.71639	4.53112	4.79312	4.63645	4.26182	5.0596	5.04808
ENSMUSG00000036875	197.567	331.078	-0.73605	3.1861e-16	3.3174e-15	Dna2	chr10	+	62947026	62974185	4122	protein_coding	DNA_replication_helicase_2_homolog_(yeast)	217	191	163	163	158	175	194	209	310	387	264	391	564	366	2.43586	2.11608	1.99902	2.16826	1.93252	1.95047	2.24237	2.586	3.89835	4.74606	3.57277	4.61213	4.2131	3.59527
ENSMUSG00000031831	98.9187	180.885	-0.85344	7.0381e-13	5.5595e-12	Dnaaf1	chr8	+	119575235	119598454	2821	protein_coding	dynein_axonemal_assembly_factor_1	94	113	110	68	92	103	91	67	174	147	190	168	338	243	1.54179	1.82929	1.97119	1.32172	1.64422	1.67743	1.53692	1.21133	3.19723	2.63417	3.75716	2.8956	3.6893	3.48789
ENSMUSG00000020973	131.658	208.394	-0.64579	1.0348e-08	5.3415e-08	Dnaaf2	chr12	-	69189087	69198429	3390	protein_coding	dynein_axonemal_assembly_factor_2	117	126	121	89	96	129	166	138	220	253	190	200	329	229	1.59693	1.69738	1.80436	1.43954	1.42773	1.74823	2.33304	2.0762	3.36396	3.77269	3.12653	2.86855	2.98832	2.73524
ENSMUSG00000055809	136.242	177.463	-0.37325	0.0084093	0.018619	Dnaaf3	chr7	-	4522933	4532453	2224	protein_coding	dynein_axonemal_assembly_factor_3	105	126	110	98	102	148	133	191	139	151	168	196	336	255	2.18452	2.58728	2.50032	2.41615	2.31228	3.05729	2.84925	4.38014	3.23972	3.4322	4.21389	4.28503	4.65195	4.64263
ENSMUSG00000019027	279.873	499.675	-0.81814	1.8233e-11	1.2593e-10	Dnah1	chr14	-	31260375	31323896	12872	protein_coding	dynein_axonemal_heavy_chain_1	225	252	216	218	254	247	331	335	500	400	556	440	845	707	0.808793	0.89405	0.848293	0.928631	0.994863	0.881577	1.22517	1.32736	2.0135	1.57088	2.40956	1.66203	2.02135	2.22399
ENSMUSG00000038011	689.208	1362.95	-0.96553	7.6255e-18	9.0384e-17	Dnah10	chr5	+	124725085	124834308	14038	protein_coding	dynein_axonemal_heavy_chain_10	558	694	593	474	600	652	685	869	1353	1056	1450	1317	2411	1858	1.8392	2.25768	2.13544	1.85142	2.15487	2.13379	2.32487	3.15722	4.99597	3.80267	5.76198	4.56156	5.28838	5.35919
ENSMUSG00000018581	401.008	514.437	-0.35696	1.1781e-05	4.1968e-05	Dnah11	chr12	-	117877982	118199043	14072	protein_coding	dynein_axonemal_heavy_chain_11	308	402	369	321	371	408	429	372	537	427	506	528	916	648	1.01273	1.3046	1.32559	1.25078	1.32921	1.33203	1.4525	1.34827	1.97809	1.53392	2.00587	1.82436	2.00433	1.86457
ENSMUSG00000021879	505.275	810.706	-0.67161	5.7888e-11	3.8002e-10	Dnah12	chr14	+	26693274	26891703	7005	protein_coding	dynein_axonemal_heavy_chain_12	377	460	427	355	478	506	567	586	744	746	860	801	1402	1043	2.4902	2.99887	3.08147	2.77877	3.44029	3.31858	3.85645	4.26657	5.50544	5.38345	6.84856	5.55977	6.16269	6.02886
ENSMUSG00000005237	438.911	596.856	-0.43911	1.6067e-07	7.265e-07	Dnah2	chr11	-	69420809	69549110	13704	protein_coding	dynein_axonemal_heavy_chain_2	384	440	398	359	364	444	397	475	575	506	659	578	1038	761	1.29654	1.46627	1.46816	1.43641	1.33915	1.48849	1.38025	1.76781	2.17494	1.86652	2.68255	2.05075	2.33228	2.24852
ENSMUSG00000052273	852.234	1250.83	-0.54456	2.0167e-07	9.0127e-07	Dnah3	chr7	-	119922717	120095177	12252	protein_coding	dynein_axonemal_heavy_chain_3	624	774	688	671	803	915	981	878	1216	985	1377	1300	2132	1607	2.35656	2.88497	2.8387	3.00295	3.30434	3.43102	3.81483	3.65491	5.14463	4.06406	6.26955	5.15904	5.3581	5.3109
ENSMUSG00000022262	784.378	1509.97	-0.92363	6.685e-14	5.7476e-13	Dnah5	chr15	+	28203752	28472045	15630	protein_coding	dynein_axonemal_heavy_chain_5	561	770	663	516	686	807	843	990	1387	1221	1638	1459	2679	2088	1.66075	2.24977	2.14434	1.81019	2.21279	2.37205	2.5697	3.23047	4.59986	3.949	5.84607	4.53867	5.27769	5.40917
ENSMUSG00000052861	1126.11	2116.31	-0.89327	1.4327e-15	1.4156e-14	Dnah6	chr6	-	73017606	73221651	12652	protein_coding	dynein_axonemal_heavy_chain_6	872	1098	868	778	1140	1105	1322	1199	2032	1756	2338	1899	3626	2972	3.18903	3.96324	3.46816	3.37173	4.54278	4.01248	4.97835	4.83337	8.32514	7.0161	10.3085	7.2979	8.82468	9.51149
ENSMUSG00000096141	99.2841	171.083	-0.76889	2.1907e-11	1.5023e-10	Dnah7a	chr1	-	53397006	53706784	12245	protein_coding	dynein_axonemal_heavy_chain_7A	99	89	67	68	100	114	101	103	144	148	173	209	303	207	0.374091	0.331924	0.276601	0.304497	0.411734	0.427716	0.392985	0.429011	0.60958	0.610989	0.788127	0.829889	0.761929	0.684495
ENSMUSG00000101337	139.707	193.604	-0.45732	0.0022172	0.0055226	Dnah7c	chr1	+	46425592	46807476	12207	protein_coding	dynein_axonemal_heavy_chain_7C	89	117	131	87	122	174	169	152	176	143	188	203	390	263	0.337351	0.437708	0.542501	0.39079	0.50388	0.654862	0.659616	0.635074	0.747362	0.592185	0.859128	0.808573	0.983753	0.87238
ENSMUSG00000033826	160.236	228.332	-0.48983	0.0013794	0.003554	Dnah8	chr17	+	30624354	30875264	14583	protein_coding	dynein_axonemal_heavy_chain_8	233	196	157	104	162	128	96	122	263	242	225	224	347	248	0.739282	0.613785	0.544241	0.391038	0.560072	0.403248	0.313644	0.42668	0.934837	0.838878	0.860686	0.74685	0.732678	0.688595
ENSMUSG00000056752	584.204	835.844	-0.5079	1.8597e-06	7.3906e-06	Dnah9	chr11	-	65831282	66168551	13798	protein_coding	dynein_axonemal_heavy_chain_9	469	574	478	409	462	651	638	673	794	665	874	898	1417	1123	1.57274	1.89978	1.75126	1.62532	1.68811	2.16758	2.20302	2.48765	2.98285	2.43633	3.53349	3.16441	3.16216	3.29551
ENSMUSG00000061322	157.011	239.748	-0.60525	4.1959e-11	2.8016e-10	Dnaic1	chr4	+	41569775	41638158	2510	protein_coding	dynein_axonemal_intermediate_chain_1	164	147	143	111	150	156	170	130	225	194	239	245	439	328	3.02323	2.67455	2.88005	2.42483	3.01296	2.85536	3.22692	2.64155	4.64661	3.90713	5.3117	4.74597	5.38544	5.29126
ENSMUSG00000034706	300.375	458.422	-0.60671	8.3973e-14	7.1583e-13	Dnaic2	chr11	+	114727408	114757889	2874	protein_coding	dynein_axonemal_intermediate_chain_2	289	330	231	234	275	282	280	315	407	417	444	461	873	601	4.65277	5.24366	4.06316	4.46439	4.82416	4.50787	4.64178	5.59002	7.34066	7.33465	8.61798	7.79914	9.35315	8.46733
ENSMUSG00000004069	653.307	901.494	-0.46114	3.4061e-16	3.5321e-15	Dnaja3	chr16	+	4639989	4707695	2648	protein_coding	DnaJ_(Hsp40)_homolog_subfamily_A_member_3	663	714	620	484	563	661	612	555	959	933	814	901	1546	1057	11.585	12.3137	11.8362	10.0221	10.7193	11.4681	11.0115	10.6897	18.7727	17.8112	17.1481	16.544	17.9772	16.1628
ENSMUSG00000026203	1304.19	1614.1	-0.30665	2.2113e-06	8.6979e-06	Dnajb2	chr1	+	75236406	75245692	3066	protein_coding	DnaJ_(Hsp40)_homolog_subfamily_B_member_2	1134	1285	1167	1065	1247	1481	1151	1169	1436	1578	1495	1619	2849	2244	17.1136	19.1398	19.2414	19.0463	20.5055	22.1918	17.8861	19.4461	24.2778	26.0175	27.2006	25.6748	28.6122	29.6353
ENSMUSG00000047108	1.50221	6.38344	-1.3224	0.00087238	0.002329	Dnajb7	chr15	-	81406926	81408299	1374	protein_coding	DnaJ_(Hsp40)_homolog_subfamily_B_member_7	0	0	2	1	1	3	0	4	8	5	3	12	11	5	0	0	0.0735837	0.0399067	0.0366935	0.10031	0	0.148478	0.301808	0.183956	0.121799	0.424646	0.246511	0.147347
ENSMUSG00000026740	1063.34	1343.88	-0.33551	8.839e-08	4.122e-07	Dnajc1	chr2	-	18195654	18392830	5497	protein_coding	DnaJ_(Hsp40)_homolog_subfamily_C_member_1	1090	1206	993	832	934	899	961	998	1378	1234	1303	1423	2238	1668	9.17491	10.0191	9.13191	8.29909	8.56637	7.51352	8.32935	9.25965	12.9942	11.348	13.2229	12.5867	12.5362	12.2865
ENSMUSG00000040697	775.245	858.529	-0.14762	0.0099518	0.021684	Dnajc16	chr4	-	141760189	141790931	5969	protein_coding	DnaJ_(Hsp40)_homolog_subfamily_C_member_16	761	732	628	646	672	752	767	806	836	831	819	831	1475	1146	5.89908	5.60037	5.31859	5.93422	5.67601	5.78796	6.12219	6.88689	7.25992	7.03768	7.65405	6.76911	7.60888	7.77396
ENSMUSG00000024350	532.263	755.104	-0.50014	4.2015e-16	4.3296e-15	Dnajc18	chr18	-	35671103	35703144	5169	protein_coding	DnaJ_(Hsp40)_homolog_subfamily_C_member_18	497	496	459	414	433	579	585	503	733	742	756	774	1247	935	4.44888	4.3821	4.48895	4.39164	4.22335	5.14614	5.39216	4.96308	7.35063	7.25651	8.15876	7.28059	7.42832	7.32427
ENSMUSG00000027166	130.587	200.761	-0.6083	1.4714e-12	1.1328e-11	Dnajc24	chr2	-	105966709	106003549	1197	protein_coding	DnaJ_(Hsp40)_homolog_subfamily_C_member_24	125	128	116	112	120	127	118	124	200	229	202	203	318	215	4.83189	4.88341	4.89894	5.13046	5.05432	4.87438	4.69679	5.28345	8.6609	9.67101	9.41383	8.24583	8.18019	7.27283
ENSMUSG00000020657	312.747	384.753	-0.29661	8.9126e-05	0.00027835	Dnajc27	chr12	+	4082574	4110612	4713	protein_coding	DnaJ_(Hsp40)_homolog_subfamily_C_member_27	313	356	294	261	304	277	262	258	379	382	366	368	617	536	3.0729	3.44953	3.15347	3.03652	3.25201	2.70017	2.6486	2.79198	4.1684	4.09729	4.33204	3.79649	4.03105	4.60497
ENSMUSG00000039763	30.8022	145.577	-2.1453	1.9367e-43	1.1074e-41	Dnajc28	chr16	-	91614257	91619026	3535	protein_coding	DnaJ_(Hsp40)_homolog_subfamily_C_member_28	32	49	26	17	16	30	39	23	159	152	140	149	219	171	0.418853	0.633015	0.371811	0.263689	0.228195	0.389889	0.52564	0.33184	2.3315	2.17362	2.20926	2.04941	1.90759	1.95869
ENSMUSG00000028528	47.7423	66.1342	-0.44182	0.0087263	0.019247	Dnajc6	chr4	+	101496648	101642799	5322	protein_coding	DnaJ_(Hsp40)_homolog_subfamily_C_member_6	46	50	47	37	46	32	43	53	90	75	53	79	90	56	0.39993	0.429045	0.446438	0.381206	0.435771	0.276239	0.384952	0.507915	0.876587	0.712388	0.555533	0.721746	0.520713	0.426061
ENSMUSG00000014195	1710.91	2180.35	-0.34954	8.0359e-14	6.8656e-13	Dnajc7	chr11	-	100582818	100620168	2330	protein_coding	DnaJ_(Hsp40)_homolog_subfamily_C_member_7	1660	1575	1515	1337	1544	1800	1639	1662	2081	2239	1803	2400	3741	2843	32.965	30.8697	32.8696	31.4636	33.4093	35.4916	33.5148	36.3802	46.296	48.5768	43.1667	50.0827	49.4381	49.406
ENSMUSG00000042523	681.287	889.859	-0.38344	4.6876e-11	3.1145e-10	Dnal1	chr12	+	84114366	84147498	5727	protein_coding	dynein_axonemal_light_chain_1	629	715	616	565	681	648	628	581	920	795	818	990	1423	1171	5.08188	5.70146	5.43741	5.40946	5.99509	5.19825	5.22451	5.17415	8.32699	7.0173	7.96774	8.40505	7.65082	8.27921
ENSMUSG00000022420	487.58	611.672	-0.32605	8.3016e-08	3.884e-07	Dnal4	chr15	-	79761453	79777849	1469	protein_coding	dynein_axonemal_light_chain_4	538	468	452	354	468	484	478	394	593	622	530	622	1046	824	16.9458	14.5489	15.5545	13.2134	16.062	15.1368	15.5031	13.6793	20.9247	21.4042	20.1263	20.5874	21.925	22.7125
ENSMUSG00000042707	290.378	494.735	-0.76269	3.246e-25	6.5437e-24	Dnali1	chr4	-	125055338	125065703	2133	protein_coding	dynein_axonemal_light_intermediate_polypeptide_1	263	298	279	204	287	302	276	254	483	441	495	483	845	673	5.70513	6.38018	6.61229	5.24411	6.7837	6.50467	6.16498	6.07341	11.7377	10.4515	12.9456	11.01	12.1982	12.7757
ENSMUSG00000005980	44.7486	60.7714	-0.42539	0.0025747	0.0063248	Dnase1	chr16	+	4036942	4040024	2782	protein_coding	deoxyribonuclease_I	48	44	45	38	44	53	29	32	54	64	62	65	101	71	0.798335	0.722275	0.817699	0.748961	0.797391	0.875242	0.496654	0.586655	1.00615	1.16293	1.24321	1.13603	1.11788	1.03338
ENSMUSG00000019088	364.913	526.204	-0.5272	3.971e-15	3.7842e-14	Dnase1l1	chrX	-	74273217	74282337	1625	protein_coding	deoxyribonuclease_1-like_1	401	369	327	303	350	355	333	279	541	488	461	536	969	668	11.418	10.37	10.1726	10.224	10.859	10.0366	9.76347	8.7567	17.2572	15.1809	15.8255	16.0378	18.3612	16.6449
ENSMUSG00000024136	41.0362	115.887	-1.4284	8.6574e-17	9.4408e-16	Dnase1l2	chr17	-	24440081	24443105	1921	protein_coding	deoxyribonuclease_1-like_2	39	25	32	26	36	67	40	42	112	105	118	92	193	183	0.939373	0.594319	0.842095	0.742128	0.944824	1.60235	0.992078	1.11509	3.02216	2.76307	3.4266	2.32859	3.09357	3.85729
ENSMUSG00000003812	334.849	433.368	-0.37121	9.3756e-09	4.8645e-08	Dnase2a	chr8	+	84908560	84922915	4073	protein_coding	deoxyribonuclease_II_alpha	327	295	307	291	330	343	315	279	387	453	390	506	732	520	3.71479	3.30761	3.81033	3.91752	4.08484	3.86892	3.68476	3.49365	4.9252	5.6223	5.34145	6.04044	5.53385	5.16949
ENSMUSG00000044595	11.7192	37.0006	-1.47	2.2759e-08	1.1329e-07	Dnd1	chr18	-	36763671	36766214	2057	protein_coding	dead_end_homolog_1_(zebrafish)	16	23	14	10	3	9	8	5	28	44	32	30	78	50	0.359904	0.510624	0.344058	0.266562	0.0735297	0.20101	0.185297	0.123973	0.705588	1.08131	0.86781	0.709119	1.16759	0.984226
ENSMUSG00000075467	440.939	511.472	-0.21571	0.0076321	0.017042	Dnlz	chr2	-	26348121	26352110	2916	protein_coding	DNL-type_zinc_finger	408	358	412	361	410	487	471	372	465	485	415	548	949	721	6.47401	5.60664	7.14246	6.78816	7.08879	7.67275	7.69567	6.50647	8.26595	8.40784	7.93907	9.13746	10.021	10.0117
ENSMUSG00000026825	449.887	537.847	-0.25478	0.0011617	0.0030293	Dnm1	chr2	-	32308471	32353329	4605	protein_coding	dynamin_1	486	464	471	369	416	395	426	320	564	509	514	576	919	618	4.88323	4.60146	5.17046	4.39369	4.55449	3.94073	4.40751	3.54413	6.34858	5.58751	6.22648	6.0817	6.14492	5.43398
ENSMUSG00000004099	955.137	1372.19	-0.51989	4.7833e-22	7.8502e-21	Dnmt1	chr9	-	20907206	20959888	5876	protein_coding	DNA_methyltransferase_(cytosine-5)_1	962	1052	923	730	794	859	917	876	1408	1350	1214	1490	2209	1763	7.5752	8.17601	7.94069	6.81199	6.81263	6.71616	7.43534	7.60347	12.4208	11.614	11.5251	12.3293	11.5756	12.1487
ENSMUSG00000020661	1299.3	1936.06	-0.57121	2.3556e-17	2.683e-16	Dnmt3a	chr12	+	3806007	3914443	9685	protein_coding	DNA_methyltransferase_3A	1389	1461	1346	975	1048	1122	1182	1156	1907	1975	1819	1992	3209	2418	6.63596	6.88903	7.0256	5.51998	5.45554	5.32234	5.81475	6.08763	10.2065	10.3086	10.4771	10.0005	10.2024	10.1092
ENSMUSG00000027478	82.8161	130.272	-0.64754	1.1883e-09	6.8236e-09	Dnmt3b	chr2	+	153649450	153687730	4320	protein_coding	DNA_methyltransferase_3B	84	86	89	74	69	74	74	65	139	115	113	149	239	149	0.899697	0.909122	1.04146	0.939249	0.805269	0.786969	0.816134	0.767396	1.66785	1.34569	1.45916	1.67701	1.70351	1.39657
ENSMUSG00000035954	1993	2429.9	-0.28047	0.014373	0.030137	Dock4	chr12	+	40446053	40846486	8063	protein_coding	dedicator_of_cytokinesis_4	2090	2151	2140	1942	2143	1523	1441	1324	2488	2415	2250	2573	3859	3079	11.9936	12.1829	13.417	13.2064	13.3999	8.67786	8.51492	8.37493	15.9949	15.1409	15.5666	15.5158	14.737	15.4622
ENSMUSG00000032198	4758.23	5704.41	-0.26027	2.1145e-05	7.2666e-05	Dock6	chr9	-	21800184	21852635	6556	protein_coding	dedicator_of_cytokinesis_6	4891	5252	4610	3862	4461	4256	4144	3919	5670	5306	5621	5612	9845	7349	34.5191	36.5842	35.5468	32.3003	34.3059	29.8244	30.1158	30.4878	44.8303	40.9128	47.8282	41.6209	46.2389	45.3888
ENSMUSG00000075419	256.748	345.336	-0.42155	1.183e-08	6.0694e-08	Dolk	chr2	-	30284231	30286334	2104	protein_coding	dolichol_kinase	292	234	229	176	241	278	261	207	325	347	315	381	561	448	6.42152	5.07899	5.50209	4.58669	5.77494	6.07028	5.91028	5.01781	8.00691	8.33708	8.35168	8.80464	8.21008	8.62167
ENSMUSG00000026856	312.898	444.919	-0.50575	3.8251e-14	3.3641e-13	Dolpp1	chr2	+	30392254	30400529	2294	protein_coding	dolichyl_pyrophosphate_phosphatase_1	315	352	301	244	251	290	282	295	440	474	367	474	768	556	6.35357	7.00739	6.63302	5.83216	5.5164	5.80783	5.85692	6.55871	9.94229	10.4452	8.92446	10.0466	10.3086	9.81387
ENSMUSG00000022960	184.874	262.365	-0.49903	4.4719e-10	2.6883e-09	Donson	chr16	-	91677268	91688765	2482	protein_coding	downstream_neighbor_of_SON	165	212	195	138	163	165	167	170	259	274	250	272	440	308	3.07598	3.90069	3.97165	3.04867	3.31102	3.05416	3.20574	3.49331	5.4091	5.58058	5.61885	5.32843	5.4586	5.02467
ENSMUSG00000032123	488.833	685.873	-0.48563	5.0085e-17	5.5671e-16	Dpagt1	chr9	+	44326845	44333600	1905	protein_coding	dolichyl-phosphate_(UDP-N-acetylglucosamine)_acetylglucosaminephosphotransferase_1_(GlcNAc-1-P_transferase)	520	452	479	385	467	438	454	439	658	737	606	779	1117	813	12.6302	10.8355	12.711	11.0815	12.3594	10.563	11.3547	11.7533	17.9043	19.557	17.7454	19.8827	18.0546	17.2804
ENSMUSG00000041035	279.421	372.687	-0.41638	4.4055e-09	2.3668e-08	Dpcd	chr19	+	45560615	45579763	1345	protein_coding	deleted_in_primary_ciliary_dyskinesia	248	251	261	237	252	263	260	300	352	368	358	360	656	488	8.5316	8.52234	9.80972	9.66182	9.44613	8.98345	9.2101	11.376	13.5659	13.8311	14.8481	13.0141	15.018	14.6912
ENSMUSG00000028540	87.2124	189.415	-1.0994	1.8623e-23	3.3576e-22	Dph2	chr4	-	117888643	117892032	2558	protein_coding	DPH2_homolog_(S._cerevisiae)	93	68	64	70	68	113	91	84	180	185	180	174	342	256	1.68222	1.21399	1.26479	1.50048	1.34024	2.02949	1.69494	1.67482	3.64753	3.65596	3.92537	3.30736	4.11676	4.05227
ENSMUSG00000057147	314.994	385.426	-0.28655	0.00033176	0.00095091	Dph6	chr2	-	114516416	114654964	3010	protein_coding	diphthamine_biosynthesis_6	337	350	330	205	268	285	319	258	373	389	360	410	644	478	5.18041	5.31017	5.54224	3.73439	4.48894	4.34999	5.04937	4.37163	6.42347	6.53301	6.67183	6.62292	6.58794	6.43014
ENSMUSG00000026810	542.322	623.828	-0.19943	0.0040872	0.0096475	Dpm2	chr2	+	32570858	32573579	1412	protein_coding	dolichol-phosphate_(beta-D)_mannosyltransferase_2	522	510	406	442	481	612	511	554	584	666	601	674	1048	712	17.1055	16.4946	14.5355	17.1641	17.1746	19.9125	17.2425	20.0108	21.439	23.8435	23.7437	23.2091	22.8537	20.4176
ENSMUSG00000042737	461.271	560.262	-0.2801	6.6969e-05	0.0002129	Dpm3	chr3	+	89259358	89267079	827	protein_coding	dolichyl-phosphate_mannosyltransferase_polypeptide_3	456	448	393	375	427	489	440	406	465	595	463	634	914	810	25.5129	24.7389	24.0229	24.8633	26.0314	27.1652	25.349	25.0386	29.1457	36.3699	31.2309	37.2749	34.0307	39.6587
ENSMUSG00000063904	867.862	965.212	-0.15335	0.0012714	0.0032926	Dpp3	chr19	-	4907229	4928287	2683	protein_coding	dipeptidylpeptidase_3	868	855	804	736	784	808	790	803	901	1076	868	967	1566	1265	14.9692	14.553	15.1486	15.0415	14.7323	13.8357	14.0288	15.2646	17.4073	20.2732	18.0471	17.5242	17.9722	19.091
ENSMUSG00000043067	581.569	793.716	-0.44412	3.9038e-09	2.1115e-08	Dpy19l1	chr9	-	24411776	24503140	4747	protein_coding	dpy-19-like_1_(C._elegans)	622	659	539	459	524	444	532	547	750	834	766	876	1304	912	6.06278	6.33977	5.73995	5.30183	5.56529	4.29708	5.33956	5.87703	8.18972	8.88131	9.00158	8.97258	8.45841	7.77919
ENSMUSG00000045205	1042.48	1164.72	-0.15729	0.011621	0.024965	Dpy19l4	chr4	-	11261315	11322137	6754	protein_coding	dpy-19-like_4_(C._elegans)	946	993	941	826	941	1031	1126	951	1316	1163	1065	1298	1785	1303	6.48084	6.71422	7.04315	6.70582	7.02432	7.01305	7.94311	7.1814	10.1	8.7046	8.79625	9.34428	8.13781	7.81164
ENSMUSG00000024067	285.562	408.026	-0.50931	1.3307e-12	1.0296e-11	Dpy30	chr17	-	74299474	74323944	799	protein_coding	dpy-30_homolog_(C._elegans)	284	286	248	214	266	320	258	253	391	423	393	448	726	431	16.4465	16.3466	15.6907	14.6859	16.7846	18.3998	15.3846	16.1497	25.3663	26.7623	27.4382	27.2624	27.9782	21.8419
ENSMUSG00000022048	2456.95	4001.18	-0.70061	1.2224e-36	4.7812e-35	Dpysl2	chr14	-	66802864	66868688	4520	protein_coding	dihydropyrimidinase-like_2	2414	2185	2464	1855	2436	2533	2270	2118	3890	3951	3802	3934	7075	5049	24.7115	22.076	27.5575	22.5029	27.1716	25.7458	23.9277	23.8989	44.6106	44.1875	46.9227	42.3183	48.1968	45.2299
ENSMUSG00000073102	325.749	437.187	-0.41914	1.8612e-06	7.3955e-06	Drc1	chr5	+	30281388	30366708	2484	protein_coding	dynein_regulatory_complex_subunit_1	236	341	328	232	310	337	322	316	452	408	439	429	726	551	4.39604	6.26917	6.67514	5.12117	6.29196	6.23287	6.17615	6.48821	9.43222	8.30307	9.85875	8.39727	8.99944	8.98171
ENSMUSG00000020457	892.812	1056.63	-0.24227	1.3051e-05	4.616e-05	Drg1	chr11	-	3187360	3266415	2093	protein_coding	developmentally_regulated_GTP_binding_protein_1	842	779	755	719	804	966	976	805	1026	1032	989	1102	1820	1331	18.6142	16.9971	18.2354	18.8362	19.367	21.204	22.2174	19.6163	25.41	24.9253	26.3594	25.6003	26.7752	25.7494
ENSMUSG00000022191	882.019	1016.17	-0.20178	0.020208	0.040932	Drosha	chr15	+	12824815	12935290	4570	protein_coding	drosha_ribonuclease_type_III	870	1030	957	660	838	759	802	650	988	973	968	1041	1609	1408	8.80854	10.2927	10.5861	7.91882	9.24493	7.63018	8.36125	7.25416	11.2064	10.7628	11.8159	11.0756	10.841	12.4751
ENSMUSG00000024331	19.2574	32.5407	-0.69785	0.00062062	0.0016998	Dsc2	chr18	-	20030633	20059554	4630	protein_coding	desmocollin_2	20	16	17	20	23	11	18	17	36	34	40	28	41	38	0.199871	0.157814	0.185612	0.236855	0.250451	0.109149	0.185227	0.187265	0.403041	0.371217	0.481935	0.294042	0.272667	0.332324
ENSMUSG00000032087	6.31174	12.3695	-0.82251	0.0073269	0.016421	Dscaml1	chr9	+	45430293	45753164	6336	protein_coding	Down_syndrome_cell_adhesion_molecule_like_1	7	7	8	4	8	5	5	3	6	16	13	13	31	9	0.0511192	0.0504534	0.0638283	0.034616	0.0636577	0.0362547	0.0375983	0.0241488	0.0490866	0.127654	0.114456	0.099761	0.150653	0.0575157
ENSMUSG00000022898	471.314	844.584	-0.83566	1.0133e-41	5.2947e-40	Dscr3	chr16	-	94497783	94526830	2547	protein_coding	Down_syndrome_critical_region_gene_3	486	468	462	352	393	448	437	463	763	949	771	938	1377	1000	8.82893	8.3912	9.16962	7.57786	7.77928	8.08088	8.17459	9.27132	15.5283	18.8351	16.8863	17.9063	16.647	15.8975
ENSMUSG00000038702	382.543	446.897	-0.21957	0.0006415	0.001752	Dsel	chr1	-	111858702	111864918	5759	protein_coding	dermatan_sulfate_epimerase-like	400	343	369	314	375	342	370	329	452	451	456	468	701	520	3.21376	2.71991	3.23905	2.98961	3.28292	2.72828	3.06103	2.91366	4.06835	3.95877	4.41699	3.95122	3.74802	3.65608
ENSMUSG00000027635	75.666	95.906	-0.33555	0.0037732	0.0089647	Dsn1	chr2	-	156995265	157007154	2636	protein_coding	DSN1_MIND_kinetochore_complex_component_homolog_(S._cerevisiae)	77	67	77	49	70	81	69	74	101	109	72	107	169	105	1.35159	1.16074	1.47667	1.01926	1.33884	1.41172	1.24715	1.43178	1.98611	2.09031	1.52369	1.97365	1.97411	1.61288
ENSMUSG00000020956	159.528	208.409	-0.38131	0.0002036	0.00060369	Dtd2	chr12	-	51988312	52006501	2564	protein_coding	D-tyrosyl-tRNA_deacylase_2	150	120	142	149	118	174	151	179	179	205	210	219	343	280	2.70691	2.13732	2.79968	3.1864	2.32028	3.11775	2.8059	3.56061	3.61878	4.04172	4.56889	4.15297	4.11914	4.4218
ENSMUSG00000090326	1.61026	6.47839	-1.2967	0.0010518	0.0027644	Dthd1	chr5	+	62813823	62888308	2427	protein_coding	death_domain_containing_1	0	2	2	0	0	2	1	5	5	3	6	6	19	9	0	0.0376329	0.041658	0	0	0.037859	0.019631	0.105073	0.106789	0.0624859	0.137908	0.120203	0.241054	0.150152
ENSMUSG00000024505	53.3808	69.0985	-0.35749	0.013489	0.028491	Dtwd2	chr18	-	49696145	49755601	2857	protein_coding	DTW_domain_containing_2	45	61	52	57	35	58	46	42	63	61	80	69	103	95	0.728791	0.97505	0.920092	1.09395	0.617637	0.932668	0.767116	0.749771	1.14303	1.07932	1.56203	1.17428	1.11009	1.34639
ENSMUSG00000029603	139.086	211.762	-0.58003	0.00054388	0.0015063	Dtx1	chr5	-	120680202	120711927	4035	protein_coding	deltex_1_homolog_(Drosophila)	173	215	155	112	104	94	97	88	227	241	158	229	351	253	1.98383	2.43334	1.9419	1.52197	1.29947	1.07027	1.14536	1.11232	2.91615	3.01928	2.18435	2.75946	2.67851	2.53884
ENSMUSG00000040415	1722.42	1913.27	-0.15201	0.0052065	0.012017	Dtx3	chr10	-	127190378	127195728	1994	protein_coding	deltex_3_homolog_(Drosophila)	1708	1789	1507	1403	1703	1701	1636	1373	1739	1911	1714	1941	3411	2591	39.6336	40.9725	38.2055	38.5803	43.0591	39.1912	39.0905	35.1184	45.2066	48.4469	47.9507	47.3296	52.6729	52.614
ENSMUSG00000026281	384.168	570.943	-0.56699	4.1327e-19	5.386e-18	Dtymk	chr1	-	93792576	93801934	1055	protein_coding	deoxythymidylate_kinase	416	362	345	291	329	383	396	342	601	522	557	597	1008	653	18.2449	15.6698	16.5312	15.1242	15.7224	16.6785	17.8836	16.5334	29.529	25.012	29.4518	27.514	29.4197	25.0622
ENSMUSG00000068452	14.043	23.6248	-0.68019	0.010252	0.022292	Duox2	chr2	-	122279247	122298165	5744	protein_coding	dual_oxidase_2	13	16	14	16	6	11	15	13	20	10	20	23	44	52	0.10472	0.127208	0.123212	0.152735	0.0526639	0.0879808	0.12442	0.11543	0.180486	0.0880067	0.194234	0.194691	0.235868	0.366562
ENSMUSG00000031901	100.015	156.393	-0.6257	2.9525e-09	1.6194e-08	Dus2	chr8	+	105991337	106053840	1860	protein_coding	dihydrouridine_synthase_2	116	101	78	62	98	92	113	88	149	176	156	164	245	176	2.88567	2.47979	2.11992	1.82773	2.65637	2.2724	2.89453	2.41301	4.15241	4.78333	4.67865	4.2871	4.05587	3.83141
ENSMUSG00000026659	72.0305	111.713	-0.61728	2.6884e-07	1.1833e-06	Dusp12	chr1	-	170873498	170885540	1875	protein_coding	dual_specificity_phosphatase_12	76	61	76	52	55	95	66	57	113	110	109	100	189	150	1.87548	1.48572	2.04904	1.52067	1.47889	2.32773	1.67709	1.55047	3.12395	2.96566	3.24291	2.59317	3.10378	3.23928
ENSMUSG00000047205	328.232	668.549	-1.0177	3.5661e-46	2.3748e-44	Dusp18	chr11	+	3895240	3901296	4632	protein_coding	dual_specificity_phosphatase_18	330	347	259	245	313	333	313	307	590	599	691	730	1126	875	3.29645	3.42112	2.82663	2.90022	3.40684	3.30282	3.2195	3.38033	6.60253	6.53715	8.32183	7.66279	7.48515	7.64889
ENSMUSG00000027001	78.5764	119.86	-0.5941	8.4923e-06	3.085e-05	Dusp19	chr2	+	80617045	80632361	1993	protein_coding	dual_specificity_phosphatase_19	87	87	84	58	88	68	63	50	119	99	102	140	188	180	2.01982	1.99351	2.13064	1.59571	2.22613	1.56751	1.50607	1.27954	3.09504	2.51107	2.85497	3.41549	2.90456	3.65699
ENSMUSG00000069255	222.07	289.172	-0.38003	6.4318e-06	2.3792e-05	Dusp22	chr13	+	30659999	30711231	1161	protein_coding	dual_specificity_phosphatase_22	195	199	170	197	214	229	215	229	255	259	295	311	516	368	7.77147	7.82759	7.4021	9.30394	9.29303	9.06176	8.82307	10.0599	11.3851	11.2771	14.1742	13.0245	13.6851	12.8344
ENSMUSG00000026544	175.623	326.155	-0.8814	1.4091e-18	1.7588e-17	Dusp23	chr1	-	172630769	172632974	1417	protein_coding	dual_specificity_phosphatase_23	197	179	173	105	164	151	193	150	283	308	272	364	604	452	6.43276	5.76887	6.17184	4.06305	5.83512	4.89572	6.48934	5.39897	10.3525	10.9878	10.708	12.49	13.1249	12.916
ENSMUSG00000039661	13.495	36.3565	-1.3444	2.904e-10	1.7787e-09	Dusp26	chr8	+	31089471	31097047	1938	protein_coding	dual_specificity_phosphatase_26_(putative)	11	12	7	17	10	17	15	11	31	34	28	43	79	43	0.262627	0.282771	0.182592	0.480981	0.260149	0.403	0.368766	0.289487	0.829154	0.886861	0.80596	1.07882	1.25517	0.898408
ENSMUSG00000019960	1535.05	1920.49	-0.31397	0.020658	0.041714	Dusp6	chr10	+	99263231	99267488	2796	protein_coding	dual_specificity_phosphatase_6	1495	1165	1142	1223	1137	2440	1467	1406	2209	2288	1638	1678	2884	2396	24.7403	19.0281	20.6475	23.984	20.5021	40.0924	24.9981	25.6471	40.953	41.3665	32.6803	29.1801	31.7606	34.6983
ENSMUSG00000053716	2563.27	3496.68	-0.44041	4.8025e-05	0.00015619	Dusp7	chr9	+	106368632	106375724	3213	protein_coding	dual_specificity_phosphatase_7	2051	2224	2015	1948	2048	2805	3224	2772	3223	3191	3037	3452	6161	5350	29.5363	31.6105	31.7032	33.2438	32.1362	40.1081	47.8077	44.002	51.9968	50.2049	52.7282	52.2387	59.0433	67.4221
ENSMUSG00000027203	223.54	264.137	-0.24219	0.00086739	0.0023165	Dut	chr2	+	125247190	125258608	1950	protein_coding	deoxyuridine_triphosphatase	233	204	195	196	210	232	205	187	238	289	221	301	462	318	5.52869	4.77752	5.0552	5.5113	5.42951	5.46591	5.00879	4.89099	6.32659	7.49193	6.32218	7.50523	7.29521	6.60316
ENSMUSG00000020888	290.265	534.814	-0.87448	9.316e-26	1.9356e-24	Dvl2	chr11	+	70000595	70012301	5037	protein_coding	dishevelled_2_dsh_homolog_(Drosophila)	228	259	246	227	260	315	303	319	494	528	453	608	924	702	2.09442	2.3482	2.46889	2.47108	2.60242	2.87308	2.86605	3.23004	5.08373	5.29898	5.0169	5.869	5.64846	5.64318
ENSMUSG00000003233	979.54	1067.66	-0.12469	0.01653	0.034151	Dvl3	chr16	+	20516982	20532520	2936	protein_coding	dishevelled_3_dsh_homolog_(Drosophila)	963	900	834	809	877	953	1044	906	1078	1002	1000	1041	1810	1450	15.1765	13.9989	14.3598	15.1086	15.0598	14.9124	16.9417	15.7384	19.0322	17.2521	19	17.2396	18.9825	19.9973
ENSMUSG00000040482	352.045	404.253	-0.20191	0.0034113	0.0081836	Dxo	chr17	+	34837019	34839233	1519	protein_coding	decapping_exoribonuclease	351	362	339	294	334	358	277	302	389	426	350	392	731	523	10.6918	10.8832	11.2818	10.6126	11.0857	10.8277	8.68831	10.14	13.2745	14.1769	12.8534	12.5476	14.818	13.9413
ENSMUSG00000021790	14.406	30.8018	-1.0257	1.8269e-06	7.2677e-06	Dydc1	chr14	+	41072911	41092197	995	protein_coding	DPY30_domain_containing_1	8	13	12	13	17	12	10	21	30	27	27	41	51	36	0.372021	0.596661	0.609672	0.716396	0.861394	0.554074	0.47884	1.07643	1.56288	1.37174	1.51373	2.00352	1.57826	1.465
ENSMUSG00000047193	501.222	581.014	-0.20939	0.009896	0.021576	Dync2h1	chr9	-	6928503	7184446	14264	protein_coding	dynein_cytoplasmic_2_heavy_chain_1	460	482	422	381	411	525	493	557	640	542	606	563	968	658	1.49217	1.54317	1.49558	1.46459	1.4527	1.69094	1.64672	1.99161	2.32577	1.92083	2.36996	1.91911	2.08961	1.86786
ENSMUSG00000009013	1860.29	3032.57	-0.69253	2.3431e-10	1.449e-09	Dynll1	chr5	-	115297110	115300999	2030	protein_coding	dynein_light_chain_LC8-type_1	2173	2288	2021	1450	1690	1574	1398	1269	2862	3141	2734	2976	5025	4217	49.5296	51.4716	50.3279	39.1656	41.9727	35.622	32.8114	31.8827	73.0804	78.2172	75.1297	71.2803	76.2203	84.1137
ENSMUSG00000034467	389.374	545.945	-0.48134	1.6904e-11	1.1728e-10	Dynlrb2	chr8	+	116505015	116515896	496	protein_coding	dynein_light_chain_roadblock-type_2	345	389	342	303	317	397	387	417	523	523	567	601	841	670	32.1839	35.8158	34.8564	33.4961	32.2221	36.7721	37.1743	42.8789	54.6572	53.3028	63.7691	58.9149	52.2089	54.6956
ENSMUSG00000096255	90.9039	121.428	-0.4082	0.0010983	0.0028754	Dynlt1b	chr17	+	6430112	6436293	768	protein_coding	dynein_light_chain_Tctex-type_1B	94	81	61	57	88	98	98	102	117	129	109	102	205	180	5.66327	4.81649	4.0152	4.06955	5.77693	5.86239	6.07964	6.77374	7.89681	8.491	7.91725	6.4576	8.21908	9.49009
ENSMUSG00000000579	135.837	216.405	-0.65692	9.8119e-08	4.5488e-07	Dynlt1c	chr17	+	6601671	6609774	3250	protein_coding	dynein_light_chain_Tctex-type_1C	126	92	103	105	120	152	150	162	217	173	203	263	356	279	1.79386	1.29274	1.60211	1.77149	1.86155	2.14867	2.19898	2.54227	3.46102	2.69087	3.48435	3.93464	3.37285	3.476
ENSMUSG00000002409	371.721	649.756	-0.80098	5.6232e-31	1.6176e-29	Dyrk1b	chr7	+	28179469	28187294	2534	protein_coding	dual-specificity_tyrosine-(Y)-phosphorylation_regulated_kinase_1b	330	395	312	276	344	342	414	355	622	657	572	646	1106	899	6.02571	7.11865	6.22424	5.97221	6.84428	6.20053	7.78407	7.14515	12.7236	13.1066	12.5921	12.3953	13.4394	14.3652
ENSMUSG00000069085	4.15044	9.20362	-0.87453	0.013066	0.027684	Dytn	chr1	-	63622851	63686927	4719	protein_coding	dystrotelin	2	7	3	1	1	3	3	11	9	8	10	10	19	8	0.0196102	0.0677416	0.0321373	0.0116194	0.0106838	0.0292066	0.030289	0.118886	0.0988598	0.0856979	0.118211	0.103034	0.123975	0.0686434
ENSMUSG00000092192	18.9733	29.6437	-0.59401	0.012965	0.027513	Dyx1c1	chr9	+	72958785	72973064	1975	protein_coding	dyslexia_susceptibility_1_candidate_1_homolog_(human)	24	15	21	14	25	22	6	14	18	26	28	31	54	52	0.56227	0.346842	0.537515	0.388681	0.638188	0.511758	0.144743	0.361535	0.472425	0.665482	0.790861	0.76318	0.841893	1.06609
ENSMUSG00000037259	122.057	308.159	-1.3036	1.8458e-26	4.0085e-25	Dzank1	chr2	-	144470557	144527414	6847	protein_coding	double_zinc_ribbon_and_ankyrin_repeat_domains_1	124	152	126	66	112	95	107	129	275	324	341	286	505	380	0.837958	1.0138	0.930269	0.528538	0.824695	0.63743	0.744555	0.960902	2.0819	2.39208	2.7782	2.03094	2.27102	2.2472
ENSMUSG00000064061	219.269	313.19	-0.50523	1.9553e-08	9.803e-08	Dzip3	chr16	-	48924232	48994165	5835	protein_coding	DAZ_interacting_protein_3_zinc_finger	227	265	210	170	194	184	196	187	360	324	276	340	506	334	1.80006	2.07402	1.81935	1.5975	1.67624	1.44873	1.6004	1.63452	3.19808	2.80695	2.63862	2.83316	2.67018	2.31774
ENSMUSG00000018983	522.919	837.026	-0.67478	7.2917e-22	1.1791e-20	E2f2	chr4	+	136172394	136196057	4739	protein_coding	E2F_transcription_factor_2	573	520	457	403	486	502	457	496	709	968	713	841	1447	1130	5.5946	5.01099	4.87492	4.66285	5.17041	4.86661	4.59455	5.33807	7.75509	10.3257	8.3929	8.62863	9.40183	9.65497
ENSMUSG00000014859	1002.77	1176.41	-0.22875	0.00029829	0.00086216	E2f4	chr8	+	105297663	105305369	1992	protein_coding	E2F_transcription_factor_4	1104	1057	855	775	866	1100	894	834	1111	1258	1064	1128	1961	1604	25.6437	24.2322	21.6978	21.3327	21.9182	25.3696	21.3826	21.3534	28.9103	31.9243	29.7962	27.5329	30.3123	32.6042
ENSMUSG00000057469	369.644	535.42	-0.52841	1.4944e-12	1.1501e-11	E2f6	chr12	+	16810965	16826743	2421	protein_coding	E2F_transcription_factor_6	383	402	363	323	302	395	305	279	520	584	498	580	859	625	7.3199	7.58296	7.57967	7.31544	6.28909	7.49569	6.00231	5.87759	11.1336	12.1941	11.4748	11.6484	10.9252	10.4531
ENSMUSG00000054302	735.948	865.078	-0.23047	5.7309e-05	0.00018428	Eapp	chr12	-	54670340	54695897	4186	protein_coding	E2F-associated_phosphoprotein	727	703	614	580	709	723	812	613	856	833	838	963	1404	1038	8.03593	7.66943	7.41494	7.59734	8.53931	7.93503	9.24209	7.4688	10.5999	10.0595	11.1674	11.1856	10.3276	10.0405
ENSMUSG00000072601	343.692	401.01	-0.22013	0.013312	0.028166	Ear1	chr14	-	43818765	43875517	713	protein_coding	eosinophil-associated_ribonuclease_A_family_member_1	371	292	318	290	323	296	374	290	422	493	310	379	642	511	24.0761	18.7025	22.5463	22.3019	22.8396	19.0727	24.9917	20.7443	30.6796	34.9533	24.2539	25.8453	27.7253	29.0195
ENSMUSG00000072596	1027.24	1322.02	-0.36078	2.0461e-12	1.5504e-11	Ear2	chr14	+	44102654	44103534	719	protein_coding	eosinophil-associated_ribonuclease_A_family_member_2	1022	1025	890	879	944	1039	950	891	1392	1493	1165	1396	2027	1545	65.7693	65.1032	62.5748	67.0336	66.194	66.389	62.9518	63.2031	100.355	104.969	90.387	94.4037	86.8071	87.0079
ENSMUSG00000053552	109.249	136.57	-0.31345	0.0034553	0.0082797	Ebf4	chr2	+	130295169	130370481	2982	protein_coding	early_B_cell_factor_4	105	95	78	84	111	137	113	92	141	119	139	144	230	166	1.62923	1.45487	1.32229	1.54456	1.87668	2.11068	1.80544	1.57351	2.45097	2.0173	2.60026	2.34794	2.37493	2.25403
ENSMUSG00000031168	577.409	650.3	-0.17368	0.0053369	0.012287	Ebp	chrX	-	8185329	8193512	1743	protein_coding	phenylalkylamine_Ca2+_antagonist_(emopamil)_binding_protein	641	557	536	469	486	554	522	533	582	676	539	678	1157	899	17.0162	14.5937	15.5455	14.7539	14.0577	14.6023	14.2688	15.5962	17.3082	19.6056	17.2505	18.9132	20.4393	20.8844
ENSMUSG00000021928	106.111	142.795	-0.42577	3.991e-05	0.0001312	Ebpl	chr14	-	61339763	61360445	2077	protein_coding	emopamil_binding_protein-like	85	111	115	73	104	97	109	95	142	143	127	150	270	161	1.89358	2.44058	2.79898	1.92717	2.52448	2.14558	2.50036	2.3328	3.54388	3.48041	3.41096	3.51146	4.00274	3.13869
ENSMUSG00000053898	1592.71	1828.84	-0.19871	3.9734e-05	0.0001307	Ech1	chr7	+	28825217	28832247	1267	protein_coding	enoyl_coenzyme_A_hydratase_1_peroxisomal	1619	1494	1368	1295	1572	1508	1636	1356	1745	1925	1640	1889	2912	2470	59.125	53.8494	54.5818	56.0436	62.5535	54.6807	61.5205	54.5849	71.3914	76.8041	72.2065	72.4916	70.7693	78.9368
ENSMUSG00000028601	512.236	613.657	-0.26054	0.00023897	0.0007002	Echdc2	chr4	+	108165437	108179308	1319	protein_coding	enoyl_Coenzyme_A_hydratase_domain_containing_2	503	578	419	440	448	560	461	408	562	584	574	624	1140	792	17.6451	20.012	16.0586	18.2911	17.1242	19.5053	16.6521	15.7763	22.0861	22.382	24.2759	23.0023	26.6128	24.313
ENSMUSG00000039063	92.834	113.246	-0.28295	0.015462	0.032173	Echdc3	chr2	-	6188465	6213033	1851	protein_coding	enoyl_Coenzyme_A_hydratase_domain_containing_3	90	76	83	82	100	97	87	74	89	143	98	130	195	126	2.24976	1.87506	2.26678	2.42907	2.72376	2.40755	2.23937	2.03899	2.49236	3.90535	2.95344	3.41483	3.24383	2.75628
ENSMUSG00000024132	514.554	635.357	-0.30207	7.0357e-05	0.00022302	Eci1	chr17	+	24426683	24439316	1091	protein_coding	enoyl-Coenzyme_A_delta_isomerase_1	531	535	477	423	505	515	369	470	606	600	625	633	1051	866	22.5201	22.3942	22.102	21.2593	23.3369	21.6866	16.1144	21.9717	28.7922	27.8008	31.9569	28.2105	29.6625	32.1405
ENSMUSG00000073599	857.058	1021.64	-0.24917	0.0067426	0.01523	Ecscr	chr18	-	35713086	35722356	1114	protein_coding	endothelial_cell_surface_expressed_chemotaxis_and_apoptosis_regulator	1028	899	864	684	811	709	749	637	940	1165	987	1088	1437	1320	42.6981	36.8538	39.2073	33.6669	36.7038	29.2395	32.0339	29.1638	43.7391	52.8653	49.4244	47.4872	39.7193	47.9786
ENSMUSG00000071392	75.9212	141.106	-0.85326	2.0775e-07	9.2681e-07	Ect2l	chr10	-	18129022	18210890	2900	protein_coding	epithelial_cell_transforming_sequence_2_oncogene-like	73	85	89	31	63	68	80	79	142	101	154	187	224	154	1.16473	1.33853	1.55142	0.586133	1.09526	1.07726	1.31433	1.38937	2.53815	1.76057	2.96232	3.13528	2.37838	2.15021
ENSMUSG00000034457	29.581	65.0277	-1.0487	9.5411e-07	3.9289e-06	Eda2r	chrX	-	97333840	97377216	4752	protein_coding	ectodysplasin_A2_receptor	32	26	19	12	24	27	27	54	57	56	84	69	100	75	0.311583	0.249864	0.202123	0.138464	0.254631	0.261034	0.270708	0.579571	0.621764	0.59572	0.98608	0.706001	0.647969	0.639063
ENSMUSG00000095105	41.882	60.6358	-0.50614	0.0070072	0.015768	Edaradd	chr13	-	12471209	12520450	8103	protein_coding	EDAR_(ectodysplasin-A_receptor)-associated_death_domain	59	50	38	38	30	28	52	18	66	55	45	67	106	83	0.336905	0.281794	0.23707	0.25714	0.18666	0.158753	0.305753	0.113296	0.422207	0.343121	0.309796	0.402033	0.402801	0.414755
ENSMUSG00000038957	747.013	863.586	-0.2076	0.013588	0.028665	Edc3	chr9	+	57708540	57752499	5708	protein_coding	enhancer_of_mRNA_decapping_3_homolog_(S._cerevisiae)	609	692	613	602	629	826	869	720	837	769	744	1001	1443	1184	4.93667	5.53642	5.42894	5.78289	5.55575	6.64822	7.25352	6.43337	7.60096	6.8104	7.27107	8.52673	7.78418	8.39898
ENSMUSG00000031616	1461.31	1634.12	-0.16019	0.019636	0.039875	Ednra	chr8	-	77663031	77724464	3625	protein_coding	endothelin_receptor_type_A	1508	1523	1510	1134	1469	1285	1325	1115	1647	1640	1542	1615	2793	2033	19.2484	19.1867	21.0575	17.1529	20.431	16.2856	17.4149	15.6876	23.5512	22.87	23.7293	21.6619	23.7243	22.7085
ENSMUSG00000055762	1568.22	1726.54	-0.13819	0.0030663	0.0074309	Eef1d	chr15	-	75894796	75909556	2856	protein_coding	eukaryotic_translation_elongation_factor_1_delta_(guanine_nucleotide_exchange_protein)	1728	1584	1442	1232	1404	1580	1377	1338	1673	1787	1540	1779	2852	2276	27.9954	25.3282	25.5238	23.6529	24.7848	25.4161	22.9715	23.8939	30.3644	31.6298	30.0796	30.2866	30.7483	32.2681
ENSMUSG00000001707	115.739	166.931	-0.51311	0.00014895	0.00045065	Eef1e1	chr13	-	38645698	38659028	1032	protein_coding	eukaryotic_translation_elongation_factor_1_epsilon_1	119	95	95	85	86	176	89	120	157	160	173	161	313	194	5.33541	4.20389	4.65353	4.51619	4.20141	7.83506	4.10888	5.9305	7.88583	7.83738	9.35138	7.5854	9.33889	7.61169
ENSMUSG00000071644	4515.56	5044.22	-0.15941	5.318e-05	0.00017157	Eef1g	chr19	+	8967041	8978479	1864	protein_coding	eukaryotic_translation_elongation_factor_1_gamma	4894	4570	3997	3621	3909	4593	4146	3918	4735	5205	4484	5502	8606	6316	121.484	111.964	108.399	106.516	105.729	113.204	105.973	107.203	131.674	141.158	134.193	143.518	142.163	137.2
ENSMUSG00000035064	438.015	559.037	-0.34774	0.00044473	0.0012495	Eef2k	chr7	+	120842831	120907219	6349	protein_coding	eukaryotic_elongation_factor-2_kinase	343	350	387	406	359	417	474	506	592	536	469	647	889	708	2.49971	2.5175	3.08137	3.50633	2.85079	3.01745	3.55702	4.06476	4.8333	4.26766	4.12075	4.95486	4.31148	4.5153
ENSMUSG00000068617	120.696	227.823	-0.90071	5.4695e-18	6.547e-17	Efcab1	chr16	+	14906637	14925879	2494	protein_coding	EF_hand_calcium_binding_domain_1	96	102	100	99	112	139	129	120	214	198	240	237	344	327	1.78105	1.86772	2.02694	2.17656	2.26411	2.56052	2.46437	2.454	4.44779	4.01328	5.36814	4.62045	4.2471	5.30897
ENSMUSG00000021176	14.0833	21.8576	-0.5777	0.016242	0.033617	Efcab11	chr12	-	99717531	99883442	2069	protein_coding	EF-hand_calcium_binding_domain_11	18	11	7	10	12	23	16	9	20	29	15	18	44	28	0.402544	0.242795	0.171031	0.265016	0.292413	0.510713	0.368445	0.221856	0.501068	0.708546	0.404427	0.423004	0.654821	0.54797
ENSMUSG00000030321	64.9484	120.844	-0.86765	5.2756e-10	3.1436e-09	Efcab12	chr6	-	115810729	115838412	2551	protein_coding	EF-hand_calcium_binding_domain_12	67	84	75	36	57	57	48	61	136	108	115	105	202	168	1.21525	1.50375	1.48624	0.773793	1.12652	1.02654	0.896487	1.21958	2.76348	2.14015	2.51476	2.0013	2.43821	2.6666
ENSMUSG00000034210	1494.19	1678.11	-0.16559	0.00030347	0.00087559	Efcab14	chr4	+	115737744	115777327	4300	protein_coding	EF-hand_calcium_binding_domain_14	1425	1464	1479	1239	1287	1454	1459	1301	1781	1659	1590	1815	2652	1973	15.3337	15.5482	17.3875	15.7992	15.0899	15.5348	16.1659	15.4312	21.4695	19.5033	20.6271	20.523	18.9905	18.5788
ENSMUSG00000026495	133.326	164.407	-0.3004	0.0015882	0.0040469	Efcab2	chr1	+	178405881	178483247	2536	protein_coding	EF-hand_calcium_binding_domain_2	115	128	115	123	128	116	137	126	190	139	151	180	282	190	2.09821	2.30498	2.29238	2.65943	2.5447	2.10145	2.57386	2.53403	3.88357	2.77074	3.32152	3.45109	3.42397	3.03364
ENSMUSG00000048200	1497.84	2288.43	-0.60927	6.176e-23	1.0773e-21	Efcab4a	chr7	+	141461094	141466613	1698	protein_coding	calcium_release_activated_channel_regulator_2B	1247	1395	1390	1248	1395	1608	1429	1412	2103	2301	1913	2396	4105	3131	33.9805	37.5184	41.3824	40.3004	41.4202	43.5069	40.0966	42.4118	64.1991	68.503	62.8473	68.6091	74.4399	74.6628
ENSMUSG00000061414	214.264	268.983	-0.32105	0.0015098	0.0038606	Efcab4b	chr6	+	127577975	127629938	1094	protein_coding	calcium_release_activated_channel_regulator_2A	192	211	173	196	177	193	225	223	309	210	283	280	396	352	8.12054	8.8079	7.99405	9.82362	8.15702	8.10493	9.79893	10.3963	14.6409	9.70359	14.4304	12.4444	11.1457	13.0282
ENSMUSG00000022441	99.3925	164.13	-0.70957	3.7721e-09	2.0422e-08	Efcab6	chr15	-	83866712	84065379	5012	protein_coding	EF-hand_calcium_binding_domain_6	77	121	69	94	107	80	103	86	156	147	150	204	266	206	0.710854	1.10251	0.695947	1.02837	1.07634	0.733311	0.979128	0.875139	1.6134	1.48264	1.66951	1.97903	1.63418	1.66424
ENSMUSG00000073791	46.4712	68.6233	-0.53991	0.00017247	0.00051678	Efcab7	chr4	+	99829198	99912788	1713	protein_coding	EF-hand_calcium_binding_domain_7	48	49	23	33	38	54	55	48	70	68	65	67	116	87	1.29654	1.30631	0.678748	1.0563	1.11841	1.44826	1.52974	1.42914	2.1182	2.0067	2.11673	1.90173	2.08512	2.05646
ENSMUSG00000068263	155.392	376.164	-1.2601	4.8887e-40	2.313e-38	Efcc1	chr6	+	87730869	87755908	2729	protein_coding	EF_hand_and_coiled-coil_domain_containing_1	151	188	161	124	138	109	135	148	363	350	353	387	631	516	2.5602	3.14602	2.98236	2.49144	2.54948	1.83498	2.35691	2.76597	6.89494	6.48328	7.21573	6.89509	7.11961	7.65606
ENSMUSG00000041809	184.263	287.488	-0.62926	8.9682e-11	5.7771e-10	Efhc1	chr1	+	20951626	20990841	2146	protein_coding	EF-hand_domain_(C-terminal)_containing_1	160	198	192	113	166	203	191	153	252	282	307	300	454	374	3.44978	4.2135	4.52282	2.88723	3.89991	4.34586	4.2405	3.63623	6.08693	6.64278	7.98027	6.7971	6.51413	7.05669
ENSMUSG00000027954	657.493	1657.75	-1.3125	3.8415e-35	1.4095e-33	Efna1	chr3	-	89271733	89281142	1632	protein_coding	ephrin_A1	551	473	534	594	715	811	566	630	1776	1565	1442	1849	3017	1830	15.6218	13.2357	16.5409	19.9572	22.0883	22.8302	16.5238	19.6884	56.4092	48.4758	49.2895	55.087	56.9227	45.4036
ENSMUSG00000003070	22.2415	72.5312	-1.609	6.6742e-16	6.7717e-15	Efna2	chr10	+	80179482	80190010	2131	protein_coding	ephrin_A2	31	24	13	26	21	11	25	14	61	53	67	79	151	103	0.673099	0.514322	0.308388	0.668995	0.496834	0.237148	0.558946	0.335069	1.48379	1.25725	1.75388	1.8025	2.18184	1.9571
ENSMUSG00000003934	20.4002	40.5041	-0.93351	4.6745e-06	1.7623e-05	Efnb3	chr11	-	69554092	69560205	3183	protein_coding	ephrin_B3	20	21	17	14	18	23	14	25	27	33	48	33	83	62	0.290733	0.301294	0.269992	0.24117	0.285109	0.331971	0.209558	0.400584	0.439698	0.524092	0.841228	0.504092	0.802919	0.788704
ENSMUSG00000022203	134.171	195.62	-0.53409	2.6112e-05	8.8496e-05	Efs	chr14	-	54916543	54926788	3571	protein_coding	embryonal_Fyn-associated_substrate	161	146	109	136	135	94	94	119	199	194	144	224	317	276	2.08611	1.86711	1.54303	2.08825	1.90599	1.20934	1.25416	1.6996	2.88862	2.74626	2.24948	3.04993	2.73338	3.12952
ENSMUSG00000020929	1985.54	2219.56	-0.1611	0.0014499	0.00372	Eftud2	chr11	-	102838473	102880985	3339	protein_coding	elongation_factor_Tu_GTP_binding_domain_containing_2	1944	2058	1988	1657	1724	1922	1805	1666	2017	2166	2038	2323	3889	2968	26.939	28.1473	30.098	27.2106	26.0313	26.4452	25.7557	25.4477	31.3124	32.7923	34.0484	33.8271	35.8634	35.992
ENSMUSG00000026921	4688.12	7045.05	-0.58064	1.2363e-10	7.8582e-10	Egfl7	chr2	+	26580014	26593120	1865	protein_coding	EGF-like_domain_7	3940	3361	4355	3887	4873	5395	4549	4420	6975	7198	6518	6529	11808	9634	97.7503	82.2995	118.045	114.28	131.733	132.899	116.212	120.874	193.862	195.103	194.96	170.216	194.952	209.164
ENSMUSG00000015467	22.2483	32.1162	-0.5112	0.015991	0.033158	Egfl8	chr17	-	34613349	34615971	1478	protein_coding	EGF-like_domain_8	21	13	23	20	21	32	14	21	34	28	23	25	71	49	0.657424	0.401676	0.786668	0.741973	0.716342	0.994684	0.451302	0.72466	1.19243	0.957666	0.868086	0.822428	1.47916	1.3424
ENSMUSG00000024937	1849.2	2125.58	-0.20019	5.0763e-09	2.7083e-08	Ehbp1l1	chr19	-	5707376	5726317	6404	protein_coding	EH_domain_binding_protein_1-like_1	1874	1847	1580	1520	1747	1856	1694	1642	2138	2226	1937	2183	3555	2590	13.54	13.1711	12.4722	13.0144	13.7536	13.3148	12.603	13.0771	17.3055	17.5713	16.8728	16.5743	17.093	16.376
ENSMUSG00000027293	12618	14755.3	-0.22507	2.754e-07	1.2103e-06	Ehd4	chr2	-	120089175	120154606	3730	protein_coding	EH-domain_containing_4	11744	12014	11182	9945	11419	12029	13627	11899	14950	14522	13859	14966	23980	19177	145.683	147.091	151.548	146.194	154.346	148.16	174.062	162.701	207.759	196.81	207.268	195.087	197.957	208.176
ENSMUSG00000036893	1101.61	1271.89	-0.20501	0.010273	0.022336	Ehmt1	chr2	-	24790769	24919609	5107	protein_coding	euchromatic_histone_methyltransferase_1	1168	1266	1196	779	945	935	1038	885	1284	1238	1184	1362	2107	1575	10.5822	11.3207	11.8387	8.36381	9.32914	8.41115	9.68378	8.83827	13.0325	12.2542	12.9329	12.9671	12.7037	12.4874
ENSMUSG00000013787	2527.93	2967.81	-0.23029	0.00046017	0.0012887	Ehmt2	chr17	+	34898469	34914052	4026	protein_coding	euchromatic_histone_lysine_N-methyltransferase_2	2736	2748	2525	2103	2320	2193	2118	2055	2856	2987	2561	3165	5047	3924	31.4444	31.171	31.7049	28.6417	29.0529	25.025	25.0649	26.0332	36.7715	37.5052	35.485	38.2237	38.6002	39.4652
ENSMUSG00000091337	781.008	889.542	-0.18715	9.8032e-05	0.00030414	Eid1	chr2	+	125673095	125674785	1691	protein_coding	EP300_interacting_inhibitor_of_differentiation_1	836	728	725	633	704	715	761	707	885	974	770	937	1495	1066	22.8751	19.6605	21.6737	20.5255	20.9896	19.4255	21.4415	21.3238	27.1286	29.1169	25.4013	26.9419	27.2225	25.5254
ENSMUSG00000006941	638.579	720.537	-0.17495	0.0012249	0.0031806	Eif1b	chr9	+	120492606	120495327	917	protein_coding	eukaryotic_translation_initiation_factor_1B	615	628	536	527	568	714	597	570	703	723	607	761	1207	986	31.0318	31.275	29.5484	31.5119	31.2288	35.7716	31.0183	31.7026	39.7387	39.8565	36.9257	40.3504	40.5292	43.5378
ENSMUSG00000026427	637.721	841.787	-0.40006	8.2879e-18	9.7733e-17	Eif2d	chr1	+	131153181	131187658	3465	protein_coding	eukaryotic_translation_initiation_factor_2D	607	624	639	508	581	585	614	581	806	868	785	870	1416	1057	8.10562	8.2241	9.32257	8.03884	8.45374	7.75643	8.44264	8.5519	12.0575	12.6633	12.6379	12.2081	12.5832	12.3518
ENSMUSG00000093661	524.313	627.965	-0.25771	0.0011552	0.0030149	Eif4e3	chr6	-	99625135	99666771	2515	protein_coding	eukaryotic_translation_initiation_factor_4E_member_3	528	565	522	490	454	410	433	484	582	671	613	680	996	755	9.71397	10.2593	10.4923	10.6829	9.1011	7.48954	8.20282	9.81515	11.9953	13.487	13.5966	13.1463	12.1942	12.1554
ENSMUSG00000008489	1.20803	7.0281	-1.469	0.00029847	0.00086258	Elavl2	chr4	-	91250763	91400785	4191	protein_coding	ELAV_(embryonic_lethal_abnormal_vision_Drosophila)-like_2_(Hu_antigen_B)	1	2	0	0	5	0	1	0	9	4	3	15	10	7	0.0110404	0.0217931	0	0	0.060149	0	0.0113683	0	0.111315	0.0482473	0.0399312	0.174023	0.0734705	0.06763
ENSMUSG00000027186	433.239	512.243	-0.24057	0.0047311	0.011022	Elf5	chr2	+	103411688	103450989	3262	protein_coding	E74-like_factor_5	427	505	394	380	389	409	439	283	496	508	454	515	937	654	6.05682	7.06992	6.10591	6.38752	6.01231	5.76035	6.412	4.42478	7.88179	7.87245	7.76392	7.67637	8.84476	8.11807
ENSMUSG00000008398	1663.69	2900.39	-0.79427	1.9136e-24	3.6714e-23	Elk3	chr10	-	93247414	93311135	4212	protein_coding	ELK3_member_of_ETS_oncogene_family	1797	1823	1760	1154	1555	1407	1608	1298	2883	3016	2801	2977	4604	3576	19.7406	19.7654	21.1233	15.0228	18.6131	15.3467	18.1891	15.7172	35.48	36.1971	37.0966	34.3655	33.6572	34.377
ENSMUSG00000041986	90.3384	152.186	-0.74206	5.8817e-12	4.2632e-11	Elmod1	chr9	-	53911460	53975301	2605	protein_coding	ELMO/CED-12_domain_containing_1	80	92	89	63	82	86	84	96	179	130	132	160	282	173	1.42096	1.61283	1.72711	1.32607	1.58702	1.5167	1.53633	1.87955	3.56182	2.5227	2.82667	2.98638	3.33328	2.68904
ENSMUSG00000035151	340.565	517.133	-0.59435	7.3272e-13	5.782e-12	Elmod2	chr8	-	83312632	83332486	5122	protein_coding	ELMO/CED-12_domain_containing_2	313	301	278	240	310	346	407	343	533	491	531	517	827	640	2.82752	2.6837	2.74374	2.56924	3.05139	3.10346	3.78589	3.41542	5.39405	4.84588	5.78314	4.90776	4.9716	5.0594
ENSMUSG00000013822	1064.5	1231.27	-0.20921	0.001237	0.0032105	Elof1	chr9	-	22112989	22117148	1053	protein_coding	elongation_factor_1_homolog_(ELF1_S._cerevisiae)	1019	982	900	842	874	1186	1039	1085	1145	1148	1096	1359	2042	1730	44.7761	42.5883	43.2068	43.8446	41.8465	51.7447	47.0111	52.5522	56.3643	55.1117	58.0619	62.7514	59.7115	66.5238
ENSMUSG00000006390	3855.66	7362.59	-0.92114	3.6875e-23	6.5109e-22	Elovl1	chr4	+	118428093	118432953	1811	protein_coding	elongation_of_very_long_chain_fatty_acids_(FEN1/Elo2_SUR4/Elo3_yeast)-like_1	4792	4018	3382	3152	3675	3620	3066	3029	8024	8227	7246	7683	11519	7269	122.433	101.321	94.4047	95.4334	102.309	91.8332	80.6616	85.3042	229.668	229.643	223.197	206.274	195.851	162.523
ENSMUSG00000022031	738.394	830.149	-0.1682	8.7584e-05	0.00027372	Elp3	chr14	-	65530446	65593112	2891	protein_coding	elongator_acetyltransferase_complex_subunit_3	716	731	660	578	700	682	736	689	821	844	755	872	1356	1064	11.4595	11.5472	11.5408	10.9626	12.2075	10.8379	12.1295	12.1552	14.7205	14.7579	14.5683	14.6656	14.4425	14.9023
ENSMUSG00000054836	53.2418	81.6829	-0.59979	1.3304e-05	4.6995e-05	Elp6	chr9	+	110305192	110322092	2054	protein_coding	elongator_acetyltransferase_complex_subunit_6	53	41	65	38	35	51	58	55	67	86	76	94	130	109	1.19392	0.911571	1.59975	1.01442	0.859099	1.14072	1.34537	1.36569	1.69084	2.11655	2.06406	2.22515	1.94883	2.14875
ENSMUSG00000022217	126.264	229.767	-0.85128	3.0274e-20	4.3273e-19	Emc9	chr14	-	55581516	55585302	1682	protein_coding	ER_membrane_protein_complex_subunit_9	127	107	140	93	135	126	103	107	232	224	228	233	361	295	3.49364	2.90513	4.20766	3.03172	4.04654	3.44155	2.91759	3.2445	7.14972	6.73213	7.56167	6.73538	6.60863	7.10158
ENSMUSG00000040811	1282.9	1449.55	-0.17601	0.00011339	0.00034873	Eml2	chr7	+	19176421	19206482	2765	protein_coding	echinoderm_microtubule_associated_protein_like_2	1238	1268	1190	990	1140	1376	1212	1141	1323	1436	1389	1479	2470	1923	20.717	20.9426	21.7566	19.6324	20.7867	22.863	20.8843	21.0465	24.8023	26.2536	28.0231	26.0079	27.5063	28.1607
ENSMUSG00000071647	1340.59	1468.8	-0.13206	0.0018716	0.0047179	Eml3	chr19	+	8929694	8941563	3161	protein_coding	echinoderm_microtubule_associated_protein_like_3	1425	1269	1115	1123	1157	1321	1322	1246	1477	1472	1308	1569	2576	1752	20.8589	18.3335	17.8315	19.48	18.4538	19.1994	19.926	20.104	24.2205	23.5404	23.083	24.1341	25.093	22.4424
ENSMUSG00000037419	1211.94	1373.26	-0.17937	4.0119e-05	0.00013187	Endod1	chr9	-	14353990	14381242	4470	protein_coding	endonuclease_domain_containing_1	1289	1247	1081	1043	1112	1161	1075	1007	1341	1394	1298	1433	2272	1707	13.3428	12.7399	12.2252	12.7941	12.5422	11.9326	11.4581	11.4898	15.5506	15.7647	16.1986	15.5873	15.6506	15.4627
ENSMUSG00000015337	183.597	287.995	-0.64708	1.2731e-12	9.8772e-12	Endog	chr2	+	30171493	30174069	1063	protein_coding	endonuclease_G	170	180	175	147	189	197	155	152	235	271	244	330	533	404	7.39974	7.73297	8.32229	7.58258	8.96405	8.51417	6.94723	7.2929	11.4594	12.8874	12.8046	15.0943	15.4392	15.3889
ENSMUSG00000039850	370.531	608.971	-0.70887	1.184e-19	1.621e-18	Endov	chr11	+	119491347	119511437	5126	protein_coding	endonuclease_V	368	351	375	261	394	358	350	301	637	551	636	618	1011	722	3.32177	3.12706	3.6982	2.79187	3.87519	3.20859	3.25314	2.99487	6.44152	5.4338	6.9213	5.86195	6.073	5.70319
ENSMUSG00000033857	158.527	240.21	-0.58324	1.2058e-05	4.2871e-05	Engase	chr11	+	118476829	118489209	4303	protein_coding	endo-beta-N-acetylglucosaminidase	106	120	134	115	136	176	183	207	223	252	245	238	385	303	1.13982	1.27355	1.57424	1.46541	1.59347	1.8791	2.02625	2.45351	2.68634	2.96046	3.17617	2.68929	2.75499	2.85122
ENSMUSG00000013155	112.726	136.277	-0.2706	0.0060809	0.013858	Enkd1	chr8	-	105703655	105707933	1272	protein_coding	enkurin_domain_containing_1	105	111	102	98	88	111	99	123	129	120	133	148	213	194	3.81947	3.98514	4.0537	4.22446	3.48796	4.00909	3.70818	4.93183	5.2569	4.76897	5.83275	5.65727	5.15612	6.17552
ENSMUSG00000026679	204.406	283.778	-0.46463	5.1592e-08	2.472e-07	Enkur	chr2	-	21180731	21205365	1199	protein_coding	enkurin_TRPC_channel_interacting_protein	194	221	156	146	194	240	184	191	289	261	277	292	439	387	7.48658	8.41745	6.57724	6.67677	8.15752	9.19605	7.31159	8.12464	12.4941	11.004	12.8875	11.8412	11.2739	13.0693
ENSMUSG00000004267	46.5725	109.472	-1.1824	1.5e-12	1.154e-11	Eno2	chr6	-	124760053	124769673	2795	protein_coding	enolase_2_gamma_neuronal	33	45	62	27	61	33	45	39	106	94	120	99	181	154	0.546302	0.735255	1.12137	0.529681	1.10033	0.542427	0.767086	0.71166	1.96585	1.70011	2.39502	1.72221	1.99401	2.23099
ENSMUSG00000048029	289.892	400.003	-0.45934	1.2266e-06	4.9794e-06	Eno4	chr19	+	58943425	58971419	2568	protein_coding	enolase_4	270	288	228	248	266	288	250	315	367	327	406	415	632	612	4.86485	5.12159	4.48826	5.29528	5.22231	5.15237	4.63829	6.25612	7.40795	6.43699	8.81942	7.85752	7.57796	9.64974
ENSMUSG00000031109	265.502	365.088	-0.4518	4.7862e-06	1.802e-05	Enox2	chrX	-	49009707	49288259	3936	protein_coding	ecto-NOX_disulfide-thiol_exchanger_2	277	262	270	201	286	202	264	211	347	390	390	362	632	382	3.25631	3.03986	3.46774	2.8001	3.66342	2.35779	3.19567	2.73412	4.56985	5.00887	5.52737	4.47184	4.94416	3.92977
ENSMUSG00000023961	1292.77	1417.67	-0.13201	0.0054078	0.012436	Enpp4	chr17	-	44096308	44105809	4560	protein_coding	ectonucleotide_pyrophosphatase/phosphodiesterase_4	1237	1230	1142	1001	1123	1273	1281	1331	1409	1433	1285	1588	2325	1700	12.5518	12.3182	12.6602	12.0365	12.4163	12.8255	13.3844	14.8869	16.0167	15.8859	15.7198	16.9324	15.6996	15.0953
ENSMUSG00000038619	2116.85	2427.27	-0.19607	0.00024797	0.00072481	Ensa	chr3	+	95624980	95632102	2276	protein_coding	endosulfine_alpha	2215	2402	1950	1672	1891	1965	1927	1749	2395	2540	2174	2670	3919	2966	45.03	48.1957	43.3112	40.2807	41.8885	39.6643	40.3388	39.1929	54.5457	56.4146	53.2839	57.0389	53.0192	52.7665
ENSMUSG00000025377	204.88	369.194	-0.84483	1.2678e-22	2.1735e-21	Enthd2	chr11	-	120090531	120098731	2770	protein_coding	ENTH_domain_containing_2	205	166	200	157	171	208	194	222	353	345	296	415	695	479	3.42433	2.73675	3.64996	3.1078	3.11238	3.44979	3.33684	4.08755	6.60575	6.29607	5.96103	7.28452	7.72566	7.00188
ENSMUSG00000033068	179.077	274.449	-0.61444	1.4455e-13	1.2133e-12	Entpd6	chr2	+	150749042	150771675	2893	protein_coding	ectonucleoside_triphosphate_diphosphohydrolase_6	192	180	169	169	132	169	152	167	250	274	256	287	516	327	3.07082	2.84139	2.95309	3.2031	2.30039	2.68379	2.50327	2.94414	4.47939	4.78776	4.93629	4.82354	5.49201	4.57676
ENSMUSG00000025192	144.937	242.728	-0.73346	3.7213e-15	3.5535e-14	Entpd7	chr19	+	43689672	43733697	5911	protein_coding	ectonucleoside_triphosphate_diphosphohydrolase_7	166	142	127	120	100	131	136	157	238	211	237	274	398	312	1.29942	1.09707	1.08613	1.11315	0.852933	1.01817	1.0962	1.35465	2.0871	1.80448	2.23664	2.25383	2.07325	2.13724
ENSMUSG00000027624	853.257	999.485	-0.22644	0.0002107	0.00062299	Epb4.1l1	chr2	+	156420909	156543214	6490	protein_coding	erythrocyte_protein_band_4.1-like_1	803	897	832	747	806	793	785	674	1025	955	1020	1002	1656	1198	5.72495	6.31183	6.48062	6.31115	6.26132	5.61355	5.76286	5.29669	8.18665	7.43856	8.76727	7.50681	7.85681	7.47431
ENSMUSG00000002808	301.092	350.308	-0.21934	0.0034211	0.0082054	Epdr1	chr13	-	19591709	19619830	2386	protein_coding	ependymin_related_protein_1_(zebrafish)	256	314	313	262	268	300	288	235	317	384	312	353	605	454	4.96444	6.00989	6.63151	6.02093	5.66292	5.77644	5.75089	5.02328	6.88678	8.13563	7.29446	7.19344	7.80756	7.7045
ENSMUSG00000029859	540.167	624.679	-0.21063	0.0006095	0.0016713	Epha1	chr6	-	42358487	42373268	3273	protein_coding	Eph_receptor_A1	480	509	526	446	479	486	600	486	587	643	544	676	1070	802	6.78572	7.10197	8.12415	7.47174	7.37845	6.82181	8.73411	7.57321	9.2965	9.93105	9.27176	10.0423	10.0663	9.92173
ENSMUSG00000026235	348.677	648.268	-0.87803	2.8366e-17	3.2056e-16	Epha4	chr1	-	77367185	77515088	6328	protein_coding	Eph_receptor_A4	329	354	289	254	232	386	436	326	625	681	710	643	1024	731	2.40564	2.55472	2.30871	2.2009	1.84841	2.8024	3.28272	2.62749	5.11966	5.44015	6.25894	4.94057	4.98269	4.67746
ENSMUSG00000028289	161.372	264.033	-0.69485	1.9472e-10	1.2146e-09	Epha7	chr4	+	28813131	28967499	6746	protein_coding	Eph_receptor_A7	146	156	179	118	178	165	146	112	304	265	251	291	417	268	1.0014	1.05605	1.34136	0.95911	1.3303	1.12369	1.03115	0.846762	2.3359	1.98577	2.07557	2.09739	1.90336	1.6086
ENSMUSG00000028664	68.1995	86.4649	-0.32548	0.012925	0.027447	Ephb2	chr4	-	136647539	136835988	10902	protein_coding	Eph_receptor_B2	77	83	64	47	67	56	62	53	82	80	103	79	133	112	0.326803	0.34768	0.296765	0.236387	0.309845	0.235989	0.270956	0.247947	0.389884	0.370949	0.527036	0.352333	0.375643	0.415978
ENSMUSG00000005958	1068.03	1257.26	-0.23281	0.0047714	0.011108	Ephb3	chr16	+	21204755	21223305	4748	protein_coding	Eph_receptor_B3	894	911	920	806	929	1136	1163	1183	1396	1277	1099	1241	2031	1592	8.7122	8.76224	9.79525	9.30801	9.86463	10.992	11.6703	12.7076	15.2406	13.596	12.9121	12.7085	13.1713	13.5766
ENSMUSG00000029710	3366.22	3873.01	-0.2015	0.0009282	0.0024674	Ephb4	chr5	+	137350109	137378669	4340	protein_coding	Eph_receptor_B4	3210	2788	3253	2794	3432	3125	3217	3149	3623	3832	3760	3843	6465	5196	34.2229	29.3366	37.8907	35.2996	39.8688	33.0803	35.3163	37.006	43.2719	44.634	48.3289	43.054	45.8679	48.4773
ENSMUSG00000037577	25.615	72.6454	-1.4124	1.094e-12	8.5302e-12	Ephx3	chr17	-	32183770	32189549	2416	protein_coding	epoxide_hydrolase_3	37	38	24	19	27	15	10	21	80	60	63	81	134	87	0.708607	0.71828	0.502172	0.431211	0.563433	0.285236	0.197204	0.443315	1.71641	1.25541	1.45463	1.63012	1.7078	1.45808
ENSMUSG00000033805	17.4266	29.6921	-0.69644	0.00076138	0.0020521	Ephx4	chr5	+	107402736	107430035	1279	protein_coding	epoxide_hydrolase_4	23	19	18	6	18	20	12	15	29	33	30	34	40	34	0.832067	0.678407	0.711443	0.257225	0.709541	0.718404	0.447017	0.59815	1.17532	1.30429	1.30846	1.29253	0.962986	1.07638
ENSMUSG00000046785	1391.07	1664.73	-0.25793	1.5012e-06	6.042e-06	Epm2aip1	chr9	+	111271929	111279097	7153	protein_coding	EPM2A_(laforin)_interacting_protein_1	1332	1291	1349	1145	1316	1305	1397	1200	1757	1476	1628	1779	2801	2008	8.61622	8.24224	9.53371	8.77708	9.27563	8.38169	9.30511	8.55624	12.7324	10.4311	12.6962	12.0926	12.0574	11.3667
ENSMUSG00000001036	2795.7	3379.99	-0.273	1.6977e-11	1.1776e-10	Epn2	chr11	-	61517249	61579687	4458	protein_coding	epsin_2	2618	2850	2410	2302	2563	2824	2797	2439	3516	3187	3137	3462	5501	4455	27.1726	29.1952	27.3285	28.3138	28.9857	29.1028	29.8927	27.9037	40.8824	36.1387	39.254	37.7589	37.9955	40.4638
ENSMUSG00000006154	856.419	1132.34	-0.3987	6.2358e-06	2.3093e-05	Eps8l1	chr7	+	4460674	4479404	3154	protein_coding	EPS8-like_1	770	915	848	653	675	918	924	683	1027	972	1002	1432	2075	1371	11.2961	13.2485	13.5917	11.3523	10.7899	13.3718	13.958	11.0446	16.8786	15.5788	17.7221	22.0757	20.2575	17.6009
ENSMUSG00000075703	616.976	741.242	-0.26343	3.2414e-07	1.4119e-06	Ept1	chr5	+	30232581	30272012	6388	protein_coding	ethanolaminephosphotransferase_1_(CDP-ethanolamine-specific)	617	576	540	478	526	587	646	622	747	756	667	758	1221	956	4.46911	4.1178	4.27334	4.10294	4.15142	4.22165	4.81816	4.9661	6.06154	5.98256	5.82465	5.76948	5.88547	6.05971
ENSMUSG00000062312	871.893	1222.01	-0.48568	5.7128e-23	9.9799e-22	Erbb2	chr11	+	98412470	98437716	5012	protein_coding	v-erb-b2_erythroblastic_leukemia_viral_oncogene_homolog_2_neuro/glioblastoma_derived_oncogene_homolog_(avian)	771	806	816	750	731	929	878	798	1187	1206	1153	1317	2064	1491	7.11777	7.34398	8.23033	8.20508	7.3533	8.51558	8.34635	8.12048	12.2763	12.1637	12.833	12.7764	12.6803	12.0455
ENSMUSG00000003549	412.138	459.826	-0.15805	0.012969	0.027515	Ercc1	chr7	+	19344778	19356524	1375	protein_coding	excision_repair_cross-complementing_rodent_repair_deficiency_complementation_group_1	424	418	326	324	352	459	390	381	436	442	395	513	780	619	14.268	13.8829	11.9854	12.9204	12.9067	15.3363	13.5137	14.1323	16.4366	16.2499	16.0252	18.1404	17.4672	18.2283
ENSMUSG00000030400	197.643	255.167	-0.36638	5.1205e-05	0.00016578	Ercc2	chr7	+	19382010	19395694	3578	protein_coding	excision_repair_cross-complementing_rodent_repair_deficiency_complementation_group_2	211	214	207	158	137	170	183	191	242	279	221	258	466	306	2.72862	2.73137	2.92461	2.4213	1.93044	2.18282	2.43682	2.72259	3.50592	3.9418	3.44557	3.506	4.01029	3.4629
ENSMUSG00000024382	592.141	659.824	-0.15588	0.0011791	0.0030715	Ercc3	chr18	+	32240300	32270151	2781	protein_coding	excision_repair_cross-complementing_rodent_repair_deficiency_complementation_group_3	582	552	577	474	522	571	567	557	652	718	590	669	1105	810	9.68329	9.06453	10.4885	9.34566	9.46336	9.43289	9.71394	10.2151	12.1527	13.0513	11.8348	11.6965	12.2347	11.7935
ENSMUSG00000054051	633.93	709.362	-0.1585	0.0073654	0.016504	Ercc6	chr14	+	32513521	32580989	8422	protein_coding	excision_repair_cross-complementing_rodent_repair_deficiency_complementation_group_6	612	621	548	519	535	680	675	533	768	687	696	733	1143	824	3.3623	3.36731	3.2893	3.37897	3.20269	3.7094	3.81858	3.22776	4.72686	4.12356	4.61002	4.23176	4.17889	3.9616
ENSMUSG00000051220	26.7994	46.8134	-0.75177	0.00011271	0.00034679	Ercc6l	chrX	-	102141716	102157091	5302	protein_coding	excision_repair_cross-complementing_rodent_repair_deficiency_complementation_group_6_like	22	28	22	23	26	23	31	24	60	70	38	33	73	43	0.191992	0.241171	0.209759	0.23786	0.247235	0.199296	0.278571	0.230867	0.586596	0.667404	0.399809	0.302626	0.423949	0.328388
ENSMUSG00000021470	528.411	636.047	-0.26257	0.0061701	0.014045	Ercc6l2	chr13	+	63815240	63900302	3436	protein_coding	excision_repair_cross-complementing_rodent_repair_deficiency_complementation_group_6_like_2	572	666	492	405	459	407	542	398	686	607	632	639	1033	758	7.70271	8.85173	7.23853	6.46301	6.73496	5.4419	7.51553	5.90772	10.349	8.9303	10.2606	9.04232	9.25716	8.93254
ENSMUSG00000040732	2083.73	2730.42	-0.38869	8.4402e-15	7.8261e-14	Erg	chr16	-	95359169	95586593	3249	protein_coding	avian_erythroblastosis_virus_E-26_(v-ets)_oncogene_related	1918	2249	1897	1553	1931	2077	2126	1775	2739	2605	2446	2860	4724	3524	27.3149	31.6116	29.5159	26.2092	29.9646	29.3695	31.1765	27.8637	43.6988	40.5311	41.9968	42.8005	44.7704	43.9183
ENSMUSG00000031527	365.335	551.185	-0.586	4.8156e-11	3.1931e-10	Eri1	chr8	-	35465265	35495533	5067	protein_coding	exoribonuclease_1	345	444	379	315	270	315	328	320	560	629	461	599	891	641	3.15042	4.00165	3.78117	3.40873	2.68651	2.85607	3.08416	3.22099	5.72881	6.27524	5.07527	5.74789	5.41449	5.12231
ENSMUSG00000075302	162.93	247.421	-0.59266	7.7541e-09	4.0561e-08	Erich2	chr2	+	70508819	70540884	1865	protein_coding	glutamate_rich_2	128	156	114	147	150	179	152	183	261	260	237	225	379	330	3.17565	3.81991	3.09004	4.32186	4.05498	4.40944	3.8831	5.00451	7.25419	7.04733	7.0889	5.86592	6.25735	7.16464
ENSMUSG00000044726	2.57241	19.7481	-2.3597	1.6014e-13	1.3408e-12	Erich5	chr15	+	34453312	34473892	2376	protein_coding	glutamate_rich_5	1	4	1	2	2	2	1	6	22	21	23	20	23	22	0.019474	0.0768813	0.0212761	0.0461547	0.0424384	0.0386717	0.0200524	0.128794	0.479958	0.44679	0.539996	0.409276	0.298066	0.374917
ENSMUSG00000036552	196.129	256.213	-0.38324	3.2773e-06	1.2603e-05	Ermard	chr17	+	14978864	15064232	2484	protein_coding	ER_membrane_associated_RNA_degradation	186	154	170	167	187	196	188	207	248	252	263	241	440	322	3.46467	2.83124	3.45968	3.68636	3.79547	3.62505	3.60595	4.25019	5.1752	5.12837	5.90627	4.71735	5.45421	5.24884
ENSMUSG00000046324	725.901	840.551	-0.20898	0.011436	0.02461	Ermp1	chr19	-	29608214	29648415	7058	protein_coding	endoplasmic_reticulum_metallopeptidase_1	790	740	718	600	740	539	643	619	832	862	859	852	1394	959	5.17901	4.78804	5.14258	4.66125	5.28598	3.50846	4.34053	4.473	6.11039	6.17385	6.78923	5.86935	6.08151	5.50169
ENSMUSG00000030866	6.078	14.8288	-1.068	0.00046569	0.0013032	Ern2	chr7	-	122169893	122186216	2973	protein_coding	endoplasmic_reticulum_(ER)_to_nucleus_signalling_2	4	5	13	4	4	7	4	4	9	15	21	17	18	19	0.0622538	0.0768037	0.221048	0.0737731	0.067833	0.108171	0.064103	0.0686206	0.156919	0.255051	0.394034	0.278027	0.186427	0.258772
ENSMUSG00000028943	121.275	212.561	-0.79149	1.6969e-10	1.0654e-09	Espn	chr4	-	152120331	152152371	3595	protein_coding	espin	173	119	106	106	126	91	86	95	229	197	196	214	364	267	2.22663	1.51166	1.49055	1.61674	1.76704	1.16293	1.13976	1.34777	3.3019	2.77011	3.04135	2.89432	3.11769	3.00726
ENSMUSG00000021055	41.8789	110.731	-1.3487	1.4382e-20	2.1054e-19	Esr2	chr12	-	76120419	76177259	3362	protein_coding	estrogen_receptor_2_(beta)	36	51	43	26	38	47	40	32	133	90	125	109	171	123	0.495457	0.692755	0.64656	0.424041	0.569852	0.642258	0.56686	0.485447	2.0506	1.35324	2.07406	1.57638	1.56613	1.48138
ENSMUSG00000024955	620.532	803.869	-0.37254	4.2716e-14	3.7438e-13	Esrra	chr19	-	6910977	6921813	2242	protein_coding	estrogen_related_receptor_alpha	627	576	573	467	548	644	591	595	770	817	734	806	1341	1083	12.94	11.7326	12.9198	11.4213	12.3231	13.1965	12.5593	13.5354	17.8026	18.4212	18.2629	17.4796	18.4172	19.5592
ENSMUSG00000026610	59.8628	81.2164	-0.4327	0.0020742	0.0051893	Esrrg	chr1	+	187608791	188214885	5373	protein_coding	estrogen-related_receptor_gamma	47	75	65	54	51	47	59	46	97	76	66	70	142	113	0.404745	0.637458	0.611554	0.551074	0.478552	0.401875	0.523177	0.436647	0.935798	0.715035	0.68523	0.633452	0.81377	0.851571
ENSMUSG00000037681	271.232	445.242	-0.70358	7.3932e-12	5.3054e-11	Esyt3	chr9	-	99309963	99358557	4483	protein_coding	extended_synaptotagmin-like_protein_3	251	236	230	204	230	245	281	338	463	392	478	408	730	586	2.59063	2.40409	2.59357	2.49514	2.58663	2.51077	2.98642	3.84537	5.35352	4.42026	5.94796	4.42511	5.014	5.29283
ENSMUSG00000016984	205.898	261.764	-0.34221	0.00022052	0.00064953	Etaa1	chr11	-	17938756	17953875	4185	protein_coding	Ewing_tumor-associated_antigen_1	216	179	153	172	175	247	204	189	229	292	208	314	433	332	2.38814	1.95328	1.84814	2.25354	2.10823	2.71151	2.32246	2.30333	2.8364	3.5271	2.77253	3.6481	3.18583	3.21219
ENSMUSG00000032314	1232.93	1397.3	-0.18148	2.7622e-06	1.0735e-05	Etfa	chr9	-	55454508	55512243	1392	protein_coding	electron_transferring_flavoprotein_alpha_polypeptide	1223	1140	1204	991	1137	1195	1149	1125	1336	1392	1293	1469	2395	1768	40.6526	37.4001	43.7246	39.0362	41.181	39.4401	39.3273	41.2195	49.7502	50.5511	51.8165	51.3115	52.9781	51.4283
ENSMUSG00000064254	124.319	201.164	-0.68018	2.0891e-10	1.2996e-09	Ethe1	chr7	+	24587543	24608925	1484	protein_coding	ethylmalonic_encephalopathy_1	142	132	127	91	118	125	114	79	171	244	187	200	333	249	4.42747	4.06207	4.32621	3.36233	4.00889	3.86977	3.66003	2.71508	5.97296	8.31163	7.02938	6.55282	6.90941	6.79398
ENSMUSG00000074519	79.2744	203.883	-1.326	4.6418e-25	9.2868e-24	Etohi1	chr2	+	178023284	178034022	1413	protein_coding	ethanol_induced_1	60	71	71	56	60	89	87	96	256	197	200	182	315	237	1.96476	2.29469	2.54012	2.17309	2.14084	2.89373	2.93353	3.46512	9.39128	7.04781	7.89581	6.2627	6.86434	6.79149
ENSMUSG00000013089	3298.3	4318.56	-0.38591	4.071e-09	2.1942e-08	Etv5	chr16	-	22381309	22439719	3975	protein_coding	ets_variant_5	3193	3209	2721	2981	2765	3508	3304	2852	4621	4786	4242	4361	6831	4549	37.1674	36.8672	34.6043	41.1204	35.0698	40.5445	39.6019	36.5933	60.2596	60.8648	59.5309	53.3435	52.9148	46.3381
ENSMUSG00000050212	882.473	1351.45	-0.60852	1.7191e-12	1.3125e-11	Eva1b	chr4	+	126147744	126149875	1689	protein_coding	eva-1_homolog_B_(C._elegans)	1008	917	884	671	862	838	767	630	1185	1436	1118	1415	2271	1957	27.6142	24.794	26.4582	21.7834	25.7308	22.7942	21.6361	19.0239	36.3677	42.9789	36.9251	40.7342	41.4017	46.9159
ENSMUSG00000029122	306.452	426.126	-0.46769	8.8677e-06	3.2132e-05	Evc	chr5	-	37289098	37336894	4325	protein_coding	Ellis_van_Creveld_gene_syndrome	334	339	344	231	321	242	252	216	394	403	428	467	720	522	3.57323	3.57949	4.02078	2.92859	3.74192	2.57063	2.77605	2.54717	4.72212	4.71031	5.52035	5.25005	5.12598	4.88701
ENSMUSG00000011832	365.197	444.021	-0.28392	1.6231e-06	6.5033e-06	Evi5l	chr8	+	4166567	4211257	4058	protein_coding	ecotropic_viral_integration_site_5_like	329	349	315	320	347	364	360	328	426	426	384	516	763	557	3.75133	3.92754	3.92407	4.32385	4.31115	4.12096	4.22672	4.12241	5.44158	5.30674	5.27872	6.18258	5.78952	5.55779
ENSMUSG00000021262	580.912	734.338	-0.33318	7.8453e-05	0.00024699	Evl	chr12	+	108554720	108688513	2181	protein_coding	Ena-vasodilator_stimulated_phosphoprotein	624	713	572	422	471	530	493	509	739	820	689	753	1225	808	13.2382	14.9294	13.258	10.6094	10.8878	11.1643	10.7697	11.9029	17.5637	19.0059	17.6227	16.7869	17.2946	15.0008
ENSMUSG00000034282	423.908	512.914	-0.2706	0.013497	0.028503	Evpl	chr11	-	116220559	116238077	6384	protein_coding	envoplakin	508	485	433	353	430	333	317	294	540	487	445	520	870	686	3.6819	3.46941	3.42873	3.0319	3.39587	2.39641	2.36581	2.34879	4.38458	3.85626	3.88845	3.96043	4.19621	4.35101
ENSMUSG00000032705	496.723	739.26	-0.56787	3.3573e-11	2.2659e-10	Exd2	chr12	+	80463095	80498135	3323	protein_coding	exonuclease_3'-5'_domain_containing_2	543	591	493	413	449	373	431	401	696	729	682	810	1274	917	7.56085	8.12203	7.49989	6.81479	6.81227	5.15689	6.1796	6.15466	10.8569	11.0899	11.4489	11.8519	11.8051	11.1737
ENSMUSG00000028629	62.869	170.626	-1.3995	1.9039e-26	4.1309e-25	Exo5	chr4	-	120921196	120925017	1996	protein_coding	exonuclease_5	63	54	51	37	45	74	67	79	161	178	152	211	298	175	1.46043	1.23549	1.29166	1.01642	1.13665	1.70326	1.59929	2.01863	4.18112	4.50806	4.24807	5.1399	4.59712	3.55007
ENSMUSG00000043251	311.012	665.059	-1.0697	1.3309e-16	1.4283e-15	Exoc3l	chr8	-	105289924	105296098	2497	protein_coding	exocyst_complex_component_3-like	339	402	345	235	324	232	237	201	662	691	512	676	1136	945	6.28177	7.35216	6.98456	5.16038	6.54188	4.26854	4.52213	4.10551	13.7425	13.9891	11.4383	13.1632	14.0085	15.324
ENSMUSG00000011263	21.3748	46.6469	-1.0499	5.1375e-07	2.1934e-06	Exoc3l2	chr7	+	19489056	19496760	2201	protein_coding	exocyst_complex_component_3-like_2	14	26	15	25	30	12	16	19	47	60	47	40	61	59	0.294313	0.539462	0.344516	0.622806	0.68719	0.250479	0.346348	0.440274	1.10689	1.37804	1.19121	0.883634	0.853376	1.0854
ENSMUSG00000021280	120.361	273.539	-1.1613	1.1399e-33	3.8682e-32	Exoc3l4	chr12	+	111417430	111431182	2922	protein_coding	exocyst_complex_component_3-like_4	109	128	115	74	116	143	125	90	281	298	262	284	425	315	1.72603	2.00049	1.98955	1.38862	2.00149	2.24836	2.03818	1.57091	4.98486	5.15545	5.00184	4.72575	4.47857	4.36505
ENSMUSG00000020792	768.538	939.366	-0.2885	3.9541e-08	1.9169e-07	Exoc7	chr11	-	116288001	116307233	3449	protein_coding	exocyst_complex_component_7	781	833	718	623	706	718	707	634	967	927	874	906	1579	1226	10.4775	11.0296	10.5237	9.90439	10.3202	9.56403	9.76651	9.37531	14.5332	13.5868	14.136	12.7723	14.0968	14.3932
ENSMUSG00000074030	392.564	907.893	-1.1962	1.4217e-42	7.8368e-41	Exoc8	chr8	-	124890300	124897705	7406	protein_coding	exocyst_complex_component_8	319	312	331	331	344	467	400	412	1008	923	795	874	1484	1160	1.993	1.92388	2.25934	2.45063	2.3418	2.89696	2.57329	2.83729	7.05511	6.30011	5.98815	5.73799	6.16993	6.3421
ENSMUSG00000042787	105.954	158.376	-0.56695	3.2014e-06	1.2331e-05	Exog	chr9	+	119444923	119465517	3852	protein_coding	endo/exonuclease_(5'-3')_endonuclease_G-like	94	98	63	82	102	132	107	112	162	164	157	135	292	187	1.12913	1.16184	0.826785	1.16724	1.33503	1.57433	1.32346	1.48293	2.18	2.15223	2.27364	1.70404	2.33414	1.96569
ENSMUSG00000034321	262.519	302.417	-0.20298	0.0098019	0.02139	Exosc1	chr19	-	41922980	41933314	1622	protein_coding	exosome_component_1	267	220	230	202	230	296	268	243	291	308	248	322	478	441	7.6166	6.19411	7.16828	6.82862	7.14912	8.38398	7.87222	7.64091	9.29971	9.59909	8.52923	9.65245	9.07418	11.009
ENSMUSG00000028322	378.552	431.535	-0.19236	0.0026095	0.0064034	Exosc3	chr4	-	45316613	45342732	1077	protein_coding	exosome_component_3	378	342	317	315	323	394	388	360	403	402	379	454	773	595	16.2397	14.5017	14.8793	16.0372	15.1204	16.807	17.1644	17.0481	19.3962	18.8686	19.6306	20.4962	22.1001	22.3697
ENSMUSG00000061286	242.385	338.009	-0.47534	6.3561e-10	3.7621e-09	Exosc5	chr7	+	25659153	25668031	1030	protein_coding	exosome_component_5	268	251	203	164	242	215	238	227	331	345	276	383	562	438	12.0392	11.1287	9.96316	8.7305	11.8455	9.58983	11.0091	11.2403	16.6578	16.9322	14.9479	18.0798	16.8008	17.2185
ENSMUSG00000025785	554.021	1159.43	-1.0575	1.6279e-56	1.6745e-54	Exosc7	chr9	+	123113215	123136129	1053	protein_coding	exosome_component_7	607	579	479	408	570	522	548	419	1098	1227	1030	1284	1935	1412	26.6723	25.1106	22.9956	21.2454	27.2912	22.7746	24.7951	20.2944	54.0507	58.9042	54.5655	59.2883	56.5826	54.2957
ENSMUSG00000034584	511.783	612.876	-0.25538	0.0033324	0.008015	Exph5	chr9	+	53301670	53377514	5957	protein_coding	exophilin_5	409	557	457	385	450	480	531	537	720	581	608	607	953	704	3.17685	4.27007	3.87817	3.54377	3.80856	3.70189	4.24698	4.59765	6.26516	4.93036	5.69358	4.95443	4.92601	4.78524
ENSMUSG00000021978	2093.61	2551.42	-0.28516	1.4174e-15	1.4011e-14	Extl3	chr14	-	65052060	65098106	5977	protein_coding	exostoses_(multiple)-like_3	2034	2080	1982	1624	1881	1981	2036	1957	2542	2591	2239	2658	4227	3343	15.7459	15.8923	16.7633	14.8983	15.8665	15.2269	16.2296	16.6993	22.0455	21.9136	20.8968	21.6224	21.7761	22.6471
ENSMUSG00000028886	876.503	996.328	-0.18334	0.0040624	0.0095947	Eya3	chr4	+	132638987	132724765	5186	protein_coding	eyes_absent_3_homolog_(Drosophila)	804	816	694	820	735	934	833	872	966	1098	896	1073	1550	1237	7.17339	7.18563	6.76496	8.6699	7.14547	8.27416	7.6529	8.57578	9.65543	10.7029	9.63795	10.06	9.203	9.6582
ENSMUSG00000006920	1343.99	1838.81	-0.44981	2.404e-13	1.9755e-12	Ezh1	chr11	-	101191115	101226463	4207	protein_coding	enhancer_of_zeste_homolog_1_(Drosophila)	1196	1467	1310	1083	1188	1117	1368	1256	1910	1781	1694	1956	3059	2250	13.1541	15.9245	15.7412	14.1153	14.237	12.198	15.4927	15.2267	23.5336	21.4004	22.4621	22.6063	22.3891	21.6555
ENSMUSG00000029687	137.34	280.614	-1.0148	5.3511e-24	1.0049e-22	Ezh2	chr6	-	47530274	47595341	2652	protein_coding	enhancer_of_zeste_homolog_2_(Drosophila)	137	151	97	95	101	168	139	140	263	268	240	309	508	366	2.39028	2.60022	1.849	1.96419	1.9201	2.91035	2.49721	2.69243	5.14055	5.10848	5.04832	5.66523	5.89821	5.58813
ENSMUSG00000039109	316.593	646.392	-1.011	6.0929e-21	9.1283e-20	F13a1	chr13	-	36867178	37050244	3877	protein_coding	coagulation_factor_XIII_A1_subunit	337	271	309	263	263	296	260	351	703	836	524	719	902	682	4.02193	3.19213	4.02903	3.71957	3.42008	3.50756	3.19515	4.61744	9.39911	10.9004	7.53954	9.01707	7.16376	7.12275
ENSMUSG00000031443	301.375	384.752	-0.34707	1.2841e-05	4.5464e-05	F7	chr8	+	13026034	13035809	1859	protein_coding	coagulation_factor_VII	275	290	278	232	274	285	365	245	343	396	395	414	629	461	6.8447	7.12403	7.55968	6.84292	7.431	7.04328	9.35463	6.72166	9.56405	10.7683	11.853	10.8281	10.4184	10.0411
ENSMUSG00000034171	733.047	821.465	-0.16315	0.0048812	0.011336	Faah	chr4	-	115967145	116017926	5537	protein_coding	fatty_acid_amide_hydrolase	753	808	665	607	681	705	601	634	798	774	800	872	1356	1053	6.29247	6.66414	6.07135	6.011	6.20081	5.84957	5.17146	5.83989	7.4706	7.06638	8.05981	7.65728	7.54077	7.70039
ENSMUSG00000031077	110.054	245.816	-1.135	2.476e-28	6.0887e-27	Fadd	chr7	-	144577318	144582463	3903	protein_coding	Fas_(TNFRSF6)-associated_via_death_domain	131	120	86	61	97	111	114	105	221	264	218	287	379	316	1.55301	1.40407	1.11388	0.856967	1.25299	1.30657	1.39162	1.37208	2.93509	3.41929	3.11578	3.57533	2.99	3.27829
ENSMUSG00000044788	74.5513	137.571	-0.86596	2.0742e-12	1.5711e-11	Fads6	chr11	-	115279622	115297663	4951	protein_coding	fatty_acid_desaturase_domain_family_member_6	61	69	74	53	77	65	70	84	149	115	149	126	254	158	0.570083	0.636449	0.755574	0.58697	0.784104	0.603156	0.673625	0.865319	1.55999	1.17418	1.67881	1.2374	1.57969	1.29218
ENSMUSG00000045316	82.1091	147.765	-0.83598	6.6661e-15	6.2439e-14	Fahd1	chr17	-	24848896	24850302	1407	protein_coding	fumarylacetoacetate_hydrolase_domain_containing_1	84	76	75	51	74	75	84	93	126	158	129	165	272	178	2.7624	2.46676	2.69467	1.98751	2.65163	2.44893	2.84445	3.37115	4.64198	5.67667	5.11452	5.70193	5.95258	5.12253
ENSMUSG00000027371	131.225	161.865	-0.30129	0.0033394	0.0080286	Fahd2a	chr2	-	127436215	127444565	1462	protein_coding	fumarylacetoacetate_hydrolase_domain_containing_2A	116	118	101	100	134	127	132	147	174	179	136	149	298	187	3.67123	3.68589	3.49231	3.75047	4.62097	3.99085	4.3017	5.12814	6.1692	6.18922	5.1892	4.95532	6.27624	5.17909
ENSMUSG00000042474	324.124	470.371	-0.52173	0.00014459	0.00043831	Faim3	chr1	+	130865669	130880791	1600	protein_coding	Fas_apoptotic_inhibitory_molecule_3	391	354	328	261	300	235	364	183	528	553	331	528	776	517	11.3073	10.1039	10.3632	8.94444	9.45316	6.74772	10.8391	5.83339	17.1057	17.4717	11.5403	16.0452	14.9339	13.0837
ENSMUSG00000032815	159.721	219.96	-0.45436	7.0675e-08	3.3302e-07	Fanca	chr8	-	123268300	123318576	4485	protein_coding	Fanconi_anemia_complementation_group_A	141	161	155	114	152	146	163	156	212	209	225	219	341	301	1.45465	1.63935	1.74706	1.39372	1.70867	1.49555	1.73156	1.77399	2.45019	2.35567	2.79853	2.37418	2.34111	2.71746
ENSMUSG00000047757	69.0296	156.252	-1.1478	8.5737e-21	1.277e-19	Fancb	chrX	+	164980592	164997272	2980	protein_coding	Fanconi_anemia_complementation_group_B	77	68	72	49	54	50	76	68	174	147	160	170	263	153	1.19557	1.04208	1.22139	0.901597	0.913594	0.770838	1.2151	1.16381	3.02664	2.49363	2.99511	2.77374	2.7175	2.0789
ENSMUSG00000021461	364.651	569.568	-0.63405	2.4969e-10	1.5367e-09	Fancc	chr13	-	63304709	63497278	3168	protein_coding	Fanconi_anemia_complementation_group_C	406	466	364	310	293	298	309	270	523	603	471	650	948	741	5.92982	6.71751	5.80837	5.36549	4.66292	4.32156	4.64715	4.34679	8.55744	9.62194	8.29363	9.9761	9.21411	9.47092
ENSMUSG00000033963	0.126172	2.44316	-0.8387	0.02058	0.041589	Fancd2os	chr6	-	113596761	113600715	1358	protein_coding	Fancd2_opposite_strand	1	0	0	0	0	0	0	0	2	4	1	8	0	0	0.0340723	0	0	0	0	0	0	0	0.0763409	0.148899	0.041078	0.286433	0	0
ENSMUSG00000092118	25.3443	54.2314	-1.0397	1.7181e-07	7.741e-07	Fancf	chr7	-	51860577	51862267	1691	protein_coding	Fanconi_anemia_complementation_group_F	17	22	21	21	17	27	28	35	42	37	55	69	120	61	0.465164	0.594137	0.627789	0.680939	0.506852	0.73355	0.78891	1.05564	1.28746	1.10608	1.81438	1.98398	2.18508	1.46065
ENSMUSG00000028453	109.666	224.983	-1.0128	1.3757e-15	1.3616e-14	Fancg	chr4	-	43002343	43010506	2974	protein_coding	Fanconi_anemia_complementation_group_G	137	133	115	98	91	80	70	91	216	222	189	272	374	279	2.13148	2.04229	1.95477	1.80683	1.54268	1.23583	1.12143	1.56059	3.76478	3.77348	3.54511	4.44693	3.87223	3.79859
ENSMUSG00000004018	81.8047	107.141	-0.37355	0.0010063	0.0026572	Fancl	chr11	+	26386135	26471876	2724	protein_coding	Fanconi_anemia_complementation_group_L	87	82	79	80	57	84	73	66	104	122	103	116	147	133	1.47779	1.37472	1.46608	1.61033	1.05498	1.41671	1.27682	1.23574	1.97903	2.26403	2.1093	2.07054	1.66165	1.97699
ENSMUSG00000053111	123.981	197.257	-0.65809	1.7491e-10	1.0967e-09	Fank1	chr7	+	133776861	133881532	2004	protein_coding	fibronectin_type_3_and_ankyrin_repeat_domains_1	106	107	111	80	114	167	128	113	196	191	177	205	332	262	2.44742	2.43833	2.80004	2.1889	2.86803	3.8285	3.04317	2.87588	5.06974	4.81799	4.92702	4.9738	5.10118	5.29374
ENSMUSG00000030759	1680.07	2124.5	-0.33686	1.778e-11	1.2296e-10	Far1	chr7	+	113513834	113571511	4962	protein_coding	fatty_acyl_CoA_reductase_1	1508	1700	1494	1243	1471	1831	1729	1546	2026	2191	1961	2274	3538	2639	14.0619	15.6459	15.2206	13.7356	14.9462	16.9528	16.6017	15.8907	21.1646	22.3211	22.046	22.2826	21.9549	21.5348
ENSMUSG00000026245	489.806	604.119	-0.29807	4.3976e-06	1.6633e-05	Farsb	chr1	-	78417975	78488897	2036	protein_coding	phenylalanyl-tRNA_synthetase_beta_subunit	515	493	392	360	416	544	460	476	562	608	588	641	941	801	11.7039	11.058	9.733	9.69521	10.3013	12.2753	10.7645	11.9239	14.3082	15.0958	16.1105	15.3078	14.2312	15.9299
ENSMUSG00000028959	1028.09	1150.05	-0.1621	0.010389	0.022568	Fastk	chr5	-	24438440	24445287	3642	protein_coding	Fas-activated_serine/threonine_kinase	966	902	819	849	921	1043	1114	1031	1061	1137	991	1270	2021	1505	12.2726	11.3103	11.368	12.782	12.7496	13.1569	14.5733	14.438	15.1009	15.7816	15.179	16.9549	17.0866	16.7323
ENSMUSG00000027086	201.639	271.285	-0.42394	4.5475e-07	1.9524e-06	Fastkd1	chr2	-	69686815	69713516	3200	protein_coding	FAST_kinase_domains_1	211	208	198	143	146	188	212	198	285	248	245	289	489	324	3.05094	2.96839	3.1279	2.4503	2.30027	2.69909	3.15645	3.15577	4.6166	3.91771	4.27096	4.39117	4.70532	4.09972
ENSMUSG00000025962	155.996	213.397	-0.44405	3.3558e-05	0.0001119	Fastkd2	chr1	+	63730614	63754655	4486	protein_coding	FAST_kinase_domains_2	131	130	134	148	122	188	189	118	229	226	188	208	350	266	1.35118	1.3234	1.51002	1.80899	1.37112	1.92534	2.00732	1.34157	2.64608	2.54671	2.3378	2.25443	2.40237	2.40094
ENSMUSG00000021532	81.8555	159.684	-0.89456	2.772e-05	9.3573e-05	Fastkd3	chr13	+	68582248	68592279	2362	protein_coding	FAST_kinase_domains_3	53	55	35	53	61	137	98	120	169	155	145	155	277	203	1.03824	1.06338	0.749077	1.23035	1.30204	2.66471	1.97679	2.59114	3.70881	3.31728	3.4245	3.19069	3.61102	3.47997
ENSMUSG00000079043	26.5091	67.4204	-1.2236	2.1198e-07	9.442e-07	Fastkd5	chr2	-	130613840	130630027	3015	protein_coding	FAST_kinase_domains_5	23	18	5	18	27	47	34	27	53	64	63	88	111	86	0.352973	0.272642	0.0838341	0.327354	0.451494	0.716176	0.537285	0.456737	0.911204	1.07306	1.16563	1.41915	1.13362	1.15497
ENSMUSG00000055333	56.3683	91.2281	-0.67127	1.701e-05	5.9232e-05	Fat2	chr11	-	55250609	55336564	14528	protein_coding	FAT_tumor_suppressor_homolog_2_(Drosophila)	48	62	58	64	60	40	53	31	99	73	96	92	141	123	0.152875	0.194892	0.201818	0.24155	0.208219	0.126492	0.173813	0.108829	0.353229	0.254008	0.368616	0.307903	0.298843	0.342814
ENSMUSG00000046743	689.323	881.081	-0.3462	0.005215	0.012033	Fat4	chr3	+	38886940	39011985	16109	protein_coding	FAT_tumor_suppressor_homolog_4_(Drosophila)	712	915	763	592	648	473	552	466	927	837	759	953	1464	1138	2.04509	2.59394	2.39439	2.01505	2.02807	1.34897	1.63261	1.47539	2.9829	2.62656	2.62834	2.87645	2.79836	2.86044
ENSMUSG00000020776	935.327	1279.5	-0.44772	5.9747e-09	3.1612e-08	Fbf1	chr11	-	116142285	116168166	5252	protein_coding	Fas_(TNFRSF6)_binding_factor_1	922	1032	1023	683	880	816	836	768	1320	1180	1261	1292	2066	1667	8.12283	8.97351	9.84667	7.13064	8.44761	7.13797	7.58394	7.45807	13.028	11.3576	13.3937	11.9611	12.1126	12.852
ENSMUSG00000048520	58.0152	113.866	-0.93996	8.974e-10	5.227e-09	Fbxl13	chr5	-	21483847	21645605	2531	protein_coding	F-box_and_leucine-rich_repeat_protein_13	35	45	49	52	69	53	58	67	110	91	135	125	188	129	0.639848	0.811947	0.978683	1.12653	1.37446	0.96204	1.09182	1.35012	2.25283	1.81752	2.97544	2.40132	2.28716	2.06375
ENSMUSG00000025226	41.1562	65.3962	-0.61484	0.0035052	0.0083836	Fbxl15	chr19	+	46328184	46330446	1348	protein_coding	F-box_and_leucine-rich_repeat_protein_15	36	59	60	30	26	41	32	23	72	78	53	94	83	57	1.2357	1.9988	2.25009	1.22029	0.972432	1.39734	1.13103	0.870217	2.76866	2.92506	2.19329	3.39055	1.89591	1.71216
ENSMUSG00000066640	415.255	640.462	-0.62268	8.524e-22	1.3689e-20	Fbxl18	chr5	-	142866946	142895421	7857	protein_coding	F-box_and_leucine-rich_repeat_protein_18	402	395	371	292	401	398	439	395	643	582	582	644	1130	866	2.36739	2.29587	2.38702	2.03779	2.57314	2.32721	2.66208	2.56407	4.24211	3.74452	4.13214	3.9853	4.42845	4.46293
ENSMUSG00000030811	473.399	692.124	-0.54069	4.419e-08	2.1338e-07	Fbxl19	chr7	+	127745201	127769476	3641	protein_coding	F-box_and_leucine-rich_repeat_protein_19	514	554	523	385	409	362	434	341	625	712	643	675	1203	941	6.53196	6.94858	7.26138	5.79793	5.66342	4.5677	5.67914	4.77665	8.89788	9.8853	9.85143	9.01396	10.1736	10.4647
ENSMUSG00000032507	74.5075	133.159	-0.80072	6.8204e-07	2.8694e-06	Fbxl2	chr9	-	113963637	114046191	3464	protein_coding	F-box_and_leucine-rich_repeat_protein_2	56	57	65	45	68	103	63	98	134	108	149	164	196	151	0.748016	0.751457	0.948579	0.712307	0.989707	1.36606	0.866515	1.44291	2.00518	1.57607	2.39948	2.30196	1.74224	1.76505
ENSMUSG00000022559	523.434	613.859	-0.23345	4.1996e-05	0.00013771	Fbxl6	chr15	-	76535730	76538746	1712	protein_coding	F-box_and_leucine-rich_repeat_protein_6	525	502	455	431	494	502	501	482	578	635	492	635	1091	846	14.1892	13.3908	13.4353	13.804	14.5479	13.4713	13.9427	14.3593	17.5005	18.75	16.0314	18.0344	19.6224	20.009
ENSMUSG00000033313	57.4386	179.872	-1.6161	1.7337e-50	1.4219e-48	Fbxl8	chr8	+	105264648	105269326	1913	protein_coding	F-box_and_leucine-rich_repeat_protein_8	48	72	48	45	53	63	48	51	203	171	155	186	292	230	1.16099	1.7188	1.26842	1.28982	1.39681	1.51299	1.19547	1.35971	5.50058	4.51868	4.51987	4.72749	4.7	4.86824
ENSMUSG00000048232	303.345	420.748	-0.46773	1.5085e-08	7.6381e-08	Fbxo10	chr4	-	45034247	45084604	4635	protein_coding	F-box_protein_10	358	311	297	240	276	231	282	262	403	436	351	493	705	515	3.57383	3.06421	3.23925	2.83919	3.00217	2.28966	2.89876	2.88298	4.50695	4.75518	4.22441	5.17166	4.68349	4.49901
ENSMUSG00000034532	30.4662	43.977	-0.49345	0.0084299	0.018661	Fbxo16	chr14	+	65266701	65321501	1228	protein_coding	F-box_protein_16	24	25	26	14	30	33	47	29	49	51	35	41	62	62	0.904303	0.929713	1.07032	0.625118	1.23168	1.2346	1.82353	1.20445	2.06835	2.09943	1.58993	1.62337	1.55462	2.04434
ENSMUSG00000058594	972.844	1382.77	-0.50143	2.9829e-09	1.6349e-08	Fbxo18	chr2	-	11742573	11777582	4118	protein_coding	F-box_protein_18	1005	1126	1004	675	947	763	933	794	1353	1358	1371	1473	2282	1653	11.2923	12.487	12.325	8.98773	11.5942	8.51231	10.7947	9.83386	17.0309	16.6703	18.5721	17.392	17.0632	16.2534
ENSMUSG00000032898	589.672	714.492	-0.27743	1.7348e-06	6.9242e-06	Fbxo21	chr5	+	117976770	118010191	3909	protein_coding	F-box_protein_21	604	626	513	524	488	527	589	514	730	748	604	738	1272	858	7.14944	7.31334	6.63422	7.35019	6.29405	6.19376	7.17898	6.70636	9.6802	9.67311	8.61947	9.17959	10.0196	8.88752
ENSMUSG00000089984	33.7078	59.6145	-0.78571	1.47e-06	5.9227e-06	Fbxo24	chr5	-	137612503	137629002	2306	protein_coding	F-box_protein_24	29	28	34	20	30	40	28	42	71	47	64	56	102	69	0.581888	0.554506	0.745346	0.475558	0.6559	0.796912	0.578512	0.928923	1.59598	1.03031	1.54821	1.18076	1.36198	1.21157
ENSMUSG00000038365	275.129	413.199	-0.58108	2.3104e-14	2.0626e-13	Fbxo25	chr8	+	13907806	13940521	2008	protein_coding	F-box_protein_25	325	261	227	209	216	284	273	259	428	398	336	454	675	563	7.48894	5.93587	5.71479	5.7071	5.42333	6.49777	6.47757	6.57848	11.0486	10.0196	9.33436	10.9932	10.3507	11.3528
[truncated: 3,135 more rows]

## Sheet: 876 DEGs Dec only F50
Symbol
Aaed1
Abcb1a
Abcb7
Abcf1
Abhd4
Acaa2
Acadm
Acat1
Acnat1
Acsm1
Adam1a
Adam28
Adam4
Adamdec1
Adamtsl5
Adcy1
Adgb
Adh5
[truncated: 858 more rows]

[truncated: 1 more sheets: GO Biol Process Dec only F50]
